# Supplementary material for: Efficient sex separation by exploiting differential alternative splicing of a dominant marker in Aedes aegypti
Source: PLoS Genet. 2023 Nov 27;19(11):e1011065. doi: 10.1371/journal.pgen.1011065 (PMC10703412; doi:10.1371/journal.pgen.1011065)
Supplement: S1 Table — (XLSX) [file pgen.1011065.s012.xlsx]

## Sheet: Sex sorting
	table S1. The sex sorting of SEPARATOR mosquitoes during the initial 15 generations
			GFP+			GFP-
	Number of generation	Number of counted mosquitoes	Number of male	Number of female	♂(%)	Number of male	Number of female	♀(%)
	G0	55	55	0	100	NA	NA	NA
	G1	387	43	0	100	171	173	50.29
	G2	306	142	0	100	18	146	89.02
	G3	320	137	0	100	14	169	92.35
	G4	698	378	0	100	9	311	97.19
	G5	195	99	0	100	0	96	100
	G6	610	320	0	100	0	290	100
	G7	268	158	0	100	5	105	95.45
	G8	74	42	0	100	0	32	100
	G9	45	24	0	100	0	21	100
	G10	92	46	0	100	0	46	100
	G11	146	79	0	100	0	67	100
	G12	161	83	0	100	0	78	100
	G13	82	45	0	100	0	37	100
	G14	196	101	0	100	0	95	100
	*NA means not analyzed
