# Supplementary material for: Efficient sex separation by exploiting differential alternative splicing of a dominant marker in Aedes aegypti
Source: PLoS Genet. 2023 Nov 27;19(11):e1011065. doi: 10.1371/journal.pgen.1011065 (PMC10703412; doi:10.1371/journal.pgen.1011065)
Supplement: S2 Table — (XLSX) [file pgen.1011065.s013.xlsx]

## Sheet: COPAS sorting
table S2. Summary of results from COPAS sorting experiments
Generation	Sorting iterations count	Total larvae	GFP+ larvae	GFP- larvae	% gated objects	sorted GFP+ larvae (% of total GFP+)	Female contamination (% of sorted GFP+ larvae)	Sorting time
G7	Single	11348	5797	5551	0.457	4720 (81.4%)	6 (0.16%)a	10 min
G8	Single	9094	4582	4512	0.412	3299 (72%)	9 (0.23%)b	8 min
	Single	8267	3835	4432	0.404	2848 (74%)	3 (0.1%)c
G9	Double (1st)	27769	14121	13648	0.413	9304 (65.8%)	42 (0.45%)d	14 min
	Double (2nd)						3 (0.03%)e
	Double (1st)	26456	13301	13155	0.417	9301 (70%)	13 (0.13%)d	15 min
	Double (2nd)						1 (0.01%)e
	Double (1st)	25636	12541	13095	0.417	8879 (70.8%)	21 (0.23%)d	13 min
	Double (2nd)						1 (0.01%)e
a: In the course of this experiment, female contaminants were observed during the pupal stage. The evaluation of the survival rate during larval culture, based on three test cultures consisting of 200 sorted larvae each, revealed a survival rate of 72%. Consequently, the contamination was estimated to be six individuals out of a total of 3831 larvae. This results in a female contamination rate of…
b: 9 contaminants out of 3299 + 607 additionally collected larvae. This results in a female contamination rate of 0.23% within a male population.
c: Perform another round of sorting to validate the error rate.
d: First sorting. GFP-negative larvae are separated using Enrich mode and subsequently verified through microscopy e: Second sorting involves selecting from the GFP-positive population obtained in the first sorting procedure.
