# Supplementary material for: Efficient sex separation by exploiting differential alternative splicing of a dominant marker in Aedes aegypti
Source: PLoS Genet. 2023 Nov 27;19(11):e1011065. doi: 10.1371/journal.pgen.1011065 (PMC10703412; doi:10.1371/journal.pgen.1011065)
Supplement: S3 Table — (XLSX) [file pgen.1011065.s014.xlsx]

## Sheet: SEPARATOR exon quantification
	table S3. FPKM of each exons in SEPARATOR mosquitoes
	ID	GFP negative-1	GFP positive-1	GFP negative-2	GFP positive-2	GFP negative-3	GFP positive-3
	DsRed1	240.51	145.18	397.77	116.82	311.37	125.48
	EGFP	361.7	223.68	617.99	190.38	488.88	199.2
	Exon4	214.34	144.89	306.32	111.19	237.62	121.81
	Exon5a	69.8	17.67	112.89	11.51	84.42	15.45
	Exon5b	220.52	18.91	347.44	16.79	259.89	17.41
	Exon6	200.08	131.48	335.1	101.58	237.35	108.47
	4_6_average	207.21	138.18	320.71	106.39	237.49	115.14
	4_fraction	1.03	1.05	0.96	1.05	1	1.06
	5a_fraction	0.34	0.13	0.35	0.11	0.36	0.13
	5b_fraction	1.06	0.14	1.08	0.16	1.09	0.15
	6_fraction	0.97	0.95	1.04	0.95	1	0.94
