# Supplementary material for: Efficient sex separation by exploiting differential alternative splicing of a dominant marker in Aedes aegypti
Source: PLoS Genet. 2023 Nov 27;19(11):e1011065. doi: 10.1371/journal.pgen.1011065 (PMC10703412; doi:10.1371/journal.pgen.1011065)
Supplement: S4 Table — (XLSX) [file pgen.1011065.s015.xlsx]

## Sheet: Annotations exons count
	table S4. Combined annotations exons count
	AAEL_ID	GFP negative-1	GFP positive-1	GFP negative-2	GFP positive-2	GFP negative-3	GFP positive-3	NCBI_ID	Symbol	Aliases	description	other_designations	map_location	chromosome	genomic_nucleotide_accession.version	start_position_on_the_genomic_accession	end_position_on_the_genomic_accession	orientation	exon_count
	AAEL000001	576	574.5	730.5	664	606.5	677	5563588	LOC5563588	AaeL_AAEL000001, AAEL000001	bystin	bystin		3	NC_035109.1	102845151	102857922	plus	3
	AAEL000004	2816	3150	3245	3406	3037	3794	5563659	LOC5563659	AaeL_AAEL000004, AAEL000004	GPI mannosyltransferase 3	GPI mannosyltransferase 3		3	NC_035109.1	104479010	104483711	plus	3
	AAEL000005	124	124	136	119	134.5	153	5563587	LOC5563587	AaeL_AAEL000005, AAEL000005	zinc finger protein 782	zinc finger protein 675|zinc finger protein 782		3	NC_035109.1	102950065	102966556	minus	6
	AAEL000006	2381	2584.5	1945	3646	2224.5	3450	5563591	LOC5563591	AaeL_AAEL000006, AAEL000006	phosphoenolpyruvate carboxykinase [GTP]	phosphoenolpyruvate carboxykinase [GTP]		3	NC_035109.1	102799321	102808822	plus	3
	AAEL000008	634	614	681	735	624	743	5563582	LOC5563582	AaeL_AAEL000008, AAEL000008	WD and tetratricopeptide repeats protein 1	WD and tetratricopeptide repeats protein 1		3	NC_035109.1	101822573	101852497	plus	10
	AAEL000010	17056.2	17998.7	21460	22563.8	19293.2	21917.7	5563592	LOC5563592	AaeL_AAEL000010, AAEL000010	60S ribosomal protein L36	60S ribosomal protein L36		3	NC_035109.1	102915808	102917099	plus	3
	AAEL000011	0	0	0	0	0	0	5563601	Ir41g	AaeL_AAEL000011, AAEL000011	ionotropic receptor 41g	ionotropic receptor 41g|uncharacterized protein LOC5563601		3	NC_035109.1	103368280	103370634	plus	4
	AAEL000012	4	0	2	5	0	1	5563656	Gr6	AaeL_AAEL000012, AAEL000012, GPRgr6	gustatory receptor 6	gustatory receptor 6|gustatory receptor for sugar taste 61a		3	NC_035109.1	104504030	104516263	minus	6
	AAEL000013	314	202	260	220	260	225	5563623	LOC5563623	AaeL_AAEL000013, AAEL000013	peptidyl-prolyl cis-trans isomerase D	peptidyl-prolyl cis-trans isomerase D		3	NC_035109.1	105669862	105683739	minus	4
	AAEL000016	369	395	476	451	344	513	5563630	LOC5563630	AaeL_AAEL000016, AAEL000016, U483_AEDAE	esterase AAEL000016	esterase AAEL000016		1	NC_035107.1	242820401	242822020	minus	2
	AAEL000017	1.33	1.91	1.34	2.19	0.7	2.04	5563628	LOC5563628		uncharacterized LOC5563628	uncharacterized protein LOC5563628		2	NC_035108.1	188052007	188060142	minus	4
	AAEL000018	0	0	0	0	0	0	5563561	Ir41e	AaeL_AAEL000018, AAEL000018	ionotropic receptor 41e	glutamate receptor ionotropic, delta-1|ionotropic receptor 41e		3	NC_035109.1	103107813	103110643	minus	6
	AAEL000020	922.5	760.5	926	911.5	861	960.5	5563639	LOC5563639	AaeL_AAEL000020, AAEL000020	protein FAM114A2	protein FAM114A2		3	NC_035109.1	104359898	104367252	minus	3
	AAEL000021	509.5	123	109	502	388	369	5563638	LOC5563638	AaeL_AAEL000021, AAEL000021	DNA-directed RNA polymerase II subunit RPB1	DNA-directed RNA polymerase II subunit RPB1		3	NC_035109.1	103621230	103629042	plus	2
	AAEL000022	814	658	759	823	798	787	5563625	LOC5563625	AaeL_AAEL000022, AAEL000022	proteasome assembly chaperone 2	proteasome assembly chaperone 2		3	NC_035109.1	101774145	101775042	minus	1
	AAEL000024	544	236	560	556	579	421	5563570	LOC5563570	AaeL_AAEL000024, AAEL000024	L-dopachrome tautomerase yellow-f	L-dopachrome tautomerase yellow-f		1	NC_035107.1	243009863	243025100	minus	7
	AAEL000025	31956.2	21235	32978.5	27269	32048.5	27202	5563586	LOC5563586	AaeL_AAEL000025, AAEL000025	phosphoenolpyruvate carboxykinase [GTP]	phosphoenolpyruvate carboxykinase [GTP]		3	NC_035109.1	102774378	102776817	plus	3
	AAEL000026	129	116	114	138.5	107	123	5563563	LOC5563563	AaeL_AAEL000026, AAEL000026	tctex1 domain-containing protein 2	tctex1 domain-containing protein 2		3	NC_035109.1	104469009	104470784	minus	2
	AAEL000027	0	0	0	0	0	0	5563611	Ir41j	AaeL_AAEL000027, AAEL000027	ionotropic receptor 41j	glutamate [NMDA] receptor subunit 1|ionotropic receptor 41j		3	NC_035109.1	103428985	103431069	minus	4
	AAEL000028	12876	12900	18131	15312	15012	15726	5563616	LOC5563616	AaeL_AAEL000028, AAEL000028, CLIPB34	serine protease easter	serine protease easter		3	NC_035109.1	105097961	105132164	plus	4
	AAEL000029	1289.5	366	995	635	1204	600	5563593	LOC5563593	AaeL_AAEL000029, AAEL000029	L-dopachrome tautomerase yellow-f	L-dopachrome tautomerase yellow-f		1	NC_035107.1	242991477	243003330	minus	4
	AAEL000032	55716	63599	73165	78063	62905	77845	5563590	LOC5563590	AaeL_AAEL000032, AAEL000032, RS6_AEDAE, RpS6	40S ribosomal protein S6	40S ribosomal protein S6|ribosomal protein S6		3	NC_035109.1	102899488	102909521	minus	3
	AAEL000033	227	264	275	315	280	308	5563652	LOC5563652	AaeL_AAEL000033, AAEL000033	integrator complex subunit 10	integrator complex subunit 10		3	NC_035109.1	104491938	104496482	plus	3
	AAEL000035	7.5	13	10	20	9	10.5	5563606	LOC5563606	AaeL_AAEL000035, AAEL000035	general odorant-binding protein 19d	general odorant-binding protein 19d		3	NC_035109.1	103495016	103495736	plus	2
	AAEL000036	95.5	15	127	49	113	30	5563634	LOC5563634	AaeL_AAEL000036, AAEL000036, AAEL015634	altered inheritance of mitochondria protein 3	altered inheritance of mitochondria protein 3		3	NC_035109.1	103673558	103683905	plus	2
	AAEL000037	632	224	849	1353	714	885	5563663	LOC5563663	AaeL_AAEL000037, AAEL000037, CLIPB35	serine protease easter	serine protease easter		3	NC_035109.1	105057300	105059106	plus	5
	AAEL000038	1754	2467	2558	2627	2066	2847	5563662	LOC5563662	AaeL_AAEL000038, AAEL000038, CLIPB6	serine protease easter	serine protease easter		3	NC_035109.1	104982368	104987083	plus	5
	AAEL000039	1	0	3	1	1	2	5563596	Ir41d	AaeL_AAEL000039, AAEL000039	ionotropic receptor 41d	glutamate receptor		3	NC_035109.1	103164627	103167094	plus	7
	AAEL000041	37	67	38	56.33	21	58.33	5579277	Ir41a		ionotropic receptor 41a	forkhead box protein I1|ionotropic receptor 41a		3	NC_035109.1	103205061	103298936	minus	9
	AAEL000042	250.5	227.5	297.5	209	268	259.5	5563627	LOC5563627	AaeL_AAEL000042, AAEL000042	dnaJ homolog subfamily C member 17	dnaJ homolog subfamily C member 17		3	NC_035109.1	101783622	101784962	plus	2
	AAEL000043	36	27	41	59	40	53	5563649	Gr5	AaeL_AAEL000043, AAEL000043	gustatory receptor 5	gustatory receptor 5|gustatory receptor for sugar taste 64e		3	NC_035109.1	104914659	104917820	minus	6
	AAEL000044	578	204	304	433	443	368	5563577	LOC5563577	AaeL_AAEL000044, AAEL000044	ornithine decarboxylase 1	ornithine decarboxylase 1		3	NC_035109.1	102017239	102018959	plus	3
	AAEL000046	295	265	349	333	320	358	5563647	LOC5563647	AaeL_AAEL000046, AAEL000046	nucleolar protein 12	nucleolar protein 12		3	NC_035109.1	104373065	104374097	plus	2
	AAEL000047	0	0	0	0	0	0	5563597	Ir41o	AaeL_AAEL000047, AAEL000047	ionotropic receptor 41o	glutamate receptor ionotropic, delta-2|ionotropic receptor 41o		3	NC_035109.1	103222749	103239597	plus	5
	AAEL000048	5	9	10	9	12	6	5563657	Gr4	AaeL_AAEL000048, AAEL000048, GPRgr4	gustatory receptor 4	gustatory receptor 4|gustatory receptor for sugar taste 64f		3	NC_035109.1	104935424	104937789	minus	4
	AAEL000049	1081	706.33	1128	999.31	1080	994	5563618	LOC5563618	AaeL_AAEL000049, AAEL000049	uncharacterized LOC5563618	uncharacterized protein LOC5563618		2	NC_035108.1	184499314	184503000	minus	4
	AAEL000050	409	387	416	463	442	491	5563641	LOC5563641	AaeL_AAEL000050, AAEL000050	uncharacterized LOC5563641	uncharacterized protein LOC5563641		3	NC_035109.1	104147570	104148659	minus	2
	AAEL000051	0	0	0	1	0	0	5563622	LOC5563622	AaeL_AAEL000051, AAEL000051	general odorant-binding protein 72	general odorant-binding protein 72		3	NC_035109.1	103022430	103036762	minus	6
	AAEL000053	18.32	27.25	29.2	48.27	26.5	41.56	5563572	LOC5563572	AaeL_AAEL000053, AAEL000053	myotubularin-related protein 9	myotubularin-related protein 9		3	NC_035109.1	105687202	105715089	plus	3
	AAEL000055	919	857	875	916	867	1040	5563578	LOC5563578	AaeL_AAEL000055, AAEL000055	glycosylated lysosomal membrane protein	glycosylated lysosomal membrane protein		3	NC_035109.1	102991597	102994579	plus	5
	AAEL000057	0	4	2	2	1	1	5563637	LOC5563637	AaeL_AAEL000057, AAEL000057, TOLL5B	protein toll	protein toll|toll-related protein Toll1x		3	NC_035109.1	103542299	103559526	minus	3
	AAEL000058	0	0	0	0	0	0	5563632	LOC5563632	AaeL_AAEL000058, AAEL000058	uncharacterized LOC5563632	uncharacterized protein LOC5563632		3	NC_035109.1	103905858	103907694	minus	2
	AAEL000063	0	1	0	2	1	2	5563636	Ir41n	AaeL_AAEL000063, AAEL000063	ionotropic receptor 41n	glutamate receptor ionotropic, kainate 5|ionotropic receptor 41n		3	NC_035109.1	103473040	103484495	plus	5
	AAEL000064	3804	5412	4141	6856	4001	7080	5563621	LOC5563621	AaeL_AAEL000064, AAEL000064, DCE, Dce1	L-dopachrome tautomerase yellow-f2	L-dopachrome tautomerase yellow-f2|dopachrome conversion enzyme		1	NC_035107.1	243039234	243055025	minus	5
	AAEL000065	193	159	188	207	149.5	234	5563619	LOC5563619	AaeL_AAEL000065, AAEL000065	histone H4 transcription factor	histone H4 transcription factor		3	NC_035109.1	102966624	102980196	plus	7
	AAEL000066	0	0	0	0	0	3	5563599	Ir41f	AaeL_AAEL000066, AAEL000066	ionotropic receptor 41f	glutamate receptor ionotropic, delta-2|ionotropic receptor 41f		3	NC_035109.1	103137399	103146686	minus	6
	AAEL000069	0	0	0	1	0	0	5563660	Gr8	AaeL_AAEL000069, AAEL000069	gustatory receptor 8	gustatory receptor 8|gustatory receptor for sugar taste 64a		3	NC_035109.1	104798919	104832972	plus	6
	AAEL000071	0	0	0	0	0	0	5563595	LOC5563595	AaeL_AAEL000071, AAEL000071	general odorant-binding protein 72	general odorant-binding protein 72		3	NC_035109.1	103101070	103101959	plus	4
	AAEL000073	0	0	0	1	0	1	5563613	LOC5563613	AaeL_AAEL000073, AAEL000073	general odorant-binding protein 72	general odorant-binding protein 72		3	NC_035109.1	103003308	103022456	plus	4
	AAEL000074	2992	2496	4283	3405	3489	3159	5563566	LOC5563566	AaeL_AAEL000074, AAEL000074, CLIPB1	serine protease easter	serine protease easter		3	NC_035109.1	104987584	105005131	minus	4
	AAEL000075	0	1.5	0	0.5	1	1	5563653	Gr9	AaeL_AAEL000075, AAEL000075, GPRgr9	gustatory receptor 9	gustatory receptor 9|gustatory receptor for sugar taste 64b		3	NC_035109.1	104869023	104871783	minus	6
	AAEL000076	179.5	147.5	214	194.5	185	203.5	5563560	LOC5563560	AaeL_AAEL000076, AAEL000076	probable dimethyladenosine transferase	probable dimethyladenosine transferase		3	NC_035109.1	104358761	104359941	plus	2
	AAEL000077	1346	994	1617	1403	1418	1420	5563644	LOC5563644	AaeL_AAEL000077, AAEL000077	zinc transporter 7	zinc transporter 7		3	NC_035109.1	104447534	104455919	plus	4
	AAEL000079	79	178	80	250	72	245	5563615	LOC5563615	AaeL_AAEL000079, AAEL000079	serine-rich adhesin for platelets	uncharacterized protein LOC5563615		1	NC_035107.1	242653014	242769342	minus	8
	AAEL000080	7281.75	5315.5	5586.5	10875	6592	9010	5563575	LOC5563575	AaeL_AAEL000080, AAEL000080	phosphoenolpyruvate carboxykinase [GTP]	phosphoenolpyruvate carboxykinase [GTP]		3	NC_035109.1	102694137	102696809	minus	3
	AAEL000081	3638	3550.5	4970.5	4842	3921.5	4526	5563554	LOC5563554	AaeL_AAEL000081, AAEL000081	nuclear valosin-containing protein-like	nuclear valosin-containing protein-like		2	NC_035108.1	184465658	184482992	minus	7
	AAEL000084	2612	2615	2755	2832	2549	3231	5563664	LOC5563664	AaeL_AAEL000084, AAEL000084	elongin-B	elongin-B		1	NC_035107.1	242778827	242802239	plus	3
	AAEL000085	1132	2195	5	166	645	1409	5563640	LOC5563640	AaeL_AAEL000085, AAEL000085	histidine-rich glycoprotein	histidine-rich glycoprotein		3	NC_035109.1	104123593	104131476	plus	3
	AAEL000087	2940.75	1063.25	3283.25	3129.25	2903.75	2161.25	5563609	LOC5563609	AaeL_AAEL000087, AAEL000087	CD109 antigen	CD109 antigen		3	NC_035109.1	105173150	105239403	plus	13
	AAEL000088	496.5	498.5	585.5	530	557	575.5	5563579	LOC5563579	AaeL_AAEL000088, AAEL000088	conserved oligomeric Golgi complex subunit 2	conserved oligomeric Golgi complex subunit 2		3	NC_035109.1	101784769	101805511	minus	3
	AAEL000089	0	4	0	5	0	2	5563598	Ir41c	AaeL_AAEL000089, AAEL000089	ionotropic receptor 41c	ionotropic receptor 41c|uncharacterized protein LOC5563598		3	NC_035109.1	103185748	103195612	plus	7
	AAEL000090	2775	2412.5	3029.5	2757	2844.5	2955	5563589	LOC5563589	AaeL_AAEL000090, AAEL000090	secretory carrier-associated membrane protein 2	secretory carrier-associated membrane protein 2		3	NC_035109.1	102857836	102896225	minus	7
	AAEL000091	1118.5	934	1359	1577.5	1204	1483.5	5563654	LOC5563654	AaeL_AAEL000091, AAEL000091	SUMO-activating enzyme subunit 1	SUMO-activating enzyme subunit 1		3	NC_035109.1	104473114	104474414	plus	2
	AAEL000092	326	78	266	170	326	145	5563650	LOC5563650	AaeL_AAEL000092, AAEL000092, GSTX1	glutathione S-transferase D4	glutathione S-transferase D4		3	NC_035109.1	104849610	104850635	minus	3
	AAEL000094	1426	638	687	1283	1143	1073	5563562	LOC5563562	AaeL_AAEL000094, AAEL000094	G-box-binding factor	G-box-binding factor		3	NC_035109.1	103926942	103990149	plus	3
	AAEL000095	0	0	1	2	0	1	5563600	Ir41k	AaeL_AAEL000095, AAEL000095	ionotropic receptor 41k	ionotropic receptor 41k|uncharacterized protein LOC5563600		3	NC_035109.1	103390534	103457778	minus	6
	AAEL000097	5	6	11	9.5	4	7	5563645	LOC5563645	AaeL_AAEL000097, AAEL000097	sialic acid synthase	sialic acid synthase		3	NC_035109.1	104463654	104469002	minus	2
	AAEL000098	2538	111	17	619	1575	412	5563631	LOC5563631	AaeL_AAEL000098, AAEL000098	extensin-1	extensin-1		3	NC_035109.1	103726063	103830545	plus	4
	AAEL000099	507	353	446	537.5	450	541.5	5563550	LOC5563550	AaeL_AAEL000099, AAEL000099, CLIPB33	serine protease easter	serine protease easter		3	NC_035109.1	105159323	105162908	plus	4
	AAEL000101	877	499	799	857	762	749	5567779	LOC5567779	AaeL_AAEL000101, AAEL000101	luciferin 4-monooxygenase	luciferin 4-monooxygenase		1	NC_035107.1	195199846	195202534	plus	3
	AAEL000102	1518	1146	1730	1643	1674	1504	5567769	LOC5567769	AaeL_AAEL000102, AAEL000102	phytanoyl-CoA dioxygenase domain-containing protein 1	LOW QUALITY PROTEIN: phytanoyl-CoA dioxygenase domain-containing protein 1		1	NC_035107.1	197343863	197357454	minus	3
	AAEL000106	281	255.5	318	324.5	322	374	5567782	LOC5567782	AaeL_AAEL000106, AAEL000106	uncharacterized protein C7orf26 homolog	uncharacterized protein C7orf26 homolog|conserved protein		1	NC_035107.1	195034264	195055356	minus	3
	AAEL000107	184	166	208	194	192	221	5567799	LOC5567799	AaeL_AAEL000107, AAEL000107	zinc finger protein 83	zinc finger protein 83		1	NC_035107.1	194506247	194511110	plus	2
	AAEL000108	4	292	4	390	1	415.5	5567804	LOC5567804		cytosol aminopeptidase	cytosol aminopeptidase		1	NC_035107.1	194980577	194982511	minus	2
	AAEL000109	8616.83	9214.67	10638	10691.3	9086	11235.3	5567790	LOC5567790		enolase-phosphatase E1-like	enolase-phosphatase E1-like		1	NC_035107.1	194876365	194915431	minus	7
	AAEL000111	2090	492.5	1290.5	1088	1707	845	5567770	LOC5567770	AaeL_AAEL000111, AAEL000111	omega-amidase NIT2	omega-amidase NIT2		1	NC_035107.1	197332350	197333804	plus	2
	AAEL000113	57	60	17	36	35	48.5	5567767	LOC5567767	AaeL_AAEL009378, AAEL009378	putative ankyrin repeat protein RF_0580	uncharacterized protein LOC5567767		1	NC_035107.1	197465891	197467061	minus	2
	AAEL000115	173	190	221	198	227	186	5567783	LOC5567783	AaeL_AAEL015658, AAEL015658	ribosomal RNA-processing protein 7 homolog A	ribosomal RNA-processing protein 7 homolog A		1	NC_035107.1	195025166	195026143	plus	2
	AAEL000116	206	223	284	212	243	249.5	5567788	LOC5567788	AaeL_AAEL000116, AAEL000116	anaphase-promoting complex subunit 4	anaphase-promoting complex subunit 4		1	NC_035107.1	194948264	194953805	plus	4
	AAEL000117	6	61	19	83	14	65	5567756	LOC5567756	AaeL_AAEL000117, AAEL000117	uncharacterized LOC5567756	uncharacterized protein LOC5567756		2	NC_035108.1	110229335	110230664	minus	3
	AAEL000118	651	655	803	780	695	734	5567787	LOC5567787	AaeL_AAEL000118, AAEL000118	probable cleavage and polyadenylation specificity factor subunit 2	probable cleavage and polyadenylation specificity factor subunit 2		1	NC_035107.1	194966279	194970258	minus	2
	AAEL000119	1232	886	1086	993	1190	976	5567781	LOC5567781	AaeL_AAEL000119, AAEL000119	4-coumarate--CoA ligase 1	4-coumarate--CoA ligase 1		1	NC_035107.1	195093307	195095524	plus	2
	AAEL000122	190	201	234	269	251	254	5567803	LOC5567803	AaeL_AAEL000122, AAEL000122, AAEL009996	zinc finger protein 70	zinc finger protein 70|zinc finger protein 761		1	NC_035107.1	194423079	194451279	minus	5
	AAEL000123	1	3	5	1	1	5	5567765	LOC5567765	AaeL_AAEL000123, AAEL000123, AAEL000156	neurotrimin	neurotrimin		1	NC_035107.1	170394142	170804064	plus	10
	AAEL000124	0	0	2	5	3	0	5567749	LOC5567749	AaeL_AAEL000124, AAEL000124	general odorant-binding protein 68	general odorant-binding protein 68		2	NC_035108.1	109682934	109683995	minus	5
	AAEL000126	2093	2017	2459.5	2202.5	2309	2413	5567757	LOC5567757	AaeL_AAEL000126, AAEL000126	molybdenum cofactor biosynthesis protein 1	molybdenum cofactor biosynthesis protein 1		2	NC_035108.1	110066764	110143707	plus	6
	AAEL000127	282	76	225	170	270	127	5567778	LOC5567778	AaeL_AAEL000127, AAEL000127	luciferin 4-monooxygenase	luciferin 4-monooxygenase		1	NC_035107.1	195275336	195299589	minus	4
	AAEL000128	2232	1932	2475	2680	2296.75	2674	5567758	LOC5567758	AaeL_AAEL000128, AAEL000128	retinoblastoma-like protein 2	retinoblastoma-like protein 2		2	NC_035108.1	110149555	110194421	plus	10
	AAEL000134	91	61	99	127	79	107.5	5567800	LOC5567800	AaeL_AAEL000134, AAEL000134	RUN domain-containing protein 1	RUN domain-containing protein 1		1	NC_035107.1	194494267	194504980	minus	3
	AAEL000137	509	766	516	758	509	865	5567762	LOC5567762	AaeL_AAEL000137, AAEL000137	sodium/hydrogen exchanger 9B2	sodium/hydrogen exchanger 9B2		1	NC_035107.1	170916741	171038411	minus	10
	AAEL000138	1495	1216	1235	1274	1400	1381	5567793	LOC5567793	AaeL_AAEL000138, AAEL000138, AAEL013043	NADH dehydrogenase [ubiquinone] 1 alpha subcomplex subunit 6	NADH dehydrogenase [ubiquinone] 1 alpha subcomplex subunit 6		1	NC_035107.1	194565902	194573546	plus	4
	AAEL000139	3	1	0	0	0	0	5567750	LOC5567750	AaeL_AAEL000139, AAEL000139	uncharacterized LOC5567750	uncharacterized protein LOC5567750		2	NC_035108.1	109704085	109705535	plus	3
	AAEL000140	428	338.5	552.5	453.5	447	443.5	5567802	LOC5567802	AaeL_AAEL000140, AAEL000140	zinc finger protein 41	GDNF-inducible zinc finger protein 1|zinc finger protein 41		1	NC_035107.1	194457887	194463015	plus	2
	AAEL000143	848	586	838	778	739	748	5567772	LOC5567772	AaeL_AAEL000143, AAEL000143	omega-amidase NIT2	omega-amidase NIT2		1	NC_035107.1	197311526	197312787	plus	2
	AAEL000146	2	16	8	17	4	11	5567773	LOC5567773	AaeL_AAEL000150, AAEL000150	omega-amidase NIT2	omega-amidase NIT2		1	NC_035107.1	197293688	197294955	minus	2
	AAEL000147	281	280	311	294	339	353	5567789	LOC5567789	AaeL_AAEL000147, AAEL000147	single-stranded DNA-binding protein, mitochondrial	single-stranded DNA-binding protein, mitochondrial		1	NC_035107.1	194947334	194948175	minus	2
	AAEL000148	150	170.5	203.5	179.5	158	206	5567801	LOC5567801	AaeL_AAEL000148, AAEL000148	uncharacterized LOC5567801	uncharacterized protein LOC5567801		1	NC_035107.1	194462951	194472169	minus	4
	AAEL000149	634	518.5	652	563.5	642	684	5567784	LOC5567784	AaeL_AAEL000149, AAEL000149	histone deacetylase complex subunit SAP30 homolog	histone deacetylase complex subunit SAP30 homolog|SAP30_AEDAE		1	NC_035107.1	195018068	195019717	minus	3
	AAEL000151	26	37	54	95	34	83	5567754	LOC5567754	AaeL_AAEL000151, AAEL000151	uncharacterized LOC5567754	uncharacterized protein LOC5567754		2	NC_035108.1	110325298	110326131	plus	2
	AAEL000152	592	635	785	639	723	745	5567753	LOC5567753	AaeL_AAEL000152, AAEL000152	B9 domain-containing protein 1	B9 domain-containing protein 1		2	NC_035108.1	110142600	110143722	minus	1
	AAEL000154	257.5	272.33	231	404.5	234.5	423	5567785	LOC5567785	AaeL_AAEL000141, AAEL000141	claspin	claspin		1	NC_035107.1	194970716	194983271	plus	6
	AAEL000157	251	250	243	324	273	300.5	5567796	LOC5567796	AaeL_AAEL000157, AAEL000157	uncharacterized LOC5567796	uncharacterized protein LOC5567796		1	NC_035107.1	194519336	194535062	minus	4
	AAEL000159	2377	1760	2106	2027.5	2215	2188.5	5570055	LOC5570055	AaeL_AAEL000159, AAEL000159	protein NipSnap	protein NipSnap		3	NC_035109.1	109661012	109674635	minus	5
	AAEL000162	1	0	0	1	0	2	5570009	Gr34	AaeL_AAEL000162, AAEL000162, GPRgr34	gustatory receptor 34	gustatory receptor 34|gustatory receptor for sugar taste 43a		3	NC_035109.1	212688192	212705120	minus	14
	AAEL000163	416	318	364	336	423	398	5570002	LOC5570002	AaeL_AAEL000163, AAEL000163	mitochondrial import inner membrane translocase subunit Tim22	mitochondrial import inner membrane translocase subunit Tim22		3	NC_035109.1	109548549	109549679	minus	4
	AAEL000164	114.5	102	145	152	151	105	5569998	LOC5569998		D-amino-acid oxidase	D-amino-acid oxidase		3	NC_035109.1	109120216	109125848	minus	5
	AAEL000165	1298.5	1391	1217.5	2271.5	1321	1934	5570039	LOC5570039	AaeL_AAEL000165, AAEL000165	uncharacterized LOC5570039	uncharacterized protein LOC5570039		3	NC_035109.1	215582061	215624257	plus	4
	AAEL000166	30	53	33	94	27	103	5570006	LOC5570006	AaeL_AAEL000166, AAEL000166	protein TIC 214	uncharacterized protein LOC5570006		3	NC_035109.1	109173038	109418842	plus	7
	AAEL000170	184	226	215	259	198	211	5570011	LOC5570011	AaeL_AAEL000170, AAEL000170	chorion transcription factor Cf2	chorion transcription factor Cf2		3	NC_035109.1	212743206	212766107	minus	9
	AAEL000172	4084.5	3992.5	4243	5270.5	4033	5155	5570041	LOC5570041	AaeL_AAEL000172, AAEL000172	uncharacterized LOC5570041	uncharacterized protein LOC5570041		3	NC_035109.1	215624144	215709534	minus	9
	AAEL000173	234	279	283.5	295	277.5	309	5570013	LOC5570013	AaeL_AAEL000173, AAEL000173	coiled-coil domain-containing protein 86	coiled-coil domain-containing protein 86		3	NC_035109.1	212829516	212830735	minus	2
	AAEL000174	39.12	49	29	34	26	63.5	5570028	LOC5570028	AaeL_AAEL000174, AAEL000174	protein unc-119 homolog	protein unc-119 homolog		3	NC_035109.1	214574166	214596376	plus	3
	AAEL000175	7234	7213	9009	9181	7790	9125	5570007	LOC5570007	AaeL_AAEL000175, AAEL000175, eIF3-S8, eIF3c	eukaryotic translation initiation factor 3 subunit C	eukaryotic translation initiation factor 3 subunit C|EIF3C_AEDAE|Eukaryotic translation initiation factor 3 subunit 8		3	NC_035109.1	212388318	212418232	plus	4
	AAEL000176	323	327	321	389	318	399	5570008	LOC5570008	AaeL_AAEL000176, AAEL000176	uncharacterized protein CG3556	uncharacterized protein CG3556		3	NC_035109.1	212440781	212650650	minus	8
	AAEL000178	212	189.5	226.5	176	188	201.5	5570045	LOC5570045	AaeL_AAEL000178, AAEL000178	2-methoxy-6-polyprenyl-1,4-benzoquinol methylase, mitochondrial	2-methoxy-6-polyprenyl-1,4-benzoquinol methylase, mitochondrial		3	NC_035109.1	215836092	215847252	minus	4
	AAEL000179	1182	1023	1281	1251	1314.5	1412	5570014	LOC5570014	AaeL_AAEL000179, AAEL000179	ubiquitin-conjugating enzyme E2 L3	ubiquitin-conjugating enzyme E2 L3		3	NC_035109.1	212830846	212839647	plus	4
	AAEL000180	620	581	563.5	541	544	627.5	5570019	LOC5570019	AaeL_AAEL000180, AAEL000180	39S ribosomal protein L18, mitochondrial	39S ribosomal protein L18, mitochondrial		3	NC_035109.1	213028530	213029334	plus	3
	AAEL000181	2689	2827.25	3534	3460.5	2951.5	3479.08	5569999	LOC5569999	AaeL_AAEL000181, AAEL000181	protein polybromo-1	protein polybromo-1		3	NC_035109.1	109023323	109074669	plus	16
	AAEL000182	1418	1094	1197.5	1479	1458	1532.5	5570020	LOC5570020	AaeL_AAEL000182, AAEL000182	cytochrome b-c1 complex subunit 9	cytochrome b-c1 complex subunit 9|mitochondrial ubiquinol-cytochrome c reductase complex 7.2 kDa protein		3	NC_035109.1	213029278	213029697	minus	2
	AAEL000184	197.5	202.5	203	302	195.5	304.5	5570057	LOC5570057	AaeL_AAEL000184, AAEL000184	protein GUCD1	protein GUCD1		3	NC_035109.1	215871307	215878559	plus	6
	AAEL000185	8872	6504	8898	7162	8676	8050.5	5570050	LOC5570050	AaeL_AAEL000185, AAEL000185	eukaryotic translation initiation factor 5	eukaryotic translation initiation factor 5		3	NC_035109.1	215990942	216027284	minus	8
	AAEL000186	678	673	792	865	781	839	5570054	LOC5570054	AaeL_AAEL000186, AAEL000186	gamma-glutamylcyclotransferase	gamma-glutamylcyclotransferase		3	NC_035109.1	216234027	216235130	plus	2
	AAEL000187	4	16	8	18	8	18	5570027	LOC5570027	AaeL_AAEL000187, AAEL000187	LIM domain kinase 1	LIM domain kinase 1		3	NC_035109.1	214515431	214566008	minus	9
	AAEL000188	395.5	319	322.33	372.5	334.17	422.5	5570005	LOC5570005	AaeL_AAEL000188, AAEL000188	elongation of very long chain fatty acids protein 7	elongation of very long chain fatty acids protein 7		3	NC_035109.1	109426017	109448467	minus	5
	AAEL000191	594	713	559	737	592	866	5570048	LOC5570048	AaeL_AAEL000191, AAEL000191	protein FAM57A	protein FAM57A		3	NC_035109.1	215941838	215969924	plus	6
	AAEL000193	1787.17	1664.5	1829.67	1844.17	1619.17	2041.67	5570016	LOC5570016	AaeL_AAEL000193, AAEL000193	N-lysine methyltransferase KMT5A-B	N-lysine methyltransferase KMT5A-B		3	NC_035109.1	212882260	212936285	minus	6
	AAEL000194	1359	1592	1480	1795	1418	1855.5	5570029	LOC5570029	AaeL_AAEL000194, AAEL000194	phosphatidylinositol 4-kinase alpha	phosphatidylinositol 4-kinase alpha		3	NC_035109.1	214612687	214659084	minus	16
	AAEL000195	99	63	78	61	94	66	5570010	LOC5570010	AaeL_AAEL000195, AAEL000195	armadillo repeat-containing protein 2	armadillo repeat-containing protein 2		3	NC_035109.1	212718171	212731582	minus	9
	AAEL000196	22	25	14	54	28	56	5570049	LOC5570049	AaeL_AAEL000196, AAEL000196	alkaline phosphatase, tissue-nonspecific isozyme	alkaline phosphatase, tissue-nonspecific isozyme		3	NC_035109.1	215974803	215984542	plus	4
	AAEL000199	1421	1161	1548	1415	1420	1517	5570018	LOC5570018	AaeL_AAEL000199, AAEL000199	probable arginine--tRNA ligase, cytoplasmic	probable arginine--tRNA ligase, cytoplasmic		3	NC_035109.1	213008770	213024654	minus	5
	AAEL000200	1203	967.5	1544.5	1406	1459	1326	5570040	LOC5570040	AaeL_AAEL000200, AAEL000200	uncharacterized LOC5570040	uncharacterized protein LOC5570040|Vago protein		3	NC_035109.1	215597130	215597712	minus	3
	AAEL000201	261	240	247.5	381	258	332	5570012	LOC5570012	AaeL_AAEL000201, AAEL000201	DNA replication ATP-dependent helicase/nuclease DNA2	DNA replication ATP-dependent helicase/nuclease DNA2		3	NC_035109.1	212770842	212829533	plus	11
	AAEL000203	0	0	3	0	1	0	5570033	LOC5570033	AaeL_AAEL000203, AAEL000203	trypsin-1	trypsin-1		3	NC_035109.1	214757555	214763799	plus	4
	AAEL000204	726	498	376	516	571	629.5	5570053	LOC5570053	AaeL_AAEL000204, AAEL000204	uncharacterized LOC5570053	uncharacterized protein LOC5570053		3	NC_035109.1	216038299	216190199	minus	7
	AAEL000206	3	1	7	1	1	1	5570022	LOC5570022	AaeL_AAEL000206, AAEL000206	ninjurin-2	ninjurin-2		3	NC_035109.1	213099516	213100251	minus	3
	AAEL000208	1440	1200	1195	1353	1411	1355	5570017	LOC5570017	AaeL_AAEL000208, AAEL000208	transmembrane emp24 domain-containing protein 2	transmembrane emp24 domain-containing protein 2		3	NC_035109.1	212976558	212977635	plus	4
	AAEL000210	971	782	846	800	841	814	5570052	LOC5570052	AaeL_AAEL000210, AAEL000210	39S ribosomal protein L2, mitochondrial	39S ribosomal protein L2, mitochondrial		3	NC_035109.1	216221170	216227720	minus	2
	AAEL000211	1648	1065	1782	1706	1728	1507	5570015	LOC5570015	AaeL_AAEL000211, AAEL000211	turripeptide Pal9.2	turripeptide Pal9.2		3	NC_035109.1	212866537	212867191	minus	3
	AAEL000213	2121.5	2258.75	1802	3074	2057.5	2978.42	5569995	LOC5569995	AaeL_AAEL000213, AAEL000213	D-amino-acid oxidase	D-amino-acid oxidase		3	NC_035109.1	109099834	109119996	minus	4
	AAEL000214	308	268	332	317	311	374	5570059	LOC5570059	AaeL_AAEL000214, AAEL000214	vacuolar protein sorting-associated protein 33A	vacuolar protein sorting-associated protein 33A		3	NC_035109.1	109553815	109558652	plus	4
	AAEL000215	156	119	157	121	144	165	5570021	LOC5570021	AaeL_AAEL000215, AAEL000215	ribonuclease P protein subunit p29	ribonuclease P protein subunit p29		3	NC_035109.1	213030437	213035124	plus	4
	AAEL000216	17	11	9	9	19	13	5570004	LOC5570004	AaeL_AAEL000216, AAEL000216	elongation of very long chain fatty acids protein AAEL008004-like	elongation of very long chain fatty acids protein AAEL008004-like		3	NC_035109.1	109468148	109471286	minus	4
	AAEL000217	619	736	690	767	570	852	5570058	LOC5570058	AaeL_AAEL000217, AAEL000217	serine/threonine-protein kinase Tao	serine/threonine-protein kinase Tao		3	NC_035109.1	109601042	109649889	minus	15
	AAEL000219	820	685	843.5	851.5	820	891	5572023	LOC5572023	AaeL_AAEL000219, AAEL000219	glyoxalase domain-containing protein 4	glyoxalase domain-containing protein 4		1	NC_035107.1	6592041	6593668	plus	3
	AAEL000221	740	629	685.5	664.5	756	713	5572039	LOC5572039	AaeL_AAEL000221, AAEL000221	mediator of RNA polymerase II transcription subunit 9	mediator of RNA polymerase II transcription subunit 9|uncharacterized protein NCBP2-AS2 homolog		2	NC_035108.1	227025656	227068311	minus	3
	AAEL000223	0	3	0	0	0	0	5572031	LOC5572031	AaeL_AAEL000223, AAEL000223	uncharacterized family 31 glucosidase KIAA1161	uncharacterized family 31 glucosidase KIAA1161		1	NC_035107.1	5583964	5586046	minus	2
	AAEL000224	309	364	438	196	312	395	5572015	LOC5572015	AaeL_AAEL000224, AAEL000224	serine proteinase stubble	serine proteinase stubble		2	NC_035108.1	358334551	358446130	plus	6
	AAEL000226	834	722	929	863	849	981	5572040	LOC5572040	AaeL_AAEL000226, AAEL000226	J domain-containing protein CG6693	J domain-containing protein CG6693		2	NC_035108.1	227176605	227185790	minus	2
	AAEL000227	1608	634	1626	1082	1575	962	5572046	LOC5572046	AaeL_AAEL000227, AAEL000227, SCRB8	scavenger receptor class B member 1	scavenger receptor class B member 1		2	NC_035108.1	227505152	227548515	minus	6
	AAEL000229	0	0	0	0	0	0	5572020	LOC5572020	AaeL_AAEL000229, AAEL000229	prosialokinin	prosialokinin|TKSIA_AEDAE|salivary vasodilatory protein|sialokinin I preproprotein		1	NC_035107.1	7128424	7129713	plus	3
	AAEL000230	194	188	167	159	158	181	5572032	LOC5572032	AaeL_AAEL000230, AAEL000230	uncharacterized LOC5572032	uncharacterized protein LOC5572032		1	NC_035107.1	5533812	5534732	minus	3
	AAEL000231	1777.5	1448	1942	1795.5	1801.5	1906.5	5572024	LOC5572024	AaeL_AAEL000231, AAEL000231	probable cytosolic oligopeptidase A	probable cytosolic oligopeptidase A		1	NC_035107.1	6560713	6576286	minus	3
	AAEL000234	675	315.5	676	467.5	647.5	466	5572043	LOC5572043	AaeL_AAEL000234, AAEL000234, SCRB7	scavenger receptor class B member 1	lysosome membrane protein 2|platelet glycoprotein 4|scavenger receptor class B member 1		2	NC_035108.1	227263910	227322090	minus	9
	AAEL000235	1082.5	960.5	1177	1125	1085.5	1137	5572041	LOC5572041	AaeL_AAEL000235, AAEL000235	uncharacterized LOC5572041	uncharacterized protein LOC5572041		2	NC_035108.1	227223220	227264246	plus	2
	AAEL000236	15	9.5	14	15	8.5	21.5	5572034	LOC5572034		forkhead box protein D3	forkhead box protein D3		Un	NW_018734918.1	19721	21202	plus	1
	AAEL000238	901	532	140	481	565	555	5572014	LOC5572014	AaeL_AAEL000238, AAEL000238, CLIPD9	serine proteinase stubble	serine proteinase stubble		2	NC_035108.1	358529553	358672908	plus	7
	AAEL000239	690	584.5	704	723.5	601	792.5	5572019	LOC5572019	AaeL_AAEL000239, AAEL000239	protein stoned-B	protein stoned-B		1	NC_035107.1	6643895	6650088	plus	6
	AAEL000240	464	497	448.25	539	535	559	5572051	LOC5572051	AaeL_AAEL000240, AAEL000240	ubiquinone biosynthesis protein COQ9, mitochondrial	glomulin|ubiquinone biosynthesis protein COQ9, mitochondrial		2	NC_035108.1	227780710	227818771	minus	7
	AAEL000241	425	389	544	549	491	514	5572030	LOC5572030	AaeL_AAEL000241, AAEL000241	PCI domain-containing protein 2 homolog	PCI domain-containing protein 2 homolog		1	NC_035107.1	5601354	5603113	minus	3
	AAEL000242	39.5	39.5	52.5	62	37.5	71	5572028	LOC5572028	AaeL_AAEL000242, AAEL000237, AAEL000242	potassium voltage-gated channel protein Shaker	potassium voltage-gated channel protein Shaker		1	NC_035107.1	5749599	6294412	minus	14
	AAEL000243	5	16.5	7	15.5	2.5	18	5572022	LOC5572022	AaeL_AAEL000243, AAEL000243	protein artichoke	protein artichoke		1	NC_035107.1	8118192	8372076	minus	7
	AAEL000244	156	62	134.5	84.5	151	104	5572017	LOC5572017	AaeL_AAEL000244, AAEL000244	alpha-(1,3)-fucosyltransferase C	alpha-(1,3)-fucosyltransferase C		1	NC_035107.1	6593630	6612875	minus	2
	AAEL000245	469	388	485	382	488	439	5572049	LOC5572049	AaeL_AAEL000245, AAEL000245	uncharacterized protein C20orf24 homolog	uncharacterized protein C20orf24 homolog		2	NC_035108.1	227717692	227724446	plus	3
	AAEL000246	874.5	943	1021	762.5	767	983	5572042	LOC5572042	AaeL_AAEL000246, AAEL000246, GPRSTN	protocadherin-like wing polarity protein stan	protocadherin-like wing polarity protein stan		2	NC_035108.1	227077431	227139531	plus	11
	AAEL000247	27.5	64	12	59.5	22.5	75.5	5572025	LOC5572025	AaeL_AAEL000247, AAEL000247	dynein assembly factor 4, axonemal	dynein assembly factor 4, axonemal		1	NC_035107.1	6546795	6560757	plus	3
	AAEL000248	1148.5	1038.5	1084	1199.5	1076.5	1351	5572038	LOC5572038	AaeL_AAEL000248, AAEL000248	GTP-binding protein 1	GTP-binding protein 1		2	NC_035108.1	226974744	227013788	minus	7
	AAEL000249	114	70	86	52	110	79	5572026	LOC5572026	AaeL_AAEL000249, AAEL000249	solute carrier family 25 member 35	solute carrier family 25 member 35		1	NC_035107.1	6512316	6546660	plus	5
	AAEL000250	195	225	217	306	199	322	5572036	LOC5572036	AaeL_AAEL000250, AAEL000250	forkhead box protein P1-B	forkhead box protein P1-B		1	NC_035107.1	5223545	5243575	minus	5
	AAEL000251	118	123.5	139	168.5	115	187.5	5572018	LOC5572018	AaeL_AAEL000251, AAEL000251	protein stoned-A	protein stoned-A		1	NC_035107.1	6635523	6644147	plus	3
	AAEL000252	8	1	2	0	2	0	5572012	LOC5572012	AaeL_AAEL000252, AAEL000252	serine protease snake	serine protease snake		1	NC_035107.1	8326059	8327375	plus	2
	AAEL000254	185	241	249	276	238	336	5572033	LOC5572033	AaeL_AAEL000254, AAEL000254	nuclear factor 1	nuclear factor 1		1	NC_035107.1	5428012	5515632	minus	8
	AAEL000255	117.5	76.5	110	94	113	102.57	5572050	LOC5572050	AaeL_AAEL000255, AAEL000255	suppressor of cytokine signaling 6	suppressor of cytokine signaling 6		2	NC_035108.1	227761107	227767939	plus	2
	AAEL000256	3390	2325.58	4777	2547.1	3505.33	2841	5572044	LOC5572044	AaeL_AAEL000256, AAEL000256, SCRB9	scavenger receptor class B member 1	scavenger receptor class B member 1		2	NC_035108.1	227340415	227476261	minus	10
	AAEL000257	768	725.5	987.5	894.5	853	909	5573764	LOC5573764	AaeL_AAEL000257, AAEL000257	uncharacterized LOC5573764	uncharacterized protein LOC5573764		2	NC_035108.1	74407293	74416842	plus	3
	AAEL000258	2484	1274	2267	1770	2378	1642	5573774	LOC5573774	AaeL_AAEL000258, AAEL000258	7-methylguanosine phosphate-specific 5'-nucleotidase	7-methylguanosine phosphate-specific 5'-nucleotidase		3	NC_035109.1	265618282	265636320	plus	4
	AAEL000260	80	114	112	116	93	136	5573746	LOC5573746	AaeL_AAEL000260, AAEL000260	uncharacterized LOC5573746	uncharacterized protein LOC5573746		3	NC_035109.1	265318727	265329568	plus	2
	AAEL000261	130	93	132	128	110	106	5573739	LOC5573739	AaeL_AAEL000261, AAEL000261	zinc finger protein 684	zinc finger protein 684		3	NC_035109.1	265653061	265662840	minus	2
	AAEL000263	973	1007	1290	984	930	1183	5573733	LOC5573733	AaeL_AAEL000263, AAEL000263, JING_AEDAE	zinc finger protein jing homolog	zinc finger protein jing homolog		3	NC_035109.1	266098772	266436725	plus	6
	AAEL000265	323	270	403.5	316.5	321	337	5573752	LOC5573752	AaeL_AAEL000265, AAEL000265	protein crossbronx homolog	protein crossbronx homolog|AKTIP_AEDAE		3	NC_035109.1	265006665	265013152	plus	4
	AAEL000266	10	9	7	7	6	10	5573765	LOC5573765	AaeL_AAEL000266, AAEL000266, GPRNNA21	probable G-protein coupled receptor 52	probable G-protein coupled receptor 52		2	NC_035108.1	74553895	74624659	plus	6
	AAEL000267	86	87	101	134	110	126	5573777	LOC5573777	AaeL_AAEL000267, AAEL000267	uncharacterized LOC5573777	uncharacterized protein LOC5573777		2	NC_035108.1	75412590	75416958	plus	3
	AAEL000268	36	24	59	45	33	27	5573759	LOC5573759	AaeL_AAEL000268, AAEL000268	phospholipase A1	phospholipase A1		3	NC_035109.1	264415390	264572389	plus	6
	AAEL000269	7748	6967	10304	10122	8653	9317.5	5573763	LOC5573763	AaeL_AAEL000269, AAEL000269	uncharacterized protein C12orf31 homolog	uncharacterized protein C12orf31 homolog		2	NC_035108.1	74383247	74385989	plus	2
	AAEL000270	2559	2048	2766	2363	2541	2526.5	5573753	LOC5573753	AaeL_AAEL000270, AAEL000270	26S proteasome non-ATPase regulatory subunit 7	26S proteasome non-ATPase regulatory subunit 7		3	NC_035109.1	265003915	265006567	minus	2
	AAEL000271	2780	1874	2930	2826	2848	2564	5573776	LOC5573776	AaeL_AAEL000271, AAEL000271	gamma-glutamyl hydrolase	gamma-glutamyl hydrolase		2	NC_035108.1	75421101	75429020	plus	4
	AAEL000272	178	156.5	192	183	189.5	183.5	5573754	LOC5573754	AaeL_AAEL000272, AAEL000272	probable RNA-binding protein 18	probable RNA-binding protein 18		3	NC_035109.1	264997131	264998686	minus	4
	AAEL000275	2428	1708	2969	1894	2558	2213	5573750	LOC5573750	AaeL_AAEL000273, AAEL000273	uncharacterized LOC5573750	uncharacterized protein LOC5573750		3	NC_035109.1	265059823	265242496	plus	10
	AAEL000276	1466	1613	1877	1738	1598	1928	5573755	LOC5573755	AaeL_AAEL000276, AAEL000276	protein mahjong	protein mahjong		3	NC_035109.1	264919300	264982269	minus	8
	AAEL000278	4316	2427	4761	3238	4462	3255	5573757	LOC5573757	AaeL_AAEL000278, AAEL000278	NAD kinase	NAD kinase		3	NC_035109.1	264702254	264797046	minus	10
	AAEL000279	137	124	160	152	154	147	5573729	LOC5573729	AaeL_AAEL000279, AAEL000279	peptide deformylase, mitochondrial	peptide deformylase, mitochondrial		3	NC_035109.1	266478434	266479426	minus	3
	AAEL000281	1266	1412.17	1540.62	1662	1310	1758.5	5573767	LOC5573767	AaeL_AAEL000281, AAEL000281	uncharacterized LOC5573767	uncharacterized protein LOC5573767		2	NC_035108.1	74769999	74810233	minus	5
	AAEL000282	104	83	63	89	100	83	5573786	LOC5573786	AaeL_AAEL000282, AAEL000282	syntaxin-17	syntaxin-17		2	NC_035108.1	74394465	74398673	minus	3
	AAEL000283	3172	2025	2063	2438	2714	2531	5573761	LOC5573761	AaeL_AAEL000283, AAEL000283, CTLMA16	C-type lectin domain family 6 member A	C-type lectin domain family 6 member A		2	NC_035108.1	73847275	73852690	plus	2
	AAEL000284	272	266	329	338	291	342	5573779	LOC5573779	AaeL_AAEL000284, AAEL000284	EEF1A lysine methyltransferase 2	EEF1A lysine methyltransferase 2		2	NC_035108.1	75356738	75357706	minus	3
	AAEL000285	375	707	364	961	398	1015	5573743	LOC5573743	AaeL_AAEL000285, AAEL000285	uncharacterized LOC5573743	uncharacterized protein LOC5573743		3	NC_035109.1	265393488	265473216	minus	7
	AAEL000287	80	76	70	74	79	77.5	5573740	LOC5573740	AaeL_AAEL000287, AAEL000287	zinc finger protein 519	zinc finger protein 519		3	NC_035109.1	265600532	265607734	plus	3
	AAEL000288	6577	5676	8297	5690	7165	6649	5573780	LOC5573780	AaeL_AAEL000288, AAEL000288	protein FAM133A	protein FAM133A|uncharacterized protein LOC5573780		2	NC_035108.1	74990331	75332133	plus	9
	AAEL000289	344	312	405	340	391	366	5573747	LOC5573747	AaeL_AAEL000289, AAEL000289	ankyrin repeat, SAM and basic leucine zipper domain-containing protein 1	ankyrin repeat, SAM and basic leucine zipper domain-containing protein 1		3	NC_035109.1	265284765	265317467	minus	4
	AAEL000290	278.5	297	400.5	364.5	311	391	5573742	LOC5573742	AaeL_AAEL000290, AAEL000290	DNA/RNA-binding protein KIN17	DNA/RNA-binding protein KIN17		3	NC_035109.1	265579614	265581505	minus	2
	AAEL000291	31936	34044.5	35902	39843	33455	41723	5573732	LOC5573732	AaeL_AAEL000291, AAEL000291, VATL_AEDAE	V-type proton ATPase 16 kDa proteolipid subunit	V-type proton ATPase 16 kDa proteolipid subunit|V-ATPase 16 kDa proteolipid subunit|V-ATPase 16 kDa proteolipid subunit c|V-ATPase C-subunit|V-ATPase subunit C|V-type proton ATPase 16 kDa proteolipid subunit c|Vacuolar proton pump 16 kDa proteolipid subunit|Vacuolar proton pump 16 kDa proteolipid subunit c		3	NC_035109.1	266530750	266556932	plus	3
	AAEL000292	171.18	151.57	230.53	216.1	186.02	208.38	5573738	LOC5573738	AaeL_AAEL000292, AAEL000292	zinc finger protein 691	zinc finger protein 691		3	NC_035109.1	265679702	265697781	plus	5
	AAEL000293	11203	10737	12067	9067	11320	11468	5573778	LOC5573778	AaeL_AAEL000293, AAEL000293	staphylococcal nuclease domain-containing protein 1	staphylococcal nuclease domain-containing protein 1		2	NC_035108.1	75364922	75404809	plus	8
	AAEL000294	348	167	429.5	576.5	415	379.5	5573751	LOC5573751	AaeL_AAEL000294, AAEL000294	uncharacterized LOC5573751	uncharacterized protein LOC5573751		3	NC_035109.1	265013033	265030893	minus	5
	AAEL000297	490	480.5	527	429	494.5	527.5	5573756	LOC5573756	AaeL_AAEL000297, AAEL000297	probable 28S ribosomal protein S25, mitochondrial	probable 28S ribosomal protein S25, mitochondrial		3	NC_035109.1	264988308	264997208	plus	4
	AAEL000298	7	13	14	15	13	13	5573748	LOC5573748	AaeL_AAEL000298, AAEL000298	sodium- and chloride-dependent glycine transporter 2	sodium- and chloride-dependent glycine transporter 2		3	NC_035109.1	265255228	265284337	minus	7
	AAEL000299	248.5	218	325.5	260.5	253	263.5	5573741	LOC5573741	AaeL_AAEL000299, AAEL000299	zinc finger protein 490	zinc finger protein 490		3	NC_035109.1	265588533	265600440	minus	3
	AAEL000301	1064	866.5	1060	1026	1148	1115	5573731	LOC5573731	AaeL_AAEL000301, AAEL000301	heat shock protein 75 kDa, mitochondrial	heat shock protein 75 kDa, mitochondrial		3	NC_035109.1	266486521	266488973	plus	3
	AAEL000304	8071	10705	11591	13168	9399	13738.5	5575179	LOC5575179	AaeL_AAEL000304, AAEL000304	RNA-binding protein FUS	RNA-binding protein FUS		2	NC_035108.1	367856482	367886958	plus	7
	AAEL000305	42	40	59	62	50	54	5575164	LOC5575164	AaeL_AAEL000305, AAEL000305	zinc finger protein 60	zinc finger protein 60		2	NC_035108.1	368711213	368713865	plus	3
	AAEL000308	58	24	61.5	40.5	73	34.5	5575155	LOC5575155	AaeL_AAEL000308, AAEL000306, AAEL000308	ninjurin-1	ninjurin-1|uncharacterized protein LOC5575155		2	NC_035108.1	369541686	369555829	minus	6
	AAEL000311	18027	6988	24019	16354	20937	12658	5575174	LOC5575174	AaeL_AAEL000311, AAEL000311	A-agglutinin anchorage subunit	A-agglutinin anchorage subunit		2	NC_035108.1	367910612	367956207	plus	6
	AAEL000312	33	17	43	76	32	53	5575170	LOC5575170	AaeL_AAEL000312, AAEL000312	uncharacterized LOC5575170	uncharacterized protein LOC5575170		2	NC_035108.1	368021823	368033401	minus	2
	AAEL000314	2027	1711.5	1245	1995.25	1780	2109.5	5575133	LOC5575133	AaeL_AAEL000314, AAEL000314	uncharacterized oxidoreductase YjmC	uncharacterized protein LOC5575133		2	NC_035108.1	124242756	124284005	plus	7
	AAEL000315	421	437.5	439.5	514.5	417	522.5	5575166	LOC5575166	AaeL_AAEL000315, AAEL000315	protein pigeon	protein pigeon		2	NC_035108.1	368665046	368695519	minus	7
	AAEL000316	144	111	362	60	245	84	5575171	LOC5575171	AaeL_AAEL000316, AAEL000316	uncharacterized LOC5575171	uncharacterized protein LOC5575171		2	NC_035108.1	367999645	368002530	plus	5
	AAEL000320	0	0	0	0	0	1	5575192	LOC5575192	AaeL_AAEL000320, AAEL000320, CYP325T1	probable cytochrome P450 313a2	probable cytochrome P450 313a2		3	NC_035109.1	112555304	112566231	plus	5
	AAEL000322	209	265	218	270	237	300.5	5575127	LOC5575127	AaeL_AAEL000322, AAEL000322	uncharacterized LOC5575127	uncharacterized protein LOC5575127		2	NC_035108.1	123829897	123848984	plus	4
	AAEL000323	3	13	13	20	19	11	5575198	LOC5575198	AaeL_AAEL000323, AAEL000323	cysteine-rich venom protein 6	cysteine-rich venom protein 6		2	NC_035108.1	124167524	124168167	minus	2
	AAEL000324	711	604	836	681	789	806	5575168	LOC5575168	AaeL_AAEL000324, AAEL000324	tyrosine-protein kinase Dnt	tyrosine-protein kinase Dnt		2	NC_035108.1	368290151	368653544	plus	6
	AAEL000326	8.5	21.5	29.5	21	12	23	5575185	LOC5575185	AaeL_AAEL000326, AAEL000326, CYP325S1	cytochrome P450 4c21	cytochrome P450 4c21		3	NC_035109.1	112643646	112646532	minus	5
	AAEL000327	278	676	1228.5	123	627	418	5575138	LOC5575138	AaeL_AAEL000327, AAEL000327, E78, eip78c	ecdysone-induced protein 78C	ecdysone-induced protein 78C		2	NC_035108.1	124463867	124596190	minus	7
	AAEL000328	10932	5111	10753.5	5684.5	10303.5	6240	5575162	LOC5575162	AaeL_AAEL000328, AAEL000328	zinc-type alcohol dehydrogenase-like protein C1773.06c	zinc-type alcohol dehydrogenase-like protein C1773.06c		2	NC_035108.1	368783398	368876030	plus	8
	AAEL000329	8	12	13.5	9.5	17	4.5	5575153	LOC5575153	AaeL_AAEL000329, AAEL000329	uncharacterized LOC5575153	uncharacterized protein LOC5575153		2	NC_035108.1	369555208	369580884	plus	3
	AAEL000330	317	230.5	381	294	353.5	295	5575135	LOC5575135	AaeL_AAEL000330, AAEL000330	multifunctional methyltransferase subunit TRM112-like protein	multifunctional methyltransferase subunit TRM112-like protein|hypothetical conserved protein		2	NC_035108.1	124382763	124388540	plus	4
	AAEL000332	233	216	227	229.5	274	247	5575147	LOC5575147	AaeL_AAEL000332, AAEL000332	mitochondrial inner membrane protease ATP23 homolog	mitochondrial inner membrane protease ATP23 homolog		2	NC_035108.1	369722154	369724479	plus	3
	AAEL000334	803	680.5	832.5	568.5	801	644	5575148	LOC5575148	AaeL_AAEL000334, AAEL000334	villin-like protein quail	villin-like protein quail		2	NC_035108.1	369639727	369705618	minus	7
	AAEL000335	0	0	0	2	0	0	5575180	LOC5575180	AaeL_AAEL000335, AAEL000335	lamin Dm0	lamin Dm0		2	NC_035108.1	367825629	367827901	minus	2
	AAEL000336	1570	1914	2018	2129	1732	2174	5575190	LOC5575190	AaeL_AAEL000336, AAEL000336	cleavage and polyadenylation specificity factor subunit CG7185	cleavage and polyadenylation specificity factor subunit CG7185		3	NC_035109.1	112293950	112355770	minus	2
	AAEL000337	89.5	120	109	147	136	121	5575165	LOC5575165	AaeL_AAEL000337, AAEL000337	putative zinc finger protein 727	putative zinc finger protein 727		2	NC_035108.1	368695630	368705223	plus	3
	AAEL000338	160	98	166	121	161	127	5575188	LOC5575188	AaeL_AAEL000338, AAEL000338, CYP325E3	cytochrome P450 4C1	cytochrome P450 4C1		3	NC_035109.1	112409018	112495142	minus	5
	AAEL000340	6	3	2	5	8	11	5575191	LOC5575191	AaeL_AAEL000340, AAEL000340	cytochrome P450 4C1	cytochrome P450 4C1		3	NC_035109.1	112007456	112025792	plus	3
	AAEL000341	233	226	210	265	230	261	5575158	LOC5575158	AaeL_AAEL000341, AAEL000341	class E basic helix-loop-helix protein 23	class E basic helix-loop-helix protein 23		2	NC_035108.1	369005863	369020188	minus	7
	AAEL000342	1027.5	799	1091.17	772.89	984.75	933.17	5575117	LOC5575117	AaeL_AAEL000342, AAEL000342, AAEL000349, AAEL000376, HPX4	peroxidasin	peroxidasin		2	NC_035108.1	123291574	123811302	plus	13
	AAEL000343	2340	2581	2617	2834	2365	3059	5575134	LOC5575134	AaeL_AAEL000343, AAEL000343	uncharacterized LOC5575134	uncharacterized protein LOC5575134		2	NC_035108.1	124310171	124370720	minus	9
	AAEL000344	0	0	1	0	0	0	5575172	LOC5575172	AaeL_AAEL000344, AAEL000344	uncharacterized LOC5575172	uncharacterized protein LOC5575172		2	NC_035108.1	367987541	367988479	minus	1
	AAEL000348	393.5	520.5	353	408.75	407	553.5	5575951	LOC5575951	AaeL_AAEL000348, AAEL000348	O-acetyl-ADP-ribose deacetylase 1	O-acetyl-ADP-ribose deacetylase 1		2	NC_035108.1	124233402	124284190	minus	6
	AAEL000351	0	0	1	0	1	0	5575140	LOC5575140	AaeL_AAEL000351, AAEL000351	chymotrypsin inhibitor	chymotrypsin inhibitor|venom peptide SjAPI		2	NC_035108.1	124524619	124525465	plus	2
	AAEL000354	143	4	59	9	98	15	5575161	LOC5575161	AaeL_AAEL000354, AAEL000354	trans-1,2-dihydrobenzene-1,2-diol dehydrogenase	trans-1,2-dihydrobenzene-1,2-diol dehydrogenase		2	NC_035108.1	368910415	368919533	minus	4
	AAEL000356	0	0	0	0	0	0	110675135	LOC110675135		glycine-rich protein DOT1-like	glycine-rich protein DOT1-like		2	NC_035108.1	123898681	123913143	minus	2
	AAEL000357	0	19	0	0	0	6	5575186	LOC5575186	AaeL_AAEL000357, AAEL000357, CYP325S3	cytochrome P450 4c21	cytochrome P450 4c21		3	NC_035109.1	112628264	112638706	minus	6
	AAEL000359	8.5	12.5	12.5	30.5	9	28.5	5575167	LOC5575167	AaeL_AAEL000359, AAEL000359	soma ferritin	soma ferritin		2	NC_035108.1	368664293	368665143	plus	2
	AAEL000360	26.5	53	22	41	25	55	5575199	LOC5575199	AaeL_AAEL000360, AAEL000360	dnaJ homolog subfamily B member 13	dnaJ homolog subfamily B member 13		2	NC_035108.1	124225761	124233521	plus	6
	AAEL000362	193	162.5	228	207	184.5	227	5575136	LOC5575136	AaeL_AAEL000362, AAEL000362	BAG family molecular chaperone regulator 3	BAG family molecular chaperone regulator 3|uncharacterized protein LOC5575136		2	NC_035108.1	124395081	124421465	minus	10
	AAEL000370	1189	1229	1583	1418	1291	1498	5575181	LOC5575181	AaeL_AAEL000370, AAEL000370	peroxisomal acyl-coenzyme A oxidase 3	peroxisomal acyl-coenzyme A oxidase 3		2	NC_035108.1	367756230	367808446	plus	8
	AAEL000372	323	324	388	299	339	326	5575141	LOC5575141	AaeL_AAEL000372, AAEL000372, AAEL015011	inositol monophosphatase 1	inositol monophosphatase 1		2	NC_035108.1	124628340	124629933	minus	5
	AAEL000377	0	0	0	0	0	0	5575173	LOC5575173	AaeL_AAEL000377, AAEL000377	uncharacterized LOC5575173	uncharacterized protein LOC5575173		2	NC_035108.1	367981237	367982184	minus	1
	AAEL000378	1212	1207	1207	1456	1249	1582	5575137	LOC5575137	AaeL_AAEL000378, AAEL000378	integrin-linked protein kinase	integrin-linked protein kinase		2	NC_035108.1	124435539	124454474	plus	5
	AAEL000379	0	0.5	0	1.5	0	1.5	5575126	LOC5575126	AaeL_AAEL000379, AAEL000379	cysteine-rich venom protein 6	cysteine-rich venom protein 6		2	NC_035108.1	123893263	123893984	minus	2
	AAEL000382	3	58	0	66	5	57	5575157	LOC5575157	AaeL_AAEL000382, AAEL000382	cilia- and flagella-associated protein 91	cilia- and flagella-associated protein 91		2	NC_035108.1	369536216	369541171	plus	3
	AAEL000383	245.75	271.75	323.5	307	308	359	5576338	LOC5576338	AaeL_AAEL000383, AAEL000383	beta-1,3-galactosyltransferase brn	beta-1,3-galactosyltransferase brn		3	NC_035109.1	97376154	97393533	minus	2
	AAEL000384	15	20	26	20	11	17	5577533	LOC5577533	AaeL_AAEL000384, AAEL000384	synaptic vesicular amine transporter	synaptic vesicular amine transporter		1	NC_035107.1	202256734	202272583	plus	3
	AAEL000385	1198	1037	1441	1355	1324	1433	5576341	LOC5576341	AaeL_AAEL000385, AAEL000385	RNA-binding protein 45	RNA-binding protein 45		3	NC_035109.1	400696775	400699008	plus	3
	AAEL000386	1618.5	1466	1729	1793.5	1536.5	1927	5576326	LOC5576326	AaeL_AAEL000386, AAEL000386	phosphatidylinositol 4-phosphate 3-kinase C2 domain-containing subunit beta	phosphatidylinositol 4-phosphate 3-kinase C2 domain-containing subunit beta		3	NC_035109.1	400060780	400104083	plus	11
	AAEL000387	1220.5	579.5	1275	888.5	1220.5	851	5576315	LOC5576315	AaeL_AAEL000387, AAEL000387	protein flightless-1 homolog	protein flightless-1 homolog		3	NC_035109.1	398429793	398431223	plus	2
	AAEL000388	3687	3567	4618	4160	3999	4522	5576333	LOC5576333	AaeL_AAEL000388, AAEL000388	isoleucine--tRNA ligase, cytoplasmic	isoleucine--tRNA ligase, cytoplasmic		3	NC_035109.1	97604224	97623090	plus	4
	AAEL000394	565	547	623	677	633	698	5576321	LOC5576321	AaeL_AAEL000394, AAEL000394	splicing factor 3A subunit 2	splicing factor 3A subunit 2		3	NC_035109.1	400031874	400032927	minus	2
	AAEL000395	843	1065	827	2339	736	1899	5576337	LOC5576337	AaeL_AAEL000395, AAEL000395, USP	protein ultraspiracle	protein ultraspiracle		3	NC_035109.1	97239121	97369687	minus	9
	AAEL000396	168	168	168	175	153	191	5576314	LOC5576314	AaeL_AAEL000396, AAEL000390, AAEL000396	uncharacterized LOC5576314	uncharacterized protein LOC5576314		3	NC_035109.1	400002744	400013822	plus	4
	AAEL000397	26.5	29	30.5	37	24.5	48	5576322	LOC5576322	AaeL_AAEL000397, AAEL000397	chromatin modification-related protein EAF1	chromatin modification-related protein EAF1|putative dual specificity protein kinase spla		3	NC_035109.1	400045765	400047779	minus	3
	AAEL000399	303	237.25	312.75	280.25	314.5	303.5	5576335	LOC5576335	AaeL_AAEL000399, AAEL000399	transmembrane protein 104 homolog	transmembrane protein 104 homolog		3	NC_035109.1	97418949	97425844	minus	4
	AAEL000401	96.25	80.25	112.5	142	108	138	5576339	LOC5576339	AaeL_AAEL000401, AAEL000401	13 kDa deflagellation-inducible protein	13 kDa deflagellation-inducible protein		3	NC_035109.1	97375806	97376156	plus	1
	AAEL000403	154.5	237.5	198.5	201.5	143	250	5576334	LOC5576334	AaeL_AAEL000403, AAEL000403	dynein assembly factor 5, axonemal	dynein assembly factor 5, axonemal		3	NC_035109.1	97432160	97467113	plus	6
	AAEL000404	208	184.25	242.75	244.25	200	222.5	5576340	LOC5576340		TFIIH basal transcription factor complex helicase XPD subunit	LOW QUALITY PROTEIN: TFIIH basal transcription factor complex helicase XPD subunit		Un	NW_018736382.1	18529	39141	minus	8
	AAEL000405	2884.5	3444.5	4169	3283	3048	4146	5576319	LOC5576319	AaeL_AAEL000405, AAEL000405	teneurin-m	teneurin-m		3	NC_035109.1	399455683	399982840	plus	18
	AAEL000406	88.5	23	57	59.5	66.5	37	5576327	LOC5576327	AaeL_AAEL000406, AAEL000406	proteoglycan 4	proteoglycan 4		3	NC_035109.1	400094389	400096456	minus	4
	AAEL000407	140	114	127	127	143	159	5577364	LOC5577364	AaeL_AAEL000407, AAEL000407	protein kish	protein kish		3	NC_035109.1	185916846	185917416	plus	3
	AAEL000408	143	117	172.5	181.5	170	169	5577341	LOC5577341	AaeL_AAEL000408, AAEL000408	translation machinery-associated protein 16 homolog	translation machinery-associated protein 16 homolog		3	NC_035109.1	184180651	184181602	minus	4
	AAEL000410	1787.5	1398.5	1582.5	1585	1716.5	1697	5577327	LOC5577327	AaeL_AAEL000410, AAEL000410	transmembrane emp24 domain-containing protein eca	transmembrane emp24 domain-containing protein eca		3	NC_035109.1	183635489	183636938	minus	4
	AAEL000411	71	55	69.5	84.5	67	101	5577340	LOC5577340	AaeL_AAEL000411, AAEL000411	embryonic stem cell-specific 5-hydroxymethylcytosine-binding protein	embryonic stem cell-specific 5-hydroxymethylcytosine-binding protein		3	NC_035109.1	184170934	184180774	plus	2
	AAEL000412	457	317	445	426	482	438	5577346	LOC5577346	AaeL_AAEL000412, AAEL000412	lipid droplet-associated hydrolase	lipid droplet-associated hydrolase		3	NC_035109.1	184316854	184318111	minus	3
	AAEL000414	9.75	13.25	5	16.75	4.25	12.5	5577351	LOC5577351	AaeL_AAEL000414, AAEL000414	homeobox protein SIX3	homeobox protein SIX3		3	NC_035109.1	185099968	185129219	minus	3
	AAEL000415	3302	1735	3734	2766	3507	2576	5577380	LOC5577380	AaeL_AAEL000415, AAEL000415	4-coumarate--CoA ligase-like 7	4-coumarate--CoA ligase-like 7		3	NC_035109.1	187066257	187134878	plus	8
	AAEL000416	3192	3873	3733	5139	3133	5286	5577320	LOC5577320	AaeL_AAEL000416, AAEL000416	mucin-17	mucin-17		3	NC_035109.1	183539556	183594756	minus	13
	AAEL000417	2368	2564.33	2733	2947.33	2480.83	3181.92	5577356	LOC5577356	AaeL_AAEL000417, AAEL000417	monocarboxylate transporter 14	monocarboxylate transporter 14		3	NC_035109.1	185344722	185482674	plus	16
	AAEL000418	265	233	210	238	273	289	5577366	LOC5577366	AaeL_AAEL000418, AAEL000418	iron-sulfur cluster assembly 1 homolog, mitochondrial	iron-sulfur cluster assembly 1 homolog, mitochondrial		3	NC_035109.1	185970009	185991700	minus	5
	AAEL000419	1783	1368	1820	1864	1742	1856	5577372	LOC5577372	AaeL_AAEL000419, AAEL000419	larval cuticle protein A2B	larval cuticle protein A2B		3	NC_035109.1	186524814	186525958	minus	3
	AAEL000420	778	475	611	662	674	624	5577378	LOC5577378	AaeL_AAEL000420, AAEL000420	cathepsin O	cathepsin O		3	NC_035109.1	186893559	186899395	plus	3
	AAEL000421	601	377	663	520	637	537	5577367	LOC5577367	AaeL_AAEL000421, AAEL000421	protein prenyltransferase alpha subunit repeat-containing protein 1-B	protein prenyltransferase alpha subunit repeat-containing protein 1-B|Rab-protein		3	NC_035109.1	185993495	186025079	plus	3
	AAEL000422	274	282	319	316	275	310	5577363	LOC5577363	AaeL_AAEL000422, AAEL000422	U3 small nucleolar RNA-associated protein 15 homolog	U3 small nucleolar RNA-associated protein 15 homolog		3	NC_035109.1	185907240	185916271	minus	2
	AAEL000424	3595	3017	3667	3967	3607	3892	5577354	LOC5577354	AaeL_AAEL000424, AAEL000424	E3 ubiquitin-protein ligase RFWD2	E3 ubiquitin-protein ligase RFWD2|cytosol aminopeptidase		3	NC_035109.1	185208535	185284387	plus	8
	AAEL000425	206	200	190	193	193	200	5577344	LOC5577344	AaeL_AAEL000425, AAEL000425	flap endonuclease GEN	LOW QUALITY PROTEIN: flap endonuclease GEN		3	NC_035109.1	184273834	184279091	plus	3
	AAEL000427	1600	991	1552.17	1146.5	1432	1193.67	110679163	LOC110679163	AaeL_AAEL000427, AAEL000427	glycerol-3-phosphate acyltransferase 3	glycerol-3-phosphate acyltransferase 3		3	NC_035109.1	185670184	185720874	plus	8
	AAEL000428	629	554	541	794	641	848	5577377	LOC5577377	AaeL_AAEL000428, AAEL000428, T23O_AEDAE, TDO, TO, TRPO	tryptophan 2,3-dioxygenase	tryptophan 2,3-dioxygenase|Tryptamin 2,3-dioxygenase|Tryptophan pyrrolase|Tryptophanase|tryptophan oxygenase		3	NC_035109.1	186857871	186870670	plus	7
	AAEL000429	86	97	110	112	131	113	5577339	LOC5577339	AaeL_AAEL000429, AAEL000429	uncharacterized LOC5577339	uncharacterized protein LOC5577339		3	NC_035109.1	184167743	184170639	minus	5
	AAEL000431	1010	848	934	972	986	1005	5577345	LOC5577345	AaeL_AAEL000431, AAEL000431	SRR1-like protein	SRR1-like protein		3	NC_035109.1	184281817	184283039	minus	2
	AAEL000432	0	749	4	789	2	893	5577323	LOC5577323	AaeL_AAEL000432, AAEL000432	nucleosome assembly protein 1-like 1	nucleosome assembly protein 1-like 1		3	NC_035109.1	183303744	183304818	minus	1
	AAEL000433	733	692	923	532	672	740	5577324	LOC5577324	AaeL_AAEL000433, AAEL000433	glypican-4	glypican-4		3	NC_035109.1	183315591	183465722	minus	8
	AAEL000434	469	412	460	459	462	524	5577381	LOC5577381	AaeL_AAEL000434, AAEL000434	ATP-binding cassette sub-family B member 10, mitochondrial	ATP-binding cassette sub-family B member 10, mitochondrial		3	NC_035109.1	187161644	187197938	plus	7
	AAEL000435	252	240	279	250	265	301	5577353	LOC5577353	AaeL_AAEL000435, AAEL000435	THO complex subunit 7 homolog	THO complex subunit 7 homolog		3	NC_035109.1	185195162	185199205	minus	4
	AAEL000436	568	589	714	654	596	680	5577326	LOC5577326	AaeL_AAEL000436, AAEL000436	SET and MYND domain-containing protein 5	SET and MYND domain-containing protein 5		3	NC_035109.1	183616757	183629884	plus	3
	AAEL000438	997	503	572	664	763	649	5577347	LOC5577347	AaeL_AAEL000438, AAEL000438	epoxide hydrolase 4	epoxide hydrolase 4		3	NC_035109.1	184380564	184404806	plus	6
	AAEL000439	147	207	173	172	181	227	5577321	LOC5577321	AaeL_AAEL000439, AAEL000439	transcription factor grauzone	transcription factor grauzone		3	NC_035109.1	183240684	183277927	plus	7
	AAEL000440	1518.5	423	1023	659	1313	622.5	5577334	LOC5577334	AaeL_AAEL000440, AAEL000440	MMS19 nucleotide excision repair protein homolog	MMS19 nucleotide excision repair protein homolog		3	NC_035109.1	183762526	183817362	plus	6
	AAEL000441	2	1	0	3	0	1	5577376	LOC5577376	AaeL_AAEL000441, AAEL000441	uncharacterized protein DDB_G0290587	uncharacterized protein DDB_G0290587		3	NC_035109.1	186820581	186834068	minus	2
	AAEL000442	2	0	1	0	0	2	5577338	LOC5577338	AaeL_AAEL000442, AAEL000442, oskar	maternal effect protein oskar	maternal effect protein oskar		3	NC_035109.1	184139917	184154867	plus	4
	AAEL000444	3801	3482	4636	4117	4174	4317	5577322	LOC5577322	AaeL_AAEL000444, AAEL000444	UDP-glucose:glycoprotein glucosyltransferase	UDP-glucose:glycoprotein glucosyltransferase		3	NC_035109.1	183473370	183511360	minus	8
	AAEL000445	15259.5	15333.2	9316.81	14948.6	12600.3	17514.8	5577360	LOC5577360	AaeL_AAEL000445, AAEL000445	uncharacterized LOC5577360	uncharacterized protein LOC5577360		3	NC_035109.1	185753614	185781840	minus	4
	AAEL000448	1619	1354	1536	1645	1515	1620	5577362	LOC5577362	AaeL_AAEL000448, AAEL000448	OTU domain-containing protein 5-B	OTU domain-containing protein 5-B		3	NC_035109.1	185887800	185906190	plus	7
	AAEL000449	0.25	1.25	0	2.5	0	3	5577349	LOC5577349		60S acidic ribosomal protein P1	60S acidic ribosomal protein P1		Un	NW_018734604.1	52430	52866	plus	1
	AAEL000450	1525	1412	1648	1684	1582	1841	5577365	LOC5577365	AaeL_AAEL000450, AAEL000450	ras GTPase-activating protein 1	ras GTPase-activating protein 1		3	NC_035109.1	185920997	185966145	minus	8
	AAEL000451	693	545	703	739	689	781	5577325	LOC5577325	AaeL_AAEL000451, AAEL000451	chitobiosyldiphosphodolichol beta-mannosyltransferase	chitobiosyldiphosphodolichol beta-mannosyltransferase		3	NC_035109.1	183601651	183611828	plus	3
	AAEL000452	958	865.5	1143	1081	1072	1116	5577348	LOC5577348	AaeL_AAEL000452, AAEL000452	histone acetyltransferase KAT2A	histone acetyltransferase KAT2A		3	NC_035109.1	184319619	184369682	plus	7
	AAEL000454	5138	4157	4818	4591	4983	4815	5577369	LOC5577369	AaeL_AAEL000454, AAEL000454	probable isocitrate dehydrogenase [NAD] subunit alpha, mitochondrial	probable isocitrate dehydrogenase [NAD] subunit alpha, mitochondrial		3	NC_035109.1	186236629	186246530	minus	5
	AAEL000455	135	88	101	115	107	130	5577375	LOC5577375	AaeL_AAEL000455, AAEL000455	uncharacterized LOC5577375	uncharacterized protein LOC5577375		3	NC_035109.1	186807992	186818013	minus	3
	AAEL000457	375.5	303	124.5	230	263	319	5577335	LOC5577335	AaeL_AAEL000457, AAEL000457	MORN repeat-containing protein 4	MORN repeat-containing protein 4		3	NC_035109.1	183817292	183838382	minus	4
	AAEL000458	901.5	770.5	730.5	932.5	910.5	922	5577355	LOC5577355	AaeL_AAEL000458, AAEL000458	uncharacterized LOC5577355	uncharacterized protein LOC5577355		3	NC_035109.1	185316562	185317087	plus	2
	AAEL000459	1163.25	859	1137.5	1290.5	1164.5	1172.5	5577331	LOC5577331		solute carrier family 35 member F6	solute carrier family 35 member F6		Un	NW_018736423.1	84729	89472	minus	5
	AAEL000460	483.5	419.5	525.5	523.5	511.5	530	110678058	LOC110678058	AaeL_AAEL000460, AAEL000460	SAM50-like protein CG7639	SAM50-like protein CG7639		3	NC_035109.1	185857879	185864067	plus	7
	AAEL000461	685	539	602	488	644	592	5577368	LOC5577368	AaeL_AAEL000461, AAEL000461	GRAM domain-containing protein 2B	GRAM domain-containing protein 2B		3	NC_035109.1	186070790	186210010	plus	18
	AAEL000462	0	0	0	0	0	0	5577371	Ir7l	AaeL_AAEL000462, AAEL000462	ionotropic receptor 7l	ionotropic receptor 7l|uncharacterized protein LOC5577371		3	NC_035109.1	186336219	186337668	minus	1
	AAEL000463	2	27	1	25.5	2	21.5	5577333	LOC5577333	AaeL_AAEL000463, AAEL000463	uncharacterized LOC5577333	uncharacterized protein LOC5577333		3	NC_035109.1	183746881	183747663	minus	2
	AAEL000464	2169	1944	1959	2555	2047	2643	5577374	LOC5577374	AaeL_AAEL000464, AAEL000464	trichohyalin	trichohyalin		3	NC_035109.1	186535105	186789964	plus	10
	AAEL000465	179	133	236	175	201	200	5577352	LOC5577352	AaeL_AAEL000465, AAEL000465	alpha-ketoglutarate-dependent dioxygenase alkB homolog 6	alpha-ketoglutarate-dependent dioxygenase alkB homolog 6		3	NC_035109.1	185188215	185189089	plus	2
	AAEL000467	370	296	342	327	345	370	5577385	LOC5577385	AaeL_AAEL000467, AAEL000467	probable 39S ribosomal protein L49, mitochondrial	probable 39S ribosomal protein L49, mitochondrial|mitochondrial ribosomal protein L49		3	NC_035109.1	187741392	187742222	plus	2
	AAEL000468	1663	1533	1854	1740	1644	1852	5577389	LOC5577389	AaeL_AAEL000468, AAEL000468	mediator of RNA polymerase II transcription subunit 28	mediator of RNA polymerase II transcription subunit 28		3	NC_035109.1	185284528	185300532	minus	4
	AAEL000469	2006	1674	2040	1928	1925	2054	5577342	LOC5577342	AaeL_AAEL000469, AAEL000469	E3 ubiquitin-protein ligase KCMF1	E3 ubiquitin-protein ligase KCMF1		3	NC_035109.1	184192417	184263813	minus	5
	AAEL000471	3793	4337	3503	5084	3442	5416	5577357	LOC5577357	AaeL_AAEL000471, AAEL000471	monocarboxylate transporter 5	monocarboxylate transporter 5		3	NC_035109.1	185574217	185632280	plus	6
	AAEL000474	423	417	470	489	401	539	5577358	LOC5577358	AaeL_AAEL000474, AAEL000474	major facilitator superfamily domain-containing protein 6	major facilitator superfamily domain-containing protein 6		3	NC_035109.1	185636242	185660925	plus	11
	AAEL000475	478	464	589	563.5	521	538	5578457	LOC5578457	AaeL_AAEL000475, AAEL000475	beta-catenin-like protein 1	beta-catenin-like protein 1		3	NC_035109.1	161434191	161452975	minus	4
	AAEL000476	100.5	88.5	139	140	130	177	5578441	LOC5578441	AaeL_AAEL000476, AAEL000476	uncharacterized LOC5578441	uncharacterized protein LOC5578441		3	NC_035109.1	162876016	162959647	minus	6
	AAEL000477	158	132.5	149.5	131.5	127.5	157.5	5578478	LOC5578478		methionine synthase reductase	methionine synthase reductase		Un	NW_018735222.1	222033	223835	minus	4
	AAEL000478	248	273	313	273	304	285	5578445	LOC5578445	AaeL_AAEL000478, AAEL000478	U6 snRNA-associated Sm-like protein LSm1	U6 snRNA-associated Sm-like protein LSm1		3	NC_035109.1	162821063	162821814	plus	3
	AAEL000483	544	553	568	688	580	658	5578446	LOC5578446	AaeL_AAEL000483, AAEL000483	exostosin-3	exostosin-3		3	NC_035109.1	162805790	162820158	minus	3
	AAEL000484	253.5	157.5	14.5	31	128.5	123.83	5578479	LOC5578479	AaeL_AAEL000484, AAEL000484	uncharacterized LOC5578479	uncharacterized protein LOC5578479		3	NC_035109.1	160987468	161024762	minus	4
	AAEL000485	1490	1378	1140	1771	1240	1719	5578443	LOC5578443	AaeL_AAEL000485, AAEL000485	mitochondrial proton/calcium exchanger protein	mitochondrial proton/calcium exchanger protein		3	NC_035109.1	162854595	162895884	plus	7
	AAEL000486	7155	6904	8908	8145.75	7569	8698	5578459	LOC5578459	AaeL_AAEL000486, AAEL000486	T-complex protein 1 subunit eta	T-complex protein 1 subunit eta		3	NC_035109.1	161287669	161310170	plus	5
	AAEL000487	339	250	409	341	351	330	5578450	LOC5578450	AaeL_AAEL000487, AAEL000487	SPRY domain-containing protein 7	SPRY domain-containing protein 7		3	NC_035109.1	161986167	161989063	minus	2
	AAEL000488	1634	1794.5	2125	2254.5	1772	2288.5	5578454	LOC5578454	AaeL_AAEL000488, AAEL000488	interleukin-1 receptor accessory protein-like 1	interleukin-1 receptor accessory protein-like 1		3	NC_035109.1	161731973	161873280	plus	6
	AAEL000492	0	0	0	0	0	0	110677924	LOC110677924		histone H3	histone H3		3	NC_035109.1	161215470	161216360	plus	1
	AAEL000495	166	133	79	104	123	134	5578481	LOC5578481	AaeL_AAEL000495, AAEL000495, GPXH3	glutathione peroxidase	glutathione peroxidase		3	NC_035109.1	160891834	160896007	plus	4
	AAEL000496	2	1	1	1	0	0	5578439	LOC5578439	AaeL_AAEL000496, AAEL000496	chorion peroxidase	chorion peroxidase		3	NC_035109.1	163069876	163076838	plus	6
	AAEL000498	27	43	40	28	30	44	5578435	LOC5578435	AaeL_AAEL000498, AAEL000498	lachesin	lachesin		3	NC_035109.1	163637374	163972328	plus	9
	AAEL000500	1	0	0	1	4	0	5578455	LOC5578455	AaeL_AAEL000500, AAEL000500	uncharacterized LOC5578455	uncharacterized protein LOC5578455		3	NC_035109.1	161694680	161695786	plus	3
	AAEL000501	0	0	0	0	0	0	110677926	LOC110677926		histone H4-like	histone H4-like		3	NC_035109.1	161200244	161200920	minus	1
	AAEL000502	71	50	80	48	63.5	60	5578477	LOC5578477		methionine synthase reductase	methionine synthase reductase		Un	NW_018735222.1	170555	198775	plus	3
	AAEL000504	186	256	216	252	202	326	5578483	LOC5578483	AaeL_AAEL000504, AAEL000504	uncharacterized LOC5578483	uncharacterized protein LOC5578483		3	NC_035109.1	229073560	229463248	plus	12
	AAEL000505	177.25	102.75	210.5	141.5	214.75	164.5	5578434	LOC5578434	AaeL_AAEL000505, AAEL000505	uncharacterized LOC5578434	uncharacterized protein LOC5578434		3	NC_035109.1	164034271	164036105	plus	2
	AAEL000507	0	1	0	0	0	0	5578438	LOC5578438	AaeL_AAEL000507, AAEL000507	chorion peroxidase	chorion peroxidase		3	NC_035109.1	163089565	163091968	plus	4
	AAEL000508	242	217.5	260.5	425.5	251.5	375.5	5578475	LOC5578475	AaeL_AAEL000508, AAEL000508	angiopoietin-2	angiopoietin-2		3	NC_035109.1	161179435	161182495	minus	6
	AAEL000509	432	505	647	709	494	619	5578444	LOC5578444	AaeL_AAEL000509, AAEL000509	uncharacterized LOC5578444	uncharacterized protein LOC5578444		3	NC_035109.1	162831647	162846830	minus	6
	AAEL000510	1278	1129	1431	1248	1229	1380	5578440	LOC5578440	AaeL_AAEL000510, AAEL000510	uncharacterized LOC5578440	uncharacterized protein LOC5578440		3	NC_035109.1	162969943	162980437	plus	8
	AAEL000511	164	209.5	160	185.5	154	187.5	5578456	LOC5578456	AaeL_AAEL000511, AAEL000511, Ace1, ace-1, achE1	acetylcholinesterase	acetylcholinesterase|acetylcholinesterase 1		3	NC_035109.1	161486025	161871375	minus	12
	AAEL000512	54.5	221.5	56	218	70	254	5578442	LOC5578442	AaeL_AAEL000512, AAEL000512	dynein heavy chain 6, axonemal	dynein heavy chain 6, axonemal		3	NC_035109.1	162920647	162946577	plus	17
	AAEL000515	102.75	64.25	60.5	61.5	102.25	94.5	5578484	LOC5578484	AaeL_AAEL000515, AAEL000515	uncharacterized LOC5578484	uncharacterized protein LOC5578484		3	NC_035109.1	164032553	164034165	plus	2
	AAEL000516	754	303	793	487	764.75	413	5578431	LOC5578431	AaeL_AAEL000516, AAEL000516	uncharacterized LOC5578431	uncharacterized protein LOC5578431		3	NC_035109.1	164049527	164089381	minus	8
	AAEL000517	0	0	0	0	0.14	0.5	110677925	LOC110677925		histone H4	histone H4		3	NC_035109.1	161214215	161215544	minus	1
	AAEL000518	0	0	0	0.5	0	0	5578461	LOC5578461		histone H2A.8	histone H2A.8		3	NC_035109.1	161216944	161217428	minus	2
	AAEL000519	11498	13	9523	60	10972	47	5578480	LOC5578480	AaeL_AAEL000519, AAEL000519	uncharacterized LOC5578480	uncharacterized protein LOC5578480		3	NC_035109.1	160957886	160971135	plus	3
	AAEL000521	11.99	4.37	10.71	5.06	9.79	4.65	5578482	LOC5578482	AaeL_AAEL000521, AAEL000521	uncharacterized LOC5578482	uncharacterized protein LOC5578482		3	NC_035109.1	160845245	160885289	minus	6
	AAEL000523	1099	1338	1052	1325	1037	1498	5578458	LOC5578458	AaeL_AAEL000523, AAEL000523	RING finger protein 44	RING finger protein 44		3	NC_035109.1	161326951	161407285	plus	15
	AAEL000528	14	20.5	27	10	16	30	5563693	LOC5563693	AaeL_AAEL000528, AAEL000528, GPRNNA22	5-hydroxytryptamine receptor 1D	5-hydroxytryptamine receptor 1D		3	NC_035109.1	388283407	388542853	minus	8
	AAEL000529	541.58	456.5	617.83	597.25	597.83	574.66	5563686	LOC5563686	AaeL_AAEL000529, AAEL000529	40S ribosomal protein S21	40S ribosomal protein S21		3	NC_035109.1	388949837	388950196	plus	1
	AAEL000530	14	42	23	41	11	48	5563679	LOC5563679	AaeL_AAEL000530, AAEL000530	esterase B1	esterase B1		3	NC_035109.1	386444742	386446941	minus	4
	AAEL000533	0	2	0	0	0	0	5563675	LOC5563675	AaeL_AAEL000533, AAEL000533, CTL16	C-type lectin 37Db	C-type lectin 37Db|putative C-type lectin		3	NC_035109.1	386223289	386223887	minus	2
	AAEL000534	0	0	0	2	0	0	5563697	LOC5563697	AaeL_AAEL000534, AAEL000534	pickpocket protein 28	pickpocket protein 28		3	NC_035109.1	384775729	384777142	minus	2
	AAEL000536	224	308	270	388	261	363	5563684	LOC5563684	AaeL_AAEL000536, AAEL000536	protein amalgam	limbic system-associated membrane protein|protein amalgam		3	NC_035109.1	386099124	386399534	plus	11
	AAEL000541	999	534	1053	1422	957	1087	5563673	LOC5563673	AaeL_AAEL000541, AAEL000541	fasciclin-3	fasciclin-3|probable membrane protein		3	NC_035109.1	385453443	385488321	minus	6
	AAEL000542	0	52	1	52	0	63	5563688	LOC5563688	AaeL_AAEL000542, AAEL000542	amine oxidase [flavin-containing] A	amine oxidase [flavin-containing] A		3	NC_035109.1	388335255	388340784	plus	2
	AAEL000543	179	90	185	169	173	131
	AAEL000544	2	3	12	3	3	2	5563685	LOC5563685	AaeL_AAEL000544, AAEL000544	uncharacterized LOC5563685	uncharacterized protein LOC5563685		3	NC_035109.1	388611937	388612538	minus	2
	AAEL000545	1	1	1	1	2	0	5563699	LOC5563699	AaeL_AAEL000545, AAEL000545	juvenile hormone esterase	juvenile hormone esterase		3	NC_035109.1	384938452	384940497	minus	4
	AAEL000546	311	101	198	338	269	254	5563676	LOC5563676	AaeL_AAEL000546, AAEL000546	cholinesterase 2	cholinesterase 2		3	NC_035109.1	385987747	385989652	minus	3
	AAEL000547	0	0	0	1	1	2	5563698	LOC5563698	AaeL_AAEL000547, AAEL000547	pickpocket protein 28	pickpocket protein 28		3	NC_035109.1	384833652	384836798	minus	4
	AAEL000549	604	304	572	559	518	460	5563695	LOC5563695	AaeL_AAEL000549, AAEL000549	fibulin-1	fibrillin-1|fibulin-1|fibulin-2		3	NC_035109.1	388129394	388216451	plus	17
	AAEL000550	290	252.5	275	381.5	273.5	383.5	5563667	LOC5563667	AaeL_AAEL000550, AAEL000550	ATPase WRNIP1	ATPase WRNIP1		3	NC_035109.1	388877943	388887450	minus	3
	AAEL000551	5065	3569.5	6575	8085	5428	6567	5563689	LOC5563689	AaeL_AAEL000551, AAEL000551	pacifastin-like protease inhibitor cvp4	pacifastin-like protease inhibitor cvp4		3	NC_035109.1	388552015	388572536	minus	3
	AAEL000552	0	0	0	0	0	0	5563696	LOC5563696	AaeL_AAEL000552, AAEL000552	pickpocket protein 28	pickpocket protein 28		3	NC_035109.1	384785549	384787266	plus	3
	AAEL000554	107	58	149	62	113	80	5563703	LOC5563703	AaeL_AAEL000554, AAEL000554	fasciclin-3	fasciclin-3		3	NC_035109.1	385413422	385414981	plus	5
	AAEL000556	0	0	1	1	0	0	5563674	LOC5563674	AaeL_AAEL000556, AAEL000556, CTL25	perlucin	perlucin|putative salivary C-type lectin		3	NC_035109.1	386234951	386235846	plus	2
	AAEL000558	1467	740	2843	996	1916	877	5563690	LOC5563690	AaeL_AAEL000558, AAEL000558	sn1-specific diacylglycerol lipase beta	sn1-specific diacylglycerol lipase beta		3	NC_035109.1	388619881	388731726	minus	12
	AAEL000559	513	478	587	548	497	510	5563668	LOC5563668	AaeL_AAEL000559, AAEL000559	GDP-Man:Man(3)GlcNAc(2)-PP-Dol alpha-1,2-mannosyltransferase	GDP-Man:Man(3)GlcNAc(2)-PP-Dol alpha-1,2-mannosyltransferase		3	NC_035109.1	388019073	388039644	minus	3
	AAEL000561	172	141	150	174	144	143	5563691	LOC5563691	AaeL_AAEL000561, AAEL000561	TCF3 fusion partner homolog	TCF3 fusion partner homolog		3	NC_035109.1	388069828	388070480	minus	2
	AAEL000562	569	485	498	495	548	558	5563671	LOC5563671	AaeL_AAEL000562, AAEL000562	ragulator complex protein LAMTOR1	ragulator complex protein LAMTOR1		3	NC_035109.1	388045626	388060996	plus	5
	AAEL000563	90	41	90	85	107	95	5563672	LOC5563672	AaeL_AAEL000563, AAEL000563, CTLMA15	C-type lectin 37Da	C-type lectin 37Da		3	NC_035109.1	388774627	388775642	plus	2
	AAEL000564	2198	1957.5	2299	2525.5	2143	2512.5	5564303	LOC5564303	AaeL_AAEL000564, AAEL000564	myotubularin-related protein 3	myotubularin-related protein 3|myotubularin-related protein 4		3	NC_035109.1	11908002	12013031	plus	19
	AAEL000566	143	553	392.5	738.5	249	697	5564310	LOC5564310	AaeL_AAEL000566, AAEL000566	uncharacterized LOC5564310	uncharacterized protein LOC5564310		3	NC_035109.1	12403183	12409069	minus	3
	AAEL000568	2721	2270	2533	2481	2663	2736	5564317	LOC5564317	AaeL_AAEL000568, AAEL000568	26S proteasome non-ATPase regulatory subunit 4	26S proteasome non-ATPase regulatory subunit 4		2	NC_035108.1	147593471	147595680	plus	2
	AAEL000569	478	432	424	482	419	543	5564325	LOC5564325	AaeL_AAEL000569, AAEL000569	golgin subfamily A member 1	golgin subfamily A member 1		3	NC_035109.1	12573094	12586165	minus	9
	AAEL000571	61	60	74	70	59	81	5564304	LOC5564304	AaeL_AAEL000571, AAEL000571	uncharacterized LOC5564304	uncharacterized protein LOC5564304		2	NC_035108.1	283393907	283400885	plus	6
	AAEL000572	3838	3235	4115	3634	3765	3775.5	5564323	LOC5564323	AaeL_AAEL000572, AAEL000572	long-chain fatty acid transport protein 4	long-chain fatty acid transport protein 4		3	NC_035109.1	12498885	12564613	plus	11
	AAEL000574	3573	3255	4037	3797	3789	4036.5	5564319	LOC5564319	AaeL_AAEL000574, AAEL000574	thioredoxin-related transmembrane protein 1	thioredoxin-related transmembrane protein 1|thiol-disulfide isomerase		3	NC_035109.1	12471082	12487862	minus	3
	AAEL000575	1072	437	1004	652	1062	541	5564321	LOC5564321	AaeL_AAEL000575, AAEL000575	apyrase	apyrase		3	NC_035109.1	11769620	11771451	minus	1
	AAEL000576	33	47	32.5	31.5	33	49.5	5564329	LOC5564329	AaeL_AAEL000576, AAEL000576	neurotrimin	neurotrimin		2	NC_035108.1	283025718	283376373	minus	10
	AAEL000578	2	20	15.5	30.5	9	28.5	5564328	LOC5564328	AaeL_AAEL000578, AAEL000578	tubulin glycylase 3B	tubulin glycylase 3B		2	NC_035108.1	283708011	283729707	plus	3
	AAEL000579	295	269	312.5	298.5	281	325	5564300	LOC5564300	AaeL_AAEL000579, AAEL000579	probable trafficking protein particle complex subunit 13 homolog	probable trafficking protein particle complex subunit 13 homolog		2	NC_035108.1	147622230	147634572	plus	4
	AAEL000580	2	0	4.5	2.5	1	3.5	5564309	LOC5564309	AaeL_AAEL000580, AAEL000580	tubulin glycylase 3A	tubulin glycylase 3A		2	NC_035108.1	283681351	283708253	plus	4
	AAEL000581	1522	966	989	1425	1284	1274	5564314	LOC5564314	AaeL_AAEL000581, AAEL000581	5-oxoprolinase	5-oxoprolinase		3	NC_035109.1	12024365	12056683	minus	4
	AAEL000582	3	8	0	6	6	5	5564307	LOC5564307	AaeL_AAEL000582, AAEL000582	pickpocket protein 28	pickpocket protein 28		3	NC_035109.1	11821895	11872664	plus	7
	AAEL000583	280	232	247.5	305.5	276	293	5564320	LOC5564320	AaeL_AAEL000583, AAEL000583	peroxisome assembly factor 2	peroxisome assembly factor 2		3	NC_035109.1	12437820	12450392	plus	4
	AAEL000584	14	22	14	15	6	31	5564327	LOC5564327	AaeL_AAEL000584, AAEL000584	transcription factor SOX-3	transcription factor SOX-3		2	NC_035108.1	284303457	284399539	minus	3
	AAEL000585	11229	4134	8040	7315	9792	6431	110677861	LOC110677861		uncharacterized LOC110677861	uncharacterized protein LOC110677861		3	NC_035109.1	12657886	12661862	minus	2
	AAEL000589	2261.5	1955	2683	2203	2283	2446	5564298	LOC5564298	AaeL_AAEL000589, AAEL000589	serine/threonine-protein kinase 26	germinal center kinase 1|serine/threonine-protein kinase 26		2	NC_035108.1	283419508	283661749	minus	15
	AAEL000590	1076	422	997	789	1057	725	5564297	LOC5564297	AaeL_AAEL000590, AAEL000590, DNR1	E3 ubiquitin-protein ligase MYLIP	E3 ubiquitin-protein ligase MYLIP		3	NC_035109.1	12367334	12382525	minus	4
	AAEL000593	208	159	203	232	172	174	5564312	LOC5564312	AaeL_AAEL000593, AAEL000593	mitochondrial fission process protein 1	mitochondrial fission process protein 1		3	NC_035109.1	11890433	11892826	minus	3
	AAEL000594	765	715	777	997.5	751	990	5564308	LOC5564308	AaeL_AAEL000594, AAEL000594	microspherule protein 1	microspherule protein 1		2	NC_035108.1	147598580	147622080	minus	3
	AAEL000595	86	74	78	102	96	131	5564316	LOC5564316	AaeL_AAEL000595, AAEL000595	uncharacterized LOC5564316	uncharacterized protein LOC5564316		3	NC_035109.1	12716400	12806930	minus	6
	AAEL000596	345	416	358	407	307	462	5564852	LOC5564852	AaeL_AAEL000596, AAEL000596	neither inactivation nor afterpotential protein C	neither inactivation nor afterpotential protein C		2	NC_035108.1	407527362	407560258	plus	13
	AAEL000597	1401	1966	1693	2024	1428	2352	5564848	LOC5564848	AaeL_AAEL000597, AAEL000597	neural-cadherin	neural-cadherin		2	NC_035108.1	408015920	408166982	minus	12
	AAEL000599	910.5	1151	1234	1095	1039.5	1209.5	5573815	LOC5573815	AaeL_AAEL000599, AAEL000599	protein Wnt-1	protein Wnt-1|putative wnt family of developmental regulator		2	NC_035108.1	407052993	407110613	plus	5
	AAEL000600	115.5	136	111	167.5	123.5	173	5564833	LOC5564833	AaeL_AAEL000600, AAEL000600	protein Wnt-10a	protein Wnt-10a		2	NC_035108.1	407420134	407515254	plus	6
	AAEL000603	1	3	1	4	2	3	5564836	LOC5564836	AaeL_AAEL000603, AAEL000603	nose resistant to fluoxetine protein 6	nose resistant to fluoxetine protein 6		2	NC_035108.1	285266212	285268374	minus	4
	AAEL000604	297	484	299	451	242	541.5	5564851	LOC5564851	AaeL_AAEL000604, AAEL000604	putative uncharacterized protein DDB_G0282129	putative uncharacterized protein DDB_G0282129		2	NC_035108.1	285030852	285045199	plus	3
	AAEL000605	320	288	370	378	344	347	5564845	LOC5564845	AaeL_AAEL000605, AAEL000605	geranylgeranyl transferase type-2 subunit alpha	geranylgeranyl transferase type-2 subunit alpha		2	NC_035108.1	408790558	408793279	plus	4
	AAEL000609	553	1242	182	1361	427	1502	5564822	LOC5564822	AaeL_AAEL000609, AAEL000609	uncharacterized LOC5564822	uncharacterized protein LOC5564822		1	NC_035107.1	84505711	84515233	plus	5
	AAEL000613	0	0	0	0	1	2	5564843	Or45	AaeL_AAEL000613, AAEL000613, GPROR45	odorant receptor 45	odorant receptor 45|putative odorant receptor 83c		2	NC_035108.1	408892441	408894094	plus	4
	AAEL000614	0	0	0	0	0	0	5564844	Or64	AaeL_AAEL000614, AAEL000614	odorant receptor 64	odorant receptor 64|putative odorant receptor 83c		2	NC_035108.1	408862775	408864107	plus	4
	AAEL000616	0	2	0	0	0	0	5564832	Or42	AaeL_AAEL000616, AAEL000616, GPROR42	odorant receptor 42	odorant receptor 42|uncharacterized protein LOC5564832		2	NC_035108.1	409280504	409281717	minus	1
	AAEL000618	176	237	315	307	199	268	5564830	LOC5564830	AaeL_AAEL000618, AAEL000618	protein Wnt-6	protein Wnt-6		2	NC_035108.1	407245510	407325994	minus	5
	AAEL000622	3626	3579	4233	4127	3669	4424	5564835	LOC5564835	AaeL_AAEL000622, AAEL000622	tetratricopeptide repeat protein 14 homolog	tetratricopeptide repeat protein 14 homolog		2	NC_035108.1	285066873	285088480	minus	11
	AAEL000623	149	174	68	201	114	222	5564834	LOC5564834	AaeL_AAEL000623, AAEL000623	transcription factor glial cells missing	transcription factor glial cells missing		2	NC_035108.1	285339636	285349048	plus	3
	AAEL000626	388.5	173	337	313	399	255	5564821	LOC5564821	AaeL_AAEL000626, AAEL000626, aepin-5	uncharacterized LOC5564821	uncharacterized protein LOC5564821		1	NC_035107.1	84649360	84672420	plus	5
	AAEL000628	0	0	0	1	0	0	5564847	Or63	AaeL_AAEL000628, AAEL000628, GPROR63	odorant receptor 63	odorant receptor 63|odorant receptor 67d		2	NC_035108.1	408849373	408850851	plus	4
	AAEL000629	188	148	173	190	167	198	5564849	LOC5564849	AaeL_AAEL000629, AAEL000629	GTP:AMP phosphotransferase AK3, mitochondrial	GTP:AMP phosphotransferase AK3, mitochondrial		2	NC_035108.1	285133209	285134360	minus	2
	AAEL000630	149	138	129	133	148	136	5564839	LOC5564839	AaeL_AAEL000630, AAEL000630	cardioactive peptide	cardioactive peptide		2	NC_035108.1	407560301	407570683	minus	3
	AAEL000631	40	17	34	38	46	43	5564850	LOC5564850	AaeL_AAEL000631, AAEL000631	uncharacterized LOC5564850	uncharacterized protein LOC5564850		2	NC_035108.1	285158479	285177944	minus	4
	AAEL000633	1	11	8	3	3	5	5565427	LOC5565427	AaeL_AAEL000633, AAEL000633, TOLL8	toll-like receptor Tollo	toll-like receptor Tollo		3	NC_035109.1	392137064	392144287	minus	1
	AAEL000634	837	594	808	729	817	783	5565442	LOC5565442	AaeL_AAEL000634, AAEL000634	ceramide glucosyltransferase	ceramide glucosyltransferase		3	NC_035109.1	395288098	395302686	plus	2
	AAEL000635	1146.5	959	1153	1074.5	1142.5	1100.5	5565440	LOC5565440	AaeL_AAEL000635, AAEL000635	COP9 signalosome complex subunit 7b	COP9 signalosome complex subunit 7b|COP9 signalosome subunit CSN7		3	NC_035109.1	395190881	395193185	plus	5
	AAEL000636	519	257	803	383	643	318	5565435	LOC5565435	AaeL_AAEL000636, AAEL000636	tenascin	tenascin		3	NC_035109.1	393004076	393022532	minus	7
	AAEL000637	4	671	3	766	2	834	5565428	LOC5565428	AaeL_AAEL000637, AAEL000637	titin	titin		3	NC_035109.1	394631141	394635310	minus	4
	AAEL000641	24078.5	21531.5	33032	18686	27172.5	23332.5	5565441	LOC5565441	AaeL_AAEL000641, AAEL000641	protein disulfide-isomerase	protein disulfide-isomerase|ER protein disulfide isomerase		3	NC_035109.1	395598438	395615252	plus	4
	AAEL000642	1555	428	1938	369	1757	432	5565449	LOC5565449	AaeL_AAEL000642, AAEL000642	maltase A3	maltase A3		3	NC_035109.1	395218392	395227823	minus	4
	AAEL000643	227	208	263	253	235	269	5565439	LOC5565439	AaeL_AAEL000643, AAEL000643	zinc finger protein 436	zinc finger protein 436		3	NC_035109.1	395488256	395536575	minus	10
	AAEL000644	147	151	155	239	142	205	5565426	LOC5565426	AaeL_AAEL000644, AAEL000644	mpv17-like protein	mpv17-like protein		3	NC_035109.1	394995410	395002096	plus	6
	AAEL000645	123	155	213.5	188	206	191	5565451	LOC5565451	AaeL_AAEL000645, AAEL000645	gonadal protein gdl	gonadal protein gdl		3	NC_035109.1	395078001	395079020	plus	3
	AAEL000646	0	3.25	0	0.25	0	0.25	5565459	LOC5565459	AaeL_AAEL000646, AAEL000646	N-acetylgalactosaminyltransferase 4	N-acetylgalactosaminyltransferase 4		3	NC_035109.1	395924077	395926835	plus	4
	AAEL000647	82	1	42	2	92	2	5565454	LOC5565454	AaeL_AAEL000647, AAEL000647	maltase A1	maltase A1		3	NC_035109.1	395239027	395241176	minus	4
	AAEL000649	306	349	392	410	326	403	5565417	LOC5565417	AaeL_AAEL000649, AAEL000649	transmembrane protein 64	transmembrane protein 64		3	NC_035109.1	395645367	395701905	plus	8
	AAEL000650	354	158	333	302	371	233	5565434	LOC5565434	AaeL_AAEL000650, AAEL000650	leucine-rich repeat-containing protein 15	leucine-rich repeat-containing protein 15		3	NC_035109.1	393571621	393572798	plus	2
	AAEL000651	2	0	2	0	1	0	5565450	LOC5565450	AaeL_AAEL000651, AAEL000651	maltase A3	maltase A3		3	NC_035109.1	395205459	395218251	minus	3
	AAEL000652	0	0	1	0	0	0	5565422	LOC5565422	AaeL_AAEL000652, AAEL000652, GNBPA2	beta-1,3-glucan-binding protein 2	beta-1,3-glucan-binding protein 2		3	NC_035109.1	395544841	395580836	minus	2
	AAEL000654	1125	1165	1542.5	1074	1162.5	1169	5565455	LOC5565455	AaeL_AAEL000654, AAEL000654	N-acetylgalactosaminyltransferase 6	N-acetylgalactosaminyltransferase 6		3	NC_035109.1	395866137	395880994	plus	4
	AAEL000656	545	479	731	571	601	565	5565423	LOC5565423	AaeL_AAEL000656, AAEL000656	protein pangolin	protein pangolin, isoforms A/H/I/S		3	NC_035109.1	394681516	394687403	plus	2
	AAEL000658	216	105.5	199.5	181	214	164	110679592	LOC110679592	AaeL_AAEL000658, AAEL000658	uncharacterized LOC110679592	uncharacterized protein LOC110679592		3	NC_035109.1	395035919	395037975	plus	4
	AAEL000659	146	155	193	192	174	186	5565415	LOC5565415	AaeL_AAEL000659, AAEL000659	exosome complex component RRP43	exosome complex component RRP43		3	NC_035109.1	395846216	395847228	plus	2
	AAEL000660	111	125	143	151	165	156	5565443	LOC5565443	AaeL_AAEL000660, AAEL000660	peptide methionine sulfoxide reductase	peptide methionine sulfoxide reductase		3	NC_035109.1	395088237	395089271	minus	4
	AAEL000661	6	41	2	31	10	33	5565437	LOC5565437	AaeL_AAEL000661, AAEL000661	protein pangolin	protein pangolin, isoforms A/H/I/S		3	NC_035109.1	395317632	395351510	plus	4
	AAEL000663	431	498	394.5	445	415	508	5565452	LOC5565452	AaeL_AAEL000663, AAEL000663	MAPK regulated corepressor interacting protein 2	MAPK regulated corepressor interacting protein 2		3	NC_035109.1	395049771	395067114	minus	5
	AAEL000665	695	2811	417	1123	569	2246	5565431	LOC5565431	AaeL_AAEL000665, AAEL000665	cuticle protein 19	cuticle protein 19		3	NC_035109.1	392307124	392307779	minus	2
	AAEL000666	130	113	122	137	133	136.5	5565457	LOC5565457	AaeL_AAEL000666, AAEL000666	mpv17-like protein 2	mpv17-like protein 2		3	NC_035109.1	395880976	395889678	minus	3
	AAEL000667	5	1	4	0	2	1	5565453	LOC5565453	AaeL_AAEL000667, AAEL000667	probable maltase	probable maltase		3	NC_035109.1	395254853	395271093	plus	3
	AAEL000668	3512.5	1304.5	3679	3660.5	3592.5	2709	5565448	LOC5565448	AaeL_AAEL000668, AAEL000668	protein flightless-1 homolog	protein flightless-1 homolog		3	NC_035109.1	395376851	395378817	minus	2
	AAEL000669	210	318.5	215	356	172.5	408	5565425	LOC5565425	AaeL_AAEL000669, AAEL000669	uncharacterized LOC5565425	uncharacterized protein LOC5565425		3	NC_035109.1	395019180	395034962	plus	5
	AAEL000670	312	555	604	1097	449	904	5565445	LOC5565445	AaeL_AAEL000670, AAEL000670	peptide methionine sulfoxide reductase	peptide methionine sulfoxide reductase		3	NC_035109.1	395104752	395106241	minus	4
	AAEL000671	283	352	347	363	302	419	5565429	LOC5565429	AaeL_AAEL000671, AAEL000671, TOLL6	toll-like receptor 6	toll-like receptor 6		3	NC_035109.1	393887660	394175855	minus	5
	AAEL000672	2092	2115	2247	2799	1963	2834	5565458	LOC5565458	AaeL_AAEL000672, AAEL000672	G2/mitotic-specific cyclin-A	G2/mitotic-specific cyclin-A		3	NC_035109.1	395821623	395843587	minus	5
	AAEL000673	450	364	454	388	495	459	5565418	LOC5565418	AaeL_AAEL000673, AAEL000673	ATP-dependent (S)-NAD(P)H-hydrate dehydratase	ATP-dependent (S)-NAD(P)H-hydrate dehydratase|ATP-dependent NAD(P)HX dehydratase		3	NC_035109.1	395933927	395935419	plus	1
	AAEL000674	535	459	675	542	602	605	5565421	LOC5565421	AaeL_AAEL000674, AAEL000674	tRNA (uracil-5-)-methyltransferase homolog A	tRNA (uracil-5-)-methyltransferase homolog A		3	NC_035109.1	395591244	395594303	minus	4
	AAEL000677	420	344	456	475	414	476.5	5565447	LOC5565447	AaeL_AAEL000677, AAEL000677	DNA-directed RNA polymerases I, II, and III subunit RPABC3	DNA-directed RNA polymerases I, II, and III subunit RPABC3		3	NC_035109.1	395144533	395145604	minus	2
	AAEL000678	0	0	0	0	0	0	5565420	LOC5565420	AaeL_AAEL000678, AAEL000678	maltase 1	maltase 1		3	NC_035109.1	395273413	395275588	plus	4
	AAEL000679	1267	1122	1298	1244	1302	1331	5565878	LOC5565878	AaeL_AAEL000679, AAEL000679	NEDD8	NEDD8		2	NC_035108.1	459681832	459682528	plus	3
	AAEL000682	1518	1492	1860	1639	1580.5	1764	5565916	LOC5565916	AaeL_AAEL000682, AAEL000682	uncharacterized LOC5565916	uncharacterized protein LOC5565916		2	NC_035108.1	458644182	458719085	plus	7
	AAEL000683	816.25	468.5	832	388	811.25	522.5	5565905	LOC5565905	AaeL_AAEL000683, AAEL000683	uncharacterized LOC5565905	uncharacterized protein LOC5565905		2	NC_035108.1	459476902	459636044	plus	4
	AAEL000685	469.75	405	439.5	465	489.75	482.83	5565889	LOC5565889	AaeL_AAEL000685, AAEL000685	transport and Golgi organization protein 6	transport and Golgi organization protein 6		2	NC_035108.1	459637017	459674591	minus	4
	AAEL000686	0	4	0	0	0	1	5565897	LOC5565897	AaeL_AAEL000686, AAEL000686	lipase member H-B	lipase member H-B		2	NC_035108.1	458513460	458514582	minus	1
	AAEL000687	68	46	101	81	83	67	5565896	LOC5565896	AaeL_AAEL000687, AAEL000687	UDP-glucuronosyltransferase 1-3	UDP-glucuronosyltransferase 1-3		2	NC_035108.1	458603992	458605906	plus	4
	AAEL000689	68	33	100	60	84	46	5565887	LOC5565887	AaeL_AAEL000689, AAEL000689	hydroxysteroid dehydrogenase-like protein 1	hydroxysteroid dehydrogenase-like protein 1		2	NC_035108.1	458125218	458126453	minus	4
	AAEL000690	0	0	0	2	0	0	5565914	LOC5565914	AaeL_AAEL000690, AAEL000690	inactive hydroxysteroid dehydrogenase-like protein 1	inactive hydroxysteroid dehydrogenase-like protein 1|putative 17-beta-hydroxysteroid dehydrogenase		2	NC_035108.1	458162933	458169034	plus	5
	AAEL000692	282	248	285.5	329	289	340	5565920	LOC5565920	AaeL_AAEL000692, AAEL000692	DNA replication complex GINS protein PSF1	DNA replication complex GINS protein PSF1		2	NC_035108.1	458737969	458750553	plus	3
	AAEL000694	0	60	0	85	0	73	5565913	LOC5565913	AaeL_AAEL000694, AAEL000694	IQ domain-containing protein G	IQ domain-containing protein G		2	NC_035108.1	458252407	458266966	minus	3
	AAEL000697	121	151	172.5	164.5	132	173	5565918	LOC5565918	AaeL_AAEL000697, AAEL000697	uncharacterized LOC5565918	uncharacterized protein LOC5565918		2	NC_035108.1	458726220	458731592	minus	5
	AAEL000698	4	28	1	33	3	30	5565917	LOC5565917	AaeL_AAEL000698, AAEL000698	uncharacterized LOC5565917	uncharacterized protein LOC5565917		2	NC_035108.1	458615383	458633211	minus	4
	AAEL000699	131	107	142.5	157.5	159	156	5565909	LOC5565909	AaeL_AAEL000699, AAEL000699	nuclear FMR1 interacting protein 1	nuclear fragile X mental retardation-interacting protein 1		2	NC_035108.1	459323965	459325556	plus	1
	AAEL000701	695.5	547.5	636	589	674	656.5	5565919	LOC5565919	AaeL_AAEL000701, AAEL000701	39S ribosomal protein L4, mitochondrial	39S ribosomal protein L4, mitochondrial		2	NC_035108.1	458725261	458726229	plus	1
	AAEL000703	22432	14242	18401	17134	19974	17685	5565921	LOC5565921	AaeL_AAEL000703, AAEL000703	glycogen phosphorylase	glycogen phosphorylase		2	NC_035108.1	458822549	458845356	minus	5
	AAEL000704	258	267	284	310	255	334	5565901	LOC5565901	AaeL_AAEL000704, AAEL000704	synaptotagmin 1	synaptotagmin 1		2	NC_035108.1	458973530	459055464	plus	9
	AAEL000705	10	9	37	11	16	19	5565886	LOC5565886	AaeL_AAEL000705, AAEL000705	very-long-chain 3-oxoacyl-CoA reductase	very-long-chain 3-oxoacyl-CoA reductase		2	NC_035108.1	458140749	458142243	minus	5
	AAEL000706	1559	1685	1890	2263	1663	2290	5565891	LOC5565891	AaeL_AAEL000706, AAEL000706	serine palmitoyltransferase 2	serine palmitoyltransferase 2		2	NC_035108.1	458945854	458962933	plus	7
	AAEL000707	678	713	729	913	744	848	5565910	LOC5565910	AaeL_AAEL000707, AAEL000707	pre-mRNA-splicing factor CWC22 homolog	pre-mRNA-splicing factor CWC22 homolog		2	NC_035108.1	459298852	459317974	minus	3
	AAEL000708	263	261	285	212	257	225	5565923	LOC5565923	AaeL_AAEL000708, AAEL000708	KRR1 small subunit processome component homolog	KRR1 small subunit processome component homolog		2	NC_035108.1	459689583	459690756	minus	1
	AAEL000709	3842.5	4121.5	3985	4671	3963.5	4946	5565922	LOC5565922	AaeL_AAEL000709, AAEL000709, CACT	NF-kappa-B inhibitor cactus	NF-kappa-B inhibitor cactus		2	NC_035108.1	458778120	458799351	plus	6
	AAEL000713	8231	6911	4438	5450	6787	7489	5565892	LOC5565892	AaeL_AAEL000713, AAEL000713	reticulon-1-A	reticulon-1|reticulon-1-A|ER protein reticulon		2	NC_035108.1	458861200	458932754	minus	9
	AAEL000714	110	111	136	116	139	121	5565890	LOC5565890	AaeL_AAEL000714, AAEL000714	excitatory amino acid transporter	excitatory amino acid transporter		2	NC_035108.1	459702259	459745071	plus	7
	AAEL000715	2013	1202	2657	1499	2133	1593	5565898	LOC5565898	AaeL_AAEL000715, AAEL000715	zinc finger protein 235	zinc finger protein 235		2	NC_035108.1	458057041	458097340	minus	5
	AAEL000716	586	305	527	363	568	416	5565900	LOC5565900	AaeL_AAEL000716, AAEL000716	carbohydrate sulfotransferase 11	carbohydrate sulfotransferase 11		2	NC_035108.1	459065034	459077786	plus	4
	AAEL000717	3237	3772	4223	3211	3280	4125	5565885	LOC5565885	AaeL_AAEL000700, AAEL000700, AAEL000717	protein dachsous	protein dachsous		2	NC_035108.1	459745241	460155140	minus	13
	AAEL000719	1075.33	949.67	1106.9	1084	1022	1147	5565906	LOC5565906	AaeL_AAEL000719, AAEL000719	rho guanine nucleotide exchange factor 7	rho guanine nucleotide exchange factor 7|uncharacterized protein LOC5565906		2	NC_035108.1	459334861	459409615	plus	12
	AAEL000720	155	133	174.5	139.5	154	168	5565908	LOC5565908	AaeL_AAEL000720, AAEL000720, MED11	mediator of RNA polymerase II transcription subunit 11	mediator of RNA polymerase II transcription subunit 11|MED11_AEDAE|Mediator complex subunit 11		2	NC_035108.1	459325440	459326159	minus	2
	AAEL000721	34	29	27.5	31	17.2	33	5566278	LOC5566278	AaeL_AAEL000721, AAEL000721	deoxynucleotidyltransferase terminal-interacting protein 1	deoxynucleotidyltransferase terminal-interacting protein 1		2	NC_035108.1	52111383	52151957	plus	3
	AAEL000722	194	162	169	200	198	223	5566286	LOC5566286	AaeL_AAEL000722, AAEL000722	coiled-coil-helix-coiled-coil-helix domain-containing protein 7	coiled-coil-helix-coiled-coil-helix domain-containing protein 7		2	NC_035108.1	52089448	52090113	plus	2
	AAEL000723	202.5	303.83	208.5	321.5	206.5	339	5566273	LOC5566273	AaeL_AAEL000723, AAEL000723	uncharacterized LOC5566273	uncharacterized protein LOC5566273		2	NC_035108.1	54942465	55081831	minus	12
	AAEL000724	373	335	467	504	418	459	5566296	LOC5566296	AaeL_AAEL000724, AAEL000724	snurportin-1	snurportin-1		2	NC_035108.1	52146401	52147904	minus	1
	AAEL000725	0	65	0	65	0	73	5566290	LOC5566290	AaeL_AAEL000725, AAEL000725	uncharacterized LOC5566290	uncharacterized protein LOC5566290		2	NC_035108.1	55643007	55644164	plus	3
	AAEL000726	0	0	0	0	0	0	5566287	LOC5566287	AaeL_AAEL000726, AAEL000726	fibrinogen-like protein A	fibrinogen-like protein A		2	NC_035108.1	53288776	53289915	minus	3
	AAEL000729	957	1192	1000	1260	925	1286	5566288	LOC5566288	AaeL_AAEL000729, AAEL000729	RNA-binding protein Musashi homolog Rbp6	RNA-binding protein Musashi homolog Rbp6		2	NC_035108.1	53198484	54617076	plus	13
	AAEL000730	1813	1531.5	2106.5	1937.5	1845	2045	5566283	LOC5566283	AaeL_AAEL000730, AAEL000730	E3 ubiquitin-protein ligase Bre1	E3 ubiquitin-protein ligase Bre1		2	NC_035108.1	55677649	55693028	plus	5
	AAEL000732	0	0	2.5	0	1	0	5566275	LOC5566275	AaeL_AAEL000732, AAEL000732	uncharacterized LOC5566275	uncharacterized protein LOC5566275		2	NC_035108.1	54757037	54759264	minus	1
	AAEL000733	1035.5	588.5	2026.17	450.5	1445	572	5566270	LOC5566270	AaeL_AAEL000733, AAEL000733	3 beta-hydroxysteroid dehydrogenase/Delta 5-->4-isomerase	3 beta-hydroxysteroid dehydrogenase/Delta 5-->4-isomerase|3 beta hydroxysteroid dehydrogenase		2	NC_035108.1	55130648	55210893	plus	4
	AAEL000735	1399.5	844	1328.5	1162	1371.5	1166	5566281	LOC5566281	AaeL_AAEL000735, AAEL000735	probable peroxisomal acyl-coenzyme A oxidase 1	probable peroxisomal acyl-coenzyme A oxidase 1		2	NC_035108.1	55384990	55407999	minus	8
	AAEL000739	6	192	4	193	4	215	5566292	LOC5566292	AaeL_AAEL000739, AAEL000739	uncharacterized LOC5566292	uncharacterized protein LOC5566292		2	NC_035108.1	55963821	55978616	plus	4
	AAEL000744	16523	8118.5	14036.5	12227	14988	11460.5	5566267	LOC5566267	AaeL_AAEL000744, AAEL000744	troponin C	troponin C		2	NC_035108.1	55357958	55384996	plus	5
	AAEL000746	6194	4329	6777	5901	6546	5750	5566298	LOC5566298	AaeL_AAEL000746, AAEL000746	isocitrate dehydrogenase [NADP] cytoplasmic	isocitrate dehydrogenase [NADP] cytoplasmic|NADP-dependent isocitrate dehydrogenase		2	NC_035108.1	52098045	52108534	plus	2
	AAEL000747	658	462	816	497	622	527	5566279	LOC5566279	AaeL_AAEL000747, AAEL000747	uncharacterized LOC5566279	uncharacterized protein LOC5566279		2	NC_035108.1	55430616	55654254	minus	11
	AAEL000748	0.67	0	1.33	0	0	0	5566274	LOC5566274		uncharacterized LOC5566274	uncharacterized protein LOC5566274		2	NC_035108.1	54781497	54783427	minus	1
	AAEL000749	0	0	0	0	0	0	5566276	LOC5566276		ficolin-3	ficolin-3|angiopoietin-like protein		Un	NW_018736481.1	1456	2555	plus	3
	AAEL000750	1229	1125	1359	1363	1150	1444	5566297	LOC5566297	AaeL_AAEL000750, AAEL000750	terminal uridylyltransferase cid1	terminal uridylyltransferase cid1		2	NC_035108.1	52125053	52139191	minus	3
	AAEL000751	47.5	84.5	69	88	68.5	73.5	5566280	LOC5566280	AaeL_AAEL000751, AAEL000751	putative sodium/calcium exchanger 7	putative sodium/calcium exchanger 7		2	NC_035108.1	55407806	55417686	minus	7
	AAEL000752	1971	1453	2046	1777	1984	2047	5566633	LOC5566633	AaeL_AAEL000752, AAEL000752	BSD domain-containing protein 1-A	BSD domain-containing protein 1-A		3	NC_035109.1	246188755	246196851	plus	5
	AAEL000753	1106	965	1111	1035	1049	1036.5	5566587	LOC5566587	AaeL_AAEL000753, AAEL000753	transcription factor grauzone	transcription factor grauzone		3	NC_035109.1	245534224	245552494	minus	5
	AAEL000755	67	60.5	98.5	62.5	107	56.5	5566618	LOC5566618	AaeL_AAEL000755, AAEL000755	zinc finger HIT domain-containing protein 3	zinc finger HIT domain-containing protein 3		3	NC_035109.1	243804249	243805210	plus	3
	AAEL000757	47	42	15	54	24	60	5566613	LOC5566613	AaeL_AAEL000757, AAEL000757	regucalcin	regucalcin		2	NC_035108.1	266163759	266165025	minus	4
	AAEL000758	13380.5	13494	18486	15971.5	14556	16717.5	5566596	LOC5566596	AaeL_AAEL000758, AAEL000758	ubiquitin-like modifier-activating enzyme 1	LOW QUALITY PROTEIN: ubiquitin-like modifier-activating enzyme 1		3	NC_035109.1	244988789	245009918	minus	6
	AAEL000759	674	589	782	618	741	766	5566585	LOC5566585	AaeL_AAEL000759, AAEL000759	glutamate--cysteine ligase regulatory subunit	glutamate--cysteine ligase regulatory subunit		3	NC_035109.1	245675449	245707803	plus	3
	AAEL000760	58	25	54	68	72	62	5566584	LOC5566584	AaeL_AAEL000760, AAEL000760, CLIPB30	serine protease 7	serine protease 7		3	NC_035109.1	245795966	245797772	plus	6
	AAEL000762	0	0	1	0	0	3	5566635	LOC5566635	AaeL_AAEL000762, AAEL000762	oligodendrocyte-myelin glycoprotein	oligodendrocyte-myelin glycoprotein		3	NC_035109.1	246434481	246435641	minus	2
	AAEL000769	0	4	3	3	0	0	5566625	LOC5566625	AaeL_AAEL000769, AAEL000769	serine-arginine protein 55	serine-arginine protein 55		3	NC_035109.1	243413361	243414414	plus	1
	AAEL000770	4691.33	4095	4297	4094.33	4208.83	4792.5	5566612	LOC5566612	AaeL_AAEL000770, AAEL000770	lissencephaly-1 homolog	lissencephaly-1 homolog		3	NC_035109.1	242537815	242780158	plus	8
	AAEL000776	0	1	0	2	0	2	5566598	LOC5566598	AaeL_AAEL000776, AAEL000776	E3 ubiquitin-protein ligase TRIM37	E3 ubiquitin-protein ligase TRIM37		3	NC_035109.1	244897281	244899409	plus	3
	AAEL000780	158	122	180	194	157	207	5566632	LOC5566632	AaeL_AAEL000780, AAEL000780	vesicular inhibitory amino acid transporter	vesicular inhibitory amino acid transporter		3	NC_035109.1	246220135	246254927	minus	5
	AAEL000781	50.5	38.5	39.67	47.17	32.33	55	5566597	LOC5566597	AaeL_AAEL000781, AAEL000781	E3 ubiquitin-protein ligase siah-1	E3 ubiquitin-protein ligase siah-1|uncharacterized protein LOC5566597		3	NC_035109.1	244916065	244986690	plus	6
	AAEL000782	250.5	233.5	364	330.5	301.5	300.5	5566592	LOC5566592		nuclear pore glycoprotein p62	nuclear pore glycoprotein p62		3	NC_035109.1	245141827	245142993	minus	1
	AAEL000785	262	236	269	310	301	293	5566611	LOC5566611	AaeL_AAEL000785, AAEL000785	PRKR-interacting protein 1 homolog	PRKR-interacting protein 1 homolog		3	NC_035109.1	242785176	242787931	minus	2
	AAEL000786	728	217	755	359	721	330	5566582	LOC5566582	AaeL_AAEL000786, AAEL000786	basement membrane-specific heparan sulfate proteoglycan core protein	basement membrane-specific heparan sulfate proteoglycan core protein		3	NC_035109.1	246025774	246027077	minus	2
	AAEL000787	214	184	261	244	242	258	5566609	LOC5566609	AaeL_AAEL000787, AAEL000787, calypso	ubiquitin carboxyl-terminal hydrolase calypso	ubiquitin carboxyl-terminal hydrolase calypso|BAP1 homolog|CALYP_AEDAE		3	NC_035109.1	242840813	242842821	minus	2
	AAEL000788	531	287.5	653.5	334.5	508	322	5566599	LOC5566599	AaeL_AAEL000788, AAEL000788	matrix metalloproteinase-2	matrix metalloproteinase-2		3	NC_035109.1	244312533	244886294	plus	7
	AAEL000791	1324	1055	1140	1010	1284	1209	5566608	LOC5566608	AaeL_AAEL000791, AAEL000791	uncharacterized LOC5566608	uncharacterized protein LOC5566608		3	NC_035109.1	242884980	242886736	plus	3
	AAEL000793	0	0	3	0	0	0	5566624	LOC5566624	AaeL_AAEL000793, AAEL000793	venom allergen 3	venom allergen 3|putative secreted protein		3	NC_035109.1	243480244	243481299	plus	3
	AAEL000795	18903.5	17906.3	21417.7	21748.6	19667.5	22472	5566847	LOC5566847	AaeL_AAEL000795, AAEL000795	polyubiquitin-C	polyubiquitin-C		3	NC_035109.1	120164941	120173929	minus	2
	AAEL000797	575	11	217	93	395.5	55	5566856	LOC5566856	AaeL_AAEL000797, AAEL000797	senecionine N-oxygenase	senecionine N-oxygenase		3	NC_035109.1	363906816	363908514	minus	2
	AAEL000800	389.5	226	313.5	481	376.5	373	5566868	LOC5566868	AaeL_AAEL000800, AAEL000800	dipeptidase 1	dipeptidase 1		3	NC_035109.1	363635713	363661346	plus	4
	AAEL000801	772.99	1014.99	1130.99	704.99	864.99	1099.98	5566850	LOC5566850	AaeL_AAEL000801, AAEL000801	zinc metalloproteinase nas-14	zinc metalloproteinase nas-14		3	NC_035109.1	119817255	119819278	plus	6
	AAEL000802	750	669.5	747	710	817	787	5566861	LOC5566861	AaeL_AAEL000802, AAEL000802	golgin subfamily A member 2	golgin subfamily A member 2		3	NC_035109.1	363832717	363846452	plus	4
	AAEL000803	597	645	552	732	504	807	5566851	LOC5566851	AaeL_AAEL000803, AAEL000803	lachesin	lachesin		3	NC_035109.1	364011073	364612467	minus	8
	AAEL000804	1485.48	1429.48	1667.98	1777.98	1536.48	1831.47	5566846	LOC5566846	AaeL_AAEL000804, AAEL000804	FAST kinase domain-containing protein 2, mitochondrial	FAST kinase domain-containing protein 2, mitochondrial		3	NC_035109.1	120159892	120165107	plus	3
	AAEL000805	724	693.83	774.83	764.83	662.33	841	5566852	LOC5566852	AaeL_AAEL000805, AAEL000805, AAEL000819	protein ABHD17B	protein ABHD17B|uncharacterized protein LOC5566852		3	NC_035109.1	363951503	363995823	minus	5
	AAEL000807	1278.5	981	1456	963	1297	1221	5566888	LOC5566888	AaeL_AAEL000807, AAEL000807	dnaJ homolog subfamily C member 3	dnaJ homolog subfamily C member 3		3	NC_035109.1	120496218	120503615	plus	3
	AAEL000808	0	0	0	0	0	0	5566904	LOC5566904	AaeL_AAEL000808, AAEL000808	uncharacterized LOC5566904	uncharacterized protein LOC5566904		3	NW_018734666.1	32334	33311	plus	1
	AAEL000809	59	42	74	28	62	27	5566884	LOC5566884	AaeL_AAEL000809, AAEL000809	uncharacterized LOC5566884	uncharacterized protein LOC5566884		3	NC_035109.1	120471873	120485344	plus	3
	AAEL000810	178	198.5	206.5	235.5	150.5	252	5566886	LOC5566886	AaeL_AAEL000810, AAEL000810	protein kinase C	protein kinase C		3	NC_035109.1	120366025	120447440	plus	12
	AAEL000811	150	75	154	178	160	172	5566877	LOC5566877	AaeL_AAEL000811, AAEL000811, GPRMTH7	probable G-protein coupled receptor Mth-like 14	probable G-protein coupled receptor Mth-like 14		3	NC_035109.1	362663811	362692466	plus	6
	AAEL000812	222.5	263.5	208.5	339.5	216.5	300.5	5566892	LOC5566892	AaeL_AAEL000812, AAEL000812	probable G-protein coupled receptor Mth-like 14	probable G-protein coupled receptor Mth-like 14		3	NC_035109.1	362602770	362643546	plus	6
	AAEL000813	0	1	3	2.5	3	5	5566858	LOC5566858	AaeL_AAEL000813, AAEL000813	senecionine N-oxygenase	senecionine N-oxygenase		3	NC_035109.1	363917266	363918891	plus	2
	AAEL000815	1244	1182	1359	1354.5	1242	1488	5566848	LOC5566848	AaeL_AAEL000815, AAEL000815	proteasome activator complex subunit 4B	proteasome activator complex subunit 4B		3	NC_035109.1	120134514	120160773	minus	10
	AAEL000820	43	31	17	30.5	23	32	5566855	LOC5566855	AaeL_AAEL000820, AAEL000820	flavin-containing monooxygenase FMO GS-OX-like 6	flavin-containing monooxygenase FMO GS-OX-like 6		3	NC_035109.1	363918928	363920324	minus	1
	AAEL000821	2739	2222	5300	2459	3553	2688	5566873	LOC5566873	AaeL_AAEL000818, AAEL000818	uncharacterized LOC5566873	uncharacterized protein LOC5566873		3	NC_035109.1	362773302	363099999	minus	4
	AAEL000822	774	844.5	562	971	654	958.5	5566859	LOC5566859	AaeL_AAEL000822, AAEL000822	kinesin-like protein Klp68D	kinesin-like protein Klp68D		3	NC_035109.1	363855470	363871480	minus	4
	AAEL000823	27699.5	30661	35277	37348	31667	36966	5566843	LOC5566843	AaeL_AAEL000823, AAEL000823	60S ribosomal protein L35a	60S ribosomal protein L35a		3	NC_035109.1	120507589	120509621	plus	3
	AAEL000824	2943	1949	4122	2398	3244	2508	5566900	LOC5566900	AaeL_AAEL000824, AAEL000824	probable serine/threonine-protein kinase kinX	probable serine/threonine-protein kinase kinX|uncharacterized protein DDB_G0283697		3	NC_035109.1	362039781	362217263	minus	8
	AAEL000825	340	314	398	358.5	339	416	5566879	LOC5566879	AaeL_AAEL000825, AAEL000825	HBS1-like protein	HBS1-like protein		3	NC_035109.1	120330283	120346251	plus	6
	AAEL000826	8	19	14	5	7	12	5566842	LOC5566842	AaeL_AAEL000826, AAEL000826	zinc finger protein with KRAB and SCAN domains 3	zinc finger protein with KRAB and SCAN domains 3		3	NC_035109.1	120996066	121079882	minus	2
	AAEL000827	0	0	0	0	0	1	5566899	LOC5566899	AaeL_AAEL000827, AAEL000827	general odorant-binding protein 45-like	general odorant-binding protein 45-like		3	NC_035109.1	362376379	362377799	minus	2
	AAEL000829	250	169	177	211	192	211	5566854	LOC5566854	AaeL_AAEL000829, AAEL000829	senecionine N-oxygenase	senecionine N-oxygenase		3	NC_035109.1	363934590	363936220	plus	2
	AAEL000832	962.5	942	1164.5	1111	1027.5	1194	5566867	LOC5566867	AaeL_AAEL000832, AAEL000832	cleavage and polyadenylation specificity factor subunit 1	cleavage and polyadenylation specificity factor subunit 1		3	NC_035109.1	363661263	363680119	minus	6
	AAEL000833	0	0	0	0	0	0	5566896	LOC5566896	AaeL_AAEL000833, AAEL000833	general odorant-binding protein 45-like	general odorant-binding protein 45-like		3	NC_035109.1	362399878	362401126	plus	2
	AAEL000834	566	191	228	1334	482	803	5566857	LOC5566857	AaeL_AAEL000834, AAEL000834	senecionine N-oxygenase	senecionine N-oxygenase|flavin-containing monooxygenase		3	NC_035109.1	363894690	363901819	plus	4
	AAEL000835	2	4	2.5	4	3	3.5	5566905	LOC5566905	AaeL_AAEL000835, AAEL000835	general odorant-binding protein 45-like	general odorant-binding protein 45-like		3	NC_035109.1	362449388	362450176	plus	1
	AAEL000836	223	183	299	213.5	219	211	5566870	LOC5566870	AaeL_AAEL000836, AAEL000836	spermatogenesis-associated protein 5-like protein 1	spermatogenesis-associated protein 5-like protein 1		3	NC_035109.1	363594086	363611617	minus	2
	AAEL000837	0	3	2	2	1	1	5566897	LOC5566897	AaeL_AAEL000837, AAEL000837	general odorant-binding protein 45-like	general odorant-binding protein 45-like		3	NC_035109.1	362393451	362394438	plus	2
	AAEL000839	774	605	996	678	851	689	5566865	LOC5566865	AaeL_AAEL000839, AAEL000839, pofut1	GDP-fucose protein O-fucosyltransferase 1	GDP-fucose protein O-fucosyltransferase 1|protein O-fucosyltransferase 1		3	NC_035109.1	363782709	363796096	minus	2
	AAEL000840	624	681	805	735	682	816	5566875	LOC5566875	AaeL_AAEL000840, AAEL000840	phosphatidylinositol 4,5-bisphosphate 5-phosphatase A	phosphatidylinositol 4,5-bisphosphate 5-phosphatase A		3	NC_035109.1	362700817	362761690	minus	10
	AAEL000842	230	116	243	327	233	239	5566869	LOC5566869	AaeL_AAEL000842, AAEL000842	dipeptidase 1	dipeptidase 1		3	NC_035109.1	363633809	363635416	plus	4
	AAEL000843	0	0	0	0	0	1	5566891	LOC5566891	AaeL_AAEL000843, AAEL000843	carbonic anhydrase 2	carbonic anhydrase 2|carbonic anhydrase 6		3	NC_035109.1	120898279	120899366	minus	3
	AAEL000844	285	289.5	362	401	316.5	345.5	5566860	LOC5566860	AaeL_AAEL000844, AAEL000844	N-terminal Xaa-Pro-Lys N-methyltransferase 1	N-terminal Xaa-Pro-Lys N-methyltransferase 1		3	NC_035109.1	363854456	363855613	plus	1
	AAEL000845	377	186	300	246	330	235	5566871	LOC5566871	AaeL_AAEL000845, AAEL000845	phosphatidylinositol phosphatase PTPRQ	phosphatidylinositol phosphatase PTPRQ		3	NC_035109.1	363551303	363581993	minus	14
	AAEL000846	3	0	0	1	1	0	5566895	LOC5566895	AaeL_AAEL000846, AAEL000846	general odorant-binding protein 45-like	general odorant-binding protein 45-like		3	NC_035109.1	362411314	362412429	plus	2
	AAEL000847	522.5	448	522	525	542	511	5566864	LOC5566864	AaeL_AAEL000847, AAEL000847	UPF0587 protein GA18326	UPF0587 protein GA18326		3	NC_035109.1	363796175	363798492	plus	2
	AAEL000849	27.5	74.5	34.5	68.5	28	79.5	5566890	LOC5566890	AaeL_AAEL000849, AAEL000849	zinc finger protein 43	zinc finger protein 43		3	NC_035109.1	120308780	120310129	plus	1
	AAEL000850	3631	1511	1598	2374	2738	2167	5566872	LOC5566872	AaeL_AAEL000850, AAEL000850	tyrosine kinase receptor Cad96Ca	tyrosine kinase receptor Cad96Ca		3	NC_035109.1	363473060	363537453	plus	7
	AAEL000851	436	519	326	716	365	705	5566893	LOC5566893	AaeL_AAEL000851, AAEL000851	uncharacterized LOC5566893	uncharacterized protein LOC5566893		3	NC_035109.1	362550224	362587729	plus	6
	AAEL000852	153.25	164.5	167	167	185.5	183.25	5566844	LOC5566844	AaeL_AAEL000852, AAEL000852	peptidyl-prolyl cis-trans isomerase NIMA-interacting 4	peptidyl-prolyl cis-trans isomerase NIMA-interacting 4		3	NC_035109.1	120328450	120329127	minus	3
	AAEL000853	83.25	85.5	107	83.5	87	94.25	5566889	LOC5566889	AaeL_AAEL000853, AAEL000853	protein-cysteine N-palmitoyltransferase Rasp	protein-cysteine N-palmitoyltransferase Rasp		3	NC_035109.1	120326151	120328519	plus	5
	AAEL000854	1546	1137	1558	1426	1495	1353	5566901	LOC5566901	AaeL_AAEL000854, AAEL000854	fumarylacetoacetate hydrolase domain-containing protein 2A	fumarylacetoacetate hydrolase domain-containing protein 2|fumarylacetoacetate hydrolase domain-containing protein 2A		3	NC_035109.1	362027629	362032203	minus	5
	AAEL000855	1337	1273	1196	1339	1264	1461	5567188	LOC5567188	AaeL_AAEL000855, AAEL000855	protein O-mannosyltransferase 1	protein O-mannosyltransferase 1		3	NC_035109.1	335360363	335377266	plus	4
	AAEL000856	859	871	799.5	1080	774.5	1155	5567176	LOC5567176	AaeL_AAEL000856, AAEL000856	protein germ cell-less	protein germ cell-less		3	NC_035109.1	335973413	336013017	minus	8
	AAEL000857	701	756.5	769	808.5	728	879.5	5567241	LOC5567241	AaeL_AAEL000857, AAEL000857	zinc finger protein 236	zinc finger protein 236		3	NC_035109.1	332256183	332267457	plus	5
	AAEL000859	26053	2347	20679.5	7796	23374	5593	5567194	LOC5567194	AaeL_AAEL000859, AAEL000859	surface antigen CRP170	surface antigen CRP170		3	NC_035109.1	335086218	335094925	plus	6
	AAEL000860	1348	1627	1373	1523	1275	1780	5567249	LOC5567249	AaeL_AAEL000860, AAEL000860	protein unzipped	protein unzipped		3	NC_035109.1	335611134	335951315	plus	12
	AAEL000861	5	5.5	3.5	10	0	9	5567193	LOC5567193	AaeL_AAEL000861, AAEL000861	uncharacterized LOC5567193	uncharacterized protein LOC5567193		3	NC_035109.1	335107653	335119459	plus	6
	AAEL000863	80	16	107.5	73	111	59	5567215	LOC5567215	AaeL_AAEL000863, AAEL000863	pickpocket protein 28	pickpocket protein 28		3	NC_035109.1	333861556	333864180	minus	2
	AAEL000867	376	331	357	422	366	336	5567178	LOC5567178	AaeL_AAEL000867, AAEL000867	F-box only protein 42	F-box only protein 42		3	NC_035109.1	335579061	335597925	plus	3
	AAEL000869	924	799	505	402	668	697	5567210	LOC5567210	AaeL_AAEL000869, AAEL000869	zinc finger protein sens	zinc finger protein sens		3	NC_035109.1	334154809	334200032	plus	6
	AAEL000870	167.42	297.38	224.67	451.33	203.04	369.76	5567227	LOC5567227	AaeL_AAEL000913, AAEL000913	cuticle protein 16.5	cuticle protein 16.5		3	NC_035109.1	332640021	332640735	plus	2
	AAEL000871	4690	67	9250	111	6595	85	5567186	LOC5567186	AaeL_AAEL000871, AAEL000871	fatty acyl-CoA reductase wat	fatty acyl-CoA reductase wat		3	NC_035109.1	335398009	335412477	minus	3
	AAEL000873	0	0	0	1	0	0	5567199	LOC5567199	AaeL_AAEL000873, AAEL000873	pickpocket protein 28	pickpocket protein 28		3	NC_035109.1	334720294	334722711	plus	3
	AAEL000874	3222.5	2122	3595.5	2209.5	3112.5	2452	5567237	LOC5567237	AaeL_AAEL000874, AAEL000874, ARK	uncharacterized LOC5567237	uncharacterized protein LOC5567237		3	NC_035109.1	332306079	332414084	minus	10
	AAEL000875	524	543	621	618	579	635	5567240	LOC5567240	AaeL_AAEL000875, AAEL000875	pre-mRNA-splicing factor cwc25	pre-mRNA-splicing factor cwc25		3	NC_035109.1	332270329	332271832	minus	2
	AAEL000876	0	1	3	0	0	2	5567183	LOC5567183	AaeL_AAEL000876, AAEL000876	fatty acyl-CoA reductase wat	fatty acyl-CoA reductase wat		3	NC_035109.1	335466292	335467853	minus	3
	AAEL000878	2091.42	8077.58	4407	7685.42	3008.67	9259.08	5567233	LOC5567233	AaeL_AAEL000878, AAEL000878	cuticle protein	cuticle protein		3	NC_035109.1	332483976	332485212	plus	2
	AAEL000881	5.5	36	8.5	7.25	5	32.5	5567229	LOC5567229	AaeL_AAEL000881, AAEL000881	cuticle protein 10.6	cuticle protein 10.6		3	NC_035109.1	332622707	332623399	minus	2
	AAEL000882	22	0	61	2	34	3	5567187	LOC5567187	AaeL_AAEL000882, AAEL000882	fatty acyl-CoA reductase wat	fatty acyl-CoA reductase wat		3	NC_035109.1	335396288	335397459	plus	2
	AAEL000883	1236	1008.5	1224.73	1126.5	1055	1323	5567242	LOC5567242	AaeL_AAEL000883, AAEL000883	BAG domain-containing protein Samui	BAG domain-containing protein Samui		3	NC_035109.1	332224991	332237567	plus	3
	AAEL000885	92	157	75	152.5	76.5	169	5567180	LOC5567180	AaeL_AAEL000885, AAEL000885	cytoplasmic dynein 2 heavy chain 1	cytoplasmic dynein 2 heavy chain 1		3	NC_035109.1	335501714	335515476	plus	14
	AAEL000886	6	4	2	8	1	7	5567196	LOC5567196	AaeL_AAEL000886, AAEL000886, SGP3H1	uncharacterized LOC5567196	uncharacterized protein LOC5567196|putative 8.5 kDa secreted peptide|putative secreted protein		3	NC_035109.1	334895519	334896054	plus	1
	AAEL000889	2	3	0	1	0	0	5567205	LOC5567205	AaeL_AAEL000889, AAEL000889	glutactin	glutactin		3	NC_035109.1	334526437	334528584	minus	4
	AAEL000890	87544.4	129637	40558.8	169921	74287.2	166762	5567235	LOC5567235	AaeL_AAEL000890, AAEL000890	larval/pupal cuticle protein H1C	larval/pupal cuticle protein H1C		3	NC_035109.1	332425534	332426922	minus	2
	AAEL000893	301	312	314	374	291	458	5567216	LOC5567216	AaeL_AAEL000893, AAEL000893	SOX domain-containing protein dichaete	SOX domain-containing protein dichaete		3	NC_035109.1	333083184	333085323	plus	1
	AAEL000894	0	0	2	1	0	0	5567202	LOC5567202	AaeL_AAEL000894, AAEL000894	protein hunchback	protein hunchback		3	NC_035109.1	334631034	334634862	plus	2
	AAEL000896	122212	93469.5	154699	166183	144525	143370	5567234	LOC5567234	AaeL_AAEL000896, AAEL000896	larval/pupal cuticle protein H1C	larval/pupal cuticle protein H1C		3	NC_035109.1	332473640	332474660	plus	2
	AAEL000897	147	59	131	111	143	94	5567209	LOC5567209	AaeL_AAEL000897, AAEL000897	tetratricopeptide repeat protein 36 homolog	tetratricopeptide repeat protein 36 homolog		3	NC_035109.1	334422480	334423895	minus	3
	AAEL000898	0	2	0	3	1	4	5567220	LOC5567220	AaeL_AAEL000898, AAEL000898	glutactin	glutactin		3	NC_035109.1	332922989	332933714	minus	4
	AAEL000899	167	139	150	174	147	180	5567221	LOC5567221	AaeL_AAEL000899, AAEL000899	GPI mannosyltransferase 4	GPI mannosyltransferase 4		3	NC_035109.1	332840106	332842615	minus	2
	AAEL000900	189	188	230	195.5	220	220	5567239	LOC5567239	AaeL_AAEL000900, AAEL000900	serendipity locus protein alpha	serendipity locus protein alpha		3	NC_035109.1	332273917	332279926	plus	5
	AAEL000902	4416	4123	2612	4764.5	3791	5021	5567207	LOC5567207	AaeL_AAEL000902, AAEL000902	organic cation transporter protein	organic cation transporter protein		3	NC_035109.1	334447652	334501573	plus	4
	AAEL000903	227	204	221	251	233	222	5567175	LOC5567175	AaeL_AAEL000903, AAEL000903, ENY2_AEDAE, e(y)2	enhancer of yellow 2 transcription factor	enhancer of yellow 2 transcription factor		3	NC_035109.1	335598975	335599549	minus	2
	AAEL000904	540	440	608	705	615	677	5567219	LOC5567219	AaeL_AAEL000904, AAEL000904	glutactin	glutactin		3	NC_035109.1	332971350	332973686	minus	4
	AAEL000905	44	3	24	19	34	15	5567218	LOC5567218	AaeL_AAEL000905, AAEL000905	glutactin	glutactin		3	NC_035109.1	332957571	332959714	minus	4
	AAEL000910	42	41	38	71	30	56.5	5567182	LOC5567182	AaeL_AAEL000910, AAEL000910	fatty acyl-CoA reductase wat	fatty acyl-CoA reductase wat		3	NC_035109.1	335468356	335483125	minus	3
	AAEL000911	2	12	0	5	0	4	5567238	LOC5567238	AaeL_AAEL000911, AAEL000911	uncharacterized LOC5567238	uncharacterized protein LOC5567238		3	NC_035109.1	332296640	332298390	plus	1
	AAEL000912	40	0	11	8	15	1.5	5567184	LOC5567184	AaeL_AAEL000912, AAEL000912	fatty acyl-CoA reductase wat	fatty acyl-CoA reductase wat		3	NC_035109.1	335445032	335447037	minus	3
	AAEL000914	4.25	4.5	1.75	5	3.17	2.67	5567230	LOC5567230	AaeL_AAEL000914, AAEL000914	cuticle protein	cuticle protein		3	NC_035109.1	332524610	332531901	minus	3
	AAEL000915	4	2	2	2	0	3	5567191	LOC5567191	AaeL_AAEL000915, AAEL000915	proprotein convertase subtilisin/kexin type 5	proprotein convertase subtilisin/kexin type 5		3	NC_035109.1	335133735	335136539	minus	6
	AAEL000916	252.5	484.84	408.12	701.58	314.79	602.84	5567228	LOC5567228	AaeL_AAEL000916, AAEL000916	cuticle protein 16.5	cuticle protein 16.5		3	NC_035109.1	332630990	332631696	minus	2
	AAEL000918	1212	870	1332	1174	1142	1183	5567217	LOC5567217	AaeL_AAEL000918, AAEL000918	glutactin	glutactin		3	NC_035109.1	332993823	333018470	plus	7
	AAEL000921	73.58	111.27	74.83	202.58	73.04	165.56	5567225	LOC5567225	AaeL_AAEL000921, AAEL000921	uncharacterized LOC5567225	uncharacterized protein LOC5567225		3	NC_035109.1	332651379	332652074	plus	2
	AAEL000922	240	200	247	196.5	248.5	213	5567179	LOC5567179	AaeL_AAEL000922, AAEL000922	polyribonucleotide nucleotidyltransferase 1, mitochondrial	polyribonucleotide nucleotidyltransferase 1, mitochondrial		3	NC_035109.1	335515086	335531099	minus	4
	AAEL000923	10	9	4	28	8	17	5567181	LOC5567181	AaeL_AAEL000923, AAEL000923	tenascin	tenascin		3	NC_035109.1	335494041	335501474	plus	6
	AAEL000924	392	343	437	447	388	478	5567177	LOC5567177	AaeL_AAEL000924, AAEL000924	eIF-2-alpha kinase GCN2	eIF-2-alpha kinase GCN2		3	NC_035109.1	335552345	335572266	minus	5
	AAEL000925	416	476	567	501	446	562	5567212	LOC5567212	AaeL_AAEL000925, AAEL000925	leucine-zipper-like transcriptional regulator 1	leucine-zipper-like transcriptional regulator 1		3	NC_035109.1	334058353	334068741	plus	5
	AAEL000926	0	0	4	1	0	0	5567201	LOC5567201	AaeL_AAEL000926, AAEL000926	pickpocket protein 28	pickpocket protein 28		3	NC_035109.1	334691554	334693496	minus	2
	AAEL000928	0	0	0	0	0	0	5567185	LOC5567185	AaeL_AAEL000928, AAEL000928	fatty acyl-CoA reductase 1	fatty acyl-CoA reductase 1		3	NC_035109.1	335438513	335440121	plus	4
	AAEL000930	1640	1378	1722	1399	1636	1665	5567464	LOC5567464	AaeL_AAEL000930, AAEL000930	calcium channel flower	calcium channel flower		3	NC_035109.1	380115448	380142561	plus	6
	AAEL000931	582	350	316	368	449	405	5567473	LOC5567473	AaeL_AAEL000931, AAEL000931	alkaline phosphatase 4	alkaline phosphatase 4|salivary alkaline phosphatase		3	NC_035109.1	379517841	379533979	minus	3
	AAEL000932	4.5	0	0	0.5	2.5	1.5	5567486	LOC5567486	AaeL_AAEL000932, AAEL000932	uncharacterized LOC5567486	uncharacterized protein LOC5567486|insulin-like peptide 4		3	NC_035109.1	377117969	377119118	minus	2
	AAEL000933	680.5	577	410.5	607.5	585.5	609.5	5567477	LOC5567477	AaeL_AAEL000933, AAEL000933	heparan-alpha-glucosaminide N-acetyltransferase	heparan-alpha-glucosaminide N-acetyltransferase		2	NC_035108.1	214682227	214700780	minus	6
	AAEL000934	2404.5	2301.5	2385	2391	2294.5	2531	5567495	LOC5567495	AaeL_AAEL000934, AAEL000934	clathrin light chain	clathrin light chain		3	NC_035109.1	377081001	377098160	plus	6
	AAEL000936	34	53	50	50	47	42	5567488	LOC5567488	AaeL_AAEL000936, AAEL000936	DPH4 homolog	DPH4 homolog		3	NC_035109.1	377072856	377073631	plus	2
	AAEL000937	78	48	103	70	81	75	5567485	LOC5567485	AaeL_AAEL000937, AAEL000937, AAEL000960	probable insulin-like peptide 2	probable insulin-like peptide 2|uncharacterized protein LOC5567485|insulin-like peptide 1|insulin-like peptide 3		3	NC_035109.1	377182273	377197017	plus	5
	AAEL000938	102	89	86	126	112	124	5567453	LOC5567453	AaeL_AAEL000938, AAEL000938	alkylated DNA repair protein alkB homolog 8	alkylated DNA repair protein alkB homolog 8		3	NC_035109.1	380377971	380380008	minus	2
	AAEL000939	100	100.5	105.5	107	93.5	124.5	5567487	LOC5567487	AaeL_AAEL000939, AAEL000939	F-box/LRR-repeat protein 20	F-box/LRR-repeat protein 20		3	NC_035109.1	377102369	377108723	minus	4
	AAEL000940	110.5	15	71.75	34.75	88.5	23.25	5567472	LOC5567472	AaeL_AAEL000940, AAEL000940	uncharacterized LOC5567472	uncharacterized protein LOC5567472		3	NC_035109.1	379761969	379769832	minus	4
	AAEL000941	1011.5	822	932	863.5	882.5	998.5	5567494	LOC5567494	AaeL_AAEL000941, AAEL000941	mitochondrial import inner membrane translocase subunit Tim8	mitochondrial import inner membrane translocase subunit Tim8		3	NC_035109.1	377117377	377117971	plus	2
	AAEL000942	769	689.5	751.5	774.5	776	805.5	5567465	LOC5567465	AaeL_AAEL000942, AAEL000942	ER membrane protein complex subunit 4	ER membrane protein complex subunit 4		3	NC_035109.1	380089835	380090740	minus	2
	AAEL000943	85	54.5	74	87	57	92.5	5567458	LOC5567458	AaeL_AAEL000943, AAEL000943	RWD domain-containing protein 2A	RWD domain-containing protein 2A		3	NC_035109.1	380290439	380325009	minus	2
	AAEL000944	6427.5	5322.5	5882	4502.5	6184.5	5797	5567454	LOC5567454	AaeL_AAEL000944, AAEL000944	transmembrane protein 214	transmembrane protein 214		2	NC_035108.1	301816357	301909288	minus	9
	AAEL000947	1051.5	752.5	921	820	985.5	920.5	5567470	LOC5567470	AaeL_AAEL000947, AAEL000947	signal peptidase complex subunit 3	signal peptidase complex subunit 3		3	NC_035109.1	379810900	379816699	plus	4
	AAEL000948	1095	298	1195	828	1121	626	5567476	LOC5567476	AaeL_AAEL000948, AAEL000948, AAEL000957	tetraspanin-2A	tetraspanin-2A		3	NC_035109.1	378401250	378614792	minus	5
	AAEL000949	1983	1766	1849	1656	1715	1945	5567490	LOC5567490	AaeL_AAEL000949, AAEL000949	macoilin-2	macoilin-2		3	NC_035109.1	376995296	377064139	plus	10
	AAEL000950	1201	1100	1370	1411.5	1273	1291.5	5567469	LOC5567469	AaeL_AAEL000950, AAEL000950	protein LTV1 homolog	protein LTV1 homolog		3	NC_035109.1	379856169	379879326	plus	5
	AAEL000951	11851	11999	14186	14012	12608	14417	5567491	LOC5567491	AaeL_AAEL000951, AAEL000951	probable elongation factor 1-beta	probable elongation factor 1-beta|elongation factor 1 beta		3	NC_035109.1	376987786	376989299	minus	2
	AAEL000952	103.5	93	121	136.25	92.25	114.5	5567471	LOC5567471	AaeL_AAEL000952, AAEL000952	testis-expressed protein 10 homolog	testis-expressed protein 10 homolog		3	NC_035109.1	379816732	379833013	minus	4
	AAEL000953	851	817	962	744	899	944	5567497	LOC5567497	AaeL_AAEL000953, AAEL000953	uncharacterized LOC5567497	uncharacterized protein LOC5567497		2	NC_035108.1	214623008	214682165	plus	4
	AAEL000955	1225	1130.5	1233	1375.5	1179	1285.5	5567463	LOC5567463	AaeL_AAEL000955, AAEL000955	ubiquitin-like-conjugating enzyme ATG3	ubiquitin-like-conjugating enzyme ATG3		3	NC_035109.1	380157877	380175749	minus	5
	AAEL000956	875	380.5	712	409	768.5	432.5	5567468	LOC5567468	AaeL_AAEL000956, AAEL000956	sorting nexin-8	sorting nexin-8		3	NC_035109.1	380008626	380073169	minus	9
	AAEL000958	1123	920.5	1002.5	1052.5	1115.5	1168.5	5567466	LOC5567466	AaeL_AAEL000958, AAEL000958	uncharacterized LOC5567466	uncharacterized protein LOC5567466		3	NC_035109.1	380083352	380089947	plus	3
	AAEL000961	2	4.5	1	1	4	7	5567452	LOC5567452	AaeL_AAEL000961, AAEL000961	uncharacterized LOC5567452	uncharacterized protein LOC5567452		3	NC_035109.1	380289935	380342024	plus	9
	AAEL000962	108	148	82	180	94	159	5567459	LOC5567459	AaeL_AAEL000962, AAEL000962	Bardet-Biedl syndrome 7 protein homolog	Bardet-Biedl syndrome 7 protein homolog		3	NC_035109.1	380278485	380281118	plus	4
	AAEL000963	160	174	168.5	181.25	149	189.5	5567496	LOC5567496		protein PET100 homolog, mitochondrial	protein PET100 homolog, mitochondrial		Un	NW_018736485.1	155240	155692	plus	2
	AAEL000964	69.5	55.5	65.5	89	77	70.5	5567455	LOC5567455	AaeL_AAEL000964, AAEL000964	DNA-binding protein RFXANK	DNA-binding protein RFXANK		2	NC_035108.1	301909927	301913312	plus	3
	AAEL000965	1475	1202	1427	1557	1378	1576	5567489	LOC5567489	AaeL_AAEL000965, AAEL000965	NHL repeat-containing protein 2	NHL repeat-containing protein 2		3	NC_035109.1	377068941	377073114	minus	4
	AAEL000967	577.5	188	329	203	417	246	5567467	LOC5567467	AaeL_AAEL000967, AAEL000967	transmembrane channel-like protein 7	transmembrane channel-like protein 7		3	NC_035109.1	379899102	379999564	plus	7
	AAEL000970	661.5	795.96	685.55	740	536.98	926.96	5567461	LOC5567461	AaeL_AAEL000970, AAEL000970	transcription factor GAGA	transcription factor GAGA		3	NC_035109.1	380198569	380255455	plus	7
	AAEL000973	1565	1385	1429	1470	1497	1609	5567483	LOC5567483	AaeL_AAEL000973, AAEL000973	LIRP	LIRP|insulin-like peptide 2		3	NC_035109.1	377255339	377305371	minus	3
	AAEL000978	496	460	563	564	491	565	5567826	LOC5567826	AaeL_AAEL000978, AAEL000978	ESF1 homolog	ESF1 homolog		3	NC_035109.1	31687439	31689980	minus	2
	AAEL000979	2.67	4.33	0.33	7.67	3	6.33	5567846	LOC5567846		uncharacterized LOC5567846	uncharacterized protein LOC5567846		3	NC_035109.1	14946613	14949382	plus	2
	AAEL000980	84	125	66	122	58	135	5567844	LOC5567844	AaeL_AAEL000980, AAEL000974, AAEL000980	zinc finger protein OZF	zinc finger protein 184|zinc finger protein OZF		1	NC_035107.1	210587991	210611891	minus	3
	AAEL000981	1466	1244	1795	1559	1601	1590	5567823	LOC5567823	AaeL_AAEL000981, AAEL000981	protein pygopus	protein pygopus		3	NC_035109.1	31614708	31618034	minus	2
	AAEL000982	410	363	486	387	426	423	5567840	LOC5567840	AaeL_AAEL000982, AAEL000982, MED7, MED7_AEDAE	mediator of RNA polymerase II transcription subunit 7	mediator of RNA polymerase II transcription subunit 7|Mediator complex subunit 7		1	NC_035107.1	209955761	209981234	plus	2
	AAEL000983	641	580	639	715	642	727	5567835	LOC5567835	AaeL_AAEL000983, AAEL000983	AP-1 complex subunit sigma-2	AP-1 complex subunit sigma-2		1	NC_035107.1	210194218	210234173	plus	7
	AAEL000984	1253	1156	1378.33	1621.5	1113	1536	5567813	LOC5567813	AaeL_AAEL000984, AAEL000984	protein ECT2	protein ECT2		2	NC_035108.1	9869548	10032478	minus	14
	AAEL000985	1286.36	1113	1056.82	1437.39	1176	1412.22	5567808	LOC5567808	AaeL_AAEL000985, AAEL000985	NEDD4 family-interacting protein 1	NEDD4 family-interacting protein 1		2	NC_035108.1	10463763	10476897	plus	5
	AAEL000986	3078	2376	2798	2888	2935	2819	5567821	LOC5567821	AaeL_AAEL000986, AAEL000986	NADH dehydrogenase [ubiquinone] 1 beta subcomplex subunit 8, mitochondrial	NADH dehydrogenase [ubiquinone] 1 beta subcomplex subunit 8, mitochondrial		3	NC_035109.1	31587522	31599034	plus	3
	AAEL000987	46294.5	51905.5	59487.5	63073.5	52414	63228.5	5567848	LOC5567848	AaeL_AAEL000987, AAEL000987, RPL8	60S ribosomal protein L8	60S ribosomal protein L8|60S ribosomal protein L2/L8		2	NC_035108.1	10486645	10490162	plus	3
	AAEL000993	2661	2889	3221	2880	2686	3604	5567811	LOC5567811	AaeL_AAEL000993, AAEL000993	division abnormally delayed protein	division abnormally delayed protein		2	NC_035108.1	10059400	10388900	minus	9
	AAEL000994	2807	2137.67	3182	2353	2792	2607	5567847	LOC5567847	AaeL_AAEL000994, AAEL000977, AAEL000994	uncharacterized LOC5567847	uncharacterized protein LOC5567847		2	NC_035108.1	10503007	10821838	minus	21
	AAEL000996	378	312	424	369	393	400	5567824	LOC5567824	AaeL_AAEL000996, AAEL000996	poly(A) RNA polymerase, mitochondrial	poly(A) RNA polymerase, mitochondrial		3	NC_035109.1	31636638	31655825	minus	2
	AAEL000997	0.25	1.04	0	0.24	0	0.73	5567833	LOC5567833		uncharacterized LOC5567833	uncharacterized protein LOC5567833		1	NC_035107.1	210557177	210558796	plus	1
	AAEL000999	1477	1643	1406	2138	1375	2174	5567850	LOC5567850	AaeL_AAEL000999, AAEL000999	DNA replication licensing factor Mcm7	DNA replication licensing factor Mcm7		2	NC_035108.1	10448498	10451176	minus	3
	AAEL001000	307	223	220	322	313	324	5567820	LOC5567820	AaeL_AAEL001000, AAEL001000	1-acyl-sn-glycerol-3-phosphate acyltransferase alpha	1-acyl-sn-glycerol-3-phosphate acyltransferase alpha		3	NC_035109.1	31511320	31576756	minus	3
	AAEL001001	93	110	146	125	111	122	5567825	LOC5567825	AaeL_AAEL001001, AAEL001001	uncharacterized LOC5567825	uncharacterized protein LOC5567825		3	NC_035109.1	31659989	31668616	plus	2
	AAEL001005	27161	21842	26780	18686.5	26606	23122.5	5567839	LOC5567839	AaeL_AAEL001005, AAEL001005	calreticulin	calreticulin|putative calreticulin		1	NC_035107.1	210061034	210069131	plus	3
	AAEL001007	1909	1945	2395	2288	2015	2365	5567843	LOC5567843	AaeL_AAEL001007, AAEL001007	nuclear RNA export factor 1	nuclear RNA export factor 1		3	NC_035109.1	31260922	31310327	minus	6
	AAEL001008	442	382	340	591	410	517	5567849	LOC5567849	AaeL_AAEL001008, AAEL001008	transcription factor grauzone	transcription factor grauzone		1	NC_035107.1	25032174	25048429	plus	3
	AAEL001009	255	524	239	587	214	694	5567836	LOC5567836	AaeL_AAEL001009, AAEL001009	CD2-associated protein	CD2-associated protein		1	NC_035107.1	210106391	210187823	minus	6
	AAEL001010	1	0	1	5	0	3	5567816	LOC5567816	AaeL_AAEL001010, AAEL001010	uncharacterized LOC5567816	uncharacterized protein LOC5567816		2	NC_035108.1	9068227	9379375	minus	6
	AAEL001014	310	296	363	287	288	361	5579917	LOC5579917	AaeL_AAEL001014, AAEL001014	vacuolar protein sorting-associated protein 45	vacuolar protein sorting-associated protein 45		3	NC_035109.1	55511781	55514400	minus	3
	AAEL001015	39	1	69	1	51	2	5579916	LOC5579916	AaeL_AAEL001015, AAEL001015	uncharacterized LOC5579916	uncharacterized protein LOC5579916		3	NC_035109.1	53911114	53922682	minus	3
	AAEL001016	236	177.5	292	277.5	265.5	279.5	5579899	LOC5579899		zinc finger protein 771	zinc finger protein 771		3	NC_035109.1	55233181	55243372	plus	4
	AAEL001020	5186	2189	6200	2911	5481.5	2977	5579904	LOC5579904	AaeL_AAEL001020, AAEL001020	regucalcin	regucalcin|Ca2+-binding protein Regucalcin/SMP30		3	NC_035109.1	55161926	55185253	plus	5
	AAEL001022	1067	930	1647	742	1235.5	945	5579903	LOC5579903	AaeL_AAEL001022, AAEL001022	regucalcin	regucalcin		3	NC_035109.1	55186893	55198193	plus	5
	AAEL001024	393	337	406	388	371	373	5579887	LOC5579887	AaeL_AAEL001024, AAEL001024	solute carrier family 25 member 51	solute carrier family 25 member 51		3	NC_035109.1	55897496	55916455	minus	4
	AAEL001029	329	383	458	418	384	463	5579893	LOC5579893	AaeL_AAEL001029, AAEL001029	probable nucleoporin Nup58	probable nucleoporin Nup58		3	NC_035109.1	55522585	55524511	plus	2
	AAEL001030	1104	899	1215	1000	1114	1007	5579885	LOC5579885	AaeL_AAEL001030, AAEL001030	S-formylglutathione hydrolase	S-formylglutathione hydrolase		3	NC_035109.1	55933198	55934535	plus	2
	AAEL001031	10	30	22	26	18	14	5579889	LOC5579889	AaeL_AAEL001031, AAEL001031	uncharacterized LOC5579889	uncharacterized protein LOC5579889		3	NC_035109.1	55698748	55699892	plus	2
	AAEL001032	1155	1219	1435	1650	1367	1681	5579892	LOC5579892	AaeL_AAEL001032, AAEL001032	mucin-19	mucin-19		3	NC_035109.1	55534470	55555431	minus	4
	AAEL001033	363.08	319.25	399.5	381.75	398.25	405.75	5579896	LOC5579896	AaeL_AAEL001033, AAEL001033	methyl-CpG-binding domain protein 3	methyl-CpG-binding domain protein 2|methyl-CpG-binding domain protein 3		3	NC_035109.1	55490588	55503251	minus	6
	AAEL001036	506	483	540	483	487	533	5579891	LOC5579891	AaeL_AAEL001036, AAEL001036	putative elongator complex protein 1	putative elongator complex protein 1		3	NC_035109.1	55529579	55564872	plus	6
	AAEL001037	832	801	1094	1126	966	1082	5579906	LOC5579906	AaeL_AAEL001037, AAEL001037	pre-rRNA processing protein FTSJ3	pre-rRNA processing protein FTSJ3		3	NC_035109.1	55146385	55149348	minus	3
	AAEL001038	263	223	309	262	265	276	5579886	LOC5579886	AaeL_AAEL001038, AAEL001038	cyclin-dependent kinase 7	cyclin-dependent kinase 7		3	NC_035109.1	55924964	55926291	plus	2
	AAEL001039	262.33	244	338.67	265.33	275.5	261	5579894	LOC5579894	AaeL_AAEL001039, AAEL001039	metaxin-1 homolog	metaxin-1 homolog		3	NC_035109.1	55498057	55505021	plus	4
	AAEL001041	3188	2817	3556	3113.5	3163	3486	5579878	LOC5579878	AaeL_AAEL001041, AAEL001041	guanine nucleotide-binding protein subunit beta-1	guanine nucleotide-binding protein subunit beta-1		2	NC_035108.1	101762987	101808893	plus	7
	AAEL001044	2950	2788	3630	3173	3161	3343	5579902	LOC5579902	AaeL_AAEL001044, AAEL001044	tyrosine--tRNA ligase, cytoplasmic	tyrosine--tRNA ligase, cytoplasmic		3	NC_035109.1	55208219	55216922	plus	2
	AAEL001046	1586	1445	2278	1624	1741	1826	5579888	LOC5579888	AaeL_AAEL001046, AAEL001046	mucin-6	mucin-6		3	NC_035109.1	55680111	55880283	plus	11
	AAEL001047	1436	980	1345	1459	1431	1342	5579911	LOC5579911	AaeL_AAEL001047, AAEL001047	proton-coupled folate transporter	proton-coupled folate transporter		3	NC_035109.1	54481583	54495163	minus	5
	AAEL001048	693	580	670	733	695	726	5579897	LOC5579897	AaeL_AAEL001048, AAEL001048	3-ketodihydrosphingosine reductase	3-ketodihydrosphingosine reductase		3	NC_035109.1	55483512	55485145	plus	3
	AAEL001050	208	251	166	177	179	216	5579918	LOC5579918	AaeL_AAEL001050, AAEL001050	SET and MYND domain-containing protein 4	SET and MYND domain-containing protein 4		3	NC_035109.1	54443883	54456192	minus	3
	AAEL001052	2551	2252	2374	2166	2411	2414	5579901	LOC5579901	AaeL_AAEL001052, AAEL001052	10 kDa heat shock protein, mitochondrial	10 kDa heat shock protein, mitochondrial		3	NC_035109.1	55218179	55219771	minus	2
	AAEL001054	881	217	747	502	807	356	5568346	LOC5568346	AaeL_AAEL001054, AAEL001054, GSTD4	glutathione S-transferase 1	glutathione S-transferase 1		1	NC_035107.1	301212310	301213169	minus	2
	AAEL001057	1334	1108	1713	2328	1518	1961	5568373	LOC5568373	AaeL_AAEL001057, AAEL001057	pancreatic triacylglycerol lipase	pancreatic triacylglycerol lipase		2	NC_035108.1	158944733	158945941	plus	2
	AAEL001059	74	3	32	27	71	19	5568347	LOC5568347	AaeL_AAEL001059, AAEL001059, GSTD3	glutathione S-transferase D5	glutathione S-transferase D5		1	NC_035107.1	301213623	301214675	plus	2
	AAEL001060	40	52	39	54	27	71.5	5568338	LOC5568338	AaeL_AAEL001060, AAEL001060	uncharacterized LOC5568338	uncharacterized protein LOC5568338		1	NC_035107.1	185316227	185655223	minus	9
	AAEL001061	21991.2	22149	30002.8	28716.5	25916	28243.7	5568355	LOC5568355	AaeL_AAEL001061, AAEL001061, GSTD1	glutathione S-transferase 1	glutathione S-transferase 1		1	NC_035107.1	299812634	299826451	plus	5
	AAEL001062	2294	2423	3902	2785	2999	2925	5568348	LOC5568348	AaeL_AAEL001062, AAEL001062	uncharacterized LOC5568348	uncharacterized protein LOC5568348		1	NC_035107.1	301107499	301205893	plus	6
	AAEL001063	7	27	7	7	2	20	5568349	LOC5568349	AaeL_AAEL001063, AAEL001063	uncharacterized LOC5568349	uncharacterized protein LOC5568349		1	NC_035107.1	300928780	300930555	plus	2
	AAEL001065	374	283	342	285	364	302	5568342	LOC5568342	AaeL_AAEL001065, AAEL001065	SAYSvFN domain-containing protein 1	SAYSvFN domain-containing protein 1		1	NC_035107.1	185198721	185212770	minus	2
	AAEL001067	3	28	5	6	9	25	5568350	LOC5568350	AaeL_AAEL001067, AAEL001067	uncharacterized LOC5568350	uncharacterized protein LOC5568350		1	NC_035107.1	300886652	300888673	plus	2
	AAEL001068	128	103	103	79	111	106	5568360	LOC5568360	AaeL_AAEL001068, AAEL001068	myosin regulatory light chain, striated adductor muscle	myosin regulatory light chain, striated adductor muscle		1	NC_035107.1	299659286	299678129	minus	3
	AAEL001071	698	463	630	625.5	680	603	5568353	LOC5568353	AaeL_AAEL001071, AAEL001071, GSTD5	glutathione S-transferase 1	glutathione S-transferase 1		1	NC_035107.1	299853787	299854902	plus	1
	AAEL001073	38	108.5	48	113	47	121	5568366	LOC5568366	AaeL_AAEL001073, AAEL001073	NADP-dependent malic enzyme	NADP-dependent malic enzyme		1	NC_035107.1	299178034	299188549	minus	3
	AAEL001074	27	62	55	31	20	60.5	5568352	LOC5568352	AaeL_AAEL001074, AAEL001074	cadherin-89D	cadherin-89D		1	NC_035107.1	299867405	300050300	minus	10
	AAEL001076	34	130	44	100	48	138	5577895	LOC5577895	AaeL_AAEL013409, AAEL013409	Down syndrome cell adhesion molecule-like protein Dscam2	Down syndrome cell adhesion molecule-like protein Dscam2		2	NC_035108.1	158638374	159213040	plus	19
	AAEL001077	7073	6779	8801	11691	7652	10157	5568363	LOC5568363	AaeL_AAEL001077, AAEL001077, CLIPB45	serine protease easter	serine protease easter		1	NC_035107.1	299609329	299611588	minus	4
	AAEL001080	247	183	303	259	192	280	5568330	LOC5568330	AaeL_AAEL001080, AAEL001080	probable RNA 3'-terminal phosphate cyclase-like protein	probable RNA 3'-terminal phosphate cyclase-like protein		1	NC_035107.1	28333156	28334525	minus	2
	AAEL001082	14828	16708	17238	17947	15649	20170	5568364	LOC5568364	AaeL_AAEL001082, AAEL001082	uncharacterized LOC5568364	uncharacterized protein LOC5568364		1	NC_035107.1	299399179	299421642	plus	4
	AAEL001084	1888.5	2394	2648	3586.5	2161	3423	5568359	LOC5568359	AaeL_AAEL001084, AAEL001084, CLIPB21	serine protease easter	serine protease easter		1	NC_035107.1	299703081	299705768	plus	5
	AAEL001085	297	254	285.5	209	303.5	257	110673979	LOC110673979	AaeL_AAEL001085, AAEL001085	mitochondrial intermembrane space import and assembly protein 40	mitochondrial intermembrane space import and assembly protein 40		1	NC_035107.1	185219671	185221539	plus	3
	AAEL001086	97	100	126	161	122	113	5568334	LOC5568334	AaeL_AAEL001086, AAEL001086	myelin transcription factor 1-like protein	myelin transcription factor 1-like protein		1	NC_035107.1	28309725	28311059	minus	2
	AAEL001087	277	303	185	518	236	451	5568369	LOC5568369	AaeL_AAEL001087, AAEL001087	synaptic vesicle glycoprotein 2B	synaptic vesicle glycoprotein 2B		1	NC_035107.1	299068020	299070066	minus	4
	AAEL001088	407	384	530	450	423	512	5568339	LOC5568339	AaeL_AAEL001088, AAEL001088	uncharacterized LOC5568339	uncharacterized protein LOC5568339		1	NC_035107.1	185233443	185284565	plus	7
	AAEL001089	297	254	285.5	209	303.5	257	5568340	LOC5568340	AaeL_AAEL001089, AAEL001089	ribonuclease P protein subunit p14	ribonuclease P protein subunit p14		1	NC_035107.1	185219686	185221532	plus	3
	AAEL001090	71	63	67	84	73	68	5568358	LOC5568358	AaeL_AAEL001090, AAEL001090, GSTD7	glutathione S-transferase D7	glutathione S-transferase D7		1	NC_035107.1	299744160	299773819	plus	5
	AAEL001091	4887.5	3158	4616	4244.5	4793	4111	5568365	LOC5568365	AaeL_AAEL001091, AAEL001091	NADP-dependent malic enzyme	NADP-dependent malic enzyme		1	NC_035107.1	299200760	299218424	minus	4
	AAEL001092	396.5	366.5	483	468.5	445	463	5568367	LOC5568367	AaeL_AAEL001092, AAEL001092	uridine diphosphate glucose pyrophosphatase	uridine diphosphate glucose pyrophosphatase		1	NC_035107.1	299177196	299178149	plus	2
	AAEL001094	5768.5	5120	5977.5	6559	5768.5	6714	5568331	LOC5568331	AaeL_AAEL001094, AAEL001094	heat shock protein beta-1	heat shock protein beta-1|major egg antigen		1	NC_035107.1	28161252	28223598	minus	6
	AAEL001095	58	179	118	172	70	194.5	5568351	LOC5568351	AaeL_AAEL001095, AAEL001095	uncharacterized LOC5568351	uncharacterized protein LOC5568351		1	NC_035107.1	300003281	300005031	plus	3
	AAEL001096	1218	2899	1439	2309	1257	2959	5568375	LOC5568375	AaeL_AAEL001072, AAEL001072	pancreatic lipase-related protein 2	pancreatic lipase-related protein 2		2	NC_035108.1	158958029	158959292	minus	2
	AAEL001098	7237.5	6891	9377	12701.5	7981	10731	5568362	LOC5568362	AaeL_AAEL001098, AAEL001098	melanization protease 1	melanization protease 1		1	NC_035107.1	299625882	299627035	plus	2
	AAEL001099	966	906	1182	1089	1003	1223	5568329	LOC5568329	AaeL_AAEL001099, AAEL001099	integrator complex subunit 6	integrator complex subunit 6		1	NC_035107.1	28252710	28303071	minus	5
	AAEL001100	202.5	127	355	183	256	170	5568588	LOC5568588	AaeL_AAEL001100, AAEL001100	phosphoserine phosphatase	phosphoserine phosphatase		3	NC_035109.1	406542217	406590396	minus	6
	AAEL001101	1839	1671.5	2106.5	1854.5	1933	2117.5	5568586	LOC5568586	AaeL_AAEL001101, AAEL001101	ATP-binding cassette sub-family F member 1	ATP-binding cassette sub-family F member 1		3	NC_035109.1	406460452	406484817	minus	2
	AAEL001102	1888	1475	2082	2187	1918	2083	5568600	LOC5568600	AaeL_AAEL001102, AAEL001102	adenosine kinase	adenosine kinase		3	NC_035109.1	407099770	407114978	plus	4
	AAEL001103	1178	943	1125	1175	1142	1233	5568602	LOC5568602	AaeL_AAEL001103, AAEL001103	probable prefoldin subunit 6	probable prefoldin subunit 6|prefoldin subunit 6		3	NC_035109.1	407139393	407140241	minus	3
	AAEL001104	915	983	1240	1161	1080	1188	5568593	LOC5568593	AaeL_AAEL001104, AAEL001104	drebrin-like protein	drebrin-like protein		3	NC_035109.1	406816017	406851432	minus	5
	AAEL001105	294	228	308	231	301	250	5568564	LOC5568564	AaeL_AAEL001105, AAEL001105	protein Vhl	protein Vhl		3	NC_035109.1	1421195	1422664	plus	2
	AAEL001106	145.12	169.5	130	180	119	168.5	5568561	LOC5568561	AaeL_AAEL001106, AAEL001106	intraflagellar transport protein 46 homolog	intraflagellar transport protein 46 homolog		3	NC_035109.1	1615944	1617481	minus	3
	AAEL001109	675	663	755	652	759	749	5568553	LOC5568553	AaeL_AAEL001109, AAEL001109	glutaredoxin-related protein 5, mitochondrial	glutaredoxin-related protein 5, mitochondrial		3	NC_035109.1	1679162	1679864	minus	2
	AAEL001112	2559	2583	2862	3004	2697	3095	5568587	LOC5568587	AaeL_AAEL001112, AAEL001112	ubiquitin carboxyl-terminal hydrolase 5	ubiquitin carboxyl-terminal hydrolase 5		3	NC_035109.1	406507714	406535964	plus	3
	AAEL001113	11830	7634	12427	12127	12141	11073	5568583	LOC5568583	AaeL_AAEL001113, AAEL001113	putative inorganic phosphate cotransporter	putative inorganic phosphate cotransporter		3	NC_035109.1	406331471	406406403	minus	7
	AAEL001114	563	386.5	490	635.5	553	593	5568572	LOC5568572	AaeL_AAEL001114, AAEL001114	putative sodium-coupled neutral amino acid transporter 10	putative sodium-coupled neutral amino acid transporter 10		3	NC_035109.1	933367	959144	minus	5
	AAEL001116	777	544	901	789	866	817	5568594	LOC5568594	AaeL_AAEL001116, AAEL001116	uncharacterized serine-rich protein C215.13	uncharacterized serine-rich protein C215.13		3	NC_035109.1	406869836	406875670	plus	3
	AAEL001118	36	71	27	70	20	58	5568566	LOC5568566	AaeL_AAEL001118, AAEL001118	protein CASC1	protein CASC1		3	NC_035109.1	1259305	1347860	minus	10
	AAEL001119	813	1031	1095	1052	905	1169	5568569	LOC5568569	AaeL_AAEL001119, AAEL001119	DNA-binding protein Ewg	DNA-binding protein Ewg|DNA-binding protein P3A2		3	NC_035109.1	1023423	1041239	minus	11
	AAEL001123	5	2	2	6	0	4	5568592	LOC5568592	AaeL_AAEL001123, AAEL001123	transient receptor potential cation channel subfamily V member 5	transient receptor potential cation channel subfamily V member 5		3	NC_035109.1	406774993	406793290	minus	6
	AAEL001124	327	299	356	387	315	375	5568601	LOC5568601	AaeL_AAEL001124, AAEL001124	GATOR complex protein NPRL3	GATOR complex protein NPRL3		3	NC_035109.1	407123761	407132446	plus	3
	AAEL001126	3076	2584.5	3625	3172	3226.5	3366	5568556	LOC5568556	AaeL_AAEL001126, AAEL001126	REST corepressor	REST corepressor		3	NC_035109.1	1812674	1876186	minus	12
	AAEL001127	83	83.5	113.5	70.5	65.5	121	5568567	LOC5568567	AaeL_AAEL001127, AAEL001127	uncharacterized LOC5568567	uncharacterized protein LOC5568567		3	NC_035109.1	1147512	1258848	minus	8
	AAEL001128	56.5	110.5	67.5	136	81.5	130	5568557	LOC5568557	AaeL_AAEL001128, AAEL001128	probable 4-coumarate--CoA ligase 1	probable 4-coumarate--CoA ligase 1		3	NC_035109.1	1707809	1792537	minus	6
	AAEL001129	1500.5	1543.5	1913.5	2087.5	1633.5	2136	5568555	LOC5568555	AaeL_AAEL001129, AAEL001129	serine/threonine-protein phosphatase 4 regulatory subunit 2	serine/threonine-protein phosphatase 4 regulatory subunit 2		3	NC_035109.1	1689081	1709933	plus	3
	AAEL001130	0	0	0	1.5	0	1	5568575	LOC5568575	AaeL_AAEL001130, AAEL001130	alpha-amylase 4N	alpha-amylase 4N		3	NW_018734977.1	65991	67814	minus	2
	AAEL001131	263.5	244.5	268.5	286.5	259	288.5	5568585	LOC5568585	AaeL_AAEL001131, AAEL001131	U11/U12 small nuclear ribonucleoprotein 35 kDa protein	U11/U12 small nuclear ribonucleoprotein 35 kDa protein		3	NC_035109.1	406459773	406460955	plus	1
	AAEL001132	1084	923	968	1127	1028	1122	5568552	LOC5568552	AaeL_AAEL001132, AAEL001132	cation-dependent mannose-6-phosphate receptor	cation-dependent mannose-6-phosphate receptor		3	NC_035109.1	1894098	1919235	plus	5
	AAEL001134	9396	7406	9998	11731	9275	10420	5568558	LOC5568558	AaeL_AAEL001134, AAEL001134, MMSA_AEDAE, MMSDH	probable methylmalonate-semialdehyde dehydrogenase [acylating], mitochondrial	probable methylmalonate-semialdehyde dehydrogenase [acylating], mitochondrial|Malonate-semialdehyde dehydrogenase		3	NC_035109.1	1643889	1652068	minus	4
	AAEL001137	60	53	52	61	55	71	5568565	LOC5568565	AaeL_AAEL001137, AAEL001137	uncharacterized LOC5568565	uncharacterized protein LOC5568565		3	NC_035109.1	1367494	1389636	minus	2
	AAEL001139	81	110	111	139	80.5	159.5	5568590	LOC5568590	AaeL_AAEL001139, AAEL001139	serine/threonine-protein kinase BRSK2	serine/threonine-protein kinase BRSK2		3	NC_035109.1	406613655	406674690	minus	14
	AAEL001140	78	110	81	131	66.5	135.5	5568589	LOC5568589	AaeL_AAEL001140, AAEL001140	mutS protein homolog 4	mutS protein homolog 4		3	NC_035109.1	406600346	406613647	minus	6
	AAEL001141	2483	2899.5	3201	3252.5	2686	3596	5568570	LOC5568570	AaeL_AAEL001141, AAEL001141	transcriptional regulator ATRX homolog	transcriptional regulator ATRX homolog		3	NC_035109.1	959058	1011335	minus	17
	AAEL001142	739	603	686	848	677	774	5568568	LOC5568568	AaeL_AAEL001142, AAEL001142	protein sprint	protein sprint		3	NC_035109.1	1074079	1138283	plus	16
	AAEL001143	773	611.5	202	863	528.92	868.5	5568562	LOC5568562	AaeL_AAEL001143, AAEL001143	uncharacterized LOC5568562	uncharacterized protein LOC5568562		3	NC_035109.1	1581604	1616233	plus	8
	AAEL001144	656	769	731	753	786	786	5568560	LOC5568560	AaeL_AAEL001144, AAEL001144	vam6/Vps39-like protein	vam6/Vps39-like protein		3	NC_035109.1	1622271	1643110	minus	7
	AAEL001146	31	34	28	71	36	62	5568578	LOC5568578	AaeL_AAEL001146, AAEL001146	putative polypeptide N-acetylgalactosaminyltransferase 9	putative polypeptide N-acetylgalactosaminyltransferase 9		3	NC_035109.1	405791125	405819833	plus	4
	AAEL001148	12	14	30	30	10	40	5568551	LOC5568551	AaeL_AAEL001148, AAEL001148	homeobox protein OTX2-A	homeobox protein OTX2-A		3	NC_035109.1	1936329	2107893	minus	6
	AAEL001151	123	101	176	192	145	194	5568579	LOC5568579	AaeL_AAEL001151, AAEL001151	putative polypeptide N-acetylgalactosaminyltransferase 9	putative polypeptide N-acetylgalactosaminyltransferase 9|N-acetylgalactosaminyltransferase-like protein		3	NC_035109.1	405849845	405871694	minus	5
	AAEL001152	290	282	322	373.17	281.58	356.83	5568811	LOC5568811	AaeL_AAEL001152, AAEL001152, b3galt6	uncharacterized LOC5568811	uncharacterized protein LOC5568811|beta-1,3-galactosyltransferase 6		2	NC_035108.1	307495421	307497089	plus	2
	AAEL001154	1310.5	1088.5	1480	1245.5	1389	1140.5	5568802	LOC5568802	AaeL_AAEL001154, AAEL001154	UBX domain-containing protein 1	UBX domain-containing protein 1		2	NC_035108.1	307203837	307221386	minus	3
	AAEL001155	63	42	40	59	29	58	5568810	LOC5568810	AaeL_AAEL001155, AAEL001155	THAP domain-containing protein 1 A	THAP domain-containing protein 1 A		2	NC_035108.1	307438970	307444017	plus	3
	AAEL001156	28.5	102	22.5	75	27	100.5	5568806	LOC5568806	AaeL_AAEL001156, AAEL001156	UPF0193 protein EVG1 homolog	UPF0193 protein EVG1 homolog		2	NC_035108.1	307262361	307273699	minus	4
	AAEL001159	2136.5	1673.5	1904	2125.5	1881	2324.5	5568799	LOC5568799	AaeL_AAEL001159, AAEL001159	ribonuclease Oy	ribonuclease Oy|ribonuclease T2 family		2	NC_035108.1	307200366	307203839	plus	2
	AAEL001162	90.5	57.5	46.5	94.5	49	91.5	5568823	LOC5568823	AaeL_AAEL001162, AAEL001162	uncharacterized LOC5568823	uncharacterized protein LOC5568823		2	NC_035108.1	307894450	307896334	plus	3
	AAEL001163	1159.5	687.5	883	954	956	953.5	5568826	LOC5568826	AaeL_AAEL001163, AAEL001163	CD109 antigen	CD109 antigen		2	NC_035108.1	309053752	309071391	plus	10
	AAEL001164	2139.25	1746.75	1831.25	2056.75	2026	2084.75	5568828	LOC5568828	AaeL_AAEL001164, AAEL001164	probable NADH dehydrogenase [ubiquinone] 1 alpha subcomplex subunit 12	probable NADH dehydrogenase [ubiquinone] 1 alpha subcomplex subunit 12		2	NC_035108.1	309081194	309092923	plus	5
	AAEL001166	717	632	893	688	818	803	5568808	LOC5568808	AaeL_AAEL001166, AAEL001166	protein phosphatase 1 regulatory subunit 7	protein phosphatase 1 regulatory subunit 7		2	NC_035108.1	307234449	307248442	minus	6
	AAEL001167	78	75	68	83	79	83	5568830	LOC5568830	AaeL_AAEL001167, AAEL001167	synaptotagmin-1	synaptotagmin-1		2	NC_035108.1	309112410	309250566	minus	11
	AAEL001168	4922.5	4575	5482.67	4049.5	4799.5	5062.5	5564305	LOC5564305	AaeL_AAEL000577, AAEL000577, AAEL001168	protein grainyhead	protein grainyhead		2	NC_035108.1	147822652	148504773	minus	21
	AAEL001169	764	815	936	901	783	976	5568838	LOC5568838	AaeL_AAEL001169, AAEL001169, BOP1_AEDAE	ribosome biogenesis protein BOP1 homolog	ribosome biogenesis protein BOP1 homolog		2	NC_035108.1	148893091	148906299	minus	6
	AAEL001170	745	595	772.5	734	738	689	5568805	LOC5568805	AaeL_AAEL001170, AAEL001170	protein phosphatase methylesterase 1	protein phosphatase methylesterase 1		2	NC_035108.1	307292824	307313570	minus	6
	AAEL001171	550	488	722	602	575	665	5568803	LOC5568803	AaeL_AAEL001171, AAEL001171	tRNA-dihydrouridine(47) synthase [NAD(P)(+)]-like	tRNA-dihydrouridine(47) synthase [NAD(P)(+)]-like		2	NC_035108.1	307369650	307382855	plus	4
	AAEL001172	113	84.5	83.5	153	86	130.5	5568819	LOC5568819	AaeL_AAEL001172, AAEL001172	BLOC-1-related complex subunit 6	BLOC-1-related complex subunit 6		2	NC_035108.1	307810550	307817130	minus	3
	AAEL001173	917	811.5	681.5	652	888	874.5	5568818	LOC5568818	AaeL_AAEL001173, AAEL001173	fatty-acid amide hydrolase 2	fatty-acid amide hydrolase 2		2	NC_035108.1	307789750	307811396	plus	7
	AAEL001175	281.5	254.25	362.75	334.75	269	267.5	5568829	LOC5568829	AaeL_AAEL001175, AAEL001175	cryptochrome-2	cryptochrome-2		2	NC_035108.1	309092962	309101274	minus	2
	AAEL001176	2011.63	1964.5	2223.52	2065.27	2050.74	2400.07	5568820	LOC5568820	AaeL_AAEL001176, AAEL001176	S-adenosylmethionine decarboxylase proenzyme	S-adenosylmethionine decarboxylase proenzyme		2	NC_035108.1	307819913	307857749	plus	7
	AAEL001177	633.5	537	681.5	611	677	708.5	5568807	LOC5568807	AaeL_AAEL001177, AAEL001177	signal recognition particle 14 kDa protein	signal recognition particle 14 kDa protein		2	NC_035108.1	307251251	307262391	plus	3
	AAEL001178	11	4	3	4	6.5	13	5568831	LOC5568831	AaeL_AAEL001178, AAEL001178	trypsin	trypsin		2	NC_035108.1	309182697	309208699	plus	5
	AAEL001181	117	149	120	148	125	144	5568825	LOC5568825		protein amalgam	protein amalgam		2	NC_035108.1	308031905	308603305	plus	13
	AAEL001182	497.75	443.5	587	473	464	540.25	5568827	LOC5568827	AaeL_AAEL001182, AAEL001182	serine/threonine-protein phosphatase 2A activator	serine/threonine-protein phosphatase 2A activator		2	NC_035108.1	309079860	309081143	minus	2
	AAEL001183	618	492	555	531	613	592	5568815	LOC5568815	AaeL_AAEL001183, AAEL001183	reticulon-4-interacting protein 1 homolog, mitochondrial	reticulon-4-interacting protein 1 homolog, mitochondrial		2	NC_035108.1	307646692	307670086	minus	4
	AAEL001184	672	329	596	393	599	453	5568837	LOC5568837	AaeL_AAEL001184, AAEL001184	uncharacterized LOC5568837	uncharacterized protein LOC5568837		2	NC_035108.1	148923329	149048450	minus	9
	AAEL001185	198	220	230	269	201	254	5568813	LOC5568813	AaeL_AAEL001185, AAEL001185	2-oxoglutarate and iron-dependent oxygenase domain-containing protein 3	2-oxoglutarate and iron-dependent oxygenase domain-containing protein 3		2	NC_035108.1	307531391	307533160	plus	2
	AAEL001187	952	908	1130	933	983	1069	5568817	LOC5568817	AaeL_AAEL001187, AAEL001187	mRNA-decapping enzyme 1A	mRNA-decapping enzyme 1A		2	NC_035108.1	307744728	307748376	minus	2
	AAEL001188	817	560	571	680	707	737	5568836	LOC5568836	AaeL_AAEL001188, AAEL001188	ras-related GTP-binding protein A	ras-related GTP-binding protein A		3	NC_035109.1	121365682	121405577	minus	3
	AAEL001189	12	10.5	24.5	9	12.5	19.75	5568834	LOC5568834	AaeL_AAEL001189, AAEL001189	uncharacterized LOC5568834	uncharacterized protein LOC5568834		2	NC_035108.1	309466656	309535469	plus	3
	AAEL001190	409	335	432	442	463	453	5568801	LOC5568801	AaeL_AAEL001190, AAEL001190	magnesium transporter NIPA2	magnesium transporter NIPA2		2	NC_035108.1	307225794	307231877	plus	2
	AAEL001191	158.5	129.83	109.5	217.92	146.58	216.92	5568821	LOC5568821	AaeL_AAEL001191, AAEL001191	transmembrane protein 62	transmembrane protein 62		2	NC_035108.1	307861175	307874103	minus	5
	AAEL001192	70.5	68	88.5	84	89	64	5568804	LOC5568804		uncharacterized LOC5568804	uncharacterized protein LOC5568804		2	NC_035108.1	307315978	307317516	minus	3
	AAEL001194	4524	7591	6255	6160	4871	7936	5568814	LOC5568814	AaeL_AAEL001194, AAEL001194	fatty acid synthase	fatty acid synthase		2	NC_035108.1	307544012	307601765	minus	11
	AAEL001195	128	65	381	67	222	74	5569079	LOC5569079	AaeL_AAEL001195, AAEL001195	uncharacterized LOC5569079	uncharacterized protein LOC5569079		2	NC_035108.1	413340269	413342046	plus	2
	AAEL001196	4	11	4	19	0	12	5569062	LOC5569062	AaeL_AAEL001196, AAEL001196, cadherin	neural-cadherin	neural-cadherin		2	NC_035108.1	409722290	410415986	plus	12
	AAEL001198	1039	766	880	1004	1011	1021	5569072	LOC5569072	AaeL_AAEL001198, AAEL001198	sodium-coupled monocarboxylate transporter 1	sodium-coupled monocarboxylate transporter 1		2	NC_035108.1	413209977	413247507	minus	11
	AAEL001199	81	76	77.5	81	86	73.5	5569087	LOC5569087	AaeL_AAEL001199, AAEL001199	mitochondrial ribosome-associated GTPase 2	mitochondrial ribosome-associated GTPase 2		2	NC_035108.1	411472129	411473556	minus	2
	AAEL001200	289	284	256	295.14	251.5	365.33	5569063	LOC5569063	AaeL_AAEL001200, AAEL001200	aspartate--tRNA ligase, mitochondrial	aspartate--tRNA ligase, mitochondrial		2	NC_035108.1	411523475	411526992	plus	6
	AAEL001201	1680	1288	1712	1322	1651	1582	5569073	LOC5569073	AaeL_AAEL001201, AAEL001201	uncharacterized LOC5569073	uncharacterized protein LOC5569073		2	NC_035108.1	413247703	413264402	minus	4
	AAEL001202	217	204.5	318.5	257	233.5	258.5	5569082	LOC5569082	AaeL_AAEL001202, AAEL001202	phosphatidylinositol-glycan biosynthesis class X protein	phosphatidylinositol-glycan biosynthesis class X protein		2	NC_035108.1	413378261	413387646	plus	5
	AAEL001203	94	73	92	79	73	99	5569080	LOC5569080	AaeL_AAEL001203, AAEL001203	probable protein S-acyltransferase 23	probable protein S-acyltransferase 23		2	NC_035108.1	413352665	413356619	plus	4
	AAEL001204	1652.5	989	1497.5	1831.5	1515.5	1634	5569069	LOC5569069	AaeL_AAEL001204, AAEL001204	diacylglycerol O-acyltransferase 1	diacylglycerol O-acyltransferase 1		2	NC_035108.1	411551417	411574436	minus	10
	AAEL001205	1242	1114	1268	1220	1186	1359	5569077	LOC5569077	AaeL_AAEL001205, AAEL001205	E3 ubiquitin-protein ligase Su(dx)	E3 ubiquitin-protein ligase Su(dx)		2	NC_035108.1	413315371	413328811	plus	6
	AAEL001206	5869	5019	6522.5	5734	5789	5974	5569078	LOC5569078	AaeL_AAEL001206, AAEL001206	threonine--tRNA ligase, cytoplasmic	threonine--tRNA ligase, cytoplasmic		2	NC_035108.1	413338188	413348859	minus	8
	AAEL001207	834	905	1080	1119	863	1107	5569070	LOC5569070	AaeL_AAEL001207, AAEL001207, AAEL801229	LIM domain transcription factor LMO4	LIM domain transcription factor LMO4		2	NC_035108.1	411815399	412010105	minus	7
	AAEL001208	31.5	51.5	65.5	34	37.17	51.5	110677009	LOC110677009	AaeL_AAEL001208, AAEL001208	transmembrane protein 189-like	transmembrane protein 189-like		2	NC_035108.1	411415084	411455344	minus	11
	AAEL001209	2222	906.5	2179.5	1179	1999.5	1214.5	5569083	LOC5569083	AaeL_AAEL001209, AAEL001209	putative inorganic phosphate cotransporter	putative inorganic phosphate cotransporter		2	NC_035108.1	413387664	413425441	minus	8
	AAEL001210	1280	1002	1137	1231	1253	1318	5569074	LOC5569074	AaeL_AAEL001210, AAEL001210, AAEL801231	probable NADH dehydrogenase [ubiquinone] iron-sulfur protein 6, mitochondrial	probable NADH dehydrogenase [ubiquinone] iron-sulfur protein 6, mitochondrial|NADH:ubiquinone oxidoreductase NDUFS6 13 kDa subunit		2	NC_035108.1	413266426	413267167	plus	3
	AAEL001211	545	547	731	659	613	676	5569068	LOC5569068	AaeL_AAEL001211, AAEL001211	WD repeat-containing protein 82	WD repeat-containing protein 82		2	NC_035108.1	411489299	411490880	minus	2
	AAEL001212	1334	1110	1265	1353	1205	1389	5569085	LOC5569085	AaeL_AAEL001212, AAEL001212	WD repeat and FYVE domain-containing protein 2	WD repeat and FYVE domain-containing protein 2		2	NC_035108.1	413440964	413465923	plus	6
	AAEL001215	1583	1292	1789	1463	1645	1670	5569075	LOC5569075	AaeL_AAEL001215, AAEL001215, AAEL801230	uncharacterized LOC5569075	uncharacterized protein LOC5569075		2	NC_035108.1	413275151	413296616	plus	5
	AAEL001216	5794	5698	7266	6651	6082	7078	5569076	LOC5569076	AaeL_AAEL001216, AAEL001216	ATP-dependent RNA helicase WM6	ATP-dependent RNA helicase WM6		2	NC_035108.1	413303061	413308388	minus	7
	AAEL001218	8729	6519	7679	7089	8216	7585	5569067	LOC5569067	AaeL_AAEL001218, AAEL001218	alanine--tRNA ligase, cytoplasmic	alanine--tRNA ligase, cytoplasmic		2	NC_035108.1	411478134	411489246	plus	3
	AAEL001219	58	25	58	71	44	76	5569084	LOC5569084	AaeL_AAEL001219, AAEL001219	uncharacterized LOC5569084	uncharacterized protein LOC5569084		2	NC_035108.1	413476692	413497652	minus	5
	AAEL001220	2127	2822	3138	1837	2361	2602	5569086	LOC5569086	AaeL_AAEL001220, AAEL001220, ck	myosin-VIIa	myosin-VIIa|MYO7A_AEDAE|Protein crinkled		2	NC_035108.1	413523918	413622757	plus	12
	AAEL001221	0	0	0	0	0	0	5569065	Or69	AaeL_AAEL001221, AAEL001221, GPROR69	odorant receptor 69	odorant receptor 30a|odorant receptor 69		2	NC_035108.1	411390305	411392340	minus	5
	AAEL001223	198	141	198	185	141	201	5569081	LOC5569081	AaeL_AAEL001223, AAEL001223	engulfment and cell motility protein 1	engulfment and cell motility protein 1		2	NC_035108.1	413375163	413377857	minus	1
	AAEL001224	0	0	0	0	0	0	5569254	LOC5569254	AaeL_AAEL001224, AAEL001224, GPROR70	uncharacterized LOC5569254	uncharacterized protein LOC5569254		Un	NW_018736221.1	9981	11576	minus	5
	AAEL001227	1	14	4	3	7	10	5569257	LOC5569257	AaeL_AAEL001227, AAEL001227	contactin-4	contactin-4		3	NC_035109.1	75652337	76714192	minus	16
	AAEL001228	88	105	103	143	97	135	5569255	LOC5569255	AaeL_AAEL001228, AAEL001228	myelin transcription factor 1	myelin transcription factor 1		1	NC_035107.1	113609606	113657740	plus	7
	AAEL001229	382	163	435	480	434	321.5	5569253	LOC5569253	AaeL_AAEL001229, AAEL001229	high choriolytic enzyme 1	high choriolytic enzyme 1		1	NC_035107.1	113562676	113564012	minus	3
	AAEL001231	36	49	44	38	32	28	5569251	LOC5569251	AaeL_AAEL001231, AAEL001231	disintegrin and metalloproteinase domain-containing protein 12	disintegrin and metalloproteinase domain-containing protein 12|disintegrin and metalloproteinase domain-containing protein 30|uncharacterized protein LOC5569251		1	NC_035107.1	114848102	115918270	plus	24
	AAEL001232	2921	1395	4384	2035	3436	2015	5569443	LOC5569443	AaeL_AAEL001232, AAEL001232	uncharacterized peptidase C1-like protein F26E4.3	uncharacterized peptidase C1-like protein F26E4.3		2	NC_035108.1	60889002	61195048	minus	10
	AAEL001233	1750	1462	683	1230	1289	1590	5569439	LOC5569439	AaeL_AAEL001233, AAEL001233, CLIPE9	uncharacterized LOC5569439	uncharacterized protein LOC5569439		2	NC_035108.1	372264358	372292559	minus	12
	AAEL001235	531	217	450	357	462	368	5569445	LOC5569445	AaeL_AAEL001235, AAEL001235	lysosomal thioesterase PPT2 homolog	lysosomal thioesterase PPT2 homolog		2	NC_035108.1	371627693	371629282	plus	4
	AAEL001236	1065	844	949	1117	932	1129	5569438	LOC5569438	AaeL_AAEL012291, AAEL012291	mucin-5AC	mucin-5AC		1	NC_035107.1	59706296	59708408	minus	1
	AAEL001237	600	1051	26	228	376	701	5569437	LOC5569437	AaeL_AAEL001237, AAEL001237	titin	titin		2	NC_035108.1	373200708	373213348	plus	4
	AAEL001238	538	655	809	701	562	864.25	5569441	LOC5569441	AaeL_AAEL001238, AAEL001238	HEAT repeat-containing protein 1 homolog	HEAT repeat-containing protein 1 homolog		2	NC_035108.1	372026278	372059210	plus	5
	AAEL001240	2	7	0	1	2	4	5569440	LOC5569440	AaeL_AAEL001240, AAEL001240, GPRNNB1	chaoptin	chaoptin		2	NC_035108.1	372870081	373026523	plus	4
	AAEL001241	197	93	153	132	201	140	5569450	LOC5569450	AaeL_AAEL001241, AAEL001241	PI-PLC X domain-containing protein 1	PI-PLC X domain-containing protein 1		2	NC_035108.1	60570050	60598178	plus	3
	AAEL001242	539	668	538	611	442	805	5569446	LOC5569446	AaeL_AAEL001242, AAEL001242	RNA pseudouridylate synthase domain-containing protein 2	RNA pseudouridylate synthase domain-containing protein 2		2	NC_035108.1	370887236	371592317	plus	14
	AAEL001243	54	55	78	62	48	61	5569444	LOC5569444	AaeL_AAEL001243, AAEL001243, Gfi-1	Krueppel-like factor luna	Krueppel-like factor luna|uncharacterized protein LOC5569444		2	NC_035108.1	371741438	371931143	plus	8
	AAEL001244	1237	825	1212	996	1193	1218	5569448	LOC5569448	AaeL_AAEL001244, AAEL001244	pleckstrin homology domain-containing family G member 3	pleckstrin homology domain-containing family G member 3		2	NC_035108.1	61211738	61609649	plus	7
	AAEL001245	300	299	340.5	328	296	391	5569595	LOC5569595	AaeL_AAEL001245, AAEL001245	poly(rC)-binding protein 3	poly(rC)-binding protein 2|poly(rC)-binding protein 3		2	NC_035108.1	154088099	154529750	minus	17
	AAEL001246	179	246	171	271	154	302	5569622	LOC5569622	AaeL_AAEL001246, AAEL001246	thymidylate kinase	thymidylate kinase		2	NC_035108.1	151942156	151943134	plus	2
	AAEL001247	1232	1056	1154	1229.5	1249	1125	5569590	LOC5569590	AaeL_AAEL001247, AAEL001247	zinc finger protein 706	zinc finger protein 706|hypothetical conserved protein		2	NC_035108.1	153239404	153253246	minus	3
	AAEL001248	1264.5	1575.5	848	1284	977	1738.5	5569609	LOC5569609	AaeL_AAEL001248, AAEL001248	uncharacterized LOC5569609	uncharacterized protein LOC5569609		2	NC_035108.1	152912926	152914196	minus	3
	AAEL001249	73	82	80	86	80	79	5569602	LOC5569602	AaeL_AAEL001249, AAEL001249	uncharacterized protein C15orf41 homolog	uncharacterized protein C15orf41 homolog		2	NC_035108.1	153142863	153144062	plus	2
	AAEL001250	663	618	693	700	653	716	5569592	LOC5569592	AaeL_AAEL001250, AAEL001250	transmembrane protein 161B	transmembrane protein 161B		2	NC_035108.1	155110813	155123385	minus	7
	AAEL001252	1182	921	1054	1004	1076	1180	5569620	LOC5569620	AaeL_AAEL001252, AAEL001252	rap1 GTPase-GDP dissociation stimulator 1	rap1 GTPase-GDP dissociation stimulator 1		2	NC_035108.1	151971246	151992387	plus	7
	AAEL001254	1947	1710.5	2488	1924	1947	2097	5569603	LOC5569603	AaeL_AAEL001254, AAEL001254	uncharacterized LOC5569603	uncharacterized protein LOC5569603		2	NC_035108.1	153076901	153138143	minus	9
	AAEL001255	985	1068	1008	1158	1020	1330	5569621	LOC5569621	AaeL_AAEL001255, AAEL001255	proline-rich protein 2	basic proline-rich protein|proline-rich protein 2		2	NC_035108.1	151958105	151966140	plus	7
	AAEL001256	1933	798	1514	1228	1749	1107	5569610	LOC5569610	AaeL_AAEL001256, AAEL001256	uncharacterized LOC5569610	uncharacterized protein LOC5569610		2	NC_035108.1	152905502	152906733	plus	3
	AAEL001257	1382	1147	255	1385	964	1478	5569597	LOC5569597	AaeL_AAEL001257, AAEL001257	facilitated trehalose transporter Tret1	facilitated trehalose transporter Tret1		2	NC_035108.1	153479200	153497958	plus	3
	AAEL001258	33	5	10	22	30	16	5569626	LOC5569626	AaeL_AAEL014834, AAEL014834	uncharacterized LOC5569626	uncharacterized protein LOC5569626		2	NC_035108.1	152851294	152852423	plus	3
	AAEL001260	220	202	225	218	241	260	5569601	LOC5569601	AaeL_AAEL001260, AAEL001260, MED20	mediator of RNA polymerase II transcription subunit 20	mediator of RNA polymerase II transcription subunit 20|MED20_AEDAE|Mediator complex subunit 20		2	NC_035108.1	153151805	153152676	plus	1
	AAEL001261	1296	781	790	903	1011	958	5569606	LOC5569606	AaeL_AAEL001261, AAEL001261	uncharacterized LOC5569606	uncharacterized protein LOC5569606		2	NC_035108.1	152982984	152984302	plus	3
	AAEL001263	1	0	4	10	0	5	5569614	LOC5569614		uncharacterized LOC5569614	uncharacterized protein LOC5569614		2	NC_035108.1	152860491	152861491	minus	3
	AAEL001267	198	157.5	207	136	186	180	5569588	LOC5569588	AaeL_AAEL001267, AAEL001267	uncharacterized LOC5569588	uncharacterized protein LOC5569588		2	NC_035108.1	155419598	155421217	plus	1
	AAEL001268	251	74	127	141.5	216	150.5	5571938	LOC5571938	AaeL_AAEL009419, AAEL001268, AAEL009419	transient receptor potential cation channel subfamily A member 1	transient receptor potential cation channel subfamily A member 1		2	NC_035108.1	151699684	151823119	plus	21
	AAEL001270	728	649	710	782	727	903	5569584	LOC5569584	AaeL_AAEL001270, AAEL001270	uncharacterized LOC5569584	uncharacterized protein LOC5569584		2	NC_035108.1	155155972	155174428	minus	2
	AAEL001271	3451	2292	3887	3697.5	3620	3232	5569608	LOC5569608	AaeL_AAEL001271, AAEL001271	uncharacterized LOC5569608	uncharacterized protein LOC5569608		2	NC_035108.1	152944434	152961331	minus	4
	AAEL001273	1753	1570	2228	1678	1906	1926	5569619	LOC5569619	AaeL_AAEL001273, AAEL001273	protein transport protein Sec24A	protein transport protein Sec24A		2	NC_035108.1	151998677	152051166	plus	15
	AAEL001275	3370	3121	3655	3932	3562	3914	5569604	LOC5569604	AaeL_AAEL001275, AAEL001275	nucleobindin-2	nucleobindin-2		2	NC_035108.1	153054644	153065130	plus	6
	AAEL001277	1392	1459.5	1623	1629	1497	1824	5563919	LOC5563919	AaeL_AAEL014220, AAEL001277, AAEL014220	ADP-ribosylation factor GTPase-activating protein 2	ADP-ribosylation factor GTPase-activating protein 2|putative gtpase-activating protein		2	NC_035108.1	153029460	153046446	minus	7
	AAEL001278	1856	840	1766	835	1800	992	5569611	LOC5569611	AaeL_AAEL014833, AAEL014833	uncharacterized LOC5569611	uncharacterized protein LOC5569611		2	NC_035108.1	152891818	152892973	plus	2
	AAEL001281	1363	1281	1599	1512	1371	1648	5569585	LOC5569585	AaeL_AAEL001269, AAEL001269	anion exchange protein 3	anion exchange protein 3|band 3 anion transport protein|SLC4-like anion exchanger		2	NC_035108.1	155191304	155403763	minus	20
	AAEL001286	57	0	10	1	44	3.5	5569613	LOC5569613		uncharacterized LOC5569613	uncharacterized protein LOC5569613		2	NC_035108.1	152871129	152872299	minus	3
	AAEL001287	7	3	17	13.5	14	5	5569807	LOC5569807	AaeL_AAEL001287, AAEL001287	uncharacterized LOC5569807	uncharacterized protein LOC5569807		2	NC_035108.1	448094142	448116633	minus	4
	AAEL001289	538.58	494.83	664.16	719.5	550.08	659.25	110673985	LOC110673985	AaeL_AAEL001289, AAEL001289	probable metabolite transport protein CsbC	uncharacterized protein LOC110673985		Un	NW_018735850.1	14967	52334	minus	7
	AAEL001290	680.32	679.99	437.36	933.08	607.87	956.74	5569801	LOC5569801		cuticle protein 5	cuticle protein 5		1	NC_035107.1	34908489	34909826	plus	2
	AAEL001292	0	2	1	2	2	1	5569823	LOC5569823		cytochrome P450 9b2	LOW QUALITY PROTEIN: cytochrome P450 9b2		2	NC_035108.1	447487239	447489231	minus	2
	AAEL001293	2974	1470	2930	1892	2894	2027	5569815	LOC5569815	AaeL_AAEL001293, AAEL001293, CRALBP, CRALBP2	clavesin-1	clavesin-1|cellular retinaldehyde-binding protein		2	NC_035108.1	447820565	447869816	minus	4
	AAEL001294	1191	1259	1773	2095.5	1408	1703	5569806	LOC5569806	AaeL_AAEL001294, AAEL001294	uncharacterized LOC5569806	uncharacterized protein LOC5569806		2	NC_035108.1	448130762	448161856	minus	4
	AAEL001295	21460	593	18885	1457	20256	1267	5569811	LOC5569811	AaeL_AAEL001295, AAEL001295	protein takeout	protein takeout		2	NC_035108.1	447958921	447984593	minus	4
	AAEL001299	690	1041	420	1314	531	1429	5569794	LOC5569794	AaeL_AAEL001299, AAEL001299	patched domain-containing protein 3	patched domain-containing protein 3		3	NC_035109.1	327151042	327475689	minus	9
	AAEL001300	692	657	822	832	745	857	5569797	LOC5569797	AaeL_AAEL001300, AAEL001300	histone PARylation factor 1-like	histone PARylation factor 1-like		3	NC_035109.1	327097114	327107541	minus	3
	AAEL001301	367	462	443	425	359	474	5569826	LOC5569826	AaeL_AAEL001301, AAEL001301	alpha-tocopherol transfer protein-like	alpha-tocopherol transfer protein-like		2	NC_035108.1	447762142	447763227	plus	3
	AAEL001304	2975	2723	3585	2351	3078	2982	5569793	LOC5569793	AaeL_AAEL001304, AAEL001304	nuclear hormone receptor FTZ-F1 beta	nuclear hormone receptor FTZ-F1 beta		2	NC_035108.1	449120683	449274623	plus	10
	AAEL001305	1630	278	1497.5	451	1591	398	5569813	LOC5569813	AaeL_AAEL001305, AAEL001305	uncharacterized LOC5569813	uncharacterized protein LOC5569813		2	NC_035108.1	447922191	447944700	minus	4
	AAEL001306	31	12	63	15	55	10	5569810	LOC5569810	AaeL_AAEL001306, AAEL001306	uncharacterized LOC5569810	uncharacterized protein LOC5569810		2	NC_035108.1	448016444	448038534	minus	5
	AAEL001307	301.5	100.5	165.5	187	259.5	171	5569816	LOC5569816	AaeL_AAEL001307, AAEL001307	clavesin-1	clavesin-1		2	NC_035108.1	447788846	447807869	minus	3
	AAEL001308	255	156	807.5	479.5	544	330	5569819	LOC5569819	AaeL_AAEL001308, AAEL001308	alpha-tocopherol transfer protein-like	alpha-tocopherol transfer protein-like		2	NC_035108.1	447580295	447641198	minus	7
	AAEL001309	715	806	1349	503	992	742	5569812	LOC5569812	AaeL_AAEL001309, AAEL001309	uncharacterized LOC5569812	uncharacterized protein LOC5569812		2	NC_035108.1	448001814	448002945	minus	4
	AAEL001312	291	381	403	465.25	290	495.5	5569822	LOC5569822	AaeL_AAEL001312, AAEL001312, CYP9M6, CYP9M6v1, CYP9M6v2, CYP9M6v3, CYP9M6v4, CYP9M6v5	cytochrome P450 9b2	cytochrome P450 9b2|cytochrome P450 monooxygenase CYP9M6v1|cytochrome P450 monooxygenase CYP9M6v2		2	NC_035108.1	447504779	447506604	minus	2
	AAEL001313	49	51.5	57	53.5	43	61	5569790	LOC5569790	AaeL_AAEL001313, AAEL001313	uncharacterized LOC5569790	uncharacterized protein LOC5569790		Un	NW_018736278.1	8181	9566	minus	3
	AAEL001314	604	544	664	687	686	757	5569798	LOC5569798	AaeL_AAEL001314, AAEL001314	COP9 signalosome complex subunit 9	COP9 signalosome complex subunit 9		3	NC_035109.1	327092876	327096810	minus	3
	AAEL001315	217	222	281	265	236	289	5569824	LOC5569824	AaeL_AAEL001315, AAEL001315	zinc finger protein 25	zinc finger protein 25		2	NC_035108.1	447452599	447459637	minus	3
	AAEL001316	355	194	329	401	324	300	5569814	LOC5569814	AaeL_AAEL001316, AAEL001316	uncharacterized LOC5569814	uncharacterized protein LOC5569814|secreted protein		2	NC_035108.1	447910213	447911407	minus	4
	AAEL001317	936	856	1030	1018	1030	1124	5569796	LOC5569796	AaeL_AAEL001317, AAEL001317	ATP-dependent RNA helicase DDX42	ATP-dependent RNA helicase DDX42		3	NC_035109.1	327108754	327119289	plus	5
	AAEL001318	6977	302	11358.5	449	8757	438.5	5569817	LOC5569817	AaeL_AAEL001318, AAEL001318	alpha-tocopherol transfer protein-like	alpha-tocopherol transfer protein-like		2	NC_035108.1	447702928	447716021	minus	4
	AAEL001319	20272.5	2993	14655.5	5856.5	18404.5	4821.5	5569800	LOC5569800	AaeL_AAEL001319, AAEL001319	cuticle protein 2	cuticle protein 2		1	NC_035107.1	34932984	34946537	minus	2
	AAEL001320	145.75	89	164	141	172.25	163	5569820	LOC5569820	AaeL_AAEL001320, AAEL001320, CYP9M4	cytochrome P450 9e2	cytochrome P450 9e2		2	NC_035108.1	447541085	447543304	plus	2
	AAEL001321	1931	1988	1865	2177	1742	2447	5569799	LOC5569799	AaeL_AAEL001321, AAEL001321	transcription factor Dp-1	transcription factor Dp-1		3	NC_035109.1	327044878	327090186	plus	9
	AAEL001323	1486	147	1729	818	1565	483	5569805	LOC5569805	AaeL_AAEL001323, AAEL001323	protein takeout	protein takeout		2	NC_035108.1	448186811	448213070	minus	4
	AAEL001324	846.5	764	923	1025	907	940	5570075	LOC5570075	AaeL_AAEL001324, AAEL001324	replication factor C subunit 1	replication factor C subunit 1		3	NC_035109.1	48696379	48712096	plus	4
	AAEL001325	169	122	105.5	142.5	119	138.5	5570083	LOC5570083	AaeL_AAEL001325, AAEL001325	uncharacterized LOC5570083	uncharacterized protein LOC5570083		2	NC_035108.1	57326250	57327371	plus	4
	AAEL001326	88	67	108	103	91	112	5570091	LOC5570091	AaeL_AAEL001326, AAEL001326	U7 snRNA-associated Sm-like protein LSm11	U7 snRNA-associated Sm-like protein LSm11		2	NC_035108.1	56612500	56614139	minus	2
	AAEL001328	695	515.5	650	572	673	549	5570086	LOC5570086	AaeL_AAEL001328, AAEL001328	uncharacterized LOC5570086	uncharacterized protein LOC5570086		2	NC_035108.1	57204848	57231280	minus	5
	AAEL001329	543	510	647	637	616.33	610	5570062	LOC5570062	AaeL_AAEL001329, AAEL001329	solute carrier family 25 member 40	solute carrier family 25 member 40		3	NC_035109.1	47714031	47719228	minus	3
	AAEL001330	95	30	50	13	59	17	5570076	LOC5570076	AaeL_AAEL001330, AAEL001330	seminal metalloprotease 1	seminal metalloprotease 1		3	NC_035109.1	48787618	48788884	minus	2
	AAEL001331	769	602	782.5	826.5	791	843	5570068	LOC5570068	AaeL_AAEL001331, AAEL001331	mannose-1-phosphate guanyltransferase beta	mannose-1-phosphate guanyltransferase beta|GDP-mannose pyrophosphorylase B		3	NC_035109.1	47693527	47695575	plus	3
	AAEL001332	474	434	578	536	492	567	5570079	LOC5570079	AaeL_AAEL001332, AAEL001332	integrator complex subunit 4	integrator complex subunit 4		3	NC_035109.1	48935767	48954029	minus	3
	AAEL001333	1	63	0	47	2	41	5570092	LOC5570092	AaeL_AAEL001333, AAEL001333	protein arginine N-methyltransferase 1	protein arginine N-methyltransferase 1		2	NC_035108.1	56589789	56591056	plus	2
	AAEL001334	435.5	372.5	503	499	479	447	5570069	LOC5570069	AaeL_AAEL001334, AAEL001334	geranylgeranyl transferase type-2 subunit beta	geranylgeranyl transferase type-2 subunit beta		3	NC_035109.1	47739123	47740883	minus	4
	AAEL001336	1549	1247	1522	1678	1424	1572	5570080	LOC5570080	AaeL_AAEL001336, AAEL001336	charged multivesicular body protein 2a	charged multivesicular body protein 2a		3	NC_035109.1	48963219	48964860	plus	2
	AAEL001339	1177	1106	1414	1272	1301	1389	5570065	LOC5570065	AaeL_AAEL001339, AAEL001339	RNA polymerase II-associated factor 1 homolog	RNA polymerase II-associated factor 1 homolog		3	NC_035109.1	47647069	47649108	minus	2
	AAEL001340	47	164	38	221	33	223	5570072	LOC5570072	AaeL_AAEL001340, AAEL001340	coiled-coil domain-containing protein 39	coiled-coil domain-containing protein 39		3	NC_035109.1	47902813	47910429	plus	3
	AAEL001341	869.5	835	997.5	971	887	967	5570089	LOC5570089	AaeL_AAEL001341, AAEL001341	anaphase-promoting complex subunit 15	anaphase-promoting complex subunit 15		2	NC_035108.1	57005099	57011470	minus	3
	AAEL001342	0	0	0	0	0	0	5570064	Or59	AaeL_AAEL001342, AAEL001342, GPROR59	odorant receptor 59	odorant receptor 59|uncharacterized protein LOC5570064		3	NC_035109.1	47518918	47520660	plus	2
	AAEL001343	7	21.5	17	22.5	9	29	5570087	LOC5570087	AaeL_AAEL001343, AAEL001343	myb-like protein Q	myb-like protein Q|transcription factor SPT20 homolog		2	NC_035108.1	57051369	57528017	minus	7
	AAEL001344	236	212	356	315	261	307	5570074	LOC5570074	AaeL_AAEL001344, AAEL001344	pair-rule protein odd-paired	pair-rule protein odd-paired		3	NC_035109.1	48309294	48394558	plus	3
	AAEL001345	14	21	3	17	10	22	5570066	LOC5570066	AaeL_AAEL001345, AAEL001345	Bardet-Biedl syndrome 5 protein homolog	Bardet-Biedl syndrome 5 protein homolog		3	NC_035109.1	47710433	47712073	minus	2
	AAEL001346	396.5	273.5	139	134	265.5	310	5570084	LOC5570084	AaeL_AAEL001346, AAEL001346	uncharacterized LOC5570084	uncharacterized protein LOC5570084		2	NC_035108.1	57274054	57318276	plus	8
	AAEL001349	121	80	95	104	91	144	5570071	LOC5570071	AaeL_AAEL001349, AAEL001349	zinc finger protein 628	zinc finger protein 628		3	NC_035109.1	47876529	47884800	minus	3
	AAEL001350	856.5	783	1051	905.67	997.5	1064	5570060	LOC5570060	AaeL_AAEL001350, AAEL001350	uncharacterized LOC5570060	uncharacterized protein LOC5570060		3	NC_035109.1	47664009	47680866	plus	4
	AAEL001351	1501	1246	1973	1151	1621	1396	5570094	LOC5570094	AaeL_AAEL000615, AAEL000615	uncharacterized LOC5570094	uncharacterized protein LOC5570094|possible mucin		1	NC_035107.1	84583432	84584547	minus	1
	AAEL001352	4332.4	4302.33	5421	4878.67	4669.17	5154.33	5570070	LOC5570070	AaeL_AAEL001352, AAEL001352	SAFB-like transcription modulator	SAFB-like transcription modulator		3	NC_035109.1	47754617	47782173	plus	8
	AAEL001354	1088.5	1041.5	1276.5	1096.5	1206	1267	5570063	LOC5570063	AaeL_AAEL001354, AAEL001354	transmembrane protein 256 homolog	transmembrane protein 256 homolog		3	NC_035109.1	47737524	47739247	plus	3
	AAEL001355	409	433	294	565	335	570	5570088	LOC5570088	AaeL_AAEL001355, AAEL001355	uncharacterized LOC5570088	uncharacterized protein LOC5570088		2	NC_035108.1	57127034	57154993	plus	4
	AAEL001356	2787.5	2777	3389.5	3135	3036	3524	5570090	LOC5570090	AaeL_AAEL001356, AAEL001356	RNA-binding protein 1	RNA-binding protein 1|serine/arginine-rich splicing factor 5		2	NC_035108.1	56986858	57005485	plus	5
	AAEL001357	253	225	316	324	255	303	5570073	LOC5570073	AaeL_AAEL001357, AAEL001357	serine/arginine repetitive matrix protein 2	serine/arginine repetitive matrix protein 2		3	NC_035109.1	47913108	47938920	minus	5
	AAEL001358	301	344	332	288	333	366	5570085	LOC5570085	AaeL_AAEL001358, AAEL001358	uncharacterized LOC5570085	uncharacterized protein LOC5570085		2	NC_035108.1	57256039	57258477	plus	4
	AAEL001359	149	207	203	265	189	237	5570349	LOC5570349	AaeL_AAEL001359, AAEL001359	uncharacterized LOC5570349	uncharacterized protein LOC5570349		2	NC_035108.1	204897194	204970279	minus	3
	AAEL001360	2853	2366	2911	2593	2986	2878	5570333	LOC5570333	AaeL_AAEL001360, AAEL001360	coronin-6	coronin-6		2	NC_035108.1	205714102	205783954	minus	8
	AAEL001361	1905	2198	2607	2843	2115	2846	5570334	LOC5570334	AaeL_AAEL001361, AAEL001361	AT-rich interactive domain-containing protein 2	AT-rich interactive domain-containing protein 2|SWI/SNF nucleosome remodeling complex component		2	NC_035108.1	205669844	205710209	plus	10
	AAEL001363	183	172	236	243	200	253	5570353	LOC5570353	AaeL_AAEL001363, AAEL001363	U6 snRNA-associated Sm-like protein LSm2	U6 snRNA-associated Sm-like protein LSm2		2	NC_035108.1	204488956	204489584	plus	3
	AAEL001364	71	114	103	160	90	160	5570357	LOC5570357	AaeL_AAEL001365, AAEL001364, AAEL001365	UDP-glucuronosyltransferase 3A1	UDP-glucuronosyltransferase 2B15|UDP-glucuronosyltransferase 3A1		2	NC_035108.1	393089316	393146535	minus	3
	AAEL001366	208	167	209	248	197	211	5570344	LOC5570344	AaeL_AAEL001366, AAEL001366	uncharacterized LOC5570344	uncharacterized protein LOC5570344		2	NC_035108.1	205161797	205162683	minus	2
	AAEL001367	139	132	123	150	90	144	5570350	LOC5570350	AaeL_AAEL001367, AAEL001367	72 kDa inositol polyphosphate 5-phosphatase	72 kDa inositol polyphosphate 5-phosphatase		2	NC_035108.1	204858432	204891079	minus	6
	AAEL001368	653	680	881	881	759	925	5570355	LOC5570355	AaeL_AAEL001368, AAEL001368	amphoterin-induced protein 2	amphoterin-induced protein 2		2	NC_035108.1	393469707	393475402	plus	1
	AAEL001370	44.67	53.5	46.17	84.81	45.33	83.5	5570358	LOC5570358	AaeL_AAEL001370, AAEL001370	tyrosine-protein kinase transmembrane receptor Ror2	tyrosine-protein kinase transmembrane receptor Ror2		2	NC_035108.1	205595739	205633545	minus	4
	AAEL001371	1256	1262	1573	1499	1356	1499	5570338	LOC5570338	AaeL_AAEL001371, AAEL001371	cleavage and polyadenylation specificity factor subunit 5	cleavage and polyadenylation specificity factor subunit 5		2	NC_035108.1	118107790	118111531	minus	6
	AAEL001372	1584.5	1483	2017	1705	1675	1850	5570322	LOC5570322	AaeL_AAEL001372, AAEL001372	uncharacterized LOC5570322	uncharacterized protein LOC5570322		2	NC_035108.1	206315044	206378155	plus	10
	AAEL001373	28	23	24	27	17	45	5570352	LOC5570352	AaeL_AAEL001373, AAEL001373	LIM homeobox transcription factor 1-beta	LIM homeobox transcription factor 1-beta		2	NC_035108.1	204512829	204546066	minus	4
	AAEL001374	75	150	122	174	95	233	5570323	LOC5570323	AaeL_AAEL001374, AAEL001374	radial spoke head protein 3 homolog B	radial spoke head protein 3 homolog A|radial spoke head protein 3 homolog B		2	NC_035108.1	206393069	206475074	minus	10
	AAEL001378	589	634	654	637	666	714	5570348	LOC5570348	AaeL_AAEL001378, AAEL001378	spermine synthase	spermine synthase		2	NC_035108.1	204979432	205002382	plus	6
	AAEL001379	1961	1820	2090.5	1892	2054	2126	5570325	LOC5570325	AaeL_AAEL001379, AAEL001379	coiled-coil domain-containing protein 6	coiled-coil domain-containing protein 6		2	NC_035108.1	206228239	206274641	minus	5
	AAEL001381	756	442	484	585	606	669	5570327	LOC5570327	AaeL_AAEL001381, AAEL001381	sphingomyelin synthase-related 1	sphingomyelin synthase-related 1		2	NC_035108.1	206144343	206198019	minus	5
	AAEL001382	897	768	844	1043	922	1097	5570336	LOC5570336	AaeL_AAEL001382, AAEL001382	probable small nuclear ribonucleoprotein Sm D1	probable small nuclear ribonucleoprotein Sm D1		2	NC_035108.1	118114971	118115885	minus	3
	AAEL001385	1313	1029	1329	1367	1292	1418	5570324	LOC5570324	AaeL_AAEL001385, AAEL001385	IST1 homolog	IST1 homolog		2	NC_035108.1	206289385	206297595	plus	3
	AAEL001387	235	196.5	238.5	207.5	203.5	207	5570328	LOC5570328	AaeL_AAEL001387, AAEL001387	folliculin-interacting protein 2	folliculin-interacting protein 2		2	NC_035108.1	206040278	206094801	minus	7
	AAEL001389	1133	1101	1265	1251	1165	1296	5570347	LOC5570347	AaeL_AAEL001389, AAEL001389	palmitoyltransferase app	palmitoyltransferase app		2	NC_035108.1	205016202	205120082	minus	13
	AAEL001390	1	8	2	7	3	2	5570331	LOC5570331	AaeL_AAEL001390, AAEL001390	bifunctional endo-1,4-beta-xylanase XylA	uncharacterized protein LOC5570331		2	NC_035108.1	205812293	205814321	plus	3
	AAEL001391	530	594.5	816	1478	636	1203	5570329	LOC5570329	AaeL_AAEL001391, AAEL001391	uncharacterized LOC5570329	uncharacterized protein LOC5570329		2	NC_035108.1	205974929	205993247	plus	3
	AAEL001392	1386	2719.5	4061	8970	2532	6149	5570330	LOC5570330	AaeL_AAEL001392, AAEL001392	glycine-rich cell wall structural protein	glycine-rich cell wall structural protein		2	NC_035108.1	205927148	205928997	plus	4
	AAEL001394	1580	1689	1837	2108	1584	2181	5570501	LOC5570501	AaeL_AAEL001394, AAEL001394	peptidylglycine alpha-hydroxylating monooxygenase	peptidylglycine alpha-hydroxylating monooxygenase		2	NC_035108.1	47735903	47792750	plus	7
	AAEL001395	389	335	476	428	424	416	5570529	LOC5570529	AaeL_AAEL001395, AAEL001395	protein ST7 homolog	protein ST7 homolog		2	NC_035108.1	45988249	45998707	minus	4
	AAEL001396	137	190	124	164	131	203	5570500	LOC5570500	AaeL_AAEL001396, AAEL001396	mitochondrial enolase superfamily member 1	mitochondrial enolase superfamily member 1		2	NC_035108.1	47801236	47847673	plus	9
	AAEL001397	943	853	942	1049	890	1159	5570507	LOC5570507	AaeL_AAEL001397, AAEL001397	DIS3-like exonuclease 2	DIS3-like exonuclease 2		2	NC_035108.1	45714602	45744519	minus	4
	AAEL001399	378	431	401	591	386	620	5570522	LOC5570522	AaeL_AAEL001399, AAEL001399	WD repeat and HMG-box DNA-binding protein 1	WD repeat and HMG-box DNA-binding protein 1		2	NC_035108.1	47853216	47872332	plus	6
	AAEL001400	113.5	114.5	159.5	113.5	146	145.5	5570510	LOC5570510	AaeL_AAEL001400, AAEL001400	DNA-directed RNA polymerase III subunit RPC10	DNA-directed RNA polymerase III subunit RPC10		2	NC_035108.1	45675095	45677616	minus	2
	AAEL001401	0	0	0	0	1	0	5570482	LOC5570482	AaeL_AAEL001401, AAEL001401	leucine-rich repeat transmembrane neuronal protein 3	leucine-rich repeat transmembrane neuronal protein 3		2	NC_035108.1	48276926	48278502	minus	2
	AAEL001402	4	4	1	0	0	0	5570483	LOC5570483	AaeL_AAEL001402, AAEL001402	acidic leucine-rich nuclear phosphoprotein 32 family member A	acidic leucine-rich nuclear phosphoprotein 32 family member A		2	NC_035108.1	48290579	48292091	minus	2
	AAEL001403	695	716	874	738	720	833	5570502	LOC5570502	AaeL_AAEL001403, AAEL001403	uncharacterized LOC5570502	uncharacterized protein LOC5570502		2	NC_035108.1	46190252	46222255	minus	4
	AAEL001405	560	489.5	546	529	576	556	5570504	LOC5570504	AaeL_AAEL001405, AAEL001405	AP-3 complex subunit sigma-2	AP-3 complex subunit sigma-2		2	NC_035108.1	45785481	45788136	plus	4
	AAEL001407	552	600	770	624	666	722	5570506	LOC5570506	AaeL_AAEL001407, AAEL001407	cyclin-dependent kinase 4	cyclin-dependent kinase 4		2	NC_035108.1	45750050	45762145	plus	5
	AAEL001410	444	527	584	684.5	497	652.5	5570537	LOC5570537	AaeL_AAEL001410, AAEL001410	E3 ubiquitin-protein ligase SHPRH	E3 ubiquitin-protein ligase SHPRH		2	NC_035108.1	47652230	47678463	plus	4
	AAEL001411	21872	28278	14762	32144	18037	34792	5570505	LOC5570505	AaeL_AAEL001411, AAEL001411	myosin heavy chain, non-muscle	myosin heavy chain, non-muscle		2	NC_035108.1	45819624	45987488	plus	14
	AAEL001412	268.5	232.5	349.5	231.5	298	285.5	5570511	LOC5570511	AaeL_AAEL001412, AAEL001412	yrdC domain-containing protein, mitochondrial	yrdC domain-containing protein, mitochondrial		2	NC_035108.1	45674248	45677732	minus	3
	AAEL001414	5.5	7	0	0	3	5	5570479	LOC5570479	AaeL_AAEL001414, AAEL001414	leucine-rich repeat transmembrane protein FLRT3	leucine-rich repeat transmembrane neuronal protein 4|leucine-rich repeat transmembrane protein FLRT3		2	NC_035108.1	48256756	48258414	plus	2
	AAEL001416	1160	1289.2	1366	1679.25	1285	1740	5570540	LOC5570540	AaeL_AAEL001416, AAEL001416	inner nuclear membrane protein Man1	inner nuclear membrane protein Man1		2	NC_035108.1	47814446	47844266	minus	4
	AAEL001417	1	0	4.5	0	1	4	5570481	LOC5570481	AaeL_AAEL001417, AAEL001417	protein phosphatase 1 regulatory subunit pprA	protein phosphatase 1 regulatory subunit pprA		2	NC_035108.1	48270848	48272401	minus	2
	AAEL001420	34	1	24.5	3	26	0	5570480	LOC5570480	AaeL_AAEL001420, AAEL001420	uncharacterized LOC5570480	uncharacterized protein LOC5570480|membrane glycoprotein LIG-1		2	NC_035108.1	48269336	48271052	plus	2
	AAEL001421	17489.2	16490	24493.4	15436	19633.7	18292	5570534	LOC5570534	AaeL_AAEL001421, AAEL001421	vigilin	vigilin		2	NC_035108.1	46307992	46329467	plus	7
	AAEL001422	1207	995	1279	1327.5	1100	1237.5	5570524	LOC5570524	AaeL_AAEL001422, AAEL001422	proteasome inhibitor PI31 subunit	proteasome inhibitor PI31 subunit		2	NC_035108.1	47678389	47679614	minus	3
	AAEL001423	1891	1947	712	4505	1465	3455	5570515	LOC5570515	AaeL_AAEL001423, AAEL001423	venom acid phosphatase Acph-1	venom acid phosphatase Acph-1		2	NC_035108.1	45601275	45629282	plus	6
	AAEL001424	337	300	349	347	385	410	5570512	LOC5570512	AaeL_AAEL001424, AAEL001424	mitochondrial inner membrane protease subunit 2	mitochondrial inner membrane protease subunit 2		2	NC_035108.1	45671178	45672327	plus	2
	AAEL001425	181	159	197	214	189	179.5	5570516	LOC5570516	AaeL_AAEL001425, AAEL001425	E3 SUMO-protein ligase NSE2	E3 SUMO-protein ligase NSE2		2	NC_035108.1	45589640	45590646	plus	3
	AAEL001426	576	454	741	541.5	630	550	5570514	LOC5570514	AaeL_AAEL001426, AAEL001426	poly(A)-specific ribonuclease PARN	poly(A)-specific ribonuclease PARN		2	NC_035108.1	45639950	45663309	minus	6
	AAEL001427	230	224	162	354	206	321	5570528	LOC5570528	AaeL_AAEL001427, AAEL001427	hydroxysteroid dehydrogenase-like protein 2	hydroxysteroid dehydrogenase-like protein 2		1	NC_035107.1	28810722	28811952	minus	4
	AAEL001428	74.5	66.5	63.5	83.5	54	100.5	5570473	LOC5570473	AaeL_AAEL001428, AAEL001428	hairy/enhancer-of-split related with YRPW motif protein	hairy/enhancer-of-split related with YRPW motif protein		2	NC_035108.1	48175550	48198538	minus	3
	AAEL001432	20887	16912	22856	18306	21181	20631	5570509	LOC5570509	AaeL_AAEL001432, AAEL001432	protein disulfide-isomerase A3	protein disulfide-isomerase A3		2	NC_035108.1	45686123	45699452	plus	3
	AAEL001433	146.5	189.5	127	207	159	211.5	5568336	LOC5568336	AaeL_AAEL001433, AAEL001433	post-GPI attachment to proteins factor 2-like	post-GPI attachment to proteins factor 2-like		1	NC_035107.1	28441163	28506750	plus	10
	AAEL001434	2123.67	1214	3125.5	1450.67	2367.5	1559	5570531	LOC5570531		coronin-1C	coronin-1C		2	NC_035108.1	46001926	46185726	plus	12
	AAEL001435	801	543	1009	295	816	458	5570525	LOC5570525	AaeL_AAEL001435, AAEL001435, SPZ2	neurotrophin 1	neurotrophin 1		2	NC_035108.1	46852914	46961243	plus	6
	AAEL001437	6460.5	5433	5376	6285	5607	6809	5570536	LOC5570536	AaeL_AAEL001437, AAEL001437	uncharacterized LOC5570536	uncharacterized protein LOC5570536		2	NC_035108.1	47004237	47644489	plus	13
	AAEL001438	164	138	184	193	179	206	5570539	LOC5570539	AaeL_AAEL001438, AAEL001438	uncharacterized LOC5570539	uncharacterized protein LOC5570539		2	NC_035108.1	47703985	47708871	minus	2
	AAEL001439	466	434	417	524	486	571	5570517	LOC5570517	AaeL_AAEL001439, AAEL001439	39S ribosomal protein L22, mitochondrial	39S ribosomal protein L22, mitochondrial		1	NC_035107.1	28420766	28421577	plus	1
	AAEL001442	149	191	163	233	155	230.33	5570705	LOC5570705	AaeL_AAEL001442, AAEL001442	MAP kinase-activating death domain protein	MAP kinase-activating death domain protein		1	NC_035107.1	111516597	111609074	plus	22
	AAEL001444	43	37	26	37	34	39	5570720	LOC5570720	AaeL_AAEL001444, AAEL001444	protein PTHB1	protein PTHB1		2	NC_035108.1	210182988	210221755	plus	8
	AAEL001446	2520	956	1490	1060	2076	1090	5570707	LOC5570707	AaeL_AAEL001446, AAEL001446	T-complex protein 11-like protein 1	T-complex protein 11-like protein 1		1	NC_035107.1	111460507	111501591	minus	7
	AAEL001447	3759	3151	3394	3540	3428	3975	5570714	LOC5570714	AaeL_AAEL001447, AAEL001447	transmembrane protein 47	transmembrane protein 47		1	NC_035107.1	111177649	111349621	plus	11
	AAEL001448	1192	1257	1777	1306	1449	1304	5570702	LOC5570702	AaeL_AAEL001448, AAEL001448	lysophosphatidylcholine acyltransferase	lysophosphatidylcholine acyltransferase		1	NC_035107.1	111749812	111816730	minus	12
	AAEL001449	164	53	165	92	168	78	5570709	LOC5570709	AaeL_AAEL001449, AAEL001449	zinc finger protein SNAI2	uncharacterized protein LOC5570709|zinc finger protein SNAI2		1	NC_035107.1	111416591	111417907	minus	3
	AAEL001451	247	297.5	228.5	346.5	217.5	338.5	5570703	LOC5570703	AaeL_AAEL001451, AAEL001451	EP300-interacting inhibitor of differentiation 3	EP300-interacting inhibitor of differentiation 3		1	NC_035107.1	111729098	111733493	minus	3
	AAEL001452	0	16	0	21	0	17	5570724	LOC5570724	AaeL_AAEL001452, AAEL001452	uncharacterized protein C4orf22 homolog	uncharacterized protein C4orf22 homolog		2	NC_035108.1	209466658	209467680	minus	3
	AAEL001455	289	228	245.25	335.25	269.33	346.75	5570730	LOC5570730	AaeL_AAEL001455, AAEL001455	uncharacterized LOC5570730	uncharacterized protein LOC5570730		2	NC_035108.1	209247661	209295329	plus	9
	AAEL001457	135	144	159	196	132	194	5570698	LOC5570698	AaeL_AAEL001457, AAEL001457	head-specific guanylate cyclase	head-specific guanylate cyclase		1	NC_035107.1	111822053	111832719	minus	6
	AAEL001458	0	2	1	0	1	3.5	5570723	LOC5570723	AaeL_AAEL001458, AAEL001458	heparan sulfate glucosamine 3-O-sulfotransferase 5	heparan sulfate glucosamine 3-O-sulfotransferase 5		2	NC_035108.1	209477412	209672737	plus	8
	AAEL001459	1000	626	1207	708	990	788	5570701	LOC5570701	AaeL_AAEL001459, AAEL001459	protein deltex	protein deltex		1	NC_035107.1	111865454	111878864	minus	5
	AAEL001461	0	0	0	0	0	0	5570715	LOC5570715	AaeL_AAEL001461, AAEL001461	farnesol dehydrogenase-like	farnesol dehydrogenase-like		1	NC_035107.1	111127128	111128049	plus	2
	AAEL001463	8	12.5	5	8	12	12	5570728	LOC5570728	AaeL_AAEL001463, AAEL001463	intraflagellar transport protein 20 homolog	intraflagellar transport protein 20 homolog		2	NC_035108.1	209324039	209353538	plus	3
	AAEL001464	347	300	659	286	536	373	5570699	LOC5570699	AaeL_AAEL001464, AAEL001464	lysoplasmalogenase-like protein TMEM86A	lysoplasmalogenase-like protein TMEM86A		1	NC_035107.1	111850366	111864748	plus	6
	AAEL001472	411	290.5	442	439	349	372	5570917	LOC5570917	AaeL_AAEL001472, AAEL001472	ethanolaminephosphotransferase 1	ethanolaminephosphotransferase 1		2	NC_035108.1	262239480	262263110	minus	7
	AAEL001473	1169	1090	1264	1253	1159	1318	5570923	LOC5570923	AaeL_AAEL001473, AAEL001473	intersectin-1	intersectin-1		2	NC_035108.1	261693076	261723076	plus	14
	AAEL001474	20	30	17	32	28	57	5570903	LOC5570903	AaeL_AAEL001474, AAEL001474, gpb5	thyrostimulin beta-5 subunit	thyrostimulin beta-5 subunit|putative glycoprotein hormone-beta5		2	NC_035108.1	262965669	262970798	plus	2
	AAEL001475	59	56	68	68	49	64	5570912	LOC5570912	AaeL_AAEL001475, AAEL001475	uncharacterized protein PB18E9.04c	uncharacterized protein PB18E9.04c		2	NC_035108.1	262406783	262409447	plus	1
	AAEL001476	2551	1895	2989	2061	2631	2257	5570900	LOC5570900	AaeL_AAEL001476, AAEL001476	protein numb	protein numb		2	NC_035108.1	263036296	263198932	plus	8
	AAEL001478	385.5	339.5	375.5	358.5	335.5	435.5	5570898	LOC5570898	AaeL_AAEL001478, AAEL001478	non-lysosomal glucosylceramidase	non-lysosomal glucosylceramidase		2	NC_035108.1	264533470	264551616	plus	9
	AAEL001479	1705	1787	1927	2122	1767	2415	5570914	LOC5570914	AaeL_AAEL001479, AAEL001479	protoheme IX farnesyltransferase, mitochondrial	protoheme IX farnesyltransferase, mitochondrial		2	NC_035108.1	262304007	262324141	plus	4
	AAEL001480	2237	1377	2347	1699	2336	1781	5570907	LOC5570907	AaeL_AAEL001480, AAEL001480, PGM2	phosphoglucomutase-2	phosphoglucomutase-2		2	NC_035108.1	262420201	262720516	plus	12
	AAEL001483	30.5	46	33	47	34	61.5	5570908	LOC5570908	AaeL_AAEL001483, AAEL001483	START domain-containing protein 10	START domain-containing protein 10		2	NC_035108.1	262566966	262674729	minus	6
	AAEL001484	12305	14281	15777	16325	13318	17259	5570913	LOC5570913	AaeL_AAEL001484, AAEL001484	exportin-1	exportin-1		2	NC_035108.1	262346112	262386625	minus	10
	AAEL001485	99	39	94	20	71	34	5570920	LOC5570920	AaeL_AAEL001485, AAEL001485	lysozyme 2	lysozyme 2		2	NC_035108.1	262151658	262152580	plus	2
	AAEL001487	0	3	0	2	1	1	5570904	LOC5570904	AaeL_AAEL001487, AAEL001487	general odorant-binding protein 45-like	general odorant-binding protein 45-like		2	NC_035108.1	262939201	262940019	minus	1
	AAEL001490	1004	593	663	869	898	888	5570911	LOC5570911	AaeL_AAEL001490, AAEL001490	acylphosphatase-2	acylphosphatase-2		2	NC_035108.1	262420488	262441187	minus	3
	AAEL001491	16	30	17	33	12	30	5570902	LOC5570902	AaeL_AAEL001491, AAEL001491	cytoplasmic dynein 2 light intermediate chain 1	cytoplasmic dynein 2 light intermediate chain 1		2	NC_035108.1	263005033	263006410	minus	2
	AAEL001492	219	196	302	210	234	226	5570905	LOC5570905	AaeL_AAEL001492, AAEL001492	cGMP-dependent 3',5'-cyclic phosphodiesterase	cGMP-dependent 3',5'-cyclic phosphodiesterase		2	NC_035108.1	262726731	262907913	minus	14
	AAEL001493	818	1072.5	1015	978.5	813.5	1179.33	5570897	LOC5570897	AaeL_AAEL001477, AAEL001477, AAEL001493	laminin subunit alpha-1	laminin subunit alpha-1		2	NC_035108.1	263974160	264521445	minus	25
	AAEL001494	3998	2912	329.5	2133	2569	2996	5570899	LOC5570899	AaeL_AAEL001494, AAEL001494	eukaryotic translation initiation factor 4 gamma	eukaryotic translation initiation factor 4 gamma		2	NC_035108.1	263212003	263453338	minus	6
	AAEL001495	232	318	188	318	197	321	5570921	LOC5570921	AaeL_AAEL001495, AAEL001495	uncharacterized LOC5570921	uncharacterized protein LOC5570921		2	NC_035108.1	262109347	262142939	plus	11
	AAEL001496	1598	1238	1698.5	1622	1578	1633	5570895	LOC5570895	AaeL_AAEL001496, AAEL001496	transcription elongation factor S-II	transcription elongation factor S-II		2	NC_035108.1	264572863	264585996	plus	3
	AAEL001497	393	432	399	447	366	476	5570928	LOC5570928	AaeL_AAEL001497, AAEL001497	vacuolar protein sorting-associated protein 54	vacuolar protein sorting-associated protein 54		2	NC_035108.1	262974185	263001682	plus	3
	AAEL001498	1895	1756.5	1377	1527	1678	1848	5570918	LOC5570918	AaeL_AAEL001498, AAEL001498	uncharacterized LOC5570918	uncharacterized protein LOC5570918		2	NC_035108.1	262226727	262228390	minus	2
	AAEL001500	314	255.5	347.5	304.5	306	272	5570925	LOC5570925	AaeL_AAEL001500, AAEL001500	insulin gene enhancer protein isl-1	insulin gene enhancer protein isl-1		2	NC_035108.1	261455035	261647473	plus	8
	AAEL001501	668	601	748	842	663	739	5570916	LOC5570916	AaeL_AAEL001501, AAEL001501, DRE2_AEDAE	anamorsin homolog	anamorsin homolog|Fe-S cluster assembly protein DRE2 homolog		2	NC_035108.1	262274157	262280160	plus	5
	AAEL001503	454.5	373.5	684	653	529	532	5570922	LOC5570922	AaeL_AAEL001503, AAEL001503, NHE3	sodium/hydrogen exchanger 3	sodium/hydrogen exchanger 3|Na+/H+ antiporter|Na+/H+ exchanger		2	NC_035108.1	261762679	262069202	minus	31
	AAEL001505	576	466	503	526	498	598	5570929	LOC5570929	AaeL_AAEL001505, AAEL001505	TBC1 domain family member 20	TBC1 domain family member 20		2	NC_035108.1	262392743	262404045	minus	7
	AAEL001506	363	414	442	447	429	496	5570915	LOC5570915	AaeL_AAEL001506, AAEL001506	U3 small nucleolar ribonucleoprotein protein MPP10	U3 small nucleolar ribonucleoprotein protein MPP10		2	NC_035108.1	262289881	262294532	minus	2
	AAEL001507	809	686	888	826	788	812	5571104	LOC5571104	AaeL_AAEL001507, AAEL001507	protein HID1	protein HID1		3	NC_035109.1	260944236	260954867	plus	6
	AAEL001508	350.5	340	550	451	481	435.5	5571117	LOC5571117	AaeL_AAEL001508, AAEL001508	uncharacterized LOC5571117	uncharacterized protein LOC5571117		3	NC_035109.1	262063301	262064190	plus	3
	AAEL001509	506	268	450	337	458	383	5571113	LOC5571113	AaeL_AAEL001509, AAEL001509	uncharacterized LOC5571113	uncharacterized protein LOC5571113		3	NC_035109.1	261623898	261681119	minus	12
	AAEL001510	0	0	0	3	2	1	5571115	Or23	AaeL_AAEL001510, AAEL001510, GPROR23	odorant receptor 23	putative odorant receptor 83c		3	NC_035109.1	261733552	261753218	plus	7
	AAEL001511	1091	1517	1854	2562	1342	2284	5571097	LOC5571097	AaeL_AAEL001511, AAEL001511	uncharacterized LOC5571097	uncharacterized protein LOC5571097		3	NC_035109.1	260911384	260923936	plus	3
	AAEL001513	170	139	277	187	196	210	5571111	LOC5571111	AaeL_AAEL001513, AAEL001513	WD repeat-containing protein 35	WD repeat-containing protein 35		3	NC_035109.1	261585621	261590180	plus	7
	AAEL001514	60	44	51	203	72	131	5571116	LOC5571116	AaeL_AAEL001514, AAEL001514	peritrophin-44	peritrophin-44		3	NC_035109.1	262004329	262005490	plus	2
	AAEL001515	607	403	700	436	633	479	5571125	LOC5571125	AaeL_AAEL001515, AAEL001515	bcl-2-related ovarian killer protein	bcl-2-related ovarian killer protein		3	NC_035109.1	263395591	263397570	plus	2
	AAEL001516	2412	2437	2893	2329	2559	2671	5571126	LOC5571126	AaeL_AAEL001516, AAEL001516	protein transport protein Sec31A	protein transport protein Sec31A		3	NC_035109.1	263409232	263463355	minus	13
	AAEL001517	142	291	133	429	124	386	5571102	LOC5571102	AaeL_AAEL001517, AAEL001517	venom carboxylesterase-6	bile salt-activated lipase|venom carboxylesterase-6		3	NC_035109.1	260732126	260770846	plus	4
	AAEL001518	622.31	603	643.45	671.62	638.17	765.12	5571095	LOC5571095	AaeL_AAEL001518, AAEL001518	uncharacterized LOC5571095	uncharacterized protein LOC5571095		3	NC_035109.1	260779037	260792768	minus	4
	AAEL001519	139	69	119	127	109	107	5571114	LOC5571114	AaeL_AAEL001519, AAEL001519	uncharacterized LOC5571114	uncharacterized protein LOC5571114		3	NC_035109.1	261690065	261704716	minus	7
	AAEL001520	756	690	846	725	783	863	5571101	LOC5571101	AaeL_AAEL001520, AAEL001520	protein FAM117B	protein FAM117B		3	NC_035109.1	260802040	260839665	plus	5
	AAEL001522	46.5	61	57	24	54.5	52	5571122	LOC5571122		uncharacterized LOC5571122	uncharacterized protein LOC5571122		Un	NW_018734994.1	15233	24070	minus	3
	AAEL001524	178	113	226.5	90	199	136	5571108	LOC5571108	AaeL_AAEL001524, AAEL001524	ras-related protein Rab-23	ras-related protein Rab-23		3	NC_035109.1	261239102	261399099	plus	3
	AAEL001526	1927	1941	1802	2291	1746	2426	5571107	LOC5571107	AaeL_AAEL001526, AAEL001526	zinc finger protein 665	zinc finger protein 189|zinc finger protein 665		3	NC_035109.1	261134014	261219846	plus	16
	AAEL001532	2296	975	2303.5	1092	2116	1086	5571110	LOC5571110	AaeL_AAEL001532, AAEL001532	protein yippee-like CG15309	protein yippee-like CG15309		3	NC_035109.1	261239076	261543919	plus	13
	AAEL001533	36	22	75	22	38	30	5571109	LOC5571109	AaeL_AAEL001533, AAEL001533	UDP-glucuronosyltransferase 2C1	UDP-glucuronosyltransferase 2C1		3	NC_035109.1	261440892	261442837	minus	3
	AAEL001536	61.5	86.5	71.5	72	66.5	112.5	5571121	LOC5571121	AaeL_AAEL001536, AAEL001536	ice-structuring glycoprotein	ice-structuring glycoprotein		3	NC_035109.1	263171042	263175718	plus	1
	AAEL001537	0	24	0	17	0	20	5571123	LOC5571123	AaeL_AAEL001537, AAEL001537	bax inhibitor 1	bax inhibitor 1		3	NC_035109.1	263351696	263352427	minus	1
	AAEL001540	575	586	640	791	573	881	5571284	LOC5571284	AaeL_AAEL001540, AAEL001540	ubiquitin carboxyl-terminal hydrolase 31	ubiquitin carboxyl-terminal hydrolase 31		2	NC_035108.1	21549556	21581257	minus	6
	AAEL001541	481	406.51	514.25	484.11	534.17	537.24	5571299	LOC5571299	AaeL_AAEL001541, AAEL001541	conserved oligomeric Golgi complex subunit 6	conserved oligomeric Golgi complex subunit 6		2	NC_035108.1	20503044	20510509	plus	6
	AAEL001543	545	341	569	416	521	422.5	5571300	LOC5571300	AaeL_AAEL001543, AAEL001543	uncharacterized LOC5571300	uncharacterized protein LOC5571300		2	NC_035108.1	20378331	20383123	plus	3
	AAEL001544	310.5	325.5	342	413	384	405	5579290	LOC5579290	AaeL_AAEL001544, AAEL001544	probable protein BRICK1-B	probable protein BRICK1-B		2	NC_035108.1	22409774	22410547	minus	3
	AAEL001545	336	352.75	327	444	290	412	5571261	LOC5571261	AaeL_AAEL001545, AAEL001545, AAEL001585	zinc finger protein 91	zinc finger protein 91		2	NC_035108.1	22895691	22902199	minus	19
	AAEL001548	550	199	642.75	306.5	533.25	282.75	5571298	LOC5571298	AaeL_AAEL001548, AAEL001548	2-hydroxyacylsphingosine 1-beta-galactosyltransferase	2-hydroxyacylsphingosine 1-beta-galactosyltransferase		2	NC_035108.1	20804142	20806040	minus	2
	AAEL001549	2363	2001	3538.25	2353	2744.25	2450.75	5571296	LOC5571296	AaeL_AAEL001549, AAEL001549	serine/threonine-protein kinase N	serine/threonine-protein kinase N		2	NC_035108.1	20544599	20914618	plus	19
	AAEL001551	115	65	110	103	96	106	5571246	LOC5571246	AaeL_AAEL001551, AAEL001551	zinc finger and SCAN domain-containing protein 12	zinc finger and SCAN domain-containing protein 12		3	NC_035109.1	371529720	371531359	plus	5
	AAEL001552	0	0	0	0	0	1	5576847	LOC5576847	AaeL_AAEL001552, AAEL001552	uncharacterized LOC5576847	uncharacterized protein LOC5576847		2	NC_035108.1	21481839	21482848	plus	3
	AAEL001553	17808	15196.5	189.5	10344	10402	15139.5	5571273	LOC5571273	AaeL_AAEL001553, AAEL001553	uncharacterized LOC5571273	uncharacterized protein LOC5571273		2	NC_035108.1	22346507	22396010	plus	3
	AAEL001554	475	457	587	521	446.5	570.5	5571266	LOC5571266	AaeL_AAEL001554, AAEL001554	peregrin	peregrin		2	NC_035108.1	22823674	22834233	plus	5
	AAEL001555	0.53	0.4	0.4	3.7	0	0.73	5571251	LOC5571251	AaeL_AAEL001555, AAEL001555	transcription factor Adf-1	transcription factor Adf-1		3	NC_035109.1	371414152	371415958	plus	3
	AAEL001556	424.5	381	496	474	419	493.5	5571295	LOC5571295	AaeL_AAEL001556, AAEL001556	uncharacterized LOC5571295	uncharacterized protein LOC5571295		2	NC_035108.1	20929941	20983150	plus	6
	AAEL001557	713.5	654	759	797	816	857	5571248	LOC5571248	AaeL_AAEL001557, AAEL001557	mucolipin-3	mucolipin-3		2	NC_035108.1	23394987	23397887	minus	3
	AAEL001559	0	0	1	0	0	0	5571287	LOC5571287	AaeL_AAEL001559, AAEL001559	proto-oncogene serine/threonine-protein kinase mos	proto-oncogene serine/threonine-protein kinase mos		2	NC_035108.1	21494696	21496980	plus	3
	AAEL001561	1111	800	1223	1073	1165	1089	5571276	LOC5571276	AaeL_AAEL001561, AAEL001561	splicing factor 3A subunit 2	splicing factor 3A subunit 2		2	NC_035108.1	22079030	22100879	plus	4
	AAEL001562	346	418	356.5	473.5	354	473	5571291	LOC5571291	AaeL_AAEL001562, AAEL001562	endoribonuclease rege-1	endoribonuclease rege-1		2	NC_035108.1	21164059	21193014	plus	6
	AAEL001564	1094	353	880	377	893	406	5571286	LOC5571286	AaeL_AAEL001564, AAEL001564	tafazzin homolog	tafazzin homolog		2	NC_035108.1	21496991	21541309	minus	8
	AAEL001565	631	531	842	442	694	584	5571279	LOC5571279	AaeL_AAEL001565, AAEL001565	peptidyl-alpha-hydroxyglycine alpha-amidating lyase 1	peptidyl-alpha-hydroxyglycine alpha-amidating lyase 1		2	NC_035108.1	21734625	21736734	plus	4
	AAEL001566	1046	477	1413	580	1168	602	5571253	LOC5571253	AaeL_AAEL001566, AAEL001566	tolloid-like protein 1	tolloid-like protein 1		2	NC_035108.1	23378181	23382497	plus	2
	AAEL001568	34.5	28	23	15	28	27	5571256	LOC5571256	AaeL_AAEL001568, AAEL001568	glycine receptor subunit alphaZ1	glycine receptor subunit alpha-4|glycine receptor subunit alphaZ1		2	NC_035108.1	22965914	23008195	minus	10
	AAEL001569	3041.5	2770	3252	3225.5	3030	3569	5571262	LOC5571262	AaeL_AAEL001569, AAEL001569, AAEL001576	dnaJ homolog subfamily C member 5 homolog	dnaJ homolog subfamily C member 5 homolog|cysteine string protein		2	NC_035108.1	22846686	22887626	minus	11
	AAEL001570	2548	3254	2742	3552	2425	4042	5571274	LOC5571274	AaeL_AAEL001570, AAEL001570	uncharacterized LOC5571274	uncharacterized protein LOC5571274		2	NC_035108.1	22117643	22255765	plus	12
	AAEL001571	4	4	0	2	4	9	5571269	LOC5571269	AaeL_AAEL001571, AAEL001571	uncharacterized LOC5571269	uncharacterized protein LOC5571269		2	NC_035108.1	22537740	22605916	plus	14
	AAEL001573	378	389	418	434	393	472	5571267	LOC5571267	AaeL_AAEL001573, AAEL001573	OCIA domain-containing protein 1	OCIA domain-containing protein 1		2	NC_035108.1	22820884	22822456	minus	5
	AAEL001575	298	280	456	182	336	252	5571283	LOC5571283	AaeL_AAEL001575, AAEL001575	monocarboxylate transporter 12	monocarboxylate transporter 12		2	NC_035108.1	21598322	21600002	plus	5
	AAEL001577	153	11	4	14	97	8	5571275	LOC5571275	AaeL_AAEL001577, AAEL001577	neurogenic locus notch homolog protein 1	neurogenic locus notch homolog protein 1		2	NC_035108.1	22210206	22225480	minus	8
	AAEL001580	662	723	832	1054	687	981	5571282	LOC5571282	AaeL_AAEL001580, AAEL001580	otefin	otefin		2	NC_035108.1	21612782	21614409	plus	2
	AAEL001581	464	387.5	467	527	459	549	5571258	LOC5571258	AaeL_AAEL001581, AAEL001581	protein FAM91A1	protein FAM91A1		2	NC_035108.1	22925441	22956868	plus	10
	AAEL001582	227	414	259	470	223	506	5571294	LOC5571294	AaeL_AAEL001582, AAEL001582	kinesin-like protein KIF13A	kinesin-like protein KIF13A		2	NC_035108.1	20952055	21084010	minus	15
	AAEL001583	1687	1499	1682	1580	1481	1824	5571281	LOC5571281	AaeL_AAEL001583, AAEL001583	protein dopey-1 homolog	protein dopey-1 homolog		2	NC_035108.1	21635273	21696995	minus	12
	AAEL001584	2667	2604	2236	2661	2431	3013	5571268	LOC5571268	AaeL_AAEL001584, AAEL001584	uncharacterized LOC5571268	uncharacterized protein LOC5571268		2	NC_035108.1	22685368	22799234	plus	8
	AAEL001586	1342	714	1376	1044	1389	1000	5571297	LOC5571297	AaeL_AAEL001586, AAEL001586	2-hydroxyacylsphingosine 1-beta-galactosyltransferase	2-hydroxyacylsphingosine 1-beta-galactosyltransferase		2	NC_035108.1	20814828	20817569	minus	4
	AAEL001587	825	789	650	1026	801	986	5571247	LOC5571247	AaeL_AAEL001587, AAEL001587	zinc finger protein 99	zinc finger protein 99		3	NC_035109.1	371446107	371496958	plus	2
	AAEL001588	6286	5279	5533	5620.5	5990.5	5977.5	5571265	LOC5571265	AaeL_AAEL001588, AAEL001588	cytosolic non-specific dipeptidase	cytosolic non-specific dipeptidase		2	NC_035108.1	22834238	22846813	minus	4
	AAEL001591	93	103	103	105	107	122	5571250	LOC5571250	AaeL_AAEL001591, AAEL001591	zinc finger protein 271	zinc finger protein 271		3	NC_035109.1	371393647	371397896	minus	2
	AAEL001593	2618	1828	1968	1943	2200	1944	5571293	LOC5571293	AaeL_AAEL001593, AAEL001593	glycerol-3-phosphate dehydrogenase [NAD(+)], cytoplasmic	glycerol-3-phosphate dehydrogenase [NAD(+)], cytoplasmic		2	NC_035108.1	21097629	21159210	minus	8
	AAEL001594	159	130	136	129	131	177	5571252	LOC5571252	AaeL_AAEL001594, AAEL001594	zinc finger protein 664	zinc finger protein 664		3	NC_035109.1	371429332	371430654	minus	1
	AAEL001595	183.67	147.75	180	179	174.33	197.31	5571259	LOC5571259	AaeL_AAEL001595, AAEL001595	zinc finger protein 880	zinc finger protein 880		2	NC_035108.1	22905354	22925353	minus	14
	AAEL001596	682	690	575	690	643	745	5571271	LOC5571271	AaeL_AAEL001596, AAEL001596	protein YIPF1	protein YIPF1		2	NC_035108.1	22412158	22416519	minus	5
	AAEL001597	66	40	78	71	55	71.5	5571482	LOC5571482	AaeL_AAEL001597, AAEL001597	uncharacterized LOC5571482	uncharacterized protein LOC5571482		1	NC_035107.1	138850587	138856823	plus	2
	AAEL001600	119.5	118.5	203	152.5	141	134.5	5571504	LOC5571504	AaeL_AAEL001600, AAEL001600	uncharacterized LOC5571504	uncharacterized protein LOC5571504		1	NC_035107.1	138024989	138045976	plus	4
	AAEL001601	151.5	91	176	110	164	110	5571502	LOC5571502	AaeL_AAEL001601, AAEL001601	PXMP2/4 family protein 4	PXMP2/4 family protein 4		1	NC_035107.1	138053795	138060035	minus	6
	AAEL001604	1151	1115	958	1359	1020	1374	5571483	LOC5571483	AaeL_AAEL001604, AAEL001604	ras-GEF domain-containing family member 1B	ras-GEF domain-containing family member 1B|uncharacterized protein LOC5571483		1	NC_035107.1	138859995	139032101	minus	9
	AAEL001605	3753	4013	4506	4717	4010	4982	5571484	LOC5571484	AaeL_AAEL001605, AAEL001605	acidic leucine-rich nuclear phosphoprotein 32 family member A	acidic leucine-rich nuclear phosphoprotein 32 family member A		2	NC_035108.1	90696112	90728550	plus	7
	AAEL001607	550.5	422.5	732	455.5	660	508	5571495	LOC5571495	AaeL_AAEL001607, AAEL001607	probable galactose-1-phosphate uridylyltransferase	probable galactose-1-phosphate uridylyltransferase		1	NC_035107.1	138821411	138824146	plus	3
	AAEL001610	117	99	148	135	120	126.5	5571493	LOC5571493	AaeL_AAEL001610, AAEL001610	RING finger protein 37	RING finger protein 37|ubiquitin fusion degradation protein 2		1	NC_035107.1	138843612	138845094	plus	2
	AAEL001612	208	236	208	285	196	285	5571497	LOC5571497	AaeL_AAEL001612, AAEL001612, dicer-1	endoribonuclease Dcr-1	endoribonuclease Dcr-1		1	NC_035107.1	138739045	138795698	plus	12
	AAEL001615	298	350.5	277	300	395	385	5571492	LOC5571492	AaeL_AAEL001615, AAEL001615	28S ribosomal protein S18c, mitochondrial	28S ribosomal protein S18c, mitochondrial		1	NC_035107.1	138847967	138848755	plus	2
	AAEL001616	1411	1511	1472	1683	1346	1847	5571511	LOC5571511	AaeL_AAEL001616, AAEL001616	vesicle-fusing ATPase 1	vesicle-fusing ATPase 1|N-ethylmaleimide-sensitive factor		1	NC_035107.1	137423871	137452161	plus	12
	AAEL001619	333	289	300	373	273	350	5571509	LOC5571509	AaeL_AAEL001619, AAEL001619	exosome complex component CSL4	exosome complex component CSL4|exosomal 3'-5' exoribonuclease complex subunit ski4		1	NC_035107.1	137851221	137852153	minus	3
	AAEL001622	1157.5	852	1147	1045	1232	1115.5	5571505	LOC5571505	AaeL_AAEL001622, AAEL001622	dual specificity mitogen-activated protein kinase kinase 3	dual specificity mitogen-activated protein kinase kinase 3|dual specificity mitogen-activated protein kinase kinase 6|immune signaling kinase MEK3		1	NC_035107.1	138002567	138033882	minus	8
	AAEL001623	2873	2954	3875	3955	3334	3933	5571500	LOC5571500	AaeL_AAEL001623, AAEL001623	proteasome activator complex subunit 3	proteasome activator complex subunit 3|proteasome activator subunit		1	NC_035107.1	138295749	138307481	minus	4
	AAEL001624	70	36.5	70	37	53	48	5571481	LOC5571481	AaeL_AAEL001624, AAEL001624	uncharacterized LOC5571481	uncharacterized protein LOC5571481		1	NC_035107.1	138848683	138850488	minus	2
	AAEL001625	43	37.5	44	51.5	47.5	58	5571503	LOC5571503	AaeL_AAEL001625, AAEL001625	mpv17-like protein	mpv17-like protein		1	NC_035107.1	138045731	138052574	minus	4
	AAEL001626	1069	674	796	672	948	718	5571498	LOC5571498	AaeL_AAEL001626, AAEL001626	zinc transporter ZIP1	zinc transporter ZIP1		1	NC_035107.1	138613084	138661419	minus	2
	AAEL001627	3316	931	3333	608	3293.5	880.5	5571496	LOC5571496	AaeL_AAEL001627, AAEL001627, UAP	UDP-N-acetylhexosamine pyrophosphorylase	UDP-N-acetylhexosamine pyrophosphorylase|UDP-N-acetylglucosamine pyrophosphorylase		1	NC_035107.1	138809374	138812076	plus	1
	AAEL001628	41	33	35	28	48	49	5571499	LOC5571499	AaeL_AAEL001628, AAEL001628	uncharacterized LOC5571499	uncharacterized protein LOC5571499		1	NC_035107.1	138541533	138592144	plus	5
	AAEL001631	157.5	140	194	159	173	184	5571508	LOC5571508	AaeL_AAEL001631, AAEL001631	zinc finger protein ubi-d4	zinc finger protein ubi-d4		1	NC_035107.1	137854772	137870273	minus	5
	AAEL001632	675	252	653	326	655	307	5571650	LOC5571650	AaeL_AAEL001632, AAEL001632	laccase-5	laccase-5		2	NC_035108.1	300671818	300693165	minus	9
	AAEL001634	0	0	1	2	0	1	5571670	LOC5571670	AaeL_AAEL001634, AAEL001634	mite group 2 allergen Gly d 2.02	mite group 2 allergen Gly d 2.02		2	NC_035108.1	298803668	298804320	plus	2
	AAEL001635	179	182	271	239	192	266	5571653	LOC5571653	AaeL_AAEL001635, AAEL001635	uncharacterized LOC5571653	uncharacterized protein LOC5571653		2	NC_035108.1	300141137	300152638	plus	3
	AAEL001636	5007	5190	6242	6688	5255	6944	5571645	LOC5571645	AaeL_AAEL001636, AAEL001636	protein shuttle craft	protein shuttle craft		2	NC_035108.1	300398421	300416972	minus	4
	AAEL001637	96	134	79	101	85	133	5571657	LOC5571657	AaeL_AAEL001637, AAEL001637	basic helix-loop-helix neural transcription factor TAP	basic helix-loop-helix neural transcription factor TAP		2	NC_035108.1	299746731	299747765	plus	1
	AAEL001638	563	474	712	584	532	608	5571644	LOC5571644	AaeL_AAEL001638, AAEL001638	uncharacterized LOC5571644	uncharacterized protein LOC5571644		2	NC_035108.1	300378656	300388977	plus	4
	AAEL001639	741	691	734	635	750	785	5571683	LOC5571683	AaeL_AAEL001639, AAEL001639	uncharacterized LOC5571683	uncharacterized protein LOC5571683		2	NC_035108.1	299194408	299262194	minus	8
	AAEL001640	69	70	72	75	100	105	5571649	LOC5571649	AaeL_AAEL001640, AAEL001640	laccase-3	laccase-3		2	NC_035108.1	300590102	300606679	plus	9
	AAEL001641	2117	1343	1590	2325	1909	2022	5571667	LOC5571667	AaeL_AAEL001641, AAEL001641	uncharacterized LOC5571667	uncharacterized protein LOC5571667		2	NC_035108.1	299037657	299047293	plus	3
	AAEL001642	625	377	634	545	618	521	5571647	LOC5571647	AaeL_AAEL001642, AAEL001642	6-pyruvoyl tetrahydrobiopterin synthase	6-pyruvoyl tetrahydrobiopterin synthase		2	NC_035108.1	300456431	300457736	minus	5
	AAEL001644	35	14	23	18	20	18	5571663	LOC5571663	AaeL_AAEL001644, AAEL001644	plasminogen receptor (KT)	plasminogen receptor (KT)		2	NC_035108.1	299351779	299353285	plus	3
	AAEL001645	114	106	104	82.5	117.5	116	5571646	LOC5571646	AaeL_AAEL001645, AAEL001645	alkaline ceramidase	LOW QUALITY PROTEIN: alkaline ceramidase		2	NC_035108.1	300422122	300449920	plus	4
	AAEL001646	447	309	570	526.5	432	500.5	5571654	LOC5571654	AaeL_AAEL001646, AAEL001646	ATP-sensitive inward rectifier potassium channel 11	ATP-sensitive inward rectifier potassium channel 11|Kir3 channel protein		2	NC_035108.1	300108915	300125281	plus	5
	AAEL001647	1484	1634	1627	1726	1527.5	2134	5571678	LOC5571678	AaeL_AAEL001647, AAEL001647	WD repeat-containing protein 81	WD repeat-containing protein 81		2	NC_035108.1	297920627	297954579	minus	7
	AAEL001649	2667	2116	2880	2641	2728	2634.5	5571642	LOC5571642	AaeL_AAEL001649, AAEL001649	probable aminopeptidase NPEPL1	probable aminopeptidase NPEPL1		2	NC_035108.1	300321366	300325055	plus	3
	AAEL001650	28	64	20	84	37	60	5571671	LOC5571671	AaeL_AAEL001650, AAEL001650	mite group 2 allergen Gly d 2.02	mite group 2 allergen Gly d 2.02		2	NC_035108.1	298787901	298788694	plus	2
	AAEL001651	271.5	299	338.5	353.5	256.5	388	5571655	LOC5571655	AaeL_AAEL001651, AAEL001651	uncharacterized LOC5571655	uncharacterized protein LOC5571655		2	NC_035108.1	300053540	300088824	minus	10
	AAEL001652	55	27	48	19	45	35	5571659	LOC5571659	AaeL_AAEL001652, AAEL001652	musculin	musculin		2	NC_035108.1	299488255	299491829	plus	1
	AAEL001653	327	246	301	308	293	322	5571643	LOC5571643	AaeL_AAEL001653, AAEL001653	ankyrin repeat domain-containing protein 49	ankyrin repeat domain-containing protein 49		2	NC_035108.1	300327843	300328791	minus	2
	AAEL001654	27	82	21	14	19	78	5571672	LOC5571672	AaeL_AAEL001654, AAEL001654	epididymal secretory protein E1	epididymal secretory protein E1		2	NC_035108.1	298767816	298768477	minus	2
	AAEL001655	1338	1152	1542	1744	1412	1578	5571662	LOC5571662	AaeL_AAEL001655, AAEL001655	structural maintenance of chromosomes protein 4	structural maintenance of chromosomes protein 4		2	NC_035108.1	299344055	299375864	minus	5
	AAEL001656	3736	1192	5468	1839	4367.5	1687	5571677	LOC5571677	AaeL_AAEL001656, AAEL001656	putative inorganic phosphate cotransporter	putative inorganic phosphate cotransporter		2	NC_035108.1	297954740	298038283	plus	6
	AAEL001657	739	646	705	924	713	823	5571661	LOC5571661	AaeL_AAEL001657, AAEL001657	probable ATP-dependent RNA helicase DDX23	probable ATP-dependent RNA helicase DDX23		2	NC_035108.1	299392181	299394979	plus	2
	AAEL001658	7.5	33	4.5	49	4.5	44	5571676	LOC5571676	AaeL_AAEL001658, AAEL001658	sialin	sialin		2	NC_035108.1	298047340	298075513	minus	5
	AAEL001666	2	158	0	189	0	183	5571658	LOC5571658	AaeL_AAEL001666, AAEL001666	meiosis regulator and mRNA stability factor 1	meiosis regulator and mRNA stability factor 1		2	NC_035108.1	299663802	299731025	plus	11
	AAEL001667	48	47	36	41	34	30	5571641	LOC5571641	AaeL_AAEL001667, AAEL001667, lac2	laccase-2	laccase-2|laccase-like multicopper oxidase 2		2	NC_035108.1	300696649	300729303	plus	5
	AAEL001670	625	519.67	606	505	671	616	5571665	LOC5571665	AaeL_AAEL001670, AAEL001670	cell division control protein 1	cell division control protein 1		2	NC_035108.1	299295955	299298209	minus	5
	AAEL001671	1593	1580	188	1121	1041	1636	5571666	LOC5571666	AaeL_AAEL001671, AAEL001671	uncharacterized LOC5571666	uncharacterized protein LOC5571666		2	NC_035108.1	299084970	299184935	plus	4
	AAEL001672	90	42	134	38	106	52	5571648	LOC5571648	AaeL_AAEL001672, AAEL001672	laccase-5	laccase-5		2	NC_035108.1	300537453	300570205	plus	9
	AAEL001673	73934.5	46460.2	64500.8	64136.2	69840.8	62340.7	5571832	LOC5571832	AaeL_AAEL001673, AAEL001673, act-6	actin, muscle	actin, muscle|actin 6|muscle-specific actin 2		2	NC_035108.1	87079769	87083856	minus	3
	AAEL001674	0	0	0	0	0	0	5571830	LOC5571830	AaeL_AAEL001674, AAEL001674	serine protease SP24D	serine protease SP24D		2	NC_035108.1	87031570	87032498	plus	2
	AAEL001675	11496	15174	2532	11473	7895.5	15632	5571811	LOC5571811	AaeL_AAEL001675, AAEL001675, CLIPA10	uncharacterized LOC5571811	uncharacterized protein LOC5571811		2	NC_035108.1	85849491	85865457	minus	5
	AAEL001677	67631	3124	56643	5264.5	66076.8	4721	5571812	LOC5571812	AaeL_AAEL001677, AAEL001677	cuticle protein	cuticle protein		2	NC_035108.1	85966047	85966856	minus	1
	AAEL001680	725	502.5	688	470	673	539.5	5571808	LOC5571808	AaeL_AAEL001680, AAEL001680	uncharacterized LOC5571808	uncharacterized protein LOC5571808		2	NC_035108.1	85412755	85604749	minus	5
	AAEL001682	508	499.5	529.5	584	507	587.5	5571809	LOC5571809	AaeL_AAEL001682, AAEL001682	nuclear migration protein nudC	nuclear migration protein nudC|nuclear distribution protein NUDC		2	NC_035108.1	85402036	85404143	plus	4
	AAEL001683	52598	2125	45089	3922.5	51564.2	3228	5571813	LOC5571813	AaeL_AAEL001683, AAEL001683	cuticle protein 16.5	cuticle protein 16.5		2	NC_035108.1	86005275	86006231	plus	2
	AAEL001685	309	393	9	561	224	518	5571815	LOC5571815	AaeL_AAEL001685, AAEL001685	cuticle protein 63	cuticle protein 63		2	NC_035108.1	86274579	86275411	minus	2
	AAEL001686	36	59	17	96	26.5	84	5571823	LOC5571823	AaeL_AAEL001686, AAEL001686	uncharacterized LOC5571823	uncharacterized protein LOC5571823		2	NC_035108.1	86718883	86719847	minus	2
	AAEL001687	177	88	72	144	130	125	5571819	LOC5571819	AaeL_AAEL001687, AAEL001687	proton-coupled folate transporter	proton-coupled folate transporter		2	NC_035108.1	86622196	86636442	minus	4
	AAEL001688	1009	771	896	1144	970	1086	5571835	LOC5571835	AaeL_AAEL001688, AAEL001688	uncharacterized LOC5571835	uncharacterized protein LOC5571835		2	NC_035108.1	87779168	87800442	minus	9
	AAEL001690	3	9	5.5	5.5	6	2	5571828	LOC5571828	AaeL_AAEL001690, AAEL001690	chymotrypsin-2	chymotrypsin-2		2	NC_035108.1	87016004	87017001	minus	2
	AAEL001691	139	116	103	122	103	144	5571821	LOC5571821	AaeL_AAEL001691, AAEL001691	proton-coupled folate transporter	proton-coupled folate transporter		2	NC_035108.1	86663877	86671871	minus	5
	AAEL001693	0	0	0	0	0	0	5571838	LOC5571838	AaeL_AAEL001693, AAEL001693	serine protease SP24D	serine protease SP24D		2	NC_035108.1	87941517	87942516	minus	2
	AAEL001694	123	209	16	195	44.5	225	5571824	LOC5571824	AaeL_AAEL001694, AAEL001694	uncharacterized LOC5571824	uncharacterized protein LOC5571824		2	NC_035108.1	86725394	86726800	minus	2
	AAEL001695	592	1108	448	881	457	1224	5571834	LOC5571834	AaeL_AAEL001695, AAEL001695	homeobox protein orthopedia	homeobox protein orthopedia		2	NC_035108.1	87606201	87767163	plus	8
	AAEL001696	42	33	43.5	40.5	21	47	5571827	LOC5571827	AaeL_AAEL001696, AAEL001696	retinal homeobox protein Rax	retinal homeobox protein Rax		2	NC_035108.1	86960304	87015878	plus	5
	AAEL001697	803	624	359	688	574	726	5571820	LOC5571820	AaeL_AAEL001697, AAEL001697	proton-coupled folate transporter	proton-coupled folate transporter		2	NC_035108.1	86636371	86661742	plus	6
	AAEL001698	2114	1873	2211	2347	2178.5	2371	5571825	LOC5571825	AaeL_AAEL001698, AAEL001698	charged multivesicular body protein 4b	charged multivesicular body protein 4b		2	NC_035108.1	86753645	86772677	minus	5
	AAEL001699	463	346	403	430	341.5	415.5	5571822	LOC5571822	AaeL_AAEL001699, AAEL001699	tetracycline resistance protein, class D	uncharacterized protein LOC5571822		2	NC_035108.1	86672213	86698644	plus	9
	AAEL001703	0	0	0	0	0	0	5571844	LOC5571844	AaeL_AAEL001703, AAEL001703, JA15	serine protease SP24D	serine protease SP24D|chymotrypsin-like serine protease		2	NC_035108.1	87887477	87888435	plus	2
	AAEL001704	579	280	528	396	628	419	5571814	LOC5571814	AaeL_AAEL001704, AAEL001704	uncharacterized LOC5571814	uncharacterized protein LOC5571814		2	NC_035108.1	86030197	86030989	minus	2
	AAEL001705	909	699	827	707	867	840	5571810	LOC5571810	AaeL_AAEL001705, AAEL001705	protein odr-4 homolog	protein odr-4 homolog		2	NC_035108.1	85816005	85837748	minus	3
	AAEL001706	416	356.5	432	419	418.5	478	5572053	LOC5572053	AaeL_AAEL001706, AAEL001706	NTF2-related export protein	NTF2-related export protein		2	NC_035108.1	441771060	441771789	minus	2
	AAEL001707	904.5	694.25	906	746.5	973.5	809.25	5572067	LOC5572067	AaeL_AAEL001707, AAEL001707	gamma-butyrobetaine dioxygenase	gamma-butyrobetaine dioxygenase		2	NC_035108.1	442767904	442804365	minus	3
	AAEL001708	19850	19994	1092	20683	12879	22939	5572075	LOC5572075	AaeL_AAEL001708, AAEL001708, AAEL801242	uncharacterized LOC5572075	uncharacterized protein LOC5572075		2	NC_035108.1	443268419	443279700	minus	2
	AAEL001709	1923	1918	1939	2018	1869	2171	5572078	LOC5572078	AaeL_AAEL001709, AAEL001709, AAEL801236	AP-1 complex subunit gamma-1	AP-1 complex subunit gamma-1		2	NC_035108.1	443115446	443213467	plus	18
	AAEL001710	1568.5	1303.25	1518.5	1327.5	1393	1487.75	5572054	LOC5572054	AaeL_AAEL001710, AAEL001710, AAEL001721, AAEL001723	protein Shroom	protein Shroom		2	NC_035108.1	441958067	442766939	plus	12
	AAEL001713	0	0	0.5	0	1	0	5572055	LOC5572055	AaeL_AAEL001713, AAEL001713	angiopoietin-related protein 6	angiopoietin-related protein 6		2	NC_035108.1	441218588	441219578	plus	3
	AAEL001714	0.5	0	0	0	0	0	5572073	LOC5572073	AaeL_AAEL001714, AAEL001714, AAEL801239	NTF2-related export protein	NTF2-related export protein		2	NC_035108.1	443099385	443099811	minus	2
	AAEL001715	8379	8043	10037	10081	8745	10190	5572071	LOC5572071	AaeL_AAEL001715, AAEL001715, AAEL801237	T-complex protein 1 subunit epsilon	T-complex protein 1 subunit epsilon		2	NC_035108.1	443080164	443083629	plus	5
	AAEL001716	1452.5	1445	1853.5	1655.5	1562.5	1820	5572056	LOC5572056	AaeL_AAEL001716, AAEL001716	THO complex subunit 2	THO complex subunit 2		2	NC_035108.1	441784290	441822782	plus	13
	AAEL001717	220	207	227	256	240	242	5572072	LOC5572072	AaeL_AAEL001717, AAEL001717, AAEL801240	uncharacterized LOC5572072	uncharacterized protein LOC5572072		2	NC_035108.1	443096941	443098105	minus	2
	AAEL001719	164	214	227	218.5	156	240	5572061	LOC5572061	AaeL_AAEL001719, AAEL001719	ATP-dependent RNA helicase DHX36	ATP-dependent RNA helicase DHX36		2	NC_035108.1	441860352	441864268	minus	5
	AAEL001724	130.5	79	124.5	129.5	129.5	105	5572052	LOC5572052	AaeL_AAEL001724, AAEL001724, GPRNNB3	G-protein coupled receptor 143	G-protein coupled receptor 143		2	NC_035108.1	441822776	441836769	minus	6
	AAEL001725	1068	889	890	1029	902	1052	5572074	LOC5572074	AaeL_AAEL001725, AAEL001725, AAEL801238	spermatogenesis-associated protein 20	spermatogenesis-associated protein 20		2	NC_035108.1	443223374	443260047	minus	6
	AAEL001726	0	0	4	0	1	4	5572065	LOC5572065	AaeL_AAEL001726, AAEL001726	uncharacterized LOC5572065	uncharacterized protein LOC5572065		2	NC_035108.1	442740167	442748122	minus	5
	AAEL001728	7	39	20	9	17	33	5572060	LOC5572060	AaeL_AAEL001728, AAEL001728	uncharacterized LOC5572060	uncharacterized protein LOC5572060		2	NC_035108.1	440284538	440286749	plus	5
	AAEL001729	649	581	731	818	715	793	5572057	LOC5572057	AaeL_AAEL001729, AAEL001729	gastrulation defective protein 1 homolog	gastrulation defective protein 1 homolog		2	NC_035108.1	441768532	441770715	plus	2
	AAEL001730	21	15	21	19.5	31	35	5572062	LOC5572062	AaeL_AAEL001730, AAEL001730	uncharacterized LOC5572062	uncharacterized protein LOC5572062		2	NC_035108.1	441843026	441852254	minus	5
	AAEL001732	183.5	144.5	48	131.5	107	161	5579988	LOC5579988	AaeL_AAEL001732, AAEL001732	decaprenyl-diphosphate synthase subunit 2	decaprenyl-diphosphate synthase subunit 2		2	NC_035108.1	37817187	37838504	minus	3
	AAEL001734	641	643	738	706	585	861	5579992	LOC5579992	AaeL_AAEL001734, AAEL001734, AAEL001739	protein bric-a-brac 1	protein bric-a-brac 1		2	NC_035108.1	37981744	38486852	minus	6
	AAEL001735	9	358	20	30	24	232.75	5579984	LOC5579984	AaeL_AAEL001735, AAEL001735	cuticle protein CP14.6	cuticle protein CP14.6		2	NC_035108.1	37684561	37687266	plus	2
	AAEL001736	0	2	0	1	0	3	5579986	LOC5579986	AaeL_AAEL001736, AAEL001736	PR domain zinc finger protein 13	PR domain zinc finger protein 13		2	NC_035108.1	37720186	37731774	plus	2
	AAEL001737	302	456	408	381	382	528	5579999	LOC5579999	AaeL_AAEL001737, AAEL001737	fatty acyl-CoA reductase wat	fatty acyl-CoA reductase wat		2	NC_035108.1	39875159	39877040	minus	3
	AAEL001738	255	150	319	158	314	145	5579997	LOC5579997	AaeL_AAEL001738, AAEL001738	ras-related and estrogen-regulated growth inhibitor	ras-related and estrogen-regulated growth inhibitor		2	NC_035108.1	39526899	39575538	minus	8
	AAEL001740	1280.5	1263.5	1102	1292.5	1191	1390	5579987	LOC5579987	AaeL_AAEL001740, AAEL001740	decaprenyl-diphosphate synthase subunit 2	decaprenyl-diphosphate synthase subunit 2		2	NC_035108.1	37782918	37817539	minus	4
	AAEL001742	1775	1578	1675	1717	1592	2009	5579990	LOC5579990	AaeL_AAEL001742, AAEL001742	serine/threonine-protein phosphatase 6 regulatory subunit 3	serine/threonine-protein phosphatase 6 regulatory subunit 3		2	NC_035108.1	37911180	37956431	minus	17
	AAEL001743	1	651	0	0	0	394.25	5579985	LOC5579985	AaeL_AAEL001743, AAEL001743	endocuticle structural glycoprotein SgAbd-2	endocuticle structural glycoprotein SgAbd-2		2	NC_035108.1	37704440	37705271	plus	2
	AAEL001744	238	234	281	259	228	297	5580002	LOC5580002	AaeL_AAEL001744, AAEL001744	JNK-interacting protein 1	JNK-interacting protein 1		2	NC_035108.1	38902427	38948269	plus	5
	AAEL001745	2377	1475	512	1225	1583	1706	5579989	LOC5579989	AaeL_AAEL001745, AAEL001745	decaprenyl-diphosphate synthase subunit 2	decaprenyl-diphosphate synthase subunit 2		2	NC_035108.1	37872708	37888083	plus	4
	AAEL001747	590	858	608	600	572	933	5579998	LOC5579998	AaeL_AAEL001747, AAEL001747	fatty acyl-CoA reductase wat	fatty acyl-CoA reductase wat		2	NC_035108.1	39839451	39841500	minus	4
	AAEL001748	305	279.5	422	360	368.5	354	5579995	LOC5579995	AaeL_AAEL001748, AAEL001748	protein bric-a-brac 2	protein bric-a-brac 2		2	NC_035108.1	38727510	38849811	minus	4
	AAEL001749	490	411	637	484	497	513	5572280	LOC5572280	AaeL_AAEL001749, AAEL001749, AAEL001755	protein rhomboid	protein rhomboid		2	NC_035108.1	165873980	166187010	plus	11
	AAEL001751	674	635	738	769	649	812	5572277	LOC5572277	AaeL_AAEL001751, AAEL001751	cyclin-related protein FAM58A	cyclin-related protein FAM58A		2	NC_035108.1	166523108	166531504	plus	6
	AAEL001752	1316	1211	1342	1396	1314	1504	5572287	LOC5572287	AaeL_AAEL001752, AAEL001752	H(+)/Cl(-) exchange transporter 5	LOW QUALITY PROTEIN: H(+)/Cl(-) exchange transporter 5		2	NC_035108.1	165725494	165759302	minus	12
	AAEL001754	30	39	46	66	34	69	5572286	LOC5572286	AaeL_AAEL001754, AAEL001754	uncharacterized LOC5572286	uncharacterized protein LOC5572286		2	NC_035108.1	165762679	165767614	minus	2
	AAEL001756	399	376.5	442.5	555.5	373	470.5	5572268	LOC5572268	AaeL_AAEL001756, AAEL001756	anaphase-promoting complex subunit 2	anaphase-promoting complex subunit 2		2	NC_035108.1	166790648	166793732	minus	3
	AAEL001759	25701	28246	33855.5	35856.5	29560.5	35019.5	5572284	LOC5572284	AaeL_AAEL001759, 40sRpS9, AAEL001759	40S ribosomal protein S9	40S ribosomal protein S9|ribosomal protein S4		2	NC_035108.1	165793312	165797549	minus	4
	AAEL001761	204	131	260	181	201	158	5572266	LOC5572266	AaeL_AAEL001761, AAEL001761	RNA exonuclease 4	RNA exonuclease 4		2	NC_035108.1	166847218	166848469	minus	4
	AAEL001762	140	143	154	167	123	184	5572299	LOC5572299	AaeL_AAEL001762, AAEL001762	uncharacterized LOC5572299	uncharacterized protein LOC5572299|ecdysis triggering hormone		2	NC_035108.1	165488844	165489817	plus	2
	AAEL001764	248.1	271	331	376	324	363	5572267	LOC5572267	AaeL_AAEL001764, AAEL001764	DNA polymerase epsilon subunit 3	DNA polymerase epsilon subunit 3		2	NC_035108.1	166819452	166822890	plus	2
	AAEL001765	666	582.5	804	642	730	694	5572271	LOC5572271	AaeL_AAEL001765, AAEL001765	E3 ubiquitin-protein ligase LRSAM1	E3 ubiquitin-protein ligase LRSAM1		2	NC_035108.1	166739658	166745731	plus	9
	AAEL001766	1895	996	1359	778	1609	1061	5572301	LOC5572301	AaeL_AAEL001766, AAEL001766	chaoptin	chaoptin		2	NC_035108.1	165273670	165277942	minus	3
	AAEL001767	2443	1593	2144	1675	2323	1792	5572296	LOC5572296	AaeL_AAEL001767, AAEL001767	uncharacterized LOC5572296	uncharacterized protein LOC5572296|signal anchor-containing conserved peptide		2	NC_035108.1	165533750	165562548	plus	5
	AAEL001769	4249	4126	5511	5190	4663	5212	5572265	LOC5572265	AaeL_AAEL001769, AAEL001769	ATP-dependent RNA helicase dbp2	ATP-dependent RNA helicase dbp2		2	NC_035108.1	166851757	166862388	plus	4
	AAEL001775	115	86.5	120.5	107.5	111	107.5	5572269	LOC5572269	AaeL_AAEL001775, AAEL001775	WASH complex subunit 3	WASH complex subunit 3		2	NC_035108.1	166790025	166790669	plus	2
	AAEL001776	1558	1627	2076	2119	1759	2172	5572304	LOC5572304	AaeL_AAEL001780, AAEL001776, AAEL001780	homeotic protein distal-less	homeotic protein distal-less		2	NC_035108.1	164997369	165204353	minus	9
	AAEL001778	280	255.5	327	308	308	305	5572288	LOC5572288	AaeL_AAEL001778, AAEL001778	RING finger protein 113A	RING finger protein 113A		2	NC_035108.1	165703371	165708526	plus	3
	AAEL001779	2902	2373	2762	2745	2804	2953	5572285	LOC5572285	AaeL_AAEL001779, AAEL001779	bax inhibitor 1	bax inhibitor 1|Bax-mediated apoptosis inhibitor TEGT/BI-1		2	NC_035108.1	165782722	165787567	minus	3
	AAEL001781	80	91	67	116	79	133	5572298	LOC5572298	AaeL_AAEL001781, AAEL001781	origin recognition complex subunit 4	origin recognition complex subunit 4		2	NC_035108.1	165522041	165529757	minus	4
	AAEL001782	654	574	675	641	650	719	5572282	LOC5572282	AaeL_AAEL001782, AAEL001782, GPRNND2	transmembrane 7 superfamily member 3	transmembrane 7 superfamily member 3		2	NC_035108.1	165834049	165839683	minus	3
	AAEL001787	331	296.5	390.5	425	354.5	417	5572270	LOC5572270	AaeL_AAEL001787, AAEL001787	deoxyribodipyrimidine photo-lyase	deoxyribodipyrimidine photo-lyase		2	NC_035108.1	166571314	166778182	minus	5
	AAEL001789	162	129	136	132	151	161	5572272	LOC5572272	AaeL_AAEL001789, AAEL001773, AAEL001789	peroxisomal leader peptide-processing protease	peroxisomal leader peptide-processing protease		2	NC_035108.1	166715256	166717404	plus	5
	AAEL001794	3899.75	1597.25	4261.92	4872.5	4110.5	3702.75	5572428	LOC5572428	AaeL_AAEL001794, AAEL001794	CD109 antigen	CD109 antigen		2	NC_035108.1	374707048	374736395	plus	14
	AAEL001795	238	249	360	350	258	332	5572464	LOC5572464	AaeL_AAEL001795, AAEL001795	maf-like protein CPR_2112	uncharacterized protein LOC5572464		2	NC_035108.1	376433346	376458113	plus	4
	AAEL001796	1966	1102	2980	914	2417	1171	5572457	LOC5572457	AaeL_AAEL001796, AAEL001796	nuclear hormone receptor HR78	nuclear hormone receptor HR78		2	NC_035108.1	375738840	375794605	plus	6
	AAEL001797	439.52	313.69	393.41	408.16	433.1	450.49	5572433	LOC5572433	AaeL_AAEL001797, AAEL001797	ATP-dependent Clp protease proteolytic subunit, mitochondrial	ATP-dependent Clp protease proteolytic subunit, mitochondrial		2	NC_035108.1	374461832	374462845	minus	2
	AAEL001798	6959.5	7093.5	8618.5	7736	7616	8420	5572463	LOC5572463	AaeL_AAEL001798, AAEL001798	protein tyrosine phosphatase type IVA 1	protein tyrosine phosphatase type IVA 1		2	NC_035108.1	376230807	376428149	plus	10
	AAEL001799	410	463.5	355.5	489	385	574	5572452	LOC5572452	AaeL_AAEL001799, AAEL001799	uncharacterized LOC5572452	uncharacterized protein LOC5572452		2	NC_035108.1	375341838	375344008	plus	5
	AAEL001800	447	404	467	534	409	515	5572448	LOC5572448	AaeL_AAEL001800, AAEL001800	hsp70-binding protein 1	hsp70-binding protein 1		2	NC_035108.1	375256197	375257877	plus	4
	AAEL001801	2.5	11.5	4	20.5	5	11	5572435	LOC5572435	AaeL_AAEL001801, AAEL001801	sperm flagellar protein 1	sperm flagellar protein 1		2	NC_035108.1	374772295	374772851	plus	2
	AAEL001803	1004	823	987	755	959	872	5572437	LOC5572437	AaeL_AAEL001803, AAEL001803	chondroitin sulfate proteoglycan 4	chondroitin sulfate proteoglycan 4		2	NC_035108.1	374808210	374858347	plus	13
	AAEL001805	114	83	79	112	103	136	5572446	LOC5572446	AaeL_AAEL001805, AAEL001805	INO80 complex subunit C	INO80 complex subunit C		2	NC_035108.1	375232699	375233491	plus	2
	AAEL001807	565.5	646	1032	525.5	688	652.5	5572441	LOC5572441	AaeL_AAEL001807, AAEL001807, CYP9M9	cytochrome P450 9e2	cytochrome P450 9e2		2	NC_035108.1	375068465	375070394	minus	2
	AAEL001808	2814	1736	2813	1954	2687	2220	5572461	LOC5572461	AaeL_AAEL001808, AAEL001808	uncharacterized LOC5572461	uncharacterized protein LOC5572461		2	NC_035108.1	375963192	376215599	plus	17
	AAEL001809	5360.5	4967	8575	3949.5	6361	5263	5572422	LOC5572422	AaeL_AAEL001809, AAEL001809	protein limb expression 1 homolog	protein limb expression 1 homolog		2	NC_035108.1	374171724	374376249	plus	7
	AAEL001810	1922.74	1422.74	2070.07	1895.78	1845.03	1929.7	5572432	LOC5572432		uncharacterized LOC5572432	uncharacterized protein LOC5572432		2	NC_035108.1	374481228	374493606	plus	4
	AAEL001811	124	104	150	152	136	167	5572458	LOC5572458	AaeL_AAEL001811, AAEL001811	gastrula zinc finger protein XlCGF57.1	gastrula zinc finger protein XlCGF57.1		2	NC_035108.1	375827457	375829444	minus	4
	AAEL001812	320	198	245	487	277	442	5572460	LOC5572460	AaeL_AAEL001812, AAEL001812	solute carrier organic anion transporter family member 4A1	solute carrier organic anion transporter family member 4A1		2	NC_035108.1	375859121	375954396	plus	11
	AAEL001813	359	463	519	822	437	709	5572453	LOC5572453	AaeL_AAEL001813, AAEL001813	sodium-coupled monocarboxylate transporter 1	sodium-coupled monocarboxylate transporter 1		2	NC_035108.1	375354327	375391790	minus	7
	AAEL001814	19	18	24	84	22	55	5572424	LOC5572424	AaeL_AAEL001814, AAEL001814	uncharacterized LOC5572424	uncharacterized protein LOC5572424		2	NC_035108.1	374381722	374383356	plus	4
	AAEL001815	1642	1274	1620	1395	1601	1514	5572454	LOC5572454	AaeL_AAEL001815, AAEL001815	uncharacterized LOC5572454	uncharacterized protein LOC5572454		2	NC_035108.1	375391952	375713975	minus	7
	AAEL001816	231	222	230	315.5	251	336	5572427	LOC5572427	AaeL_AAEL001816, AAEL001816	UDP-glucuronosyltransferase 2A3	UDP-glucuronosyltransferase 2A3		2	NC_035108.1	374754445	374756310	plus	2
	AAEL001817	653	602	1062	598	903	686	5572438	LOC5572438	AaeL_AAEL001817, AAEL001817	protein grindelwald	protein grindelwald		2	NC_035108.1	374858820	374877029	minus	2
	AAEL001818	1612	666	1573.75	957	1541	968	5572449	LOC5572449	AaeL_AAEL001818, AAEL001818	putative ankyrin repeat protein RF_0381	uncharacterized protein LOC5572449		2	NC_035108.1	375286038	375305136	plus	7
	AAEL001819	183	174	156	200	151	205	5572431	LOC5572431	AaeL_AAEL001819, AAEL001819	transmembrane protein 65	transmembrane protein 65|uncharacterized protein LOC5572431		2	NC_035108.1	374501544	374573323	minus	6
	AAEL001820	2434.44	1219.11	2796.99	2440.66	2625.1	2041.49	5572434	LOC5572434	AaeL_AAEL001820, AAEL001820	uncharacterized LOC5572434	uncharacterized protein LOC5572434		2	NC_035108.1	374460453	374461823	plus	3
	AAEL001821	34	19.5	41	17	28.5	17.5	5572451	LOC5572451	AaeL_AAEL001821, AAEL001821	uncharacterized LOC5572451	uncharacterized protein LOC5572451		2	NC_035108.1	375314233	375315918	plus	3
	AAEL001822	2264	65	2152	111	2220	105	5572439	LOC5572439	AaeL_AAEL001822, AAEL001822	UDP-glucuronosyltransferase 2B7	UDP-glucuronosyltransferase 2B7		2	NC_035108.1	374871931	374873949	plus	2
	AAEL001826	12082	1750	22960	8720	16591	5524	5572456	LOC5572456	AaeL_AAEL001826, AAEL001826	general odorant-binding protein 56d	general odorant-binding protein 56d		2	NC_035108.1	375516035	375516666	plus	2
	AAEL001827	337	278	401	498	426	414	5572459	LOC5572459	AaeL_AAEL001827, AAEL001827	U4/U6.U5 tri-snRNP-associated protein 2	U4/U6.U5 tri-snRNP-associated protein 2		2	NC_035108.1	375834644	375837036	plus	3
	AAEL001830	754	754	688	982	783	981	5572430	LOC5572430	AaeL_AAEL001830, AAEL001830	geranylgeranyl transferase type-1 subunit beta	geranylgeranyl transferase type-1 subunit beta		2	NC_035108.1	374615198	374626699	plus	4
	AAEL001831	520	413	547	475	473	501	5572447	LOC5572447	AaeL_AAEL001831, AAEL001831	DNA-directed RNA polymerase II subunit RPB9	DNA-directed RNA polymerase II subunit RPB9|RNA polymerase II subunit 9		2	NC_035108.1	375245232	375246006	minus	3
	AAEL001832	462	498	510	674	452	617	5572466	LOC5572466	AaeL_AAEL001832, AAEL001832	uncharacterized LOC5572466	uncharacterized protein LOC5572466		2	NC_035108.1	376830767	376951913	plus	5
	AAEL001833	817	290	697	299	770	339	5572468	LOC5572468	AaeL_AAEL001833, AAEL001833	uncharacterized LOC5572468	uncharacterized protein LOC5572468		2	NC_035108.1	376966746	376983450	minus	2
	AAEL001835	2353	1834	2490.75	2083	2393.5	2318.5	5572450	LOC5572450	AaeL_AAEL001835, AAEL001835	sodium-coupled monocarboxylate transporter 1	sodium-coupled monocarboxylate transporter 1		2	NC_035108.1	375315859	375329969	minus	8
	AAEL001836	1013	303	1077	649	1054	511	5572455	LOC5572455	AaeL_AAEL001836, AAEL001836	uncharacterized LOC5572455	uncharacterized protein LOC5572455		2	NC_035108.1	375509589	375510577	plus	4
	AAEL001837	64	17	38	11	42	9	5572655	LOC5572655	AaeL_AAEL001837, AAEL001837	pancreatic lipase-related protein 2	pancreatic lipase-related protein 2		2	NC_035108.1	275774433	275792340	plus	3
	AAEL001838	1193	981	1212	1142.5	1190.5	1172	5572640	LOC5572640	AaeL_AAEL001838, AAEL001838	prefoldin subunit 1	prefoldin subunit 1		2	NC_035108.1	274294924	274295683	minus	2
	AAEL001839	696	293	882	634	765	531	5572635	LOC5572635	AaeL_AAEL001839, AAEL001839, CPB-II	carboxypeptidase B	carboxypeptidase B		2	NC_035108.1	184402350	184404009	plus	5
	AAEL001840	1796	509.5	1360	1655.5	1663	1174.5	5572631	LOC5572631	AaeL_AAEL001840, AAEL001840, CPB-III	carboxypeptidase B	carboxypeptidase B		2	NC_035108.1	184353549	184355386	minus	4
	AAEL001843	921.5	791	1048.5	963	946.5	998	5572648	LOC5572648	AaeL_AAEL001858, AAEL001843, AAEL001858	ski oncogene	ski oncogene		2	NC_035108.1	274602069	275103609	minus	7
	AAEL001844	581	311.5	451	572.5	521	567.5	5572630	LOC5572630	AaeL_AAEL001844, AAEL001844, CPB-IV	carboxypeptidase B	carboxypeptidase B		2	NC_035108.1	184355451	184362978	minus	3
	AAEL001845	1326	1070.5	1223.5	1204.5	1330.5	1345	5572666	LOC5572666	AaeL_AAEL001845, AAEL001845	sepiapterin reductase	sepiapterin reductase		2	NC_035108.1	276671790	276682905	plus	4
	AAEL001846	123.5	109.5	162	164.5	133.5	162.5	5572632	LOC5572632	AaeL_AAEL001846, AAEL000072, AAEL001846	carboxypeptidase O	carboxypeptidase O		2	NC_035108.1	184450059	184465837	plus	3
	AAEL001847	1360	1287.5	1391	1574.5	1333	1688.5	5572646	LOC5572646	AaeL_AAEL001847, AAEL001847	DNA-directed RNA polymerase, mitochondrial	DNA-directed RNA polymerase, mitochondrial		2	NC_035108.1	274457234	274483633	minus	6
	AAEL001850	522.5	562.2	537.7	691.41	514.2	681.14	5572641	LOC5572641	AaeL_AAEL001850, AAEL001850	uncharacterized LOC5572641	uncharacterized protein LOC5572641		2	NC_035108.1	274316670	274336484	minus	4
	AAEL001851	5466	1971	5342	2552	5344	2496	5572647	LOC5572647	AaeL_AAEL001851, AAEL001851	uncharacterized LOC5572647	uncharacterized protein LOC5572647		2	NC_035108.1	274530776	274573049	plus	7
	AAEL001852	868	793	863	998	814	903.5	5572672	LOC5572672	AaeL_AAEL001852, AAEL001852	mitochondrial import inner membrane translocase subunit Tim23	mitochondrial import inner membrane translocase subunit Tim23		2	NC_035108.1	274302071	274303787	plus	3
	AAEL001853	1064	859	1057	1026	1049	1093	5572663	LOC5572663	AaeL_AAEL001853, AAEL001853	mitochondrial Rho GTPase	LOW QUALITY PROTEIN: mitochondrial Rho GTPase		2	NC_035108.1	276592617	276622658	plus	8
	AAEL001855	1	0	3	0	0	1	5572629	LOC5572629	AaeL_AAEL001855, AAEL001855, CPB-V	carboxypeptidase B	carboxypeptidase B		2	NC_035108.1	184412121	184414141	plus	2
	AAEL001856	637	698	504	633	613	792	5572668	LOC5572668	AaeL_AAEL001856, AAEL001856	adenosine kinase	adenosine kinase		2	NC_035108.1	276687584	276704057	minus	5
	AAEL001857	229	49.5	251.5	49	221	54	5572645	LOC5572645	AaeL_AAEL001857, AAEL001857	protein msta	protein msta		2	NC_035108.1	274448957	274457188	plus	3
	AAEL001859	862	747	862	803	861	821	5572652	LOC5572652	AaeL_AAEL001859, AAEL001859	protein sly1 homolog	protein sly1 homolog		2	NC_035108.1	275274075	275281573	plus	6
	AAEL001860	435	378.5	426.5	439.5	451.5	452	5572665	LOC5572665	AaeL_AAEL001860, AAEL001860	uncharacterized LOC5572665	uncharacterized protein LOC5572665		2	NC_035108.1	276672050	276677937	plus	2
	AAEL001863	131	9	86	8	116	14	5572634	LOC5572634	AaeL_AAEL001863, AAEL001863, CPB-I	carboxypeptidase B	carboxypeptidase B		2	NC_035108.1	184431863	184433353	plus	3
	AAEL001864	11579	7513	11072	12883	11140	11589	5572651	LOC5572651	AaeL_AAEL001864, 4EBP, AAEL001864, AAEL801245	eukaryotic translation initiation factor 4E-binding protein 1	eukaryotic translation initiation factor 4E-binding protein 1|eukaryotic initiation factor 4E binding protein		2	NC_035108.1	275195378	275206760	minus	2
	AAEL001865	2361.5	1600.5	2016	2125.5	2312	2121.5	5572650	LOC5572650	AaeL_AAEL001865, AAEL001865, AAEL801244	NADH dehydrogenase [ubiquinone] 1 beta subcomplex subunit 10	NADH dehydrogenase [ubiquinone] 1 beta subcomplex subunit 10		2	NC_035108.1	275154610	275182695	minus	5
	AAEL001867	75	60	17	38	40	49	5572657	LOC5572657	AaeL_AAEL001867, AAEL001867	vesicular glutamate transporter 1	vesicular glutamate transporter 1		2	NC_035108.1	275895145	276082906	minus	8
	AAEL001869	3407	3225	3941.5	4174	3598	4364	5572671	LOC5572671	AaeL_AAEL001869, AAEL001869, AAEL801247	GMP synthase [glutamine-hydrolyzing]	GMP synthase [glutamine-hydrolyzing]		2	NC_035108.1	276888822	276934533	minus	13
	AAEL001871	202	180	171	197.5	185.5	200	5572638	LOC5572638	AaeL_AAEL001871, AAEL001871	protein-lysine N-methyltransferase CG9154	protein-lysine N-methyltransferase CG9154		2	NC_035108.1	274288518	274295002	plus	3
	AAEL001874	745	671.5	804	794	779.5	794	5572643	LOC5572643	AaeL_AAEL001874, AAEL001874	COP9 signalosome complex subunit 4	COP9 signalosome complex subunit 4		2	NC_035108.1	274383154	274402297	plus	4
	AAEL001875	421	423.33	384	486.5	399.5	536.5	5572669	LOC5572669	AaeL_AAEL001875, AAEL001875, AAEL801246	UPF0047 protein YjbQ	uncharacterized protein LOC5572669		2	NC_035108.1	276721247	276844070	plus	5
	AAEL001876	1040.5	971	1136	1219	1039	1290	5572653	LOC5572653	AaeL_AAEL001876, AAEL001876	protein decapentaplegic	protein decapentaplegic		2	NC_035108.1	275544348	275689849	minus	4
	AAEL001877	62	46	73	69	70	82.5	5572642	LOC5572642	AaeL_AAEL001877, AAEL001877	alpha-(1,3)-fucosyltransferase 10	alpha-(1,3)-fucosyltransferase 10|uncharacterized protein LOC5572642		2	NC_035108.1	274348537	274376597	minus	4
	AAEL001878	624	418	295	377	438	420	5572656	LOC5572656	AaeL_AAEL001878, AAEL001878	pancreatic triacylglycerol lipase	pancreatic triacylglycerol lipase		2	NC_035108.1	275800558	275868178	plus	5
	AAEL001879	388.5	352	410	561	359	462	5572818	LOC5572818	AaeL_AAEL001879, AAEL001879	uncharacterized LOC5572818	uncharacterized protein LOC5572818		2	NC_035108.1	391133277	391149504	plus	3
	AAEL001881	118	103	90	101	100	91	5572801	LOC5572801	AaeL_AAEL001881, AAEL001881	uncharacterized LOC5572801	uncharacterized protein LOC5572801		2	NC_035108.1	389967880	389969387	plus	2
	AAEL001882	165	34	46	181	137	144	5572814	LOC5572814	AaeL_AAEL001882, AAEL001882	uncharacterized LOC5572814	uncharacterized protein LOC5572814		2	NC_035108.1	390863227	390864314	plus	2
	AAEL001883	535.5	444	623	544	576	648	5572828	LOC5572828	AaeL_AAEL001883, AAEL001883, MED17	mediator of RNA polymerase II transcription subunit 17	mediator of RNA polymerase II transcription subunit 17|MED17_AEDAE|Mediator complex subunit 17		2	NC_035108.1	391149551	391152121	minus	3
	AAEL001886	176	216	219	226	190	211	5572819	LOC5572819	AaeL_AAEL001886, AAEL001886	zinc finger protein 853	zinc finger protein 853		2	NC_035108.1	391162667	391165922	plus	4
	AAEL001887	22223	6056	21979	7389	21701	7573	5572786	LOC5572786	AaeL_AAEL001887, AAEL001887, GS1	glutamine synthetase 1, mitochondrial	glutamine synthetase 1, mitochondrial		2	NC_035108.1	389344525	389347620	plus	3
	AAEL001888	1425	1013	1199	1126	1256	1266	5572816	LOC5572816	AaeL_AAEL001888, AAEL001888	AF4/FMR2 family member 4	AF4/FMR2 family member 4|uncharacterized protein LOC5572816		2	NC_035108.1	390875865	391007105	minus	8
	AAEL001889	0	0	0	0	1	0	5572803	LOC5572803	AaeL_AAEL001889, AAEL001889	serine-arginine protein 55	serine-arginine protein 55		2	NC_035108.1	389992269	389992838	plus	1
	AAEL001891	353	305	404	389	371	413	5572802	LOC5572802	AaeL_AAEL001891, AAEL001891	uncharacterized LOC5572802	uncharacterized protein LOC5572802		2	NC_035108.1	389977628	389981101	plus	4
	AAEL001893	268	271	308	339	294	344.5	5572789	LOC5572789	AaeL_AAEL001893, AAEL001893	zinc finger protein 391	zinc finger protein 391		2	NC_035108.1	389479426	389481463	minus	3
	AAEL001894	12	31	14	44	11	45	5572820	LOC5572820	AaeL_AAEL001894, AAEL001894	uncharacterized LOC5572820	uncharacterized protein LOC5572820		2	NC_035108.1	392092420	392323006	minus	2
	AAEL001895	10	20	5	36	5	28	5572806	LOC5572806	AaeL_AAEL001895, AAEL001895	lactosylceramide 4-alpha-galactosyltransferase	lactosylceramide 4-alpha-galactosyltransferase		2	NC_035108.1	390043551	390044873	plus	2
	AAEL001896	4539	4087	5603	5277	5024	5103	5572791	LOC5572791	AaeL_AAEL001896, AAEL001896	dnaJ homolog subfamily C member 7	dnaJ homolog subfamily C member 7		2	NC_035108.1	389504254	389556093	minus	5
	AAEL001897	3951.82	164.87	9995.23	464.13	6308.29	344	5572815	LOC5572815	AaeL_AAEL001897, AAEL001897	uncharacterized LOC5572815	uncharacterized protein LOC5572815		2	NC_035108.1	390859377	390860493	plus	2
	AAEL001898	3199	2861	3883	3870	3226	3899	5572804	LOC5572804	AaeL_AAEL001898, AAEL001898	tubulin polyglutamylase TTLL4	tubulin polyglutamylase TTLL4		2	NC_035108.1	389993567	390138313	minus	12
	AAEL001899	31	21	15	14	23	21	5572784	LOC5572784	AaeL_AAEL001899, AAEL001899	uncharacterized LOC5572784	uncharacterized protein LOC5572784		2	NC_035108.1	389436091	389451671	minus	5
	AAEL001900	66	41	68	127	79	66	5572805	LOC5572805	AaeL_AAEL001900, AAEL001900	lactosylceramide 4-alpha-galactosyltransferase	lactosylceramide 4-alpha-galactosyltransferase		2	NC_035108.1	390020192	390022338	minus	2
	AAEL001901	36	34	49	33	42	23	5572785	LOC5572785	AaeL_AAEL001901, AAEL001901	ras-related and estrogen-regulated growth inhibitor-like protein	ras-related and estrogen-regulated growth inhibitor-like protein		2	NC_035108.1	389193017	389253614	minus	5
	AAEL001902	1162	459	493	596.5	919	556	5572794	LOC5572794	AaeL_AAEL001902, AAEL001902	acidic amino acid decarboxylase GADL1	acidic amino acid decarboxylase GADL1|cysteine sulfinic acid decarboxylase|glutamate decarboxylase 1		2	NC_035108.1	389631406	389644981	plus	8
	AAEL001903	54	25	27	36	26	36	5572790	LOC5572790	AaeL_AAEL001903, AAEL001903	uncharacterized LOC5572790	uncharacterized protein LOC5572790		2	NC_035108.1	389493445	389502149	plus	8
	AAEL001904	2069.5	1813.5	2279	1987.5	2007	2256.5	5572799	LOC5572799	AaeL_AAEL001904, AAEL001904	probable actin-related protein 2/3 complex subunit 2	probable actin-related protein 2/3 complex subunit 2		2	NC_035108.1	389904041	389949037	minus	7
	AAEL001905	26	20	42	14	34	26	5572797	LOC5572797	AaeL_AAEL001905, AAEL001905	transmembrane inner ear expressed protein	transmembrane inner ear expressed protein		2	NC_035108.1	389898242	389899197	plus	2
	AAEL001906	2127	2010	2377	2338	2127	2519	5572793	LOC5572793	AaeL_AAEL001906, AAEL001906	dentin sialophosphoprotein	dentin sialophosphoprotein		2	NC_035108.1	389562159	389590653	plus	6
	AAEL001909	140	135.5	157	127.5	161.5	168	5572800	LOC5572800	AaeL_AAEL001909, AAEL001909	28S ribosomal protein S21, mitochondrial	28S ribosomal protein S21, mitochondrial		2	NC_035108.1	389961011	389961649	minus	2
	AAEL001910	687	751	874	868	788	936	5572792	LOC5572792	AaeL_AAEL001910, AAEL001910	zinc finger protein 836	zinc finger protein 836		2	NC_035108.1	389518045	389529528	plus	4
	AAEL001911	1	42	0	38	1	44	5572788	LOC5572788	AaeL_AAEL001911, AAEL001911	uncharacterized LOC5572788	uncharacterized protein LOC5572788		2	NC_035108.1	389490526	389491203	plus	2
	AAEL001912	239	169	279	187	248	202	5572825	LOC5572825	AaeL_AAEL001912, AAEL001912	fork head domain transcription factor slp2	fork head domain transcription factor slp2		2	NC_035108.1	390664953	390666844	minus	1
	AAEL001913	3998.5	3356	4169	4106.5	3917	4464	5572798	LOC5572798	AaeL_AAEL001913, AAEL001913	uncharacterized LOC5572798	uncharacterized protein LOC5572798		2	NC_035108.1	389850740	389874624	minus	3
	AAEL001914	2147.5	2267	2281.5	2337	1995	2662	5572817	LOC5572817	AaeL_AAEL001914, AAEL001914	protein bark beetle	protein bark beetle		2	NC_035108.1	391029645	391103720	minus	13
	AAEL001915	595	532	158	497.5	367	579	5572795	LOC5572795	AaeL_AAEL001884, AAEL001884, AAEL001915, VKR	uncharacterized LOC5572795	uncharacterized protein LOC5572795|venus kinase receptor		2	NC_035108.1	389659114	389810433	plus	7
	AAEL001916	5733	5198	5784	5247	5583	5857	5573015	LOC5573015	AaeL_AAEL001916, AAEL001916	eukaryotic translation initiation factor 4E	eukaryotic translation initiation factor 4E		2	NC_035108.1	193431764	193448151	plus	4
	AAEL001917	611	656	799	755	675	777	5573002	LOC5573002	AaeL_AAEL001917, AAEL001917	ribosome biogenesis protein BRX1 homolog	ribosome biogenesis protein BRX1 homolog		2	NC_035108.1	194469914	194488039	minus	2
	AAEL001918	2918	1150	2652	1322	2702	1464	5572987	LOC5572987	AaeL_AAEL001918, AAEL001918	pheromone-regulated protein PRM7	pheromone-regulated protein PRM7		3	NC_035109.1	227146206	227450136	minus	7
	AAEL001919	2501	1897	2667	2306.43	2429.33	2492	5572983	LOC5572983	AaeL_AAEL001919, AAEL001919	tyrosine-protein phosphatase non-receptor type 61F	tyrosine-protein phosphatase non-receptor type 61F		2	NC_035108.1	195549896	195609605	plus	9
	AAEL001920	461	381.5	398	370	410	405	5572993	LOC5572993	AaeL_AAEL001920, AAEL001920	protein msta	protein msta		3	NC_035109.1	226961390	226999308	plus	5
	AAEL001922	577	667	685	824	656	868	5573003	LOC5573003	AaeL_AAEL001922, AAEL001922	uncharacterized LOC5573003	uncharacterized protein LOC5573003		2	NC_035108.1	194458024	194460442	plus	2
	AAEL001925	4801	5133	5549.5	6212	4964	6630	5573007	LOC5573007	AaeL_AAEL001921, AAEL001921, AAEL001925, AAEL015517	DNA N6-methyl adenine demethylase	DNA N6-methyl adenine demethylase		2	NC_035108.1	193912862	194399611	plus	15
	AAEL001928	1725.5	1296.67	1878	1183.33	1789.83	1384.42	5572986	LOC5572986	AaeL_AAEL001928, AAEL001928, ACT-1, ACT1_AEDAE, Aaeact-1, actin	actin-1	actin-1		3	NC_035109.1	227526858	227530378	minus	2
	AAEL001929	155	71	272	69	207	74	5573010	LOC5573010	AaeL_AAEL001929, AAEL001929, SPZ5	protein spaetzle 5	protein spaetzle 5		2	NC_035108.1	193709443	193762823	plus	6
	AAEL001930	1393	984.5	1374	1336	1338	1254	5572982	LOC5572982	AaeL_AAEL001930, AAEL001930	PRA1 family protein 3	PRA1 family protein 3		2	NC_035108.1	195532439	195545639	minus	3
	AAEL001931	369.29	360	374	359	368	376	5573005	LOC5573005	AaeL_AAEL001931, AAEL001931	probable tRNA N6-adenosine threonylcarbamoyltransferase	probable tRNA N6-adenosine threonylcarbamoyltransferase		2	NC_035108.1	194427966	194429238	minus	2
	AAEL001932	56	61	38	57	60	44	5573014	LOC5573014	AaeL_AAEL001932, AAEL001932, FADD	fas-associated death domain protein	fas-associated death domain protein		2	NC_035108.1	193458980	193459977	minus	2
	AAEL001934	98	105	135	102	136	93	5572984	LOC5572984	AaeL_AAEL001934, AAEL001934	zinc finger protein 808	zinc finger protein 808		2	NC_035108.1	195623474	195625727	minus	3
	AAEL001935	2535	2178	4283	2995	3220	2994	5573001	LOC5573001	AaeL_AAEL001935, AAEL001935, Ctl1	CTL-like protein 1	CTL-like protein 1|CTLH1_AEDAE|Choline transporter-like 1		2	NC_035108.1	194489397	194512747	plus	5
	AAEL001936	644	519	422	396.5	570	532	5572995	LOC5572995	AaeL_AAEL001936, AAEL001936	protein msta	protein msta		3	NC_035109.1	226851092	226897739	minus	6
	AAEL001937	3099	2166	2782	2677.5	2977	2834	5572994	LOC5572994	AaeL_AAEL001937, AAEL001937	selenium-binding protein 1-B	selenium-binding protein 1-B		3	NC_035109.1	226914837	226916745	plus	4
	AAEL001938	53	34	25	23	34	34	5572988	LOC5572988	AaeL_AAEL001938, AAEL001938	ATP-binding cassette sub-family A member 1	ATP-binding cassette sub-family A member 1		3	NC_035109.1	227108694	227135343	plus	8
	AAEL001939	942	969	1118	1233	960	1361	5572990	LOC5572990	AaeL_AAEL001939, AAEL001939	uncharacterized LOC5572990	uncharacterized protein LOC5572990		3	NC_035109.1	227038316	227082917	plus	14
	AAEL001940	565	477	617	611	531	692	5573011	LOC5573011	AaeL_AAEL001940, AAEL001940	phosphatidate cytidylyltransferase, photoreceptor-specific	phosphatidate cytidylyltransferase, photoreceptor-specific		2	NC_035108.1	193628321	193690100	plus	12
	AAEL001943	370	313	366	300	403	310	5573004	LOC5573004	AaeL_AAEL001926, AAEL001926	uncharacterized LOC5573004	uncharacterized protein LOC5573004		2	NC_035108.1	194426817	194427620	plus	2
	AAEL001946	13707.5	7983.5	12133	9679.5	12601	10359.5	5573016	LOC5573016	AaeL_AAEL001946, AAEL001946, AAEL014743	four and a half LIM domains protein 2	four and a half LIM domains protein 2|prickle-like protein 3		2	NC_035108.1	193177141	193422304	plus	12
	AAEL001949	28	7	21	8	21	7	5572996	LOC5572996	AaeL_AAEL001949, AAEL001949	uncharacterized LOC5572996	uncharacterized protein LOC5572996		3	NC_035109.1	226817834	226826520	minus	4
	AAEL001950	531	506	551	559	464	725	5572989	LOC5572989	AaeL_AAEL001950, AAEL001950	NEDD8 ultimate buster 1	NEDD8 ultimate buster 1|putative adaptor protein nub1		3	NC_035109.1	227087086	227091016	minus	6
	AAEL001951	23674.4	1266.83	20747.8	1293.58	22544	1440.08	5572985	LOC5572985	AaeL_AAEL001951, AAEL001951	actin, indirect flight muscle	actin, indirect flight muscle|pupal-specific flight muscle actin		3	NC_035109.1	227584945	227588623	plus	3
	AAEL001952	1657	1466.25	1699.5	1540	1746.25	1719.25	5572992	LOC5572992	AaeL_AAEL001952, AAEL001952	28 kDa heat- and acid-stable phosphoprotein	28 kDa heat- and acid-stable phosphoprotein|phosphoprotein pdgfa-associated protein		3	NC_035109.1	227013151	227016857	plus	4
	AAEL001954	911	492	1050	652	967	659	5573012	LOC5573012	AaeL_AAEL001954, AAEL001954	sorting nexin-16	sorting nexin-16		2	NC_035108.1	193659831	193670181	minus	4
	AAEL001958	1	65.5	2	63.5	1	62	5573185	LOC5573185	AaeL_AAEL001958, AAEL001958	uncharacterized LOC5573185	uncharacterized protein LOC5573185		2	NC_035108.1	426617631	426620748	minus	4
	AAEL001959	2098	615	1858.5	876	2015	929	5573190	LOC5573190	AaeL_AAEL001959, AAEL001959	uncharacterized LOC5573190	uncharacterized protein LOC5573190		2	NC_035108.1	426666151	426684601	plus	2
	AAEL001960	479	243.25	436.25	519.58	465.25	393.25	5573117	LOC5573117	AaeL_AAEL001960, AAEL001960	probable cytochrome P450 12a4, mitochondrial	probable cytochrome P450 12a4, mitochondrial		2	NC_035108.1	423973541	423975686	plus	7
	AAEL001962	456.5	335.5	358	340.5	373.5	421	5573172	LOC5573172	AaeL_AAEL001962, AAEL001962	transmembrane protein 184C	transmembrane protein 184C		2	NC_035108.1	426338982	426359333	minus	5
	AAEL001963	862	402	1139	510	943	495.5	5573133	LOC5573133	AaeL_AAEL001963, AAEL001963	ejaculatory bulb-specific protein 3	ejaculatory bulb-specific protein 3		2	NC_035108.1	425618021	425663983	minus	3
	AAEL001964	601	591	968	2198	721.5	1448	5573170	LOC5573170	AaeL_AAEL001964, AAEL001964	ejaculatory bulb-specific protein 3	ejaculatory bulb-specific protein 3		2	NC_035108.1	426286275	426294959	plus	3
	AAEL001965	11695.5	5965	11118.5	12610	11479.5	10141.8	5573204	LOC5573204	AaeL_AAEL001965, AAEL001965	chitinase-like protein Idgf4	chitinase-like protein Idgf4		2	NC_035108.1	425532620	425541312	minus	3
	AAEL001967	113.83	80.51	333.12	125.14	233.8	145.84	5573152	LOC5573152	AaeL_AAEL001967, AAEL001967	ejaculatory bulb-specific protein 3	ejaculatory bulb-specific protein 3		2	NC_035108.1	426147302	426148063	minus	2
	AAEL001968	1948	1652	2174	1808	1993	1997	5573191	LOC5573191	AaeL_AAEL001968, AAEL001968	protein catecholamines up	protein catecholamines up		2	NC_035108.1	426707156	426718570	plus	5
	AAEL001969	37185.5	34797.5	38414.2	37236	38237	40648.5	5573138	LOC5573138	AaeL_AAEL001969, AAEL001969	ejaculatory bulb-specific protein 3	ejaculatory bulb-specific protein 3		2	NC_035108.1	425976948	425990985	minus	2
	AAEL001971	304	248	300	316	278	333	5573192	LOC5573192	AaeL_AAEL001971, AAEL001971	WW domain-binding protein 11	WW domain-binding protein 11		2	NC_035108.1	426727990	426729726	minus	1
	AAEL001972	617	529.5	625	611.5	600.5	606.5	5573182	LOC5573182	AaeL_AAEL001972, AAEL001972	transcription initiation factor TFIID subunit 13	transcription initiation factor TFIID subunit 13		2	NC_035108.1	426601155	426602180	plus	2
	AAEL001974	322	276	366	290	330	316	5573121	LOC5573121	AaeL_AAEL001974, AAEL001974	uncharacterized LOC5573121	uncharacterized protein LOC5573121		2	NC_035108.1	424689779	424695503	plus	2
	AAEL001975	0	0	0	0	0	0	5573144	LOC5573144	AaeL_AAEL001975, AAEL001975	ejaculatory bulb-specific protein 3	ejaculatory bulb-specific protein 3		2	NC_035108.1	426088473	426089016	plus	1
	AAEL001976	0	93.5	2	92.5	1.5	113	5573184	LOC5573184	AaeL_AAEL001976, AAEL001976	cAMP-dependent protein kinase catalytic subunit beta	cAMP-dependent protein kinase catalytic subunit beta		2	NC_035108.1	426610944	426617651	plus	3
	AAEL001978	144	105	106	101	108	140	5573202	LOC5573202	AaeL_AAEL001978, AAEL001978	uroporphyrinogen-III synthase	uroporphyrinogen-III synthase		2	NC_035108.1	425323308	425325037	minus	1
	AAEL001980	517.34	815.38	860.75	461.21	640.1	738.5	5573161	LOC5573161	AaeL_AAEL001980, AAEL001980	ejaculatory bulb-specific protein 3	ejaculatory bulb-specific protein 3		2	NC_035108.1	426194194	426194982	plus	2
	AAEL001981	15	472	5	11	10.32	284.5	5573146	LOC5573146	AaeL_AAEL001981, AAEL001981	ejaculatory bulb-specific protein 3	ejaculatory bulb-specific protein 3		2	NC_035108.1	426110234	426110825	plus	1
	AAEL001982	309	271	395	374.5	358	299	5573183	LOC5573183	AaeL_AAEL001982, AAEL001982	KDEL motif-containing protein 1	KDEL motif-containing protein 1		2	NC_035108.1	426601967	426610186	minus	3
	AAEL001984	218	264	223	220	296	231	5573120	LOC5573120	AaeL_AAEL001984, AAEL001984	zinc finger protein 391	zinc finger protein 391		2	NC_035108.1	424684974	424687222	minus	3
	AAEL001985	2	11	6	4	7	8	5573137	LOC5573137	AaeL_AAEL001985, AAEL001985	ejaculatory bulb-specific protein 3	ejaculatory bulb-specific protein 3		2	NC_035108.1	425945308	425946079	minus	2
	AAEL001986	399	341	455	435	399	489	5573188	LOC5573188	AaeL_AAEL001986, AAEL001986	kinesin-like protein KIF14	kinesin-like protein KIF14		2	NC_035108.1	426640801	426704605	minus	4
	AAEL001987	22.32	223.69	24.85	32.8	20.52	133.97	5573160	LOC5573160	AaeL_AAEL001987, AAEL001987	ejaculatory bulb-specific protein 3	ejaculatory bulb-specific protein 3		2	NC_035108.1	426187957	426188707	plus	2
	AAEL001988	27.55	498.92	65.16	41.74	38.35	341.38	5573159	LOC5573159	AaeL_AAEL001988, AAEL001988	ejaculatory bulb-specific protein 3	ejaculatory bulb-specific protein 3		2	NC_035108.1	426181495	426182286	plus	2
	AAEL001989	1	0	1	0	0	1	5573142	LOC5573142	AaeL_AAEL001989, AAEL001989	ejaculatory bulb-specific protein 3	ejaculatory bulb-specific protein 3		2	NC_035108.1	426078271	426078844	plus	1
	AAEL001991	316.43	169.88	299.86	558.68	319.76	362.75	5573156	LOC5573156	AaeL_AAEL001991, AAEL001991	ejaculatory bulb-specific protein 3	ejaculatory bulb-specific protein 3		2	NC_035108.1	426169869	426170509	minus	2
	AAEL001992	7039.75	7807.5	8203	8854	6960	9669	5573115	LOC5573115	AaeL_AAEL002037, AAEL002037	uncharacterized LOC5573115	uncharacterized protein LOC5573115		2	NC_035108.1	424370810	424545281	minus	35
	AAEL001993	1808.25	1134.28	1809.01	2986.56	1893.62	2340.63	5573155	LOC5573155	AaeL_AAEL001993, AAEL001993	ejaculatory bulb-specific protein 3	ejaculatory bulb-specific protein 3		2	NC_035108.1	426156668	426157361	plus	2
	AAEL001994	2.25	0	0.5	1.75	0.5	2	5573141	LOC5573141	AaeL_AAEL001994, AAEL001994	ejaculatory bulb-specific protein 3	ejaculatory bulb-specific protein 3		2	NC_035108.1	426077337	426078100	minus	1
	AAEL001995	488.57	544.36	863.81	659.29	650.77	746.67	5573149	LOC5573149	AaeL_AAEL001995, AAEL001995	ejaculatory bulb-specific protein 3	ejaculatory bulb-specific protein 3		2	NC_035108.1	426119798	426120483	minus	2
	AAEL001997	345	357	405	442	370	435	5573119	LOC5573119	AaeL_AAEL001997, AAEL001997	nucleolin 1	nucleolin 1		2	NC_035108.1	424623276	424624240	minus	2
	AAEL001998	1132	558	1150	899	1126	747	5573200	LOC5573200	AaeL_AAEL001998, AAEL001998	uncharacterized LOC5573200	uncharacterized protein LOC5573200		2	NC_035108.1	425293957	425305240	minus	7
	AAEL001999	106.52	94.83	389.94	197.17	216.67	150.17	5573153	LOC5573153	AaeL_AAEL002021, AAEL002021	ejaculatory bulb-specific protein 3	ejaculatory bulb-specific protein 3		2	NC_035108.1	426148289	426148960	plus	3
	AAEL002000	1	2	0	1	2	2	5573124	LOC5573124	AaeL_AAEL002000, AAEL002000	carboxypeptidase B	carboxypeptidase B		2	NC_035108.1	424779419	424780901	minus	3
	AAEL002001	3.42	468.98	15.75	18.22	8.38	278.62	5573164	LOC5573164	AaeL_AAEL002001, AAEL002001	ejaculatory bulb-specific protein 3	ejaculatory bulb-specific protein 3		2	NC_035108.1	426218291	426218984	minus	2
	AAEL002002	296.5	210.5	285	224	307.5	252	5573180	LOC5573180	AaeL_AAEL002002, AAEL002002	28S ribosomal protein S18b, mitochondrial	28S ribosomal protein S18b, mitochondrial		2	NC_035108.1	426587375	426588001	minus	1
	AAEL002003	43.75	48	29.5	184.25	27.5	142	5573166	LOC5573166	AaeL_AAEL002003, AAEL002003, AAEL002027	ejaculatory bulb-specific protein 3	ejaculatory bulb-specific protein 3		2	NC_035108.1	426239090	426239669	minus	1
	AAEL002004	40.27	235.97	63.72	26.72	75.01	172.68	5573158	LOC5573158	AaeL_AAEL002004, AAEL002004	ejaculatory bulb-specific protein 3	ejaculatory bulb-specific protein 3		2	NC_035108.1	426180147	426180955	minus	2
	AAEL002005	209	376.75	241.75	569.42	224.75	551.75	5573113	LOC5573113	AaeL_AAEL002005, AAEL002005, CYP12F6	cytochrome P450 CYP12A2	cytochrome P450 CYP12A2		2	NC_035108.1	423983426	423985551	plus	6
	AAEL002006	607	545.5	741	631	595	629.5	5573181	LOC5573181	AaeL_AAEL002006, AAEL002006	protein nessun dorma	protein nessun dorma		2	NC_035108.1	426594419	426601413	plus	3
	AAEL002007	87.91	1643.92	110.28	235.61	82.1	1216.29	5573165	LOC5573165	AaeL_AAEL002007, AAEL002007	ejaculatory bulb-specific protein 3	ejaculatory bulb-specific protein 3		2	NC_035108.1	426232309	426233145	plus	2
	AAEL002009	1063	900	1003	1176	960	1139	5573139	LOC5573139	AaeL_AAEL002009, AAEL002009	putative neutral sphingomyelinase	putative neutral sphingomyelinase		2	NC_035108.1	426042870	426058966	minus	4
	AAEL002010	171	147	245	228	191	235	5573174	LOC5573174	AaeL_AAEL002010, AAEL002010	cell division cycle protein 123 homolog	cell division cycle protein 123 homolog		2	NC_035108.1	426390705	426399364	plus	2
	AAEL002011	182	179	174	204	165	178	5573203	LOC5573203	AaeL_AAEL002011, AAEL002011	putative odorant-binding protein A10	putative odorant-binding protein A10		2	NC_035108.1	425344397	425499974	plus	2
	AAEL002012	1187	934	1088	1087	1082	1220	5573171	LOC5573171	AaeL_AAEL002012, AAEL002012	phosphorylated adapter RNA export protein	phosphorylated adapter RNA export protein		2	NC_035108.1	426309360	426323517	plus	7
	AAEL002015	64.81	19.12	145.74	136.08	124.86	97.58	5573157	LOC5573157	AaeL_AAEL002015, AAEL002015	ejaculatory bulb-specific protein 3	ejaculatory bulb-specific protein 3		2	NC_035108.1	426172330	426173056	plus	2
	AAEL002016	958.62	815.37	943.22	843.25	922.64	1071.88	5573178	LOC5573178	AaeL_AAEL002016, AAEL002016	putative apoptosis-inducing factor 1, mitochondrial	putative apoptosis-inducing factor 1, mitochondrial		2	NC_035108.1	426568796	426580305	plus	4
	AAEL002017	192.24	790.56	174.37	188.82	208.78	684.68	5573163	LOC5573163	AaeL_AAEL002017, AAEL002017	ejaculatory bulb-specific protein 3	ejaculatory bulb-specific protein 3		2	NC_035108.1	426216120	426216831	plus	2
	AAEL002019	285	201	197	252	260	258	5573193	LOC5573193	AaeL_AAEL002019, AAEL002019	tetratricopeptide repeat protein 19 homolog, mitochondrial	tetratricopeptide repeat protein 19 homolog, mitochondrial		2	NC_035108.1	426730399	426731850	minus	2
	AAEL002021	126.2	62.78	304.71	180.21	217.96	134.83	5573153	LOC5573153	AaeL_AAEL002021, AAEL002021	ejaculatory bulb-specific protein 3	ejaculatory bulb-specific protein 3		2	NC_035108.1	426148289	426148960	plus	3
	AAEL002022	18.25	22.25	27	43.25	19.17	28	5573169	LOC5573169	AaeL_AAEL002022, AAEL002022	ejaculatory bulb-specific protein 3	ejaculatory bulb-specific protein 3		2	NC_035108.1	426264994	426265798	minus	2
	AAEL002023	14021.5	10068	16110.5	16012	14467.5	14527.8	5573132	LOC5573132	AaeL_AAEL002023, AAEL002023	chitinase-like protein Idgf4	chitinase-like protein Idgf4		2	NC_035108.1	425558593	425582486	minus	3
	AAEL002024	127.5	73.18	127.39	95.49	122.84	87.06	5573148	LOC5573148	AaeL_AAEL002024, AAEL002024	ejaculatory bulb-specific protein 3	ejaculatory bulb-specific protein 3		2	NC_035108.1	426113257	426113918	plus	2
	AAEL002026	0.25	0	0	9	1.17	4	5573140	LOC5573140	AaeL_AAEL002026, AAEL002026	ejaculatory bulb-specific protein 3	ejaculatory bulb-specific protein 3		2	NC_035108.1	426076034	426076793	minus	1
	AAEL002028	98	697	77	149	58	520	5573168	LOC5573168	AaeL_AAEL002028, AAEL002028	ejaculatory bulb-specific protein 3	ejaculatory bulb-specific protein 3		2	NC_035108.1	426252916	426253657	plus	2
	AAEL002029	1258.02	1286.47	1594.31	2361.9	1428.69	1941.12	5573150	LOC5573150	AaeL_AAEL002029, AAEL002029	ejaculatory bulb-specific protein 3	ejaculatory bulb-specific protein 3		2	NC_035108.1	426129473	426130220	minus	2
	AAEL002031	1618	1831	2004	1994	1900	2064	5573116	LOC5573116	AaeL_AAEL002031, AAEL002031, CYP12F7	cytochrome P450 CYP12A2	cytochrome P450 CYP12A2		2	NC_035108.1	423992667	424001455	minus	7
	AAEL002034	0	0	0	0	1	0	5573143	LOC5573143	AaeL_AAEL002034, AAEL002034	ejaculatory bulb-specific protein 3	ejaculatory bulb-specific protein 3		2	NC_035108.1	426086788	426087923	minus	2
	AAEL002035	899.56	159.55	766.64	962.81	963.98	594.46	5573154	LOC5573154	AaeL_AAEL002035, AAEL002035	ejaculatory bulb-specific protein 3	ejaculatory bulb-specific protein 3		2	NC_035108.1	426155162	426155796	minus	2
	AAEL002036	64	131	80	171	81	244	5573177	LOC5573177	AaeL_AAEL002036, AAEL002036	uncharacterized LOC5573177	uncharacterized protein LOC5573177		2	NC_035108.1	426553355	426568632	minus	5
	AAEL002038	132.67	632.96	198.37	169.55	141.46	506.54	5573162	LOC5573162	AaeL_AAEL002038, AAEL002038	ejaculatory bulb-specific protein 3	ejaculatory bulb-specific protein 3		2	NC_035108.1	426197497	426198268	plus	2
	AAEL002039	1281	1431	436	1657	884	1853	5573122	LOC5573122	AaeL_AAEL002039, AAEL001970, AAEL002039	uncharacterized LOC5573122	uncharacterized protein LOC5573122		2	NC_035108.1	424695504	425113150	minus	16
	AAEL002040	1	613	0	0.25	1.17	358	5573145	LOC5573145	AaeL_AAEL002040, AAEL002040	ejaculatory bulb-specific protein 3	ejaculatory bulb-specific protein 3		2	NC_035108.1	426093169	426093824	minus	2
	AAEL002041	354.58	343.9	506.05	640.48	462.68	574.2	5573151	LOC5573151	AaeL_AAEL002041, AAEL002041	ejaculatory bulb-specific protein 3	ejaculatory bulb-specific protein 3		2	NC_035108.1	426119798	426136409	minus	2
	AAEL002043	233.5	206	150.5	171	196	194	5573422	LOC5573422	AaeL_AAEL002043, AAEL002043, CYP305A5	probable cytochrome P450 305a1	probable cytochrome P450 305a1		2	NC_035108.1	119686613	119701198	plus	3
	AAEL002047	21299	23401	26736.5	28119	24059	28176	5573413	LOC5573413	AaeL_AAEL002047, AAEL002047	40S ribosomal protein S10b	40S ribosomal protein S10b|ribosomal protein S10E		1	NC_035107.1	58231915	58232988	minus	3
	AAEL002048	1626	1314	1496	1310	1689	1465	5573411	LOC5573411	AaeL_AAEL002048, AAEL002048	histidine--tRNA ligase, cytoplasmic	histidine--tRNA ligase, cytoplasmic		1	NC_035107.1	58275663	58302221	minus	4
	AAEL002049	137	289	96	285	127	333	5573421	LOC5573421	AaeL_AAEL002049, AAEL002049	protein cycle	aryl hydrocarbon receptor nuclear translocator-like protein 1|protein cycle|cycle protein		2	NC_035108.1	119701096	119887446	minus	14
	AAEL002050	296	343	327	408	328	500	5573420	LOC5573420	AaeL_AAEL008402, AAEL002050, AAEL008402	nitric oxide synthase-interacting protein homolog	nitric oxide synthase-interacting protein homolog		2	NC_035108.1	119901498	119902874	minus	5
	AAEL002051	340	328	391	371	318	441	5573396	LOC5573396	AaeL_AAEL002735, AAEL002051, AAEL002735	sodium/hydrogen exchanger 7	sodium/hydrogen exchanger 7		2	NC_035108.1	356742961	356790824	plus	16
	AAEL002055	774	982	903.5	1246	866	1264	5573386	LOC5573386	AaeL_AAEL002055, AAEL002055	neuroendocrine protein 7B2	neuroendocrine protein 7B2		2	NC_035108.1	356309156	356352442	minus	3
	AAEL002056	185	161	189	194	194	224	5573416	LOC5573416	AaeL_AAEL002056, AAEL002056, CTU2_AEDAE	cytoplasmic tRNA 2-thiolation protein 2	cytoplasmic tRNA 2-thiolation protein 2		2	NC_035108.1	119994368	119995901	minus	2
	AAEL002057	453	388	435	321	403	454	5575889	LOC5575889	AaeL_AAEL002750, AAEL002750	gastrula zinc finger protein XlCGF53.1	gastrula zinc finger protein XlCGF53.1		2	NC_035108.1	356790885	356831616	minus	4
	AAEL002061	1953	1802	2378	1919	2141.5	2165	5573389	LOC5573389	AaeL_AAEL002061, AAEL002061	manganese-transporting ATPase 13A1	manganese-transporting ATPase 13A1		2	NC_035108.1	356593631	356620570	minus	6
	AAEL002065	419	369	447	487	372	462	5573392	LOC5573392	AaeL_AAEL002065, AAEL002065	hydroxymethylglutaryl-CoA lyase, mitochondrial	hydroxymethylglutaryl-CoA lyase, mitochondrial		2	NC_035108.1	356667414	356676885	plus	4
	AAEL002068	1838	1490	1980	1770	1771.5	1792	5573395	LOC5573395	AaeL_AAEL002068, AAEL002068	mitochondrial-processing peptidase subunit alpha	mitochondrial-processing peptidase subunit alpha		2	NC_035108.1	356637359	356651964	minus	4
	AAEL002069	291	235	274	271	269	290	5573417	LOC5573417	AaeL_AAEL002069, AAEL002069	probable malonyl-CoA-acyl carrier protein transacylase, mitochondrial	probable malonyl-CoA-acyl carrier protein transacylase, mitochondrial		2	NC_035108.1	119987844	119994354	plus	2
	AAEL002070	566	310	481	373	450.5	354	5573391	LOC5573391	AaeL_AAEL002070, AAEL002070	myosin-2 heavy chain	myosin-2 heavy chain		2	NC_035108.1	356685605	356722013	plus	19
	AAEL002072	30	88	79	91	60	122	5573408	LOC5573408	AaeL_AAEL002072, AAEL002072	uncharacterized LOC5573408	uncharacterized protein LOC5573408		1	NC_035107.1	58365247	58366803	plus	2
	AAEL002075	31	18	17	21	15	23	5573385	LOC5573385	AaeL_AAEL002075, AAEL002075	uncharacterized LOC5573385	uncharacterized protein LOC5573385		2	NC_035108.1	356472371	356498180	plus	3
	AAEL002077	3839	3694	3944.33	4345	3971	4560	5573407	LOC5573407	AaeL_AAEL002077, AAEL002077	UV excision repair protein RAD23 homolog B	UV excision repair protein RAD23 homolog B		1	NC_035107.1	58393654	58413974	minus	3
	AAEL002078	271	234	318	272	283	294	5573410	LOC5573410	AaeL_AAEL002078, AAEL002078	RING finger protein 141	RING finger protein 141		1	NC_035107.1	58306013	58310880	plus	2
	AAEL002079	81	81	82	99	83	95	5573384	LOC5573384	AaeL_AAEL002079, AAEL002079	TBP-related factor	TBP-related factor		2	NC_035108.1	356627788	356629128	plus	3
	AAEL002080	1158	1285	1509	1659	1189	1674	5573393	LOC5573393	AaeL_AAEL002080, AAEL002080	uncharacterized LOC5573393	uncharacterized protein LOC5573393		2	NC_035108.1	356655410	356663631	minus	5
	AAEL002083	17306	17178	19675	20643	17502	21734	5573418	LOC5573418	AaeL_AAEL002083, AAEL002083	ATP-dependent RNA helicase dbp2	ATP-dependent RNA helicase dbp2		2	NC_035108.1	119971165	119981828	minus	4
	AAEL002084	1167	1077	1212	1504	1237	1521	5573412	LOC5573412	AaeL_AAEL002084, AAEL002084	sin3 histone deacetylase corepressor complex component SDS3	sin3 histone deacetylase corepressor complex component SDS3		1	NC_035107.1	58241996	58260914	plus	3
	AAEL002085	90	135	302	82	145	177	5573388	LOC5573388	AaeL_AAEL002085, AAEL002085, CYP4H31, CYP4H31v2	cytochrome P450 4d8	cytochrome P450 4d8		2	NC_035108.1	356390672	356392588	plus	5
	AAEL002088	265	223	214.5	243.5	247.5	279	5573593	LOC5573593	AaeL_AAEL002088, AAEL002088	protein tipE	protein tipE		3	NC_035109.1	177302739	177325824	minus	6
	AAEL002089	386	338	413.5	400	382.5	439	5573578	LOC5573578	AaeL_AAEL002089, AAEL002089	ralA-binding protein 1	ralA-binding protein 1		3	NC_035109.1	178392795	178406025	minus	5
	AAEL002091	520	501	614	561	557	645	5573568	LOC5573568	AaeL_AAEL002091, AAEL002091	ubiquitin thioesterase trabid	ubiquitin thioesterase trabid		3	NC_035109.1	178964776	178994218	minus	6
	AAEL002092	730	2283	425.46	4159.5	677.25	3745.17	5573587	LOC5573587	AaeL_AAEL002092, AAEL002092	larval cuticle protein A3A	larval cuticle protein A3A		3	NC_035109.1	177534227	177537162	minus	3
	AAEL002094	1	0	0	5	1	2	5573579	LOC5573579	AaeL_AAEL002094, AAEL002094	uncharacterized LOC5573579	uncharacterized protein LOC5573579		3	NC_035109.1	178228357	178234249	minus	1
	AAEL002097	399	367.5	413.5	385	421.5	431	5573577	LOC5573577	AaeL_AAEL002097, AAEL002097	golgin-84	golgin-84		3	NC_035109.1	178409866	178425053	plus	4
	AAEL002098	367	308	382	417	402	422	5573608	LOC5573608	AaeL_AAEL002098, AAEL002098	DNA repair endonuclease XPF	DNA repair endonuclease XPF		3	NC_035109.1	176782181	176796168	minus	6
	AAEL002099	64	53	32	114	48	101	5573609	LOC5573609	AaeL_AAEL002099, AAEL002099	larval cuticle protein A2B	larval cuticle protein A2B		3	NC_035109.1	177542658	177545185	minus	3
	AAEL002102	681	409	750	424	697	489	5573595	LOC5573595	AaeL_AAEL002102, AAEL002102	ero1-like protein	ero1-like protein		3	NC_035109.1	177246771	177266804	plus	7
	AAEL002103	12	106	17	115	13	127	5573562	LOC5573562	AaeL_AAEL002103, AAEL002103	histone H1, gonadal	histone H1, gonadal		3	NC_035109.1	179062587	179063520	minus	2
	AAEL002104	91	125	120	135	118	157	5573576	LOC5573576	AaeL_AAEL002104, AAEL002104	zinc finger protein 652-A	zinc finger protein 652-A		3	NC_035109.1	178429511	178439744	minus	3
	AAEL002105	63	59	59	73	46	56	5573602	LOC5573602	AaeL_AAEL002105, AAEL002105	U11/U12 small nuclear ribonucleoprotein 48 kDa protein	U11/U12 small nuclear ribonucleoprotein 48 kDa protein		3	NC_035109.1	176916868	176918003	minus	3
	AAEL002106	194	161	181	197	160	172.5	5573565	LOC5573565	AaeL_AAEL002106, AAEL002106	snRNA-activating protein complex subunit 3	snRNA-activating protein complex subunit 3		3	NC_035109.1	179044433	179058671	plus	2
	AAEL002107	2299	2180	2592	2524	2389	2660	5573581	LOC5573581	AaeL_AAEL002107, AAEL002107	sulfide:quinone oxidoreductase, mitochondrial	sulfide:quinone oxidoreductase, mitochondrial		3	NC_035109.1	177829387	177843782	plus	6
	AAEL002108	331	266	369	342	340	372	5573604	LOC5573604	AaeL_AAEL002108, AAEL002108	ribosomal RNA small subunit methyltransferase NEP1	ribosomal RNA small subunit methyltransferase NEP1		3	NC_035109.1	176904414	176905376	minus	3
	AAEL002109	308	229	327	426	307	394	5573564	LOC5573564	AaeL_AAEL002109, AAEL002109	uncharacterized LOC5573564	uncharacterized protein LOC5573564		3	NC_035109.1	179300055	179303112	minus	5
	AAEL002110	851.5	1197.67	54.5	1749.5	544	1685.25	5573586	LOC5573586	AaeL_AAEL002110, AAEL002110	larval cuticle protein A2B	larval cuticle protein A2B		3	NW_018736332.1	20704	21776	minus	3
	AAEL002111	36	30	21	30	45	34.5	5573585	LOC5573585	AaeL_AAEL002111, AAEL002111	cuticle protein 7	cuticle protein 7		3	NC_035109.1	177593807	177601605	plus	2
	AAEL002112	292.5	371.5	428.5	380	325.5	421	5573597	LOC5573597	AaeL_AAEL002112, AAEL002112	NGFI-A-binding protein homolog	NGFI-A-binding protein homolog		3	NC_035109.1	177037131	177125727	minus	7
	AAEL002113	218	156	200.5	149	190	205	5573603	LOC5573603	AaeL_AAEL002113, AAEL002113	3-oxoacyl-[acyl-carrier-protein] synthase, mitochondrial	3-oxoacyl-[acyl-carrier-protein] synthase, mitochondrial		3	NC_035109.1	176909112	176910608	plus	1
	AAEL002115	1228	1127.5	1590	1380	1353	1464	5573575	LOC5573575	AaeL_AAEL002115, AAEL002115	zinc finger E-box-binding homeobox 1	zinc finger E-box-binding homeobox 1		3	NC_035109.1	178441659	178478774	plus	5
	AAEL002116	147	112	52	70	138	98	5573601	LOC5573601	AaeL_AAEL002116, AAEL002116	45 kDa calcium-binding protein	45 kDa calcium-binding protein		3	NC_035109.1	176928497	176936146	minus	3
	AAEL002117	112	143	132	195	131	191	5573563	LOC5573563	AaeL_AAEL002117, AAEL002117	uncharacterized LOC5573563	uncharacterized protein LOC5573563		3	NC_035109.1	179333316	179334301	minus	4
	AAEL002118	3101	2620	3394	2781	3183	3001	5573574	LOC5573574	AaeL_AAEL002118, AAEL002118	ubiquitin-conjugating enzyme E2-17 kDa	ubiquitin-conjugating enzyme E2-17 kDa		3	NC_035109.1	178513068	178551067	minus	3
	AAEL002119	1008	867	1108	1016	1000	1111	5573600	LOC5573600	AaeL_AAEL002119, AAEL002119	ras-like protein 2	ras-like protein 2		3	NC_035109.1	176942588	176959097	minus	3
	AAEL002120	78	74	83	74	89	98	110677948	LOC110677948	AaeL_AAEL002120, AAEL002120	zinc finger protein OZF-like	GDNF-inducible zinc finger protein 1-like|zinc finger protein OZF-like		3	NC_035109.1	179007007	179044315	minus	4
	AAEL002124	1341.5	1218.5	2424	1928	1786.5	1688.5	5573598	LOC5573598	AaeL_AAEL002124, AAEL002124, CLIPD6	venom serine protease Bi-VSP	venom serine protease Bi-VSP		3	NC_035109.1	177013915	177037009	plus	6
	AAEL002125	3444	3438.5	4044	3904	3563	4445.5	5573606	LOC5573606	AaeL_AAEL002125, AAEL002090, AAEL002101, AAEL002125	bromodomain-containing protein 3	bromodomain-containing protein 3|homeotic protein female sterile		3	NC_035109.1	176806239	176893477	minus	17
	AAEL002126	877.5	974	449.5	504	669.5	836.5	110678733	LOC110678733	AaeL_AAEL002126, AAEL002126, CLIPA15	serine proteinase stubble	serine proteinase stubble|uncharacterized protein LOC110678733		3	NC_035109.1	177147552	177223497	minus	8
	AAEL002128	8	8	5	19	4	12	5573599	LOC5573599	AaeL_AAEL002128, AAEL002128	venom serine protease Bi-VSP	venom serine protease Bi-VSP		3	NC_035109.1	176971008	176995070	plus	4
	AAEL002129	273.5	179.5	261	265	293	288	5573580	LOC5573580	AaeL_AAEL002129, AAEL002129	seipin	seipin		3	NC_035109.1	177867733	177880173	plus	4
	AAEL002130	1737	1517	1560	3215	1648	2626	5573583	LOC5573583	AaeL_AAEL002130, AAEL002130	neural/ectodermal development factor IMP-L2	neural/ectodermal development factor IMP-L2		3	NC_035109.1	177671368	177791757	minus	5
	AAEL002131	50	42	41.5	58.5	47.5	59	5573592	LOC5573592	AaeL_AAEL002131, AAEL002131	uncharacterized LOC5573592	uncharacterized protein LOC5573592		3	NC_035109.1	177313443	177323775	minus	2
	AAEL002132	62	79	18	24.33	61	76	5573589	LOC5573589	AaeL_AAEL002132, AAEL002132	nucleoporin NUP159	nucleoporin NUP159		3	NC_035109.1	177476883	177500171	minus	2
	AAEL002133	736	279	480	731	634	536	5573570	LOC5573570	AaeL_AAEL002133, AAEL002133	uncharacterized LOC5573570	uncharacterized protein LOC5573570		3	NC_035109.1	178864344	178872156	minus	6
	AAEL002134	797	771	819	846	777	981	5573573	LOC5573573	AaeL_AAEL002134, AAEL002134	uncharacterized LOC5573573	uncharacterized protein LOC5573573		3	NC_035109.1	178559155	178561347	minus	6
	AAEL002135	538	556	660	667	682	655.5	5580062	LOC5580062	AaeL_AAEL002135, AAEL002135	tubulin-folding cofactor B	tubulin-folding cofactor B		1	NC_035107.1	25356861	25358031	plus	2
	AAEL002137	1879	1789	1915.5	2209.5	1880.5	2291	5580095	LOC5580095	AaeL_AAEL002137, AAEL002137	transcriptional adapter 2B	transcriptional adapter 2B		1	NC_035107.1	243728949	243737005	plus	4
	AAEL002138	403	41	421.75	58	428	59	5580076	LOC5580076	AaeL_AAEL002138, AAEL002138	pancreatic lipase-related protein 2	pancreatic lipase-related protein 2		2	NC_035108.1	158889425	158891395	plus	2
	AAEL002139	292	290	346	393.5	359.5	415	5580072	LOC5580072	AaeL_AAEL002139, AAEL002139	putative mediator of RNA polymerase II transcription subunit 26	putative mediator of RNA polymerase II transcription subunit 26		1	NC_035107.1	25101771	25108323	plus	2
	AAEL002140	580	526	600	602	598	636	5580100	LOC5580100	AaeL_AAEL002140, AAEL002140	transcription initiation factor IIA subunit 2	transcription initiation factor IIA subunit 2		1	NC_035107.1	243871570	243872323	plus	3
	AAEL002141	766	438	770	648	714	542	5580091	LOC5580091	AaeL_AAEL002141, AAEL002141	neprilysin-2	neprilysin-2		1	NC_035107.1	243377285	243380987	plus	1
	AAEL002142	450	370	291	379	358	397	5580098	LOC5580098	AaeL_AAEL002142, AAEL002142	lysM and putative peptidoglycan-binding domain-containing protein 2	lysM and putative peptidoglycan-binding domain-containing protein 2		1	NC_035107.1	243795744	243842973	minus	3
	AAEL002145	828	658	889	896	769	853	5580096	LOC5580096	AaeL_AAEL002145, AAEL002145	oocyte zinc finger protein XlCOF6	oocyte zinc finger protein XlCOF6		1	NC_035107.1	243744242	243770248	plus	9
	AAEL002148	460	371	423	413	446	509.5	5580066	LOC5580066	AaeL_AAEL002148, AAEL002148	NFU1 iron-sulfur cluster scaffold homolog, mitochondrial	NFU1 iron-sulfur cluster scaffold homolog, mitochondrial		1	NC_035107.1	25358036	25359135	minus	2
	AAEL002152	2315	1343	3267	1427	2499	1616	5580071	LOC5580071	AaeL_AAEL002152, AAEL002152	kinesin-associated protein 3	kinesin-associated protein 3		1	NC_035107.1	25253295	25296037	plus	9
	AAEL002153	24	13	18	34	20	25	5580061	LOC5580061	AaeL_AAEL002153, AAEL002153	zinc finger protein 90	zinc finger protein 90		1	NC_035107.1	25056424	25058065	plus	3
	AAEL002155	1976.5	1623	2078	2089	2004	2217	5580058	LOC5580058	AaeL_AAEL002155, AAEL002155	ras-related protein Rab-10	ras-related protein Rab-10		1	NC_035107.1	102248520	102261444	minus	5
	AAEL002157	212	188	231	270	225	265	5580052	LOC5580052	AaeL_AAEL002157, AAEL002157	ribonuclease P protein subunit p40	SCF E3 ubiquitin ligase complex F-box protein grrA|ribonuclease P protein subunit p40		1	NC_035107.1	25334173	25356536	minus	5
	AAEL002158	3489	2628	3318	3886	3208	3808	5580073	LOC5580073	AaeL_AAEL002158, AAEL002158	soma ferritin	soma ferritin|second ferritin light chain-like protein		1	NC_035107.1	25233741	25235175	minus	3
	AAEL002159	135	116	148	160.5	124.5	150	5580063	LOC5580063	AaeL_AAEL002159, AAEL002159	zinc finger protein 224	zinc finger protein 224		1	NC_035107.1	25083276	25095585	minus	3
	AAEL002160	4846	4448	5764	5401.5	5028	5418.5	5580070	LOC5580070	AaeL_AAEL002160, AAEL002160	obg-like ATPase 1	obg-like ATPase 1		1	NC_035107.1	102271303	102359494	minus	6
	AAEL002161	383	367	359	448	381	493	5580065	LOC5580065	AaeL_AAEL002161, AAEL002161, U184_AEDAE	UPF0184 protein AAEL002161	UPF0184 protein AAEL002161		1	NC_035107.1	25307111	25307768	minus	2
	AAEL002163	1955	1690.5	2358.67	2138	2096	2098.5	5580068	LOC5580068	AaeL_AAEL002163, AAEL002163	cell cycle control protein 50A	cell cycle control protein 50A		1	NC_035107.1	25375551	25401154	plus	6
	AAEL002165	469	364	284	310	368	405	5580084	LOC5580084	AaeL_AAEL002165, AAEL002165	putative hydroxypyruvate isomerase	putative hydroxypyruvate isomerase		1	NC_035107.1	243248492	243258916	minus	4
	AAEL002167	3	3	1	1	6	0	5580083	Gr2	AaeL_AAEL002167, AAEL002167, GPRgr2, Gr20b	gustatory receptor 2	gustatory and odorant receptor 22|gustatory receptor 2		1	NC_035107.1	243246615	243248464	minus	2
	AAEL002169	1884	2526	2534	2610.5	2133	2955	5580078	LOC5580078	AaeL_AAEL002169, AAEL002162, AAEL002164, AAEL002168, AAEL002169	uncharacterized LOC5580078	uncharacterized protein LOC5580078		1	NC_035107.1	243082837	243153332	plus	9
	AAEL002170	653.5	551	641.5	671	639.5	723	5580057	LOC5580057	AaeL_AAEL002170, AAEL002170	phosphatidylinositol transfer protein CSR1	phosphatidylinositol transfer protein CSR1		1	NC_035107.1	25178745	25215218	plus	3
	AAEL002173	28	67	15	75	18	52	5580097	LOC5580097	AaeL_AAEL002173, AAEL002173	TRAF3-interacting protein 1	TRAF3-interacting protein 1		1	NC_035107.1	243770524	243782366	plus	5
	AAEL002174	3429	2851	3527.5	3118	3434.5	3371.5	5580056	LOC5580056	AaeL_AAEL002174, AAEL002174	dolichyl-diphosphooligosaccharide--protein glycosyltransferase 48 kDa subunit	dolichyl-diphosphooligosaccharide--protein glycosyltransferase 48 kDa subunit|dolichyl-diphosphooligosaccharide protein glycotransferase		1	NC_035107.1	102233432	102240249	plus	2
	AAEL002175	2246	1828	1971.5	2066.5	1999.5	2156.67	5580053	LOC5580053	AaeL_AAEL002175, AAEL002175	interferon-related developmental regulator 2	interferon-related developmental regulator 2		1	NC_035107.1	25122076	25167436	minus	2
	AAEL002176	147	172	239	292	200	220	5580067	LOC5580067	AaeL_AAEL002176, AAEL002176	uncharacterized protein C1683.06c	uncharacterized protein C1683.06c		1	NC_035107.1	25305342	25306453	plus	1
	AAEL002177	6	19	0	7	0	29	5580092	LOC5580092	AaeL_AAEL002177, AAEL002177	chymotrypsin-1	chymotrypsin-1		1	NC_035107.1	243501571	243502541	plus	2
	AAEL002178	9162	9898	8151	10924	8460	12085	5580074	LOC5580074	AaeL_AAEL002178, AAEL002178	methenyltetrahydrofolate synthase domain-containing protein	methenyltetrahydrofolate synthase domain-containing protein		1	NC_035107.1	101596750	101616586	plus	7
	AAEL002179	249	182	236	214	277	204	5573955	LOC5573955	AaeL_AAEL002179, AAEL002179	uncharacterized LOC5573955	uncharacterized protein LOC5573955		2	NC_035108.1	430786041	430787154	plus	2
	AAEL002182	468.83	520.17	603.33	675.67	524.83	664.17	5573943	LOC5573943	AaeL_AAEL002182, AAEL002182	tRNA-dihydrouridine(16/17) synthase [NAD(P)(+)]-like	tRNA-dihydrouridine(16/17) synthase [NAD(P)(+)]-like		2	NC_035108.1	429855825	430250255	minus	12
	AAEL002183	1271	1104.25	1364	1092	1371	1293	5573948	LOC5573948	AaeL_AAEL002183, AAEL002183	dolichyl-diphosphooligosaccharide--protein glycosyltransferase subunit DAD1	dolichyl-diphosphooligosaccharide--protein glycosyltransferase subunit DAD1|defender against cell death		2	NC_035108.1	430623457	430628051	plus	2
	AAEL002184	1935	1673	1857	1775	1905	1885	5573894	LOC5573894	AaeL_AAEL002184, AAEL002184	F-actin-capping protein subunit beta	F-actin-capping protein subunit beta		2	NC_035108.1	428405407	428419264	plus	4
	AAEL002185	34	12	27	28	38	32	5573903	LOC5573903	AaeL_AAEL002185, AAEL002185	adult cuticle protein 1	adult cuticle protein 1		2	NC_035108.1	428783502	428784321	plus	2
	AAEL002186	633	580	617	843	616	797	5573934	LOC5573934	AaeL_AAEL002186, AAEL002186	methyltransferase-like protein 13	methyltransferase-like protein 13		2	NC_035108.1	429549268	429563571	plus	4
	AAEL002187	2180.92	28	1050.67	141	1740.94	88	5573918	LOC5573918	AaeL_AAEL002187, AAEL002187	adult cuticle protein 1	adult cuticle protein 1		2	NC_035108.1	429097990	429098586	plus	2
	AAEL002189	80.75	15.22	98.75	64.72	72	62.72	5573916	LOC5573916	AaeL_AAEL002189, AAEL002189	uncharacterized LOC5573916	uncharacterized protein LOC5573916		2	NC_035108.1	429084135	429084743	plus	2
	AAEL002190	659.5	669.5	855.5	863	724.5	844	5573951	LOC5573951	AaeL_AAEL002190, AAEL002190	uncharacterized LOC5573951	uncharacterized protein LOC5573951		2	NC_035108.1	430689775	430691993	plus	3
	AAEL002191	2682.07	27.58	1645.77	128.8	2411.31	72.5	5573913	LOC5573913	AaeL_AAEL002191, AAEL002191	adult cuticle protein 1	adult cuticle protein 1		2	NC_035108.1	429075109	429075756	minus	2
	AAEL002192	42	75	31	95	39	93	5573900	LOC5573900	AaeL_AAEL002192, AAEL002192	intracellular protein transport protein uso1	calponin homology domain-containing protein DDB_G0272472|intracellular protein transport protein uso1		2	NC_035108.1	428584038	428712720	minus	11
	AAEL002194	1768	451	668	1801	1240	1285	5573896	LOC5573896	AaeL_AAEL002194, AAEL002194, UO	uricase	uricase|urate oxidase		2	NC_035108.1	428442303	428454012	plus	4
	AAEL002195	384	332	387	475	379	423	5573932	LOC5573932	AaeL_AAEL002195, AAEL002195	uncharacterized LOC5573932	uncharacterized protein LOC5573932		2	NC_035108.1	429374057	429377669	minus	6
	AAEL002196	33	25	54	23	36	20.5	5573901	LOC5573901	AaeL_AAEL002196, AAEL002196	cathepsin L1	cathepsin L1		2	NC_035108.1	428657670	428668638	plus	5
	AAEL002198	536	406	556	441.5	576	508.5	5573938	LOC5573938	AaeL_AAEL002198, AAEL002198	putative oligosaccharyltransferase complex subunit CG9662	putative oligosaccharyltransferase complex subunit CG9662|predicted membrane protein		2	NC_035108.1	429674391	429675210	minus	3
	AAEL002199	1	0	15	0	3	0	5573897	LOC5573897	AaeL_AAEL002199, AAEL002199	uncharacterized LOC5573897	uncharacterized protein LOC5573897		2	NC_035108.1	428462234	428463363	minus	2
	AAEL002202	79	47.61	33	10.11	49	38.11	5573922	LOC5573922	AaeL_AAEL002202, AAEL002202	glycine-rich protein	glycine-rich protein		2	NC_035108.1	429131589	429132247	plus	2
	AAEL002207	805	638	895	786	870	849	5573956	LOC5573956	AaeL_AAEL002207, AAEL002207	bis(5'-nucleosyl)-tetraphosphatase [asymmetrical]	bis(5'-nucleosyl)-tetraphosphatase [asymmetrical]		2	NC_035108.1	430787326	430796873	minus	3
	AAEL002208	49.5	20	47.5	9	40.5	26	5573921	LOC5573921	AaeL_AAEL002208, AAEL002208	glycine-rich protein	glycine-rich protein		2	NC_035108.1	429130709	429131278	minus	2
	AAEL002209	88	86	73	109	74	109	5573960	LOC5573960	AaeL_AAEL002209, AAEL002209	uncharacterized LOC5573960	uncharacterized protein LOC5573960		2	NC_035108.1	430187257	430192168	minus	1
	AAEL002211	75.03	5.17	76.32	17.25	81.08	16	5573912	LOC5573912		adult cuticle protein 1	adult cuticle protein 1		1	NC_035107.1	37527172	37527797	plus	2
	AAEL002212	22	1	42	9	28	4	5573906	LOC5573906	AaeL_AAEL002212, AAEL002212	adult cuticle protein 1	adult cuticle protein 1		2	NC_035108.1	428922256	428922898	plus	2
	AAEL002213	68	174	55	91	57	155.5	5573902	LOC5573902	AaeL_AAEL002213, AAEL002213	predicted GPI-anchored protein 58	predicted GPI-anchored protein 58		2	NC_035108.1	428739611	428740585	plus	2
	AAEL002214	1475.5	1172.75	1152	1376.5	1252.5	1362	5573947	LOC5573947	AaeL_AAEL002214, AAEL002214	proton-coupled amino acid transporter-like protein CG1139	proton-coupled amino acid transporter-like protein CG1139		2	NC_035108.1	430532490	430619633	minus	6
	AAEL002215	809	789	914	1041	907	982	5573895	LOC5573895	AaeL_AAEL002215, AAEL002215	bromodomain-containing protein 7	bromodomain-containing protein 7		2	NC_035108.1	428328228	428339236	minus	5
	AAEL002216	1224	961	1118	1097	1153	1063	5573949	LOC5573949	AaeL_AAEL002216, AAEL002216, AMPK-beta	5'-AMP-activated protein kinase subunit beta-1	5'-AMP-activated protein kinase subunit beta-1|AMPK-beta subunit		2	NC_035108.1	430635148	430646156	plus	3
	AAEL002217	79	65	83	151	69	111	5573893	LOC5573893	AaeL_AAEL002217, AAEL002217	uncharacterized LOC5573893	uncharacterized protein LOC5573893		2	NC_035108.1	428463649	428465863	minus	1
	AAEL002219	206	237	182	222	180	219	5573953	LOC5573953	AaeL_AAEL002219, AAEL002219	palmitoyltransferase ZDHHC3	palmitoyltransferase ZDHHC3		2	NC_035108.1	430716265	430730108	minus	2
	AAEL002220	2	12	5	1	3	6	5573892	LOC5573892	AaeL_AAEL002220, AAEL002188, AAEL002220	uncharacterized LOC5573892	uncharacterized protein LOC5573892		2	NC_035108.1	427803982	428041726	minus	7
	AAEL002221	1017	403	826	480.5	898	518.5	5573937	LOC5573937	AaeL_AAEL002221, AAEL002221	calcium and integrin-binding protein 1	calcium and integrin-binding protein 1		2	NC_035108.1	429653301	429674479	plus	5
	AAEL002222	187	153	191	203	178	206	5573957	LOC5573957	AaeL_AAEL002222, AAEL002222	uncharacterized LOC5573957	uncharacterized protein LOC5573957		2	NC_035108.1	430802423	430848111	minus	3
	AAEL002223	355	3	164	20	271	8	5573911	LOC5573911	AaeL_AAEL002223, AAEL002223	adult cuticle protein 1	adult cuticle protein 1		2	NC_035108.1	429064551	429065335	minus	2
	AAEL002225	922.5	935.5	966.5	1152	960.5	1166	5573952	LOC5573952	AaeL_AAEL002225, AAEL002225	pyroglutamyl-peptidase 1	pyroglutamyl-peptidase 1		2	NC_035108.1	430691934	430703747	minus	2
	AAEL002228	1072	304	1400	1160	1111	816	5573927	LOC5573927	AaeL_AAEL002228, AAEL002228	fatty acid synthase	fatty acid synthase		2	NC_035108.1	429228612	429236010	minus	6
	AAEL002229	3993.87	21.75	1816.83	71.26	3334.54	40.5	5573908	LOC5573908	AaeL_AAEL002229, AAEL002229	adult cuticle protein 1	adult cuticle protein 1		2	NC_035108.1	429054550	429055209	minus	2
	AAEL002231	18924.8	62	9297.25	78	15708.2	81	5573924	LOC5573924	AaeL_AAEL002231, AAEL002231	adult cuticle protein 1	adult cuticle protein 1		2	NC_035108.1	429170789	429171449	plus	2
	AAEL002232	218	195.25	208	227	216	222	5573941	LOC5573941	AaeL_AAEL002232, AAEL002232	ribonuclease P protein subunit p30	ribonuclease P protein subunit p30		2	NC_035108.1	429716429	429718060	plus	4
	AAEL002233	1754.75	24	812	40	1376.36	42	5573914	LOC5573914	AaeL_AAEL002233, AAEL002233	adult cuticle protein 1	adult cuticle protein 1		2	NC_035108.1	429076203	429076837	plus	2
	AAEL002234	76	97	78	100	79	132	5573933	LOC5573933	AaeL_AAEL002234, AAEL002234	uncharacterized LOC5573933	uncharacterized protein LOC5573933		2	NC_035108.1	429386798	429542448	plus	3
	AAEL002235	1799	1837.83	1666.42	2134	1645.5	2198	5573936	LOC5573936	AaeL_AAEL002235, AAEL002235	SUN domain-containing ossification factor	SUN domain-containing ossification factor|SUN domain-containing protein 2		2	NC_035108.1	429563803	429646731	minus	6
	AAEL002237	3731	6417.5	5143.5	3394	3989	5794	5573931	LOC5573931	AaeL_AAEL002237, AAEL002237	fatty acid synthase	fatty acid synthase		2	NC_035108.1	429327062	429334421	minus	6
	AAEL002238	477	487	571	545	506	569	5573950	LOC5573950	AaeL_AAEL002238, AAEL002238	ATR-interacting protein mus304	ATR-interacting protein mus304		2	NC_035108.1	430646965	430673645	minus	6
	AAEL002239	90.5	68	123	62	85	94	5573910	LOC5573910	AaeL_AAEL002239, AAEL002239	uncharacterized LOC5573910	uncharacterized protein LOC5573910		2	NC_035108.1	429060969	429061614	minus	2
	AAEL002240	1480	1368	1644	1799	1551	1771	5573954	LOC5573954	AaeL_AAEL002240, AAEL002240	signal transducing adapter molecule 2	signal transducing adapter molecule 2		2	NC_035108.1	430736187	430764873	plus	7
	AAEL002241	5041.5	84	3085.56	271.75	4409.63	195.04	5573917	LOC5573917	AaeL_AAEL002241, AAEL002241	adult cuticle protein 1	adult cuticle protein 1		2	NC_035108.1	429096451	429097120	minus	2
	AAEL002242	18	9	25	11	21	7	5573898	LOC5573898	AaeL_AAEL002242, AAEL002242	uncharacterized LOC5573898	uncharacterized protein LOC5573898		2	NC_035108.1	428478232	428479338	minus	2
	AAEL002243	50	69.5	40.5	44.5	47.5	72	5573909	LOC5573909	AaeL_AAEL002243, AAEL002243	uncharacterized LOC5573909	uncharacterized protein LOC5573909		2	NC_035108.1	429056636	429057387	minus	2
	AAEL002244	195.5	169	260	196.5	219.5	200	5573958	LOC5573958	AaeL_AAEL002244, AAEL002244	protein fuzzy homolog	protein fuzzy homolog		2	NC_035108.1	430529901	430533011	plus	4
	AAEL002245	28	30.94	36	43.94	30	32.94	5573920	LOC5573920	AaeL_AAEL002245, AAEL002245	glycine-rich protein	glycine-rich protein		2	NC_035108.1	429103399	429103973	plus	2
	AAEL002246	28670.6	37	25441.8	141	28480	113	5573923	LOC5573923	AaeL_AAEL002246, AAEL002246	cuticle protein 12.5	cuticle protein 12.5		2	NC_035108.1	429143848	429144529	minus	2
	AAEL002248	910	678	880	836.5	882	832	5574101	LOC5574101	AaeL_AAEL002248, AAEL002248	zinc finger and BTB domain-containing protein 17	zinc finger and BTB domain-containing protein 17		2	NC_035108.1	30840572	30853380	minus	5
	AAEL002249	224	188	272	208	188	226	5574113	LOC5574113	AaeL_AAEL002249, AAEL002249	uncharacterized LOC5574113	uncharacterized protein LOC5574113		2	NC_035108.1	29557655	29571343	plus	3
	AAEL002250	102.58	139.92	90.75	150.33	88.33	192.33	5574088	LOC5574088	AaeL_AAEL002250, AAEL002250	DNA repair protein REV1	DNA repair protein REV1		2	NC_035108.1	31418403	31456209	plus	3
	AAEL002253	526.5	446	688.5	510	568	561	5574115	LOC5574115	AaeL_AAEL002253, AAEL002253, AAEL002262	fringe glycosyltransferase	fringe glycosyltransferase		2	NC_035108.1	29571414	29979262	minus	8
	AAEL002254	751	628	1172	1579	960	1229	5574108	LOC5574108	AaeL_AAEL002254, AAEL002254	ovochymase-2	ovochymase-2		2	NC_035108.1	30420446	30423780	minus	4
	AAEL002255	1	0	0	1	0	0	5574102	LOC5574102	AaeL_AAEL002255, AAEL002255	uncharacterized LOC5574102	uncharacterized protein LOC5574102		2	NC_035108.1	30831433	30832272	plus	1
	AAEL002257	56	18	56	42	52	33	5574087	LOC5574087	AaeL_AAEL002257, AAEL002257	uncharacterized LOC5574087	uncharacterized protein LOC5574087		2	NC_035108.1	31300873	31305186	plus	6
	AAEL002258	257.42	222.08	253.25	264.67	289.17	296.67	5574114	LOC5574114	AaeL_AAEL002258, AAEL002258	transcription factor grauzone	transcription factor grauzone		2	NC_035108.1	31456126	31478146	minus	5
	AAEL002260	931	781	954	957	882	1006	5574085	LOC5574085	AaeL_AAEL002260, AAEL002260	trafficking protein particle complex subunit 11	trafficking protein particle complex subunit 11		2	NC_035108.1	31523957	31562889	minus	10
	AAEL002261	1741.5	941	3741.5	1200	2548	1166.5	5574112	LOC5574112	AaeL_AAEL002261, AAEL002261	GTP cyclohydrolase 1	GTP cyclohydrolase 1		2	NC_035108.1	30030788	30102139	minus	8
	AAEL002263	34	40	30	46	25	30	5574109	LOC5574109	AaeL_AAEL002263, AAEL002263	uncharacterized LOC5574109	uncharacterized protein LOC5574109		2	NC_035108.1	30275476	30276405	minus	2
	AAEL002264	2.5	4.5	0.5	4.67	1	0.22	5574104	LOC5574104		uncharacterized LOC5574104	uncharacterized protein LOC5574104		2	NC_035108.1	232689992	232691988	plus	4
	AAEL002267	73	0	17	0	40	0	5574092	LOC5574092	AaeL_AAEL002267, AAEL002267	uncharacterized LOC5574092	uncharacterized protein LOC5574092		2	NC_035108.1	31291598	31300021	plus	5
	AAEL002269	2876	2742	2796	4202	2789	4035	5574096	LOC5574096	AaeL_AAEL002269, AAEL002269	purine nucleoside phosphorylase	purine nucleoside phosphorylase		2	NC_035108.1	31111924	31159315	minus	4
	AAEL002270	0	86	0	53	0	101	5574091	LOC5574091	AaeL_AAEL002270, AAEL002270	testis-specific serine/threonine-protein kinase 3	testis-specific serine/threonine-protein kinase 3		2	NC_035108.1	31345479	31346872	plus	2
	AAEL002271	1511	1361	1493	1633	1597	1740	5574100	LOC5574100	AaeL_AAEL002271, AAEL002271	COP9 signalosome complex subunit 3	COP9 signalosome complex subunit 3		2	NC_035108.1	30859424	30882808	plus	7
	AAEL002272	2171	2099	2722	2371	2434	2397	5574089	LOC5574089	AaeL_AAEL002272, AAEL002272	YTH domain-containing protein 1	YTH domain-containing protein 1		2	NC_035108.1	31410453	31418264	minus	3
	AAEL002273	4	14	4	63	5	37	5574105	LOC5574105	AaeL_AAEL002273, AAEL002273	serine protease snake	serine protease snake		2	NC_035108.1	30687248	30688244	minus	2
	AAEL002275	0	58	0	59	0	59	5574082	LOC5574082	AaeL_AAEL002275, AAEL002275	EF-hand calcium-binding domain-containing protein 1	EF-hand calcium-binding domain-containing protein 1		2	NC_035108.1	32257791	32258601	minus	1
	AAEL002276	268.5	146	368.5	205	296	191	5574111	LOC5574111	AaeL_AAEL002276, AAEL002276	coagulation factor XI	coagulation factor XI		2	NC_035108.1	29893391	29895381	plus	2
	AAEL002279	373	330	495	353.5	402.5	400	5574084	LOC5574084	AaeL_AAEL002279, AAEL002279	transcription factor grauzone	transcription factor grauzone		2	NC_035108.1	31487143	31500178	plus	3
	AAEL002281	9	45	11	41	10	60	5574198	LOC5574198	AaeL_AAEL002281, AAEL002281	uncharacterized LOC5574198	uncharacterized protein LOC5574198		3	NC_035109.1	374057184	374074214	minus	5
	AAEL002282	225	248	278	306	266	280.5	5574169	LOC5574169	AaeL_AAEL002282, AAEL002282	adult enhancer factor 1	adult enhancer factor 1|zinc finger protein 569		3	NC_035109.1	376017323	376027431	minus	6
	AAEL002284	259	229	287	286	292	288	5574182	LOC5574182	AaeL_AAEL002284, AAEL002284, MED18	mediator of RNA polymerase II transcription subunit 18	mediator of RNA polymerase II transcription subunit 18|MED18_AEDAE|Mediator complex subunit 18		3	NC_035109.1	375571837	375586885	minus	4
	AAEL002285	102	72.5	88	89	102	83	5574172	LOC5574172	AAEL002285	myoneurin	myoneurin		3	NC_035109.1	375971095	375983541	plus	3
	AAEL002286	382	316	408	411	342	399	5574184	LOC5574184	AaeL_AAEL002286, AAEL002286	autophagy protein 5	autophagy protein 5		3	NC_035109.1	375098364	375158870	plus	5
	AAEL002287	4340.5	2501	2617.83	2119	3481.5	2757.5	5574208	LOC5574208	AaeL_AAEL002287, AAEL002287	decaprenyl-diphosphate synthase subunit 1	decaprenyl-diphosphate synthase subunit 1		1	NC_035107.1	25411777	25740752	plus	9
	AAEL002288	825	514	898.5	913.5	837	850.5	5574171	LOC5574171	AaeL_AAEL002288, AAEL002288	trypsin-3	trypsin-3		3	NC_035109.1	375983474	375985651	minus	5
	AAEL002290	608	532	642.5	619	558.5	638.5	5574209	LOC5574209	AaeL_AAEL002290, AAEL002290	zinc finger protein 665	zinc finger protein 665		3	NC_035109.1	375928717	375956680	minus	3
	AAEL002291	382	749	527	280.5	436	642	5574186	LOC5574186	AaeL_AAEL002291, AAEL002291	delta-like protein 1	delta-like protein 1		3	NC_035109.1	375066829	375088177	minus	4
	AAEL002292	891	104	274	412	619	286	5574188	LOC5574188	AaeL_AAEL002292, AAEL002292	sugar transporter ERD6-like 1	sugar transporter ERD6-like 1		3	NC_035109.1	374927743	374939705	minus	3
	AAEL002293	199	198	175	205	233	223	5574196	LOC5574196	AaeL_AAEL002293, AAEL002293	small integral membrane protein 20	small integral membrane protein 20		3	NC_035109.1	374121383	374121958	minus	4
	AAEL002295	2221.5	963.5	1939.25	2311.25	2036	1698.25	5574204	LOC5574204	AaeL_AAEL002295, AAEL002295	leucine-rich repeat neuronal protein 3	leucine-rich repeat neuronal protein 3		3	NC_035109.1	373250501	373278415	plus	4
	AAEL002296	4187.5	3315	3399	3963	3661	4122	5574197	LOC5574197	AaeL_AAEL002296, AAEL002296	trifunctional enzyme subunit beta, mitochondrial	trifunctional enzyme subunit beta, mitochondrial		3	NC_035109.1	374095727	374112210	plus	4
	AAEL002298	394.5	356.5	459	409.5	360	451	5574195	LOC5574195	AaeL_AAEL002298, AAEL002298	uncharacterized LOC5574195	uncharacterized protein LOC5574195		3	NC_035109.1	374122063	374132204	plus	3
	AAEL002299	2263	1803	1121	1891	1782	2053	5574181	LOC5574181	AaeL_AAEL002299, AAEL002299	copper transporter 5.1	copper transporter 5.1		3	NC_035109.1	375587268	375620749	plus	6
	AAEL002301	1471	927	1744	3433.25	1483	2253	5574170	LOC5574170	AaeL_AAEL002301, AAEL002301	tryptase	tryptase		3	NC_035109.1	375997195	376016979	minus	5
	AAEL002302	175	388	236	167	215	297	5574168	LOC5574168	AaeL_AAEL002302, AAEL002302	mantle protein	mantle protein		3	NC_035109.1	376064624	376065490	minus	2
	AAEL002303	120	79	128	104.5	91	126	5574174	LOC5574174	AaeL_AAEL002303, AAEL002303	protein FRA10AC1 homolog	protein FRA10AC1 homolog		3	NC_035109.1	375960805	375970997	minus	4
	AAEL002304	1079	856	833	746	976	987	5574180	LOC5574180	AaeL_AAEL002304, AAEL002304	delta-aminolevulinic acid dehydratase	delta-aminolevulinic acid dehydratase|delta-aminolevulinate dehydratase		3	NC_035109.1	375635228	375648627	plus	4
	AAEL002306	2391	2583	2875	2538	2332	3023	5574192	LOC5574192	AaeL_AAEL002306, AAEL002306	probable E3 ubiquitin-protein ligase HERC2	probable E3 ubiquitin-protein ligase HERC2		3	NC_035109.1	374210567	374268102	minus	12
	AAEL002307	121.5	116.5	205.75	269.75	143	201.75	5574205	LOC5574205	AaeL_AAEL002307, AAEL002307	leucine-rich repeat neuronal protein 3	leucine-rich repeat neuronal protein 3		3	NC_035109.1	373158581	373202353	plus	5
	AAEL002308	13030	7436	11689	7758	11719	8850	5574190	LOC5574190	AaeL_AAEL002308, AAEL002308	protein TIS11	protein TIS11		3	NC_035109.1	374487709	374605841	minus	4
	AAEL002309	6952	1854	2786	4062	5113	3167	5574193	LOC5574193	AaeL_AAEL002309, AAEL002309, TPX4	peroxiredoxin-6	peroxiredoxin-6		3	NC_035109.1	374160598	374177861	plus	6
	AAEL002310	60	90	68	78.5	60	107	5574187	LOC5574187	AaeL_AAEL002310, AAEL002310	protein lethal(2)k10201	protein lethal(2)k10201		3	NC_035109.1	375065860	375066889	plus	3
	AAEL002311	36.5	165	29	97.5	33	147.5	5574194	LOC5574194	AaeL_AAEL002311, AAEL002311	ADP-ribosylation factor-like protein 6	ADP-ribosylation factor-like protein 6		3	NC_035109.1	374132190	374190212	minus	8
	AAEL002312	487	512	512	584	556	611	5574191	LOC5574191	AaeL_AAEL002312, AAEL002312	gamma-tubulin complex component 6	gamma-tubulin complex component 6		3	NC_035109.1	374279515	374303312	plus	4
	AAEL002313	7	2	15	0	13	0	5574189	LOC5574189	AaeL_AAEL002313, AAEL002313	sugar transporter ERD6-like 2	sugar transporter ERD6-like 2		3	NC_035109.1	374900797	374904110	minus	3
	AAEL002316	43	46.5	48.5	42	36	37.5	5574173	LOC5574173	AAEL002285, AAEL002316	gastrula zinc finger protein XlCGF7.1	gastrula zinc finger protein XlCGF7.1		3	NC_035109.1	375957015	375960726	plus	2
	AAEL002317	219	424	209	386	150	501	5574210	LOC5574210	AaeL_AAEL002317, AAEL002317, INSR_AEDAE, InR, MIR	insulin-like receptor	insulin-like receptor|insulin receptor		3	NC_035109.1	373286401	373542069	minus	16
	AAEL002318	528	513.5	639	627.25	547.5	609.5	5574176	LOC5574176		zinc finger C4H2 domain-containing protein	zinc finger C4H2 domain-containing protein		Un	NW_018734542.1	54076	59940	plus	5
	AAEL002320	6	10	0	10	3	9	5574200	LOC5574200	AaeL_AAEL002320, AAEL002320	uncharacterized LOC5574200	uncharacterized protein LOC5574200		3	NC_035109.1	374042627	374052540	plus	4
	AAEL002321	299	328	301	382	311	381	5574322	LOC5574322	AaeL_AAEL002321, AAEL002321	paired box protein Pax-6	paired box protein Pax-6		1	NC_035107.1	10973430	11002755	minus	7
	AAEL002322	256	297	310	323	265	409	5574346	LOC5574346	AaeL_AAEL002322, AAEL002322	uncharacterized LOC5574346	uncharacterized protein LOC5574346		2	NC_035108.1	175262981	175275192	minus	3
	AAEL002324	534	520	537	681	607	643	5574345	LOC5574345	AaeL_AAEL002324, AAEL002324	vacuolar protein sorting-associated protein 28 homolog	vacuolar protein sorting-associated protein 28 homolog		2	NC_035108.1	175283153	175284245	plus	2
	AAEL002329	346	365	336	396	306	436	5574341	LOC5574341	AaeL_AAEL002329, AAEL002329	alpha-1,3-mannosyl-glycoprotein 2-beta-N-acetylglucosaminyltransferase	alpha-1,3-mannosyl-glycoprotein 2-beta-N-acetylglucosaminyltransferase|cytoplasmic seryl-tRNA synthetase		2	NC_035108.1	175698649	175707437	plus	6
	AAEL002331	1483	1082	1226	996	1240	1190	5574331	LOC5574331	AaeL_AAEL002331, AAEL002331	mannose-6-phosphate isomerase	mannose-6-phosphate isomerase		1	NC_035107.1	11949276	11960154	minus	2
	AAEL002334	6662	6611	8301	8307	7101	8077	5574338	LOC5574338	AaeL_AAEL002334, AAEL002334, eIF3-S6, eIF3e	eukaryotic translation initiation factor 3 subunit E	eukaryotic translation initiation factor 3 subunit E|EIF3E_AEDAE|Eukaryotic translation initiation factor 3 subunit 6|translation initiation factor 3 subunit e		2	NC_035108.1	176069688	176078309	minus	3
	AAEL002335	1036	1353	1302	1728	1096	1712	5578495	LOC5578495	AaeL_AAEL003558, AAEL002335, AAEL003558	zinc finger protein 2	zinc finger protein 2		1	NC_035107.1	11206054	11283579	plus	6
	AAEL002337	852.75	822.5	935	889	955	856	5574333	LOC5574333	AaeL_AAEL002337, AAEL002337	probable prefoldin subunit 4	probable prefoldin subunit 4		2	NC_035108.1	176164061	176164771	minus	3
	AAEL002341	63.25	78.5	98	101	89	91	5574334	LOC5574334	AaeL_AAEL002341, AAEL002341	DNA repair and recombination protein RAD54B	DNA repair and recombination protein RAD54B		2	NC_035108.1	176133207	176162002	plus	3
	AAEL002343	273	339	325	310	273	410	5565125	LOC5565125	AaeL_AAEL002343, AAEL002343	protein trachealess	protein trachealess		1	NC_035107.1	11580122	11598448	plus	6
	AAEL002345	1435	1543	1609	1644	1464	1850	5568156	LOC5568156	AaeL_AAEL002345, AAEL002325, AAEL002345, AAEL006599	E3 ubiquitin-protein ligase listerin	E3 ubiquitin-protein ligase listerin		2	NC_035108.1	175153941	175224926	minus	14
	AAEL002346	6669	6291	7480	6854	6554	7650	5574317	LOC5574317	AaeL_AAEL002346, AAEL002346	plexin-A2	plexin-A2		1	NC_035107.1	10709827	10957515	minus	13
	AAEL002347	3	3	0.5	0	1.25	0	5574353	LOC5574353	AaeL_AAEL002347, AAEL002347	chymotrypsin-1	chymotrypsin-1		2	NC_035108.1	175103786	175104826	minus	3
	AAEL002348	1434	888	1512	1101	1381.5	1133	5574324	LOC5574324	AaeL_AAEL002348, AAEL002348	uncharacterized LOC5574324	uncharacterized protein LOC5574324		1	NC_035107.1	11325632	11423927	plus	9
	AAEL002349	751	585	778	662	727	722	5574335	LOC5574335	AaeL_AAEL002349, AAEL002349	acetyl-coenzyme A transporter 1	acetyl-coenzyme A transporter 1		2	NC_035108.1	176112619	176143471	minus	5
	AAEL002350	658	1016	742	1075	710	1116	5574348	LOC5574348	AaeL_AAEL002350, AAEL002350	UPF0389 protein CG9231	UPF0389 protein CG9231|growth and transformation-dependent protein		2	NC_035108.1	175238872	175251353	plus	3
	AAEL002351	1041	1024	1137	1137	1058	1196	5574336	LOC5574336	AaeL_AAEL002351, AAEL002351	probable ATP-dependent RNA helicase DDX17	DEAD-box ATP-dependent RNA helicase 20|probable ATP-dependent RNA helicase DDX17		2	NC_035108.1	176095625	176108445	plus	6
	AAEL002353	52	6	49	29	60	32	5574355	LOC5574355	AaeL_AAEL002353, AAEL002353	uncharacterized LOC5574355	uncharacterized protein LOC5574355		2	NC_035108.1	175057341	175065888	minus	2
	AAEL002354	10356	19173	2162	26505	6998	25905	5574332	LOC5574332	AaeL_AAEL002354, AAEL002354, HPX5	peroxidase	peroxidase		1	NC_035107.1	11974122	12055966	minus	8
	AAEL002355	12	23	16	15	4	13	5574343	LOC5574343	AaeL_AAEL002355, AAEL002355	homeobox protein MSH-B	homeobox protein MSH-B		2	NC_035108.1	175646188	175653652	plus	2
	AAEL002356	0	16	0	14	0	25	5574339	LOC5574339	AaeL_AAEL002356, AAEL002356	DC-STAMP domain-containing protein 1	DC-STAMP domain-containing protein 1		2	NC_035108.1	175892177	175894474	plus	3
	AAEL002357	498	642	594	726	506	833	5574316	LOC5574316	AaeL_AAEL002357, AAEL002357	protein unc-13 homolog B	protein unc-13 homolog B|protein unc-13 homolog C|uncharacterized protein LOC5574316		1	NC_035107.1	10362059	10697170	minus	29
	AAEL002358	1819	1712	1769	2158	1607	2151	5574358	LOC5574358	AaeL_AAEL002358, AAEL002358, AAEL007083	protein zer-1 homolog	protein zer-1 homolog		2	NC_035108.1	128184190	128241755	plus	12
	AAEL002360	6	0	7	4	4	5	5574352	LOC5574352	AaeL_AAEL002360, AAEL002360	chymotrypsin-2	chymotrypsin-2		2	NC_035108.1	175126538	175127614	plus	3
	AAEL002361	9	89	25	173	13	178	5574351	LOC5574351	AaeL_AAEL002361, AAEL002361	uncharacterized LOC5574351	uncharacterized protein LOC5574351		2	NC_035108.1	175167909	175169785	plus	2
	AAEL002362	291	282	282	310	279	343	5574354	LOC5574354	AaeL_AAEL002362, AAEL002362	transmembrane protein 177	transmembrane protein 177		2	NC_035108.1	175084087	175098102	plus	3
	AAEL002366	68.75	61.5	84.5	84.5	90.5	93.5	5574481	LOC5574481	AaeL_AAEL002366, AAEL002366	ankyrin repeat, PH and SEC7 domain containing protein secG	ankyrin repeat, PH and SEC7 domain containing protein secG		2	NC_035108.1	302200114	302202194	minus	3
	AAEL002367	141	148	205	135	168	163	5574471	LOC5574471	AaeL_AAEL002367, AAEL002367	esterase B1	esterase B1		2	NC_035108.1	213989344	213999002	plus	5
	AAEL002369	756	917	771	1051	774	1120	5574508	LOC5574508	AaeL_AAEL002369, AAEL002369	BRCA2-interacting transcriptional repressor EMSY	BRCA2-interacting transcriptional repressor EMSY		2	NC_035108.1	303124222	303152087	plus	5
	AAEL002370	990	821	876	1017	914	946	5574483	LOC5574483	AaeL_AAEL002370, AAEL002370	myotubularin-related protein 14	myotubularin-related protein 14		2	NC_035108.1	302218887	302255782	minus	7
	AAEL002371	215	248	236	248	288	284	5574474	LOC5574474	AaeL_AAEL002371, AAEL002371	UPF0428 protein CG16865	UPF0428 protein CG16865		2	NC_035108.1	214413196	214416865	plus	3
	AAEL002372	30927	31669	37876	40255	35470	40078	5574485	LOC5574485	AaeL_AAEL002372, AAEL002372, rps11	40S ribosomal protein S11	40S ribosomal protein S11|ribosomal protein S11		2	NC_035108.1	302273559	302279682	plus	4
	AAEL002373	31.2	27	86	34	64	34.33	5574467	LOC5574467	AaeL_AAEL002373, AAEL002373	uncharacterized LOC5574467	uncharacterized protein LOC5574467		2	NC_035108.1	214196463	214198425	minus	2
	AAEL002374	1051	894	998	1013	975	1049	5574507	LOC5574507	AaeL_AAEL002374, AAEL002374	alpha-taxilin	alpha-taxilin		2	NC_035108.1	304642162	304684766	minus	6
	AAEL002375	513	460	593	666	507	613	5574502	LOC5574502	AaeL_AAEL002375, AAEL002375	coiled-coil domain-containing protein 43	coiled-coil domain-containing protein 43		2	NC_035108.1	303996619	304007263	minus	4
	AAEL002377	2149	1961	2616	2571	2258	2305	5574494	LOC5574494	AaeL_AAEL002377, AAEL002377	small nuclear ribonucleoprotein-associated protein B	small nuclear ribonucleoprotein-associated protein B|U1 snRNP component		2	NC_035108.1	303083428	303084598	plus	2
	AAEL002378	31	12	33	16	23	14	5574469	LOC5574469	AaeL_AAEL002378, AAEL002378	esterase B1	esterase B1		2	NC_035108.1	214063012	214070664	minus	5
	AAEL002380	0	1	1	6	0	8	5574486	Gr1	AaeL_AAEL002380, AAEL002380, GPRgr1	gustatory receptor 1	gustatory and odorant receptor 22|gustatory receptor 1		2	NC_035108.1	302311047	302342841	minus	7
	AAEL002383	0	33	0	59	0	59	5574503	LOC5574503	AaeL_AAEL002383, AAEL002383	succinate dehydrogenase [ubiquinone] cytochrome b small subunit, mitochondrial	succinate dehydrogenase [ubiquinone] cytochrome b small subunit, mitochondrial		2	NC_035108.1	304007641	304008358	plus	1
	AAEL002384	452	349	495	474	550	493	5574497	LOC5574497	AaeL_AAEL002384, AAEL002384	pre-mRNA-splicing factor CWC25 homolog	pre-mRNA-splicing factor CWC25 homolog		2	NC_035108.1	303181186	303183527	plus	3
	AAEL002385	314	138	222	240	248	229	5574470	LOC5574470	AaeL_AAEL002385, AAEL002385	esterase B1	esterase B1		2	NC_035108.1	214034403	214053764	plus	5
	AAEL002386	972	1004	1141	1220	1049	1190	5574495	LOC5574495	AaeL_AAEL002386, AAEL002386	uncharacterized protein KIAA2013 homolog	uncharacterized protein KIAA2013 homolog		2	NC_035108.1	303085552	303099599	minus	3
	AAEL002387	471.75	368	382.5	328.5	422.5	384	5574482	LOC5574482	AaeL_AAEL002387, AAEL002387	CDK5RAP3-like protein	CDK5RAP3-like protein		2	NC_035108.1	302202270	302204125	plus	3
	AAEL002388	1286	1312	1087	1656	1232	1745	5574478	LOC5574478	AaeL_AAEL012224, AAEL012224	oocyte zinc finger protein XlCOF6	oocyte zinc finger protein XlCOF6		2	NC_035108.1	334549019	334551793	minus	3
	AAEL002389	151.75	145.5	176.5	162.33	164.5	171	5574479	LOC5574479		gamma-secretase subunit Aph-1	gamma-secretase subunit Aph-1		Un	NW_018736336.1	39848	40821	plus	2
	AAEL002390	1353.5	1418	1809	1463.5	1470	1621.5	5574499	LOC5574499	AaeL_AAEL002390, AAEL002390	Krueppel homolog 1	Krueppel homolog 1		2	NC_035108.1	303297369	303375216	plus	6
	AAEL002391	29	16	53	27	31.5	21	5574468	LOC5574468	AaeL_AAEL002391, AAEL002391	esterase B1	esterase B1|venom carboxylesterase-6		2	NC_035108.1	214117540	214156013	minus	5
	AAEL002392	521	589	625	703	543	805	5574475	LOC5574475	AaeL_AAEL002392, AAEL002392	uncharacterized LOC5574475	uncharacterized protein LOC5574475		2	NC_035108.1	214451296	214539346	minus	11
	AAEL002394	3	13	2	17	5	17	5574473	LOC5574473	AaeL_AAEL002394, AAEL002394	protein SCAI	protein SCAI		2	NC_035108.1	214335299	214378845	minus	11
	AAEL002395	247.25	237	316.67	279.17	264.33	308.67	110676693	LOC110676693	AaeL_AAEL002395, AAEL002395, CDK8_AEDAE, Cdk8	cyclin-dependent kinase 8	cyclin-dependent kinase 8|Cell division protein kinase 8|Mediator complex subunit Cdk8|Mediator of RNA polymerase II transcription subunit Cdk8		2	NC_035108.1	302186122	302200011	plus	7
	AAEL002397	1230	1034	681	1663	1032	1609	5574472	LOC5574472	AaeL_AAEL002397, AAEL002397	uncharacterized LOC5574472	uncharacterized protein LOC5574472		2	NC_035108.1	214278295	214307400	minus	4
	AAEL002399	4066	3140	3900	3432	3823	3740	5574496	LOC5574496	AaeL_AAEL002399, AAEL002399, mAAT	aspartate aminotransferase, mitochondrial	aspartate aminotransferase, mitochondrial		2	NC_035108.1	303153412	303177509	minus	4
	AAEL002401	3332	2911	3219	3247	3197	3459	5574484	LOC5574484	AaeL_AAEL002401, AAEL002401	proteasome subunit beta type-2	proteasome subunit beta type-2		2	NC_035108.1	302264487	302266655	plus	3
	AAEL002402	738	627	815	735.5	847	827	5574506	LOC5574506	AaeL_AAEL002402, AAEL002402	GATA zinc finger domain-containing protein 14	GATA zinc finger domain-containing protein 14		2	NC_035108.1	304085796	304633829	plus	8
	AAEL002404	117.53	121.9	102.33	150.53	117.53	194.9	5574477	LOC5574477	AaeL_AAEL002404, AAEL002404	tyrosine-protein kinase receptor torso	tyrosine-protein kinase receptor torso		2	NC_035108.1	214566733	214765147	minus	20
	AAEL002406	80.5	100.5	71	1088	76.5	616	5574493	LOC5574493	AaeL_AAEL002406, AAEL002406	cytochrome b561 domain-containing protein 2	cytochrome b561 domain-containing protein 2		2	NC_035108.1	303072615	303074045	plus	2
	AAEL002407	2935	2923	3308	3657	2913	3729	5574598	LOC5574598	AaeL_AAEL002407, AAEL002407	DNA damage-binding protein 1	DNA damage-binding protein 1		1	NC_035107.1	177367780	177426181	minus	8
	AAEL002408	244	240	248	179	245	245	5574594	LOC5574594	AaeL_AAEL002408, AAEL002408	endoplasmic reticulum metallopeptidase 1	endoplasmic reticulum metallopeptidase 1		1	NC_035107.1	177306218	177320444	plus	8
	AAEL002410	2	8.5	3.5	3	10	5.5	5574581	LOC5574581	AaeL_AAEL002414, AAEL002410, AAEL002414	protein turtle	protein turtle		1	NC_035107.1	174910120	175666571	minus	14
	AAEL002411	5040	4804	5190	5860	5063	6197.5	5574592	LOC5574592	AaeL_AAEL002411, AAEL002411	renin receptor	renin receptor		1	NC_035107.1	176815550	176841558	minus	6
	AAEL002412	903	732	811	1117	853	1045	5574607	LOC5574607	AaeL_AAEL002412, AAEL002412	monocarboxylate transporter 12	monocarboxylate transporter 12		1	NC_035107.1	176590436	176642232	minus	3
	AAEL002413	2867.5	2211.5	1935.5	2801.5	2417	2842.5	5574574	LOC5574574	AaeL_AAEL002413, AAEL002413	sphingomyelin phosphodiesterase	sphingomyelin phosphodiesterase		1	NC_035107.1	101171946	101197928	plus	3
	AAEL002415	484	512.5	477.5	575.67	500.17	620.67	5574603	LOC5574603	AaeL_AAEL002415, AAEL002415	LIM and senescent cell antigen-like-containing domain protein 1	LIM and senescent cell antigen-like-containing domain protein 1		1	NC_035107.1	176849616	176899333	plus	8
	AAEL002416	2389	1263	1921	1488.17	2161	1584	5574590	LOC5574590	AaeL_AAEL002416, AAEL002416	hydroxysteroid dehydrogenase-like protein 2	hydroxysteroid dehydrogenase-like protein 2|dehydrogenase		1	NC_035107.1	176718536	176726727	plus	6
	AAEL002417	13041.2	8754	11349	12329.2	12131.8	11828.9	5574604	LOC5574604		troponin T, skeletal muscle	troponin T, skeletal muscle		1	NC_035107.1	177017528	177042794	plus	12
	AAEL002418	379	317	376	324	323	374	5574597	LOC5574597	AaeL_AAEL002418, AAEL002418	39S ribosomal protein L27, mitochondrial	39S ribosomal protein L27, mitochondrial		1	NC_035107.1	177365807	177366481	plus	3
	AAEL002419	694	656	623	684	589	820	5574602	LOC5574602	AaeL_AAEL002419, AAEL002409, AAEL002419	protein RUFY3	protein RUFY3		1	NC_035107.1	176754660	176814208	plus	9
	AAEL002422	96	63	122	62	84	98	5574593	LOC5574593	AaeL_AAEL002422, AAEL002422	cytoplasmic polyadenylation element-binding protein 1	cytoplasmic polyadenylation element-binding protein 1		1	NC_035107.1	177140954	177270902	minus	13
	AAEL002423	39	21	30	22	34	26	5574585	LOC5574585	AaeL_AAEL002423, AAEL002423	heart- and neural crest derivatives-expressed protein 2	heart- and neural crest derivatives-expressed protein 2		1	NC_035107.1	176658860	176701652	plus	6
	AAEL002425	12	18.5	14.5	12.5	7.5	17	5574595	LOC5574595	AaeL_AAEL002425, AAEL002425	ADP-ribosylation factor-like protein 16	ADP-ribosylation factor-like protein 16		1	NC_035107.1	177332794	177333510	plus	2
	AAEL002426	643	552.5	735.5	714.5	681.5	732	5574596	LOC5574596	AaeL_AAEL002426, AAEL002426	endoplasmic reticulum metallopeptidase 1	endoplasmic reticulum metallopeptidase 1		1	NC_035107.1	177333477	177346521	minus	5
	AAEL002427	226.5	230	277.5	310.5	239	331.5	5574582	LOC5574582	AaeL_AAEL002427, AAEL002427	transcription factor IIIB 90 kDa subunit	transcription factor IIIB 90 kDa subunit		1	NC_035107.1	176481639	176578552	minus	4
	AAEL002428	2198	1890	2171.5	2348	2005.5	2388.5	5574583	LOC5574583	AaeL_AAEL002428, AAEL002428	BTB/POZ domain-containing protein 6-B	BTB/POZ domain-containing protein 6-B		1	NC_035107.1	176513782	176557869	plus	9
	AAEL002430	645.5	548	452.5	1714	531.5	1200.5	5574606	LOC5574606	AaeL_AAEL002430, AAEL002430	N-acetylglucosamine-6-phosphate deacetylase	N-acetylglucosamine-6-phosphate deacetylase		1	NC_035107.1	176906462	176917359	minus	6
	AAEL002432	358	275	508	440	385	363	5574589	LOC5574589	AaeL_AAEL002432, AAEL002432	endoplasmic reticulum metallopeptidase 1	endoplasmic reticulum metallopeptidase 1		1	NC_035107.1	176736503	176746729	minus	5
	AAEL002433	151.5	170.5	177.5	182.5	112.5	206.5	5574605	LOC5574605		peroxisomal membrane protein 11C	peroxisomal membrane protein 11C		1	NC_035107.1	177063736	177082802	plus	5
	AAEL002435	2550	2321	2841	2977	2622	3151	5580128	LOC5580128	AaeL_AAEL002435, AAEL002435, AAEL015376	modifier of mdg4	longitudinals lacking protein, isoforms H/M/V|modifier of mdg4|zinc finger protein 655		1	NC_035107.1	98942762	98997141	minus	11
	AAEL002436	4820	3816	3890	4081	4522.5	4448	5580129	LOC5580129	AaeL_AAEL002436, AAEL002436	trimeric intracellular cation channel type 1B.1	trimeric intracellular cation channel type 1B.1		1	NC_035107.1	98885158	98919297	minus	7
	AAEL002437	736	693	862	923	856.5	991	5580150	LOC5580150	AaeL_AAEL002437, AAEL002437	symplekin	symplekin		3	NC_035109.1	127453978	127480002	minus	5
	AAEL002438	583	423	599	401	550	454	5580122	LOC5580122	AaeL_AAEL002438, AAEL002438	protein quiver	protein quiver		1	NC_035107.1	99071539	99073440	minus	3
	AAEL002439	310	292	629	329	456	397	5580148	LOC5580148	AaeL_AAEL002439, AAEL002439	larval cuticle protein 1	larval cuticle protein 1		3	NC_035109.1	127600692	127601543	minus	2
	AAEL002440	207	34	177	54	196	51	5580147	LOC5580147	AaeL_AAEL002440, AAEL002440	larval cuticle protein 9	larval cuticle protein 9		3	NC_035109.1	127671461	127672581	plus	4
	AAEL002442	53	47	28.5	45.5	44.5	45	5580151	LOC5580151	AaeL_AAEL002442, AAEL002442	uncharacterized LOC5580151	uncharacterized protein LOC5580151		3	NC_035109.1	127364537	127386236	minus	2
	AAEL002446	804	887	1036	924	839	1092	5580142	LOC5580142	AaeL_AAEL002446, AAEL002446	CLK4-associating serine/arginine rich protein	CLK4-associating serine/arginine rich protein		3	NC_035109.1	127486842	127512270	plus	8
	AAEL002447	311	207	329	318	316	302	5580145	LOC5580145	AaeL_AAEL002447, AAEL002447	uncharacterized LOC5580145	uncharacterized protein LOC5580145		3	NC_035109.1	127764641	127765584	minus	3
	AAEL002449	1902	3458	3060	4601	2347	4522	5580149	LOC5580149	AaeL_AAEL002449, AAEL002449	endocuticle structural glycoprotein SgAbd-5	endocuticle structural glycoprotein SgAbd-5		3	NC_035109.1	127585605	127593963	plus	2
	AAEL002450	390.33	383.33	551.83	474	396.17	457.5	110676273	LOC110676273		negative elongation factor D-like	negative elongation factor D-like		1	NC_035107.1	98856912	98869747	plus	4
	AAEL002451	725	679	786	626	673	756	5580130	LOC5580130	AaeL_AAEL002451, AAEL002451	zinc finger protein 1	zinc finger protein 1		1	NC_035107.1	99082345	99193856	minus	5
	AAEL002453	342	252	282	489	331	421	5580059	LOC5580059	AaeL_AAEL002136, AAEL002136, AAEL002453	zinc finger protein 62	zinc finger protein 62		1	NC_035107.1	99003190	99014918	plus	6
	AAEL002454	86	68	52	81	76	93	5580123	LOC5580123	AaeL_AAEL002454, AAEL002454	zinc finger protein OZF	zinc finger protein OZF		1	NC_035107.1	99061148	99062526	minus	3
	AAEL002455	958	1311	1121	1395	869	1584	5580118	LOC5580118	AaeL_AAEL002455, AAEL002455	nuclear pore complex protein Nup153	nuclear pore complex protein Nup153		1	NC_035107.1	98707416	98752899	plus	8
	AAEL002456	594.17	682	739.83	798	645	929.5	110677894	LOC110677894		B-cell lymphoma/leukemia 11B	B-cell lymphoma/leukemia 11B		3	NC_035109.1	128230389	128510274	minus	6
	AAEL002458	1	0	0	0	4	0	110679003	LOC110679003	AaeL_AAEL002458, AAEL002458	flexible cuticle protein 12-like	flexible cuticle protein 12-like		3	NC_035109.1	127960055	127977419	minus	3
	AAEL002462	65	75	88	74	94	92	5574804	LOC5574804	AaeL_AAEL002462, AAEL002462	uncharacterized LOC5574804	uncharacterized protein LOC5574804		2	NC_035108.1	78647759	78669618	plus	7
	AAEL002463	1924.77	1855.04	2019.31	1815.83	1899.42	2105.09	5574790	LOC5574790		uncharacterized LOC5574790	LOW QUALITY PROTEIN: uncharacterized protein LOC5574790		2	NC_035108.1	77712895	77836123	plus	8
	AAEL002464	2337	2052	2243	2639	2292	2738	5574816	LOC5574816	AaeL_AAEL002464, AAEL002464	V-type proton ATPase subunit F	V-type proton ATPase subunit F|V-ATPase 14 kDa subunit|V-ATPase subunit F|Vacuolar proton pump subunit F|vacuolar ATP synthase subunit F		3	NC_035109.1	338190478	338191479	plus	5
	AAEL002465	521	629.5	601.5	643.5	554.5	683.5	5574826	LOC5574826	AaeL_AAEL002465, AAEL002465	GPI ethanolamine phosphate transferase 3	GPI ethanolamine phosphate transferase 3		2	NC_035108.1	78222199	78233097	minus	3
	AAEL002467	2	2	0	13	1	2	5574806	LOC5574806	AaeL_AAEL002467, AAEL002467	probable chitinase 10	probable chitinase 10|peritrophin		2	NC_035108.1	78797991	78799643	plus	1
	AAEL002469	1022.86	801.06	1152.25	768.47	1022.28	935.9	5574814	LOC5574814	AaeL_AAEL002469, AAEL002469	endophilin-A	endophilin-A		3	NC_035109.1	338223216	338397366	plus	14
	AAEL002472	10.23	26.18	6.91	21.91	8.93	22.51	5574795	LOC5574795		uncharacterized LOC5574795	uncharacterized protein LOC5574795		3	NC_035109.1	133945615	133973374	plus	6
	AAEL002474	1424	1853	418	2633	957	2604.83	5574813	LOC5574813	AaeL_AAEL002474, AAEL002474	transcription factor Ken 2	transcription factor Ken 2|putative transcription factor ken 1		3	NC_035109.1	338431132	338606996	minus	9
	AAEL002476	0	2	3	1	2	2	5574822	LOC5574822	AaeL_AAEL002476, AAEL002476	venom allergen 5	venom allergen 5		3	NC_035109.1	113804895	113806588	plus	4
	AAEL002481	0	0	0	1	0	0	5574807	LOC5574807	AaeL_AAEL002481, AAEL002481	probable chitinase 10	probable chitinase 10		2	NC_035108.1	78861883	78863404	plus	2
	AAEL002483	368	439	455	450	374	495.5	5574793	LOC5574793	AaeL_AAEL002483, AAEL002483	lethal(2)neighbour of tid protein 2	lethal(2)neighbour of tid protein 2		2	NC_035108.1	77878538	77888709	plus	2
	AAEL002485	43	172	45	148	52	189	5574823	LOC5574823	AaeL_AAEL002485, AAEL002485, WDY, WDY_AEDAE	WD repeat-containing protein on Y chromosome	WD repeat-containing protein on Y chromosome|WD40 Y		3	NC_035109.1	113689237	113695846	minus	5
	AAEL002486	285	286	267	271	276	280	5574797	LOC5574797	AaeL_AAEL002486, AAEL002486, AAEL002489	mitochondrial import inner membrane translocase subunit Tim10B	L-seryl-tRNA(Sec) kinase|mitochondrial import inner membrane translocase subunit Tim10B|mitochondrial AAEL002486		2	NC_035108.1	77904195	77905773	minus	2
	AAEL002487	2814	1246	2005	1413	2339	1505	5574799	LOC5574799	AaeL_AAEL002487, AAEL002487	sestrin homolog	sestrin homolog|PA26-T3 nuclear protein-like protein		2	NC_035108.1	78004127	78171048	plus	8
	AAEL002488	994	960	1228	1073	1056	1171	5574815	LOC5574815	AaeL_AAEL002488, AAEL002488	ATP-dependent RNA helicase Ddx1	ATP-dependent RNA helicase Ddx1		3	NC_035109.1	338192360	338206962	minus	3
	AAEL002490	52	24	52	36	41	46	5574810	LOC5574810	AaeL_AAEL002490, AAEL002490	probable chitinase 10	probable chitinase 10|putative peritrophin-1		2	NC_035108.1	78883391	78884436	minus	2
	AAEL002493	133	164	133	148	114	150	5574792	LOC5574792	AaeL_AAEL002493, AAEL002493	retinol dehydrogenase 13	retinol dehydrogenase 13		2	NC_035108.1	77703485	77706237	minus	3
	AAEL002499	789	795	606	1246	664	1107	5574969	LOC5574969	AaeL_AAEL002499, AAEL002499	zinc finger and BTB domain-containing protein 49	zinc finger and BTB domain-containing protein 49		1	NC_035107.1	91121216	91246247	plus	6
	AAEL002501	5365	5039	5627	6111	5311	6013	5574976	LOC5574976	AaeL_AAEL002501, AAEL002501	thioredoxin domain-containing protein 5 homolog	thioredoxin domain-containing protein 5 homolog|thioredoxin/protein disulfide isomerase		1	NC_035107.1	90489723	90502772	plus	3
	AAEL002502	588	498	568	557	588	659	5574974	LOC5574974	AaeL_AAEL002502, AAEL002502	dnaJ homolog subfamily C member 16	dnaJ homolog subfamily C member 16		1	NC_035107.1	90513073	90528743	plus	6
	AAEL002503	618.25	533	535	553	642	589	5574994	LOC5574994	AaeL_AAEL002503, AAEL002503	protein yippee	protein yippee		1	NC_035107.1	89322734	89323470	minus	2
	AAEL002504	5496.5	4420.5	5219	5803.5	5645.5	5613.5	5574977	LOC5574977	AaeL_AAEL002504, AAEL002504	ATP synthase subunit delta, mitochondrial	ATP synthase subunit delta, mitochondrial		1	NC_035107.1	90471072	90485392	minus	4
	AAEL002506	405.25	427.25	313.75	433.5	375.5	451	5574991	LOC5574991	AaeL_AAEL002506, AAEL002506	glutamate receptor ionotropic, kainate 2	glutamate receptor ionotropic, kainate 2		1	NC_035107.1	89393343	89397277	minus	7
	AAEL002508	5078	4421	5008	4890	4954	5079	5574980	LOC5574980	AaeL_AAEL002508, AAEL002508	26S proteasome regulatory subunit 6A-B	26S proteasome regulatory subunit 6A-B		1	NC_035107.1	90362352	90375084	minus	2
	AAEL002510	8397.33	8884.83	11913.5	9515	9968	10351.7	5574978	LOC5574978	AaeL_AAEL002510, AAEL002510	serine hydroxymethyltransferase, cytosolic	serine hydroxymethyltransferase, cytosolic		1	NC_035107.1	90394257	90421721	minus	7
	AAEL002512	685	726	764	848	753	879	5574964	LOC5574964	AaeL_AAEL002512, AAEL002512	uncharacterized LOC5574964	uncharacterized protein LOC5574964		1	NC_035107.1	91297175	91300655	minus	3
	AAEL002514	308	288	351	306	293	373	5574979	LOC5574979	AaeL_AAEL002514, AAEL002514	zinc finger protein 91	zinc finger protein 91		1	NC_035107.1	90382906	90386164	plus	4
	AAEL002518	1359	963	1383	979	1343	1119	5574988	LOC5574988	AaeL_AAEL002518, AAEL002500, AAEL002509, AAEL002518	glutamate receptor ionotropic, kainate 2	glutamate receptor ionotropic, kainate 2		1	NC_035107.1	89414889	90020189	plus	21
	AAEL002520	76	60	76	85	58	92	5574999	LOC5574999	AaeL_AAEL002520, AAEL002520	lopap	lopap|uncharacterized protein LOC5574999		1	NC_035107.1	89218434	89230296	plus	5
	AAEL002523	392	347	356	377	388	404	5574995	LOC5574995	AaeL_AAEL002523, AAEL002523	mitochondrial import inner membrane translocase subunit Tim9	mitochondrial import inner membrane translocase subunit Tim9		1	NC_035107.1	89316479	89317314	plus	2
	AAEL002524	32	31	48	59	22	37	5575000	LOC5575000	AaeL_AAEL002524, AAEL002524, CTL24	perlucin-like protein	perlucin-like protein		1	NC_035107.1	89010721	89011346	minus	2
	AAEL002525	3880	3162	3907	4424	3884	4333	5574983	LOC5574983	AaeL_AAEL002525, AAEL002525	Y+L amino acid transporter 2	Y+L amino acid transporter 2|amino acid transporter		1	NC_035107.1	90134612	90164372	plus	6
	AAEL002526	1423	1150	1229	1398	1317	1394	5574975	LOC5574975	AaeL_AAEL002526, AAEL002526	MICOS complex subunit Mic10	MICOS complex subunit Mic10		1	NC_035107.1	90506167	90506763	minus	2
	AAEL002527	9702	7179	11743	10277	10464	9828	5574966	LOC5574966	AaeL_AAEL002527, AAEL002527	neutral and basic amino acid transport protein rBAT	neutral and basic amino acid transport protein rBAT|CD98hc amino acid transporter protein		1	NC_035107.1	91320308	91350147	plus	7
	AAEL002529	396	360	414	395	408	388	5574986	LOC5574986	AaeL_AAEL002529, AAEL002529	OTU domain-containing protein 6B	OTU domain-containing protein 6B		1	NC_035107.1	90123504	90124748	minus	2
	AAEL002531	255	241	265	273	268	308	5574981	LOC5574981	AaeL_AAEL002531, AAEL002531	zinc finger protein 62	zinc finger protein 62		1	NC_035107.1	90352013	90354411	plus	2
	AAEL002534	30878	34021.7	40859.3	40650.3	35509.3	41782.5	5574993	LOC5574993	AaeL_AAEL002534, AAEL002534	60S ribosomal protein L10	60S ribosomal protein L10|ribosomal protein L10		1	NC_035107.1	89339923	89343198	minus	5
	AAEL002537	1000	653	187	273	648	550	5575001	LOC5575001	AaeL_AAEL002537, AAEL002537	uncharacterized LOC5575001	uncharacterized protein LOC5575001		1	NC_035107.1	88779531	89055716	minus	4
	AAEL002538	323.75	309.75	374.25	380.5	357.5	370	5574992	LOC5574992	AaeL_AAEL002538, AAEL002538	glutamate receptor ionotropic, kainate 2	glutamate receptor ionotropic, kainate 2		1	NC_035107.1	89376185	89380152	minus	7
	AAEL002539	3447	2981	4096	3995	3604	3990	5580194	LOC5580194	AaeL_AAEL002539, AAEL002539	plastin-1	plastin-1		1	NC_035107.1	226259364	226467135	plus	7
	AAEL002541	266	273	254	284	297	288	5580163	LOC5580163	AaeL_AAEL002541, AAEL002541	cystinosin homolog	cystinosin homolog		1	NC_035107.1	228556187	228558146	plus	5
	AAEL002542	12199	8349	10150	9303	11259	9901	5580166	LOC5580166	AaeL_AAEL002542, AAEL002542	triosephosphate isomerase	triosephosphate isomerase		1	NC_035107.1	228539095	228540580	minus	3
	AAEL002543	1439.5	1873.17	2264	2215.5	1875.17	2108.83	5580206	LOC5580206	AaeL_AAEL002543, AAEL002543	zinc finger C2HC domain-containing protein 1C	zinc finger C2HC domain-containing protein 1C		1	NC_035107.1	226026115	226202165	plus	9
	AAEL002544	260	192	282	223	258	288	5580162	LOC5580162	AaeL_AAEL002544, AAEL002544	probable transcriptional regulatory protein TTE1135	uncharacterized protein LOC5580162		1	NC_035107.1	228522220	228530950	plus	4
	AAEL002546	230	200	220	259	227	236	5580171	LOC5580171	AaeL_AAEL002546, AAEL002545, AAEL002546	uncharacterized LOC5580171	uncharacterized protein LOC5580171		1	NC_035107.1	228998772	229041770	minus	4
	AAEL002547	129	154	162	169	157	217	5580205	LOC5580205	AaeL_AAEL002547, AAEL002547	dipeptidase 2	dipeptidase 2		1	NC_035107.1	226226931	226229988	minus	4
	AAEL002548	1349	1152	1424	1293.5	1340	1494	5580190	LOC5580190	AaeL_AAEL002548, AAEL002548	hamartin	hamartin		1	NC_035107.1	226552317	226594513	plus	5
	AAEL002549	149	173	212	187	161	199	5580180	LOC5580180	AaeL_AAEL002549, AAEL002549	uncharacterized LOC5580180	uncharacterized protein LOC5580180		1	NC_035107.1	226985284	227028066	plus	3
	AAEL002550	2361	1109	3008	1297	2538	1431	5580184	LOC5580184	AaeL_AAEL002550, AAEL002550	polyadenylate-binding protein-interacting protein 2	polyadenylate-binding protein-interacting protein 2		1	NC_035107.1	226761113	226776987	minus	3
	AAEL002551	7413	6818	9258	7914	7565	8487	5580192	LOC5580192	AaeL_AAEL002551, AAEL002551	DNA topoisomerase I, mitochondrial	DNA topoisomerase I, mitochondrial		1	NC_035107.1	226492398	226511374	minus	8
	AAEL002554	1169	1374	840	2249.5	1088	1946	5580187	LOC5580187	AaeL_AAEL002554, AAEL002554	anosmin-1	anosmin-1		1	NC_035107.1	226701822	226738056	plus	7
	AAEL002555	496	463	478	701	493	638	5580175	LOC5580175	AaeL_AAEL002555, AAEL002555	sodium-coupled monocarboxylate transporter 1	sodium-coupled monocarboxylate transporter 1		1	NC_035107.1	227199405	227301003	plus	10
	AAEL002556	175	154	166	161	152	163	5580191	LOC5580191	AaeL_AAEL002556, AAEL002556	WD repeat-containing protein 6	WD repeat-containing protein 6		1	NC_035107.1	226524680	226544135	minus	3
	AAEL002557	2398.5	1180.5	2476	1768	2497	1635	5580164	LOC5580164	AaeL_AAEL002557, AAEL002557	large neutral amino acids transporter small subunit 1	large neutral amino acids transporter small subunit 1		1	NC_035107.1	228604815	228709604	minus	12
	AAEL002559	1040	1157	1060	1168	1036	1422	5580174	LOC5580174	AaeL_AAEL002559, AAEL002559	uncharacterized LOC5580174	uncharacterized protein LOC5580174		1	NC_035107.1	229066233	229070947	plus	6
	AAEL002560	242	112	143	203	202	169	5580182	LOC5580182	AaeL_AAEL002560, AAEL002560	prion-like-(Q/N-rich) domain-bearing protein 25	prion-like-(Q/N-rich) domain-bearing protein 25		1	NC_035107.1	226836960	226933416	plus	10
	AAEL002562	714	698	942	804	866	823	5580186	LOC5580186	AaeL_AAEL002562, AAEL002540, AAEL002562	transmembrane protein 203	ribonuclease P protein subunit p20|transmembrane protein 203		1	NC_035107.1	226749050	226751007	plus	3
	AAEL002563	765	751	951	874	873	936	5580204	LOC5580204	AaeL_AAEL002563, AAEL002563	THO complex subunit 1	THO complex subunit 1		1	NC_035107.1	226240253	226252105	plus	4
	AAEL002564	0	0	1	0	1	1	5580189	LOC5580189	AaeL_AAEL002564, AAEL002564	uncharacterized LOC5580189	uncharacterized protein LOC5580189		1	NC_035107.1	226652696	226653848	plus	2
	AAEL002565	9863	7720	7998	8079	8617	9216	5580168	LOC5580168	AaeL_AAEL002565, AAEL002558, AAEL002565	twitchin	twitchin		1	NC_035107.1	227411157	227506309	plus	29
	AAEL002566	20	35	11	9	8	43	5580193	LOC5580193	AaeL_AAEL002566, AAEL002566	uncharacterized LOC5580193	uncharacterized protein LOC5580193		1	NC_035107.1	226467901	226472395	minus	2
	AAEL002567	1562	839.5	940	621	1264.5	881	5580169	LOC5580169	AaeL_AAEL002567, AAEL002567	uncharacterized LOC5580169	uncharacterized protein LOC5580169		1	NC_035107.1	228750742	228910897	minus	11
	AAEL002569	219	244	277	271	235	282	5580179	LOC5580179	AaeL_AAEL002569, AAEL002569	serine/threonine-protein kinase greatwall	serine/threonine-protein kinase greatwall		1	NC_035107.1	227035313	227045632	plus	7
	AAEL002571	802	701	914	835	729	847	5580170	LOC5580170	AaeL_AAEL002571, AAEL002571	band 4.1-like protein 4	band 4.1-like protein 4|uncharacterized protein LOC5580170		1	NC_035107.1	227759421	228382738	plus	15
	AAEL002572	37971	24219.5	34493	30537	37181	31452	5580173	LOC5580173	AaeL_AAEL002572, AAEL002572	myosin regulatory light chain 2	myosin regulatory light chain 2		1	NC_035107.1	229080495	229083168	minus	3
	AAEL002574	1	0	2	1	3	0	5580177	LOC5580177		sodium-coupled monocarboxylate transporter 1	sodium-coupled monocarboxylate transporter 1		1	NC_035107.1	227323695	227325717	plus	4
	AAEL002575	2	2	2	5	1	8	5580165	LOC5580165	AaeL_AAEL002575, AAEL002575	pickpocket protein 28	pickpocket protein 28|sodium channel protein Nach		1	NC_035107.1	228445865	228483104	plus	8
	AAEL002577	300	369	98	368	197	436	5575333	LOC5575333	AaeL_AAEL002577, AAEL002577	uncharacterized LOC5575333	uncharacterized protein LOC5575333		3	NC_035109.1	256834013	256847930	plus	2
	AAEL002578	1854	630	2074	1314	1886	1077	5575305	LOC5575305	AaeL_AAEL002578, AAEL002578	protein snakeskin	protein snakeskin|septate junction protein snakeskin		3	NC_035109.1	256036486	256053031	plus	4
	AAEL002579	45	56	35	58	31	55	5575316	LOC5575316	AaeL_AAEL002579, AAEL002579	uncharacterized LOC5575316	uncharacterized protein LOC5575316		3	NC_035109.1	256319047	256383318	minus	6
	AAEL002580	2147	1335	2626.5	3129	2266	2428	5575325	LOC5575325	AaeL_AAEL002580, AAEL002580	transmembrane protease serine 2	transmembrane protease serine 2		3	NC_035109.1	256624089	256649887	plus	8
	AAEL002581	561	614	698	969	580	944	5575302	LOC5575302	AAEL002581	structural maintenance of chromosomes protein 6	structural maintenance of chromosomes protein 6		3	NC_035109.1	121665764	121688036	minus	9
	AAEL002583	2337	2372	3427	2237	2732	2606	5575353	LOC5575353	AaeL_AAEL002583, AAEL002583, TOLL7	toll-like receptor 7	toll-like receptor 7		3	NC_035109.1	257579283	257585209	plus	1
	AAEL002585	1578	910	1963	2181	1646	1739	5575350	LOC5575350	AaeL_AAEL002585, AAEL002585	tryptase	tryptase		3	NC_035109.1	257272883	257274316	minus	4
	AAEL002586	1	0	3	4	0	3	5575331	LOC5575331	AaeL_AAEL002586, AAEL002586	uncharacterized LOC5575331	uncharacterized protein LOC5575331		3	NC_035109.1	256810854	256812710	minus	3
	AAEL002587	6	27	15	25	14	36	5575342	LOC5575342	AaeL_AAEL002587, AAEL002587	general odorant-binding protein 56d	general odorant-binding protein 56d		3	NC_035109.1	257150526	257151326	plus	3
	AAEL002588	60	244	414	852	206	582	5575311	LOC5575311	AaeL_AAEL002588, AAEL002588	protein obstructor-E	protein obstructor-E		3	NC_035109.1	256203733	256204935	plus	2
	AAEL002590	1079	827	1597	889	1313	925	5575332	LOC5575332	AaeL_AAEL002590, AAEL002590	serine proteinase stubble	serine proteinase stubble		3	NC_035109.1	256818348	256823148	plus	5
	AAEL002591	1.5	0	9	1	0	2	5575344	LOC5575344	AaeL_AAEL002591, AAEL002591	general odorant-binding protein 56a	general odorant-binding protein 56a		3	NC_035109.1	257121309	257121977	plus	2
	AAEL002592	90	21	118	27	120	33.5	5575336	LOC5575336	AaeL_AAEL002592, AAEL002592	uncharacterized LOC5575336	uncharacterized protein LOC5575336|possible HHH motif antimicrobial peptide		3	NC_035109.1	256950590	256951591	minus	2
	AAEL002593	5014	4729	4688	5929	4667	5887	5575334	LOC5575334	AaeL_AAEL002593, AAEL002593	tryptase	tryptase		3	NC_035109.1	256859309	256872035	plus	5
	AAEL002595	12973	9298	20692.5	11493	16163.5	11995.5	5575329	LOC5575329	AaeL_AAEL002595, AAEL002595	tryptase-2	tryptase-2		3	NC_035109.1	256727695	256753442	plus	4
	AAEL002597	1321.5	1196.5	1515.5	1434.5	1316.5	1521.5	5575321	LOC5575321	AaeL_AAEL002597, AAEL002597	WW domain-binding protein 2	WW domain-binding protein 2		3	NC_035109.1	256508613	256520778	minus	6
	AAEL002598	243	297	37.5	288.5	173.5	321.5	5575348	LOC5575348	AaeL_AAEL002598, AAEL002598	general odorant-binding protein 56d	general odorant-binding protein 56d		3	NC_035109.1	257061410	257082338	minus	4
	AAEL002599	291.5	251	281	326	323	335	5575337	LOC5575337	AaeL_AAEL002599, AAEL002599	uncharacterized LOC5575337	uncharacterized protein LOC5575337		3	NC_035109.1	256986371	257012358	minus	4
	AAEL002600	8885.5	7470.25	10767.5	11114.5	9492.5	10086.5	5575324	LOC5575324	AaeL_AAEL002600, AAEL002600	serine protease 42	serine protease 42		3	NC_035109.1	256572533	256586212	plus	7
	AAEL002601	1206	574	1674.5	1806.17	1443.5	1276	5575326	LOC5575326	AaeL_AAEL002601, AAEL002601, CLIPA1	proclotting enzyme	proclotting enzyme|suppressor of tumorigenicity 14 protein		3	NC_035109.1	256667088	256670733	plus	6
	AAEL002602	9.5	13	21	14	9.5	6	5575346	LOC5575346	AaeL_AAEL002602, AAEL002602	cryptochrome-1	cryptochrome-1		3	NC_035109.1	257101467	257102735	plus	1
	AAEL002605	2.5	2	4	1	2	1	5575345	LOC5575345	AaeL_AAEL015554, AAEL015554	general odorant-binding protein 56a	general odorant-binding protein 56a		3	NC_035109.1	257114067	257114659	minus	2
	AAEL002606	30	5	27	1	36	7	5575341	LOC5575341	AaeL_AAEL002606, AAEL002606	general odorant-binding protein 56d	general odorant-binding protein 56d		3	NC_035109.1	257164371	257165378	minus	3
	AAEL002607	624	177	435	196.5	557	234	5575317	LOC5575317	AaeL_AAEL002607, AAEL002607	SPRY domain-containing SOCS box protein 3	SPRY domain-containing SOCS box protein 3		3	NC_035109.1	256432018	256462743	plus	4
	AAEL002610	11089	7309	15113	22959	12400	16530	5575351	LOC5575351	AaeL_AAEL002610, AAEL002610	tryptase	tryptase		3	NC_035109.1	257284592	257286181	minus	4
	AAEL002612	4506.2	4722.36	4693.77	7272.61	4572.95	6967.96	5575310	LOC5575310		uncharacterized LOC5575310	uncharacterized protein LOC5575310		3	NC_035109.1	256178855	256180742	plus	1
	AAEL002613	1430	711	967.5	1584	1286.5	1317	5575308	LOC5575308	AaeL_AAEL002613, AAEL002613	peritrophin-48	peritrophin-48		3	NC_035109.1	256140529	256142031	minus	4
	AAEL002614	143.25	133.75	128.5	178.33	134.5	182.25	5575322	LOC5575322	AaeL_AAEL002614, AAEL002614	equilibrative nucleoside transporter 4	equilibrative nucleoside transporter 4		3	NC_035109.1	256503573	256532113	plus	10
	AAEL002615	107.5	58.5	92	93	103.5	88	5575338	LOC5575338		leucine-rich repeat neuronal protein 1	leucine-rich repeat neuronal protein 1		Un	NW_018736105.1	26339	28541	minus	1
	AAEL002617	235	342.5	355	443.5	321.5	421.5	5575343	LOC5575343	AaeL_AAEL002617, AAEL002617	general odorant-binding protein 56d	general odorant-binding protein 56d		3	NC_035109.1	257142558	257143292	minus	2
	AAEL002618	15	6	2	12	6	7.5	5575347	LOC5575347	AaeL_AAEL002618, AAEL002618	general odorant-binding protein 56d	general odorant-binding protein 56d		3	NC_035109.1	257094966	257095608	minus	3
	AAEL002619	1106	810	1505	1312	1351	1170	5575309	LOC5575309	AaeL_AAEL002619, AAEL002619	chondroitin proteoglycan-2	chondroitin proteoglycan-2		3	NC_035109.1	256159341	256160451	plus	1
	AAEL002622	36.83	58.5	32.5	52.33	46.33	61	5575300	LOC5575300		vitamin K-dependent gamma-carboxylase	vitamin K-dependent gamma-carboxylase		Un	NW_018734562.1	28869	40303	minus	4
	AAEL002623	1768	1582	1676	3268	1904	2700	5575313	LOC5575313	AaeL_AAEL002623, AAEL002623	peritrophin-44	peritrophin-44		3	NC_035109.1	256271385	256280342	minus	2
	AAEL002624	1206	750	1895	2169	1498	1701	5575349	LOC5575349	AaeL_AAEL002624, AAEL002624	tryptase	tryptase		3	NC_035109.1	257262783	257264911	minus	5
	AAEL002625	88	49	118	340	123	212	5575307	LOC5575307	AaeL_AAEL002625, AAEL002625	probable chitinase 10	probable chitinase 10		3	NC_035109.1	256129389	256130683	minus	4
	AAEL002626	15	2	3.5	11.5	11	5.5	5575340	LOC5575340	AaeL_AAEL002626, AAEL002626	general odorant-binding protein 56d	general odorant-binding protein 56d		3	NC_035109.1	257205920	257206722	plus	3
	AAEL002627	335	2924	1526	2634	885	3288	5575312	LOC5575312	AaeL_AAEL002627, AAEL002627	mucin-5AC	mucin-5AC		3	NC_035109.1	256253228	256255601	minus	3
	AAEL002629	8929.5	5030.75	14549	5974	11128	6144.5	5575328	LOC5575328	AaeL_AAEL002629, AAEL002629	tryptase	tryptase		3	NC_035109.1	256697857	256713410	plus	5
	AAEL002630	232	126	136	473	200	305	5575314	LOC5575314	AaeL_AAEL002630, AAEL002630	probable chitinase 10	probable chitinase 10		3	NC_035109.1	256288907	256290473	plus	3
	AAEL002631	3022	2386	3914	4406	3455	3597	5575306	LOC5575306	AaeL_AAEL002631, AAEL002631	peritrophin-1	peritrophin-1		3	NC_035109.1	256123833	256124862	minus	2
	AAEL002632	530	389	661	272	618	396	5575330	LOC5575330	AaeL_AAEL002632, AAEL002632	prestalk protein	prestalk protein		3	NC_035109.1	256785427	256798525	plus	2
	AAEL002633	30	20	28	74	27	38	5575451	LOC5575451	AaeL_AAEL002633, AAEL002633, CYP9J31	probable cytochrome P450 9f2	probable cytochrome P450 9f2		2	NC_035108.1	245508241	245510667	minus	3
	AAEL002636	274	301	262	334	279	363	5575441	LOC5575441	AaeL_AAEL002636, AAEL002636	protein ABHD13	protein ABHD13|predicted alpha/beta hydrolase BEM46		2	NC_035108.1	244791241	244864250	minus	4
	AAEL002638	133	101	109	184	88	149	5575453	LOC5575453	AaeL_AAEL002638, AAEL002638, CYP9J6	probable cytochrome P450 9f2	probable cytochrome P450 9f2		2	NC_035108.1	245515491	245517353	plus	2
	AAEL002639	10598.8	11532.7	13478.5	14402.7	12187	13879.3	5575450	LOC5575450	AaeL_AAEL002639, AAEL002639	60S ribosomal protein L36	60S ribosomal protein L36		2	NC_035108.1	245290002	245290490	minus	1
	AAEL002641	4.58	5.58	2	4.53	5.67	2.33	5575444	LOC5575444	AaeL_AAEL002641, AAEL002641	uncharacterized LOC5575444	uncharacterized protein LOC5575444		2	NC_035108.1	243363530	243396259	plus	7
	AAEL002642	145	192.5	187.5	171	124	219	5575449	LOC5575449	AaeL_AAEL002642, AAEL002637, AAEL002642	E3 ubiquitin-protein ligase TRIM9	E3 ubiquitin-protein ligase TRIM9		2	NC_035108.1	245088243	245629119	minus	10
	AAEL002643	0.2	1.9	0.73	0.95	0	1.78	5575436	LOC5575436	AaeL_AAEL002643, AAEL002643	transcription factor Adf-1	transcription factor Adf-1		3	NC_035109.1	66365106	66366402	plus	3
	AAEL002644	315	254	293	448	292	342	5575435	LOC5575435	AaeL_AAEL002644, AAEL002644	uncharacterized LOC5575435	uncharacterized protein LOC5575435		3	NC_035109.1	66606053	66608114	minus	2
	AAEL002645	1003	844	1034	1004	1004	1033	5575448	LOC5575448	AaeL_AAEL002645, AAEL002645, AAEL002648	ER degradation-enhancing alpha-mannosidase-like protein 3	ER degradation-enhancing alpha-mannosidase-like protein 3		2	NC_035108.1	244936495	244977615	plus	12
	AAEL002646	1596.5	755	1523	982.5	1586.5	978	5575446	LOC5575446	AaeL_AAEL002646, AAEL002646	cytohesin-1	cytohesin-1		2	NC_035108.1	243197617	243363506	plus	13
	AAEL002647	196	240	250.33	343	207	352.08	5575440	LOC5575440	AaeL_AAEL002647, AAEL002647	DNA repair and recombination protein RAD54-like	DNA repair and recombination protein RAD54-like		2	NC_035108.1	244866526	244883418	plus	6
	AAEL002651	645	576	672	725	599	713	5575437	LOC5575437	AaeL_AAEL002651, AAEL002651	uncharacterized LOC5575437	uncharacterized protein LOC5575437		2	NC_035108.1	243145493	243183583	minus	7
	AAEL002652	10	10	19	29	12	25	5575445	LOC5575445	AaeL_AAEL002652, AAEL002652	protein cup	protein cup		2	NC_035108.1	243365378	243381109	minus	4
	AAEL002654	0	3	0	3	2	1	5575455	LOC5575455	AaeL_AAEL002654, AAEL002654	zonadhesin	zonadhesin		2	NC_035108.1	245638274	245649761	plus	3
	AAEL002655	49	52	86	190	61	125	5575548	LOC5575548	AaeL_AAEL002655, AAEL002655	72 kDa type IV collagenase	72 kDa type IV collagenase		2	NC_035108.1	433717688	433719537	minus	3
	AAEL002656	0	0	0	1	1	0	5575557	LOC5575557	AaeL_AAEL002656, AAEL002656	uncharacterized LOC5575557	uncharacterized protein LOC5575557|putative 23 kDa secreted salivary protein		2	NC_035108.1	434344790	434345506	minus	1
	AAEL002657	0	52	0	50	0	56	5575561	LOC5575561	AaeL_AAEL002657, AAEL002657	uncharacterized LOC5575561	uncharacterized protein LOC5575561		2	NC_035108.1	434684434	434711344	minus	2
	AAEL002658	137	121.67	114	113	137	107.33	5575571	LOC5575571	AaeL_AAEL002658, AAEL002658	4-coumarate--CoA ligase 1	4-coumarate--CoA ligase 1		2	NC_035108.1	433299374	433310974	plus	5
	AAEL002661	53	56	34	125	30	115	5575550	LOC5575550	AaeL_AAEL002661, AAEL002661	matrix metalloproteinase-19	matrix metalloproteinase-19		2	NC_035108.1	433793546	433811929	plus	2
	AAEL002662	137	163	70	172	119	209	5575559	LOC5575559	AaeL_AAEL002662, AAEL002662	elongation of very long chain fatty acids protein AAEL008004	elongation of very long chain fatty acids protein AAEL008004		2	NC_035108.1	434406722	434457966	plus	5
	AAEL002665	82	51	56	150	66	91	5575574	LOC5575574	AaeL_AAEL002665, AAEL002665	72 kDa type IV collagenase	72 kDa type IV collagenase		2	NC_035108.1	433736303	433738089	plus	4
	AAEL002666	7	1	11	1	11	1	5575570	LOC5575570	AaeL_AAEL002666, AAEL002666	4-coumarate--CoA ligase 1	4-coumarate--CoA ligase 1		2	NC_035108.1	433279217	433281223	plus	3
	AAEL002668	569	325	390	718	496	555.5	5575578	LOC5575578	AaeL_AAEL002668, AAEL002668	probable 4-coumarate--CoA ligase 1	probable 4-coumarate--CoA ligase 1		2	NC_035108.1	434148396	434165258	minus	4
	AAEL002669	213	199	223	186	200	215	5575590	LOC5575590	AaeL_AAEL002669, AAEL002669	4-coumarate--CoA ligase 1	4-coumarate--CoA ligase 1		2	NC_035108.1	433292621	433295192	plus	3
	AAEL002670	275	99.5	194.5	196.5	241.5	172.5	5575581	LOC5575581	AaeL_AAEL002670, AAEL002670	4-coumarate--CoA ligase 1	4-coumarate--CoA ligase 1		2	NC_035108.1	434037823	434039705	minus	4
	AAEL002671	84	51.75	128.5	82.5	105	70	5575579	LOC5575579	AaeL_AAEL002671, AAEL002671	uncharacterized LOC5575579	uncharacterized protein LOC5575579		2	NC_035108.1	434124352	434126281	plus	2
	AAEL002672	2	8	3	14	2	10	5575549	LOC5575549	AaeL_AAEL002672, AAEL002672	matrix metalloproteinase-19	matrix metalloproteinase-19		2	NC_035108.1	433726815	433728730	plus	2
	AAEL002673	595	1649	608	933	535	1558	5575560	LOC5575560	AaeL_AAEL002673, AAEL002673	elongation of very long chain fatty acids protein AAEL008004	elongation of very long chain fatty acids protein AAEL008004		2	NC_035108.1	434481344	434584177	minus	9
	AAEL002674	0	75	0	69	0	89	5575539	LOC5575539	AaeL_AAEL002674, AAEL002674	tetratricopeptide repeat protein 25	tetratricopeptide repeat protein 25		2	NC_035108.1	432957958	432959904	minus	3
	AAEL002675	1900	1448	2181	2272	2041	1998	5575552	LOC5575552	AaeL_AAEL002675, AAEL002675	arginase, hepatic	arginase, hepatic		2	NC_035108.1	433886363	433887812	plus	1
	AAEL002676	32	42	17	59	39	51	5575537	LOC5575537	AaeL_AAEL002676, AAEL002676, AAEL007978	angiotensin-converting enzyme	angiotensin-converting enzyme		2	NC_035108.1	431998775	432526281	minus	11
	AAEL002677	7	8	2	1	1	2	5575575	LOC5575575	AaeL_AAEL002677, AAEL002677	72 kDa type IV collagenase	72 kDa type IV collagenase		2	NC_035108.1	433770856	433772810	minus	4
	AAEL002678	963	971	1024	1020	1013	1172	5575573	LOC5575573	AaeL_AAEL002678, AAEL002678	ras suppressor protein 1	ras suppressor protein 1		2	NC_035108.1	433627160	433640656	plus	6
	AAEL002680	1263.5	663.5	1165	512.5	1134	637	5575580	LOC5575580	AaeL_AAEL002680, AAEL002680	probable 4-coumarate--CoA ligase 1	probable 4-coumarate--CoA ligase 1		2	NC_035108.1	434042844	434056187	plus	4
	AAEL002682	0	1	1	5	7	1	5575657	LOC5575657	AaeL_AAEL002682, AAEL002682	venom allergen 3	venom allergen 3		2	NC_035108.1	466447150	466448255	minus	4
	AAEL002683	2535.5	1490	2508.5	1810.5	2405.5	1879	5575671	LOC5575671	AaeL_AAEL002683, AAEL002683	xanthine dehydrogenase	xanthine dehydrogenase		2	NC_035108.1	464805900	464819668	plus	6
	AAEL002684	1310	939	1441	1307	1197	1369	5575667	LOC5575667	AaeL_AAEL002684, AAEL002684, AAEL801163	dachshund homolog 2	dachshund homolog 2		2	NC_035108.1	465614172	465764066	plus	12
	AAEL002686	3	4	1	12	3	14	5575674	LOC5575674	AaeL_AAEL002686, AAEL002686, AAEL801164	testisin	testisin		2	NC_035108.1	465778952	465780518	plus	2
	AAEL002687	5615.5	4668.5	3957	5791	5137	5880	5575668	LOC5575668	AaeL_AAEL002687, AAEL002687	non-specific lipid-transfer protein	non-specific lipid-transfer protein|sterol carrier protein-X		2	NC_035108.1	464912757	464945447	minus	5
	AAEL002688	696.5	637.5	526	532	653	671	5575669	LOC5575669	AaeL_AAEL002688, AAEL002688	UDP-glucuronosyltransferase 2B37	UDP-glucuronosyltransferase 2B37		2	NC_035108.1	464868089	464912877	plus	5
	AAEL002689	0	6	0	23	0	14	5575660	LOC5575660	AaeL_AAEL002689, AAEL002689	MORN repeat-containing protein 3	MORN repeat-containing protein 3		2	NC_035108.1	466207449	466208957	plus	3
	AAEL002690	38	25	45	26	49	44	5575663	LOC5575663	AaeL_AAEL002690, AAEL002690	uncharacterized LOC5575663	uncharacterized protein LOC5575663		2	NC_035108.1	465931195	465995134	minus	6
	AAEL002692	140	163	151	179	130	168	5575664	LOC5575664	AaeL_AAEL002692, AAEL002692	uncharacterized LOC5575664	uncharacterized protein LOC5575664		2	NC_035108.1	465811486	465851281	minus	6
	AAEL002693	0	0	0	0	0	0	5575658	LOC5575658	AaeL_AAEL002693, AAEL002693	venom allergen 5.02	venom allergen 5.02		2	NC_035108.1	466919536	466920702	plus	4
	AAEL002694	672	607	792	657	721	735	5575665	LOC5575665	AaeL_AAEL002694, AAEL002694, AAEL801162	transmembrane protein 87A	transmembrane protein 87A		2	NC_035108.1	465788005	465796483	plus	9
	AAEL002696	323	698	220	628	252	733	5575673	LOC5575673	AaeL_AAEL002696, AAEL002696	glutamyl aminopeptidase	glutamyl aminopeptidase		3	NC_035109.1	315501434	315504094	minus	2
	AAEL002699	1226	905	905	1264	1143	1277	5575763	LOC5575763	AaeL_AAEL002699, AAEL002699, SRPN7	neuroserpin	neuroserpin		2	NC_035108.1	14407438	14409063	minus	2
	AAEL002700	1709	1480	1656	1590	1629	1795	5575775	LOC5575775	AaeL_AAEL002700, AAEL002700	transport and Golgi organization protein 11	transport and Golgi organization protein 11		3	NC_035109.1	125764882	125781366	plus	3
	AAEL002701	844	596	877	622	745	666	5575777	LOC5575777	AaeL_AAEL002701, AAEL002701	stromal cell-derived factor 2	stromal cell-derived factor 2|probable ER retained protein		3	NC_035109.1	125563310	125570115	minus	4
	AAEL002703	644	437	627	510	573	598	5575781	LOC5575781	AaeL_AAEL002703, AAEL002703	pyridoxine-5'-phosphate oxidase	pyridoxine-5'-phosphate oxidase|pyridoxamine-phosphate oxidase		3	NC_035109.1	124506423	124507898	plus	4
	AAEL002704	3	2	2	1	2	1	5575765	LOC5575765	AaeL_AAEL002704, AAEL002704, SRPN23	antichymotrypsin-2	antichymotrypsin-2|salivary anti FXa serpin|salivary serpin		2	NC_035108.1	14474467	14476162	minus	3
	AAEL002711	27	31	16	40	30	27	5575774	LOC5575774	AaeL_AAEL002711, AAEL002711	TBC1 domain family member 16	TBC1 domain family member 16		3	NC_035109.1	276323706	276370046	minus	7
	AAEL002713	220.25	142	193.5	265	157	216.5	5575780	LOC5575780	AaeL_AAEL002713, AAEL002713	fibrinogen C domain-containing protein 1	fibrinogen C domain-containing protein 1		3	NC_035109.1	124554064	124556319	plus	2
	AAEL002714	873	756.5	999	1170	890.5	1098.5	5575758	LOC5575758	AaeL_AAEL002714, AAEL002714	kinesin-like protein KIF23	kinesin-like protein KIF23		2	NC_035108.1	13831771	13844004	minus	4
	AAEL002716	615	342	934	288	699	350	5575782	LOC5575782	AaeL_AAEL002716, AAEL002716	arrestin domain-containing protein 2	arrestin domain-containing protein 2		3	NC_035109.1	124475545	124486253	minus	5
	AAEL002718	10830	4434	8763	4394	9469	5360	5575776	LOC5575776	AaeL_AAEL002718, AAEL002718	uncharacterized LOC5575776	uncharacterized protein LOC5575776		3	NC_035109.1	125588140	125711451	plus	14
	AAEL002719	468	413.5	564	464	488.5	584.5	5575750	LOC5575750	AaeL_AAEL002719, AAEL002719	THUMP domain-containing protein 1 homolog	THUMP domain-containing protein 1 homolog		2	NC_035108.1	13830603	13831835	plus	1
	AAEL002720	7	5	7	79	12	29	5575764	LOC5575764	AaeL_AAEL002720, AAEL002720, SRPN20	leukocyte elastase inhibitor	leukocyte elastase inhibitor		2	NC_035108.1	14433260	14455978	plus	3
	AAEL002721	2753	2649	3267	2562	2785	3028	5575760	LOC5575760	AaeL_AAEL002721, AAEL002721	protein extra-macrochaetae	protein extra-macrochaetae		2	NC_035108.1	14211825	14215716	minus	2
	AAEL002722	630	544.5	640.5	566.5	664.5	662	5575751	LOC5575751	AaeL_AAEL002722, AAEL002722	histidine triad nucleotide-binding protein 1	histidine triad nucleotide-binding protein 1|histidine triad family zinc-binding protein		2	NC_035108.1	13815949	13816606	minus	1
	AAEL002723	806	738	834	801	832	922	5575753	LOC5575753	AaeL_AAEL002723, AAEL002723	peroxisomal membrane protein PMP34	peroxisomal membrane protein PMP34		2	NC_035108.1	13782929	13808522	minus	4
	AAEL002724	28	74	52	59	51	89	5575755	LOC5575755	AaeL_AAEL002724, AAEL002710, AAEL002724	BAI1-associated protein 3	BAI1-associated protein 3		2	NC_035108.1	13257325	13694090	plus	15
	AAEL002725	17	29	112	47	59	59	5575766	LOC5575766	AaeL_AAEL002725, AAEL002725	cuticle protein CP14.6	cuticle protein CP14.6		2	NC_035108.1	14463427	14463999	plus	2
	AAEL002726	53	42	21	105	38	67.5	5575756	LOC5575756	AaeL_AAEL002726, AAEL002726	37 kDa salivary gland allergen Aed a 2-like	37 kDa salivary gland allergen Aed a 2-like		2	NC_035108.1	13520551	13522025	minus	5
	AAEL002728	768.5	618.5	780.5	621.5	726.5	713	5575752	LOC5575752	AaeL_AAEL002728, AAEL002728	28S ribosomal protein S22, mitochondrial	28S ribosomal protein S22, mitochondrial		2	NC_035108.1	13814549	13815966	plus	2
	AAEL002730	68	58.5	58	101	56	78	5575768	LOC5575768	AaeL_AAEL002730, AAEL002730, SRPN21	leukocyte elastase inhibitor	leukocyte elastase inhibitor		2	NC_035108.1	14532363	14533773	plus	2
	AAEL002731	93	33	74	58	94	38	5575767	LOC5575767	AaeL_AAEL002731, AAEL002731, SRPN14	serine protease inhibitor 42Dd	serine protease inhibitor 42Dd		2	NC_035108.1	14496987	14498607	minus	2
	AAEL002733	66	65	76	80	50	80	5575886	LOC5575886	AaeL_AAEL002733, AAEL002733, AeaNPF, NPF, NPF_AEDAE	neuropeptide F	neuropeptide F|neuropeptide F preproprotein		1	NC_035107.1	177483503	177585438	minus	5
	AAEL002737	3265	2599.5	3034	2974	3170	3119.5	5575898	LOC5575898	AaeL_AAEL002737, AAEL002737	cytochrome c oxidase subunit 7C, mitochondrial	cytochrome c oxidase subunit 7C, mitochondrial|cytochrome c oxidase polypeptide VIIC		2	NC_035108.1	96189017	96189627	plus	3
	AAEL002739	288	261	385	377.33	337	406	5575894	LOC5575894	AaeL_AAEL002739, AAEL002739	zinc finger protein 836	zinc finger protein 836		2	NC_035108.1	96319559	96358087	plus	5
	AAEL002740	235	202	295	238	233	241	5575874	LOC5575874	AaeL_AAEL002740, AAEL002740, AAEL002746	homeotic protein ocelliless	homeotic protein ocelliless		1	NC_035107.1	132142011	132250481	plus	5
	AAEL002741	124	26	678	34	369	34	5575887	LOC5575887	AaeL_AAEL002741, AAEL002741, SCRB6	scavenger receptor class B member 1	scavenger receptor class B member 1		1	NC_035107.1	177635067	177726653	plus	9
	AAEL002742	78.5	122	138	91	97	137	5575876	LOC5575876	AaeL_AAEL002738, AAEL002738, AAEL002742	synaptic vesicle glycoprotein 2B	synaptic vesicle glycoprotein 2B		1	NC_035107.1	177508574	177534011	plus	6
	AAEL002745	29	35	31	44	20	48	5575881	LOC5575881		irregular chiasm C-roughest protein	LOW QUALITY PROTEIN: irregular chiasm C-roughest protein		1	NC_035107.1	132467121	132987851	minus	13
	AAEL002748	2151	2067	2506	2107	2352	2501	5574912	LOC5574912	AaeL_AAEL002748, AAEL002748, AAEL011518	aspartate--tRNA ligase, cytoplasmic	aspartate--tRNA ligase, cytoplasmic		2	NC_035108.1	96217055	96251172	plus	7
	AAEL002751	217	219.5	223	278.25	201	274	5575893	LOC5575893	AaeL_AAEL002751, AAEL002751	zinc finger protein 62	zinc finger protein 62		2	NC_035108.1	96323444	96342311	minus	5
	AAEL002752	283	309	336.5	336	313	294	5575897	LOC5575897	AaeL_AAEL002752, AAEL002752	anaphase-promoting complex subunit 5	anaphase-promoting complex subunit 5		2	NC_035108.1	96417773	96420679	minus	2
	AAEL002753	182	171.5	187	145	164	186.5	5575890	LOC5575890	AaeL_AAEL002753, AAEL002753	zinc finger protein 37 homolog	zinc finger protein 37 homolog		2	NC_035108.1	96179335	96182678	plus	6
	AAEL002754	716	818	725	731	596	836	5575878	LOC5575878	AaeL_AAEL002754, AAEL002754	irregular chiasm C-roughest protein	irregular chiasm C-roughest protein		1	NC_035107.1	133992089	134150160	plus	9
	AAEL002756	266	271	219	270	217.5	334	5575992	LOC5575992	AaeL_AAEL002756, AAEL002756	synaptotagmin-4	synaptotagmin-4		3	NC_035109.1	145222411	145285683	plus	3
	AAEL002757	24	39	18	43	28	45	5575990	LOC5575990	AaeL_AAEL002757, AAEL002757	uncharacterized LOC5575990	uncharacterized protein LOC5575990		3	NC_035109.1	145304957	145337248	plus	4
	AAEL002758	287.5	272.5	362.5	314	300.5	334.5	5575996	LOC5575996	AaeL_AAEL002758, AAEL002758	putative peptidyl-tRNA hydrolase PTRHD1	putative peptidyl-tRNA hydrolase PTRHD1		3	NC_035109.1	144925713	144944316	plus	2
	AAEL002759	22507	13111.8	18605	16445.5	20611	16661	5575993	LOC5575993	AaeL_AAEL002759, AAEL002759	tropomyosin-1	tropomyosin-1		3	NC_035109.1	145170571	145196908	plus	7
	AAEL002760	360	328	330	362	328	387	5575991	LOC5575991	AaeL_AAEL002760, AAEL002760	DTW domain-containing protein 2	DTW domain-containing protein 2		3	NC_035109.1	145287807	145301019	minus	3
	AAEL002761	34037	26570.8	35005	35980.5	34106	35749.5	5575995	LOC5575995	AaeL_AAEL002761, AAEL002761	tropomyosin-2	actin cytoskeleton-regulatory complex protein pan1|golgin-84|tropomyosin|tropomyosin-1, isoforms 9A/A/B|tropomyosin-2|uncharacterized protein LOC5575995		3	NC_035109.1	144994356	145116680	plus	22
	AAEL002764	7267	6955	7181	7383	7150	8405	5575986	LOC5575986	AaeL_AAEL002764, AAEL002764	dihydrolipoyllysine-residue succinyltransferase component of 2-oxoglutarate dehydrogenase complex, mitochondrial	dihydrolipoyllysine-residue succinyltransferase component of 2-oxoglutarate dehydrogenase complex, mitochondrial		1	NC_035107.1	231577094	231596424	plus	7
	AAEL002765	874	827	852	866	861	1020	5576000	LOC5576000	AaeL_AAEL002765, AAEL002765, AAEL006916, SVP	nuclear receptor subfamily 2 group F member 1-B	nuclear receptor subfamily 2 group F member 1-B|nuclear hormone receptor		3	NC_035109.1	144586748	144866499	plus	5
	AAEL002766	329	280.5	309	302	328	334	5575984	LOC5575984	AaeL_AAEL002766, AAEL002766, gatA	glutamyl-tRNA(Gln) amidotransferase subunit A, mitochondrial	glutamyl-tRNA(Gln) amidotransferase subunit A, mitochondrial|Glu-AdT subunit A		1	NC_035107.1	231566325	231568429	plus	3
	AAEL002769	603	1024	727	1138	628	1174	5575988	LOC5575988	AaeL_AAEL002769, AAEL002769	homeobox protein prospero	homeobox protein prospero		1	NC_035107.1	232654765	232960321	plus	10
	AAEL002771	1117	1085	1490	1406	1319	1492	5575998	LOC5575998	AaeL_AAEL002771, AAEL002771	centrosome-associated zinc finger protein CP190	centrosome-associated zinc finger protein CP190		3	NC_035109.1	144884826	144921247	minus	7
	AAEL002772	381.5	332.5	466.5	460	432.5	409.5	5575997	LOC5575997	AaeL_AAEL002772, AAEL002772	nuA4 complex subunit EAF3 homolog	nuA4 complex subunit EAF3 homolog		3	NC_035109.1	144924022	144925716	minus	3
	AAEL002773	10	4.5	12.5	10	8.5	10.5	5576130	LOC5576130	AaeL_AAEL002773, AAEL002773	uncharacterized LOC5576130	uncharacterized protein LOC5576130		1	NC_035107.1	305172745	305181534	plus	3
	AAEL002775	515	420	259	487.5	401	539	5576115	LOC5576115	AaeL_AAEL002775, AAEL002775	tubulin polyglutamylase TTLL6	tubulin polyglutamylase TTLL6		1	NC_035107.1	304711509	304713740	minus	3
	AAEL002777	885	595	923	806	828	753	5576104	LOC5576104	AaeL_AAEL002777, AAEL002777	protein FAM177A1	protein FAM177A1		3	NC_035109.1	129266984	129272152	minus	2
	AAEL002779	330	247.5	299	266	338.5	333.5	5576102	LOC5576102	AaeL_AAEL002779, AAEL002779	ribokinase	ribokinase		3	NC_035109.1	129303225	129305006	plus	4
	AAEL002780	3596	5024	1971	6981	2927	6731	5576094	LOC5576094	AaeL_AAEL002780, AAEL002780	peritrophin-1	peritrophin-1		3	NC_035109.1	129448530	129631424	plus	6
	AAEL002781	1246	732	1161	1243	1179	1122	5576099	LOC5576099	AaeL_AAEL002781, AAEL002781	galactokinase	galactokinase		3	NC_035109.1	129879835	130062353	plus	13
	AAEL002782	480.5	540.5	524.5	618.5	564	646	5576096	LOC5576096	AaeL_AAEL002782, AAEL002782	DNA repair protein XRCC1	DNA repair protein XRCC1		3	NC_035109.1	129341535	129344439	minus	4
	AAEL002783	805	731	846	728	884	748	5576132	LOC5576132	AaeL_AAEL002783, AAEL002783	39S ribosomal protein L37, mitochondrial	39S ribosomal protein L37, mitochondrial		1	NC_035107.1	305224948	305226570	minus	3
	AAEL002784	499	533	541	584	524	542	5576111	LOC5576111	AaeL_AAEL002784, AAEL002784	zinc finger protein ZPR1	zinc finger protein ZPR1		1	NC_035107.1	304624729	304628380	plus	2
	AAEL002785	282	291	256	506	289	418	5576109	LOC5576109	AaeL_AAEL002785, AAEL002785	DNA polymerase epsilon subunit 2	DNA polymerase epsilon subunit 2		1	NC_035107.1	304518193	304530780	plus	4
	AAEL002786	71	136	122	112	108	138	5576117	LOC5576117	AaeL_AAEL002786, AAEL002786	uncharacterized protein YFR016C	uncharacterized protein YFR016C		1	NC_035107.1	304739852	304744868	plus	2
	AAEL002788	1278	1233.5	1449	1621	1259.5	1565.5	5576101	LOC5576101	AaeL_AAEL002788, AAEL002788	nucleolar and coiled-body phosphoprotein 1	nucleolar and coiled-body phosphoprotein 1		3	NC_035109.1	129304942	129324082	minus	5
	AAEL002789	2289.5	2045.5	2338.5	2147.5	2317	2448	5576100	LOC5576100	AaeL_AAEL002789, AAEL002789	26S proteasome non-ATPase regulatory subunit 8	26S proteasome non-ATPase regulatory subunit 8|26S proteasome regulatory complex subunit RPN12/PSMD8		3	NC_035109.1	129324813	129341615	plus	3
	AAEL002790	69	50	57	56	62	80	5576123	LOC5576123	AaeL_AAEL002790, AAEL002790	uncharacterized LOC5576123	uncharacterized protein LOC5576123		1	NC_035107.1	305001439	305003117	plus	2
	AAEL002791	709	764.75	1096.83	648	786	816.5	5576134	LOC5576134	AaeL_AAEL002791, AAEL002791	N-acylneuraminate-9-phosphatase	N-acylneuraminate-9-phosphatase		1	NC_035107.1	305230648	305280816	plus	3
	AAEL002792	2	11	1	9.5	5	7	5576114	LOC5576114	AaeL_AAEL002792, AAEL002792	dynein light chain 1, axonemal	dynein light chain 1, axonemal		1	NC_035107.1	304693495	304694384	minus	2
	AAEL002796	443	769.5	412.5	684.5	439.5	831.5	5576131	LOC5576131	AaeL_AAEL002796, AAEL002796	L-asparaginase	L-asparaginase		1	NC_035107.1	305181526	305193961	minus	5
	AAEL002797	972	648	825	813	899	810	5576103	LOC5576103	AaeL_AAEL002797, AAEL002797	uncharacterized LOC5576103	uncharacterized protein LOC5576103|mitochondrial NADH-ubiquinone oxidoreductase 9 kDa subunit-like protein		3	NC_035109.1	129272504	129273023	minus	1
	AAEL002800	737	946	738	1041	676	1063	5576108	LOC5576108	AaeL_AAEL002800, AAEL002800	DNA polymerase epsilon catalytic subunit A	DNA polymerase epsilon catalytic subunit A		1	NC_035107.1	304510117	304517867	minus	4
	AAEL002801	164	140	160	177	146	186	5576122	LOC5576122	AaeL_AAEL002801, AAEL002801	uncharacterized LOC5576122	uncharacterized protein LOC5576122		1	NC_035107.1	304967936	304979066	minus	3
	AAEL002803	30.5	57	29	53	26	56	5576129	LOC5576129	AaeL_AAEL002803, AAEL002803	uncharacterized LOC5576129	uncharacterized protein LOC5576129		1	NC_035107.1	305141328	305154398	minus	3
	AAEL002804	5090	4828	5823	4604	5025	5216	5576121	LOC5576121	AaeL_AAEL002804, AAEL002804	dolichyl-diphosphooligosaccharide--protein glycosyltransferase subunit STT3B	dolichyl-diphosphooligosaccharide--protein glycosyltransferase subunit STT3B		1	NC_035107.1	304919491	304951106	plus	5
	AAEL002805	494	402	494	483	520	492	5576138	LOC5576138	AaeL_AAEL002805, AAEL002805	UDP-N-acetylglucosamine transferase subunit ALG14 homolog	UDP-N-acetylglucosamine transferase subunit ALG14 homolog		1	NC_035107.1	305571031	305572870	plus	1
	AAEL002808	684	309.5	395	331	539	355	5576116	LOC5576116	AaeL_AAEL002808, AAEL002808	diphthine methyl ester synthase	diphthine methyl ester synthase		1	NC_035107.1	304725414	304728315	plus	2
	AAEL002809	299	223.5	337	270	299	291	5576113	LOC5576113	AaeL_AAEL002809, AAEL002809	Down syndrome critical region protein 3 homolog	Down syndrome critical region protein 3 homolog		1	NC_035107.1	304683389	304692466	plus	5
	AAEL002810	994	1009	976	1607	916	1452	5576119	LOC5576119	AaeL_AAEL002810, AAEL002810	DNA replication licensing factor Mcm5	DNA replication licensing factor Mcm5		1	NC_035107.1	304883232	304885820	minus	2
	AAEL002811	1	1	0	1	3	1	5576124	LOC5576124	AaeL_AAEL002811, AAEL002811, GBS11, bS11M, bS11R	uncharacterized LOC5576124	uncharacterized protein LOC5576124		1	NC_035107.1	305032744	305033558	plus	2
	AAEL002812	203	156	165	180	196	214	5576133	LOC5576133	AaeL_AAEL002812, AAEL002812	electron transfer flavoprotein regulatory factor 1	electron transfer flavoprotein regulatory factor 1		1	NC_035107.1	305303090	305303954	minus	2
	AAEL002813	3900	3189	3361	4066	3817	3885	5576107	LOC5576107	AaeL_AAEL002813, AAEL002813	ATP synthase-coupling factor 6, mitochondrial	ATP synthase-coupling factor 6, mitochondrial		1	NC_035107.1	304488319	304510040	plus	3
	AAEL002814	301	303	293	313	289	363	5576125	LOC5576125	AaeL_AAEL002814, AAEL002814	uncharacterized LOC5576125	uncharacterized protein LOC5576125		1	NC_035107.1	305033664	305071013	plus	4
	AAEL002815	628.5	513	664.5	567.83	565.33	565	5576095	LOC5576095	AaeL_AAEL002815, AAEL002815	extracellular serine/threonine protein CG31145	extracellular serine/threonine protein CG31145		Un	NW_018736033.1	21614	26085	minus	1
	AAEL002816	762	306	957	318.5	804	325	5576135	LOC5576135	AaeL_AAEL002816, AAEL002816	zinc finger and SCAN domain-containing protein 31	zinc finger and SCAN domain-containing protein 31		1	NC_035107.1	305327075	305347908	plus	3
	AAEL002817	2183.5	2310.5	2517.5	2619.75	2183.29	2651.75	5576118	LOC5576118	AaeL_AAEL002817, AAEL002817	uncharacterized protein KIAA1683 homolog	uncharacterized protein KIAA1683 homolog		1	NC_035107.1	304806213	304807645	minus	1
	AAEL002818	2192	1907.73	2861.2	2325.4	2261.4	2349	5576097	LOC5576097	AaeL_AAEL002818, AAEL002818	splicing factor U2AF 50 kDa subunit	splicing factor U2AF 50 kDa subunit		3	NC_035109.1	129354871	129383097	plus	6
	AAEL002819	304	250.5	308	266.5	318	296.5	5576240	LOC5576240	AaeL_AAEL002819, AAEL002819	nischarin	nischarin		3	NC_035109.1	233644681	233667179	plus	4
	AAEL002820	511.67	455.5	638.5	488.5	514.33	545	5576232	LOC5576232	AaeL_AAEL002820, AAEL002820	uncharacterized LOC5576232	uncharacterized protein LOC5576232		3	NC_035109.1	234750283	234803176	plus	7
	AAEL002822	168	122	217	166	133	182	5576227	LOC5576227	AaeL_AAEL002822, AAEL002822, ARP5_AEDAE, Arp5	actin-related protein 5	actin-related protein 5		3	NC_035109.1	234886901	234889035	plus	1
	AAEL002825	1802.5	1405	1543.5	1710.5	1716	1725.5	5576223	LOC5576223	AaeL_AAEL002825, AAEL002825	uncharacterized LOC5576223	uncharacterized protein LOC5576223		3	NC_035109.1	234945075	234945799	plus	2
	AAEL002827	23827.3	20332	24109	23802.5	23337	24578	5576214	LOC5576214	AaeL_AAEL002827, AAEL002827	ATP synthase subunit beta, mitochondrial	ATP synthase subunit beta, mitochondrial		3	NC_035109.1	235239531	235253102	plus	3
	AAEL002828	423.5	354.5	464	442.5	385	486	5576241	LOC5576241	AaeL_AAEL002828, AAEL002828	uncharacterized LOC5576241	uncharacterized protein LOC5576241		3	NC_035109.1	233633839	233645915	minus	6
	AAEL002831	265.5	218	247.5	322.5	253	304	5576222	LOC5576222	AaeL_AAEL002831, AAEL002831	trafficking protein particle complex subunit 5	trafficking protein particle complex subunit 5		3	NC_035109.1	234945754	234955613	minus	4
	AAEL002832	39825	41440	48987	50571	43989	49475	5576215	LOC5576215	AaeL_AAEL002832, AAEL002832	40S ribosomal protein S26	40S ribosomal protein S26|40S ribosomal protein S262		3	NC_035109.1	235222625	235225128	plus	3
	AAEL002833	23349	19418	19637	31418	21656	28377.5	5576221	LOC5576221	AaeL_AAEL002833, AAEL002833, CAT-L1	cathepsin L	cathepsin L		3	NC_035109.1	234963033	235018220	plus	6
	AAEL002834	3252	2581	4572	2912	3668	3114	5576220	LOC5576220	AaeL_AAEL002834, AAEL002834	inositol-3-phosphate synthase	inositol-3-phosphate synthase		3	NC_035109.1	235027852	235063036	minus	7
	AAEL002835	706	869	659	957	622	1034	5576242	LOC5576242	AaeL_AAEL002835, AAEL002835	oxidative stress-induced growth inhibitor 2	oxidative stress-induced growth inhibitor 2		3	NC_035109.1	233490151	233628635	minus	9
	AAEL002836	525	390	527	471.5	574	530.5	5576226	LOC5576226	AaeL_AAEL002836, AAEL002836	protein angel homolog 2	protein angel homolog 2		3	NC_035109.1	234897175	234899858	minus	4
	AAEL002837	224	189	227	186.5	201	215	5576212	LOC5576212	AaeL_AAEL002837, AAEL002837	CDK5RAP1-like protein	CDK5RAP1-like protein		3	NC_035109.1	235264305	235276641	plus	4
	AAEL002838	78	62	68	79	65.5	79.5	5576229	LOC5576229	AaeL_AAEL002838, AAEL002838	uncharacterized LOC5576229	uncharacterized protein LOC5576229		3	NC_035109.1	234845017	234847367	plus	4
	AAEL002840	251	216	266	304	238	297	5576238	LOC5576238	AaeL_AAEL002840, AAEL002840	uncharacterized LOC5576238	uncharacterized protein LOC5576238		3	NC_035109.1	233972930	234032837	plus	5
	AAEL002843	274	303	365	330	311	366	5576219	LOC5576219	AaeL_AAEL002843, AAEL002843	H/ACA ribonucleoprotein complex non-core subunit NAF1	H/ACA ribonucleoprotein complex non-core subunit NAF1		3	NC_035109.1	235125562	235144309	minus	4
	AAEL002844	547	450	562	517	545	528	5576213	LOC5576213	AaeL_AAEL002844, AAEL002844	PEST proteolytic signal-containing nuclear protein	PEST proteolytic signal-containing nuclear protein		3	NC_035109.1	235259308	235261217	minus	4
	AAEL002846	616.5	565	698	602	674	684.5	5576218	LOC5576218	AaeL_AAEL002846, AAEL002846	inositol polyphosphate multikinase	inositol polyphosphate multikinase		3	NC_035109.1	235187178	235212781	minus	5
	AAEL002847	72	90	96	94	76	104	5576234	LOC5576234	AaeL_AAEL002847, AAEL002847	protein Cep89 homolog	protein Cep89 homolog		3	NC_035109.1	234678024	234683716	plus	5
	AAEL002848	18245	15901.2	11301.5	12882.2	14722.5	16585.5	5576245	LOC5576245	AaeL_AAEL002848, AAEL002848, B3t	tubulin beta-3 chain	tubulin beta-3 chain|beta-3 tubulin		3	NC_035109.1	233183297	233276391	minus	4
	AAEL002849	29	33	47	34.5	31	45.5	5576225	LOC5576225	AaeL_AAEL002849, AAEL002849	zinc finger protein 850	zinc finger protein 850		3	NC_035109.1	234902757	234908242	plus	2
	AAEL002850	901	1004	1161	1105	945	1262	5576239	LOC5576239	AaeL_AAEL002850, AAEL002850	protein patched	protein patched		3	NC_035109.1	233683279	233767781	minus	7
	AAEL002851	77222	77363.8	75874.5	87515.8	77194.5	94827.5	5576244	LOC5576244	AaeL_AAEL002851, AAEL002851, B1t, B4t	tubulin beta-1 chain	tubulin beta-1 chain|beta-1 tubulin|beta-4 tubulin		3	NC_035109.1	233420405	233438299	minus	2
	AAEL002852	191	167	242	209	196	218	5576224	LOC5576224	AaeL_AAEL002852, AAEL002852	serine/threonine-protein phosphatase 2A regulatory subunit B'' subunit gamma	serine/threonine-protein phosphatase 2A regulatory subunit B'' subunit gamma		3	NC_035109.1	234941957	234943661	minus	2
	AAEL002853	791	557	60	491	511	610	5576246	LOC5576246	AaeL_AAEL002853, AAEL002853	CCAAT/enhancer-binding protein	CCAAT/enhancer-binding protein		3	NC_035109.1	232851986	232855936	plus	1
	AAEL002854	192	147	155	187	178.5	170.5	5576228	LOC5576228	AaeL_AAEL002854, AAEL002854	uncharacterized LOC5576228	uncharacterized protein LOC5576228		3	NC_035109.1	234847066	234880510	minus	5
	AAEL002855	6.83	19.83	7.83	9.83	2.17	11.28	5576369	LOC5576369	AaeL_AAEL002855, AAEL002855	uncharacterized LOC5576369	uncharacterized protein LOC5576369		2	NC_035108.1	1179370	1189100	minus	4
	AAEL002856	477	465	347	504	409	527	5576357	LOC5576357	AaeL_AAEL002856, AAEL002856	protein C3orf33 homolog	protein C3orf33 homolog		1	NC_035107.1	255671159	255692920	minus	5
	AAEL002859	4087	4536	5860.5	4968	4626	5527.5	5576344	LOC5576344	AaeL_AAEL002862, AAEL002862	uncharacterized LOC5576344	LOW QUALITY PROTEIN: uncharacterized protein LOC5576344		1	NC_035107.1	256112075	256989802	minus	24
	AAEL002860	1300	1087	1257	1722	1289	1585	5576360	LOC5576360	AaeL_AAEL002860, AAEL002860	mitochondrial pyruvate carrier 1	mitochondrial pyruvate carrier 1		1	NC_035107.1	255365567	255373634	plus	3
	AAEL002861	6924	3787.5	9089	4002	7477	4431	5576348	LOC5576348	AaeL_AAEL002861, AAEL002861	saccharopine dehydrogenase-like oxidoreductase	saccharopine dehydrogenase-like oxidoreductase|saccharopine dehydrogenase domain-containing protein		1	NC_035107.1	256006799	256025807	plus	4
	AAEL002863	259	237	242	293	257	328	5576367	LOC5576367	AaeL_AAEL002863, AAEL002863	zinc finger protein 2	zinc finger protein 2		1	NC_035107.1	254455324	254457504	minus	3
	AAEL002864	309	339	369	410	310	370	5576359	LOC5576359	AaeL_AAEL002864, AAEL002864	uncharacterized LOC5576359	uncharacterized protein LOC5576359		1	NC_035107.1	255374244	255392522	minus	3
	AAEL002866	3120	3234	3947	4556	3395	4114	5576345	LOC5576345	AaeL_AAEL002866, AAEL002866	cyclin-L2	cyclin-L2		1	NC_035107.1	256070682	256089817	plus	4
	AAEL002867	1677.87	1504.08	2118.12	1788.33	1845.83	1781.92	5576349	LOC5576349	AaeL_AAEL002867, AAEL002867	phenylalanine--tRNA ligase alpha subunit	phenylalanine--tRNA ligase alpha subunit		1	NC_035107.1	256052212	256053979	minus	1
	AAEL002869	3455	3868	4184	4216	3440	4394	5576364	LOC5576364	AaeL_AAEL002869, AAEL002869	uncharacterized LOC5576364	uncharacterized protein LOC5576364		1	NC_035107.1	255058982	255082451	minus	4
	AAEL002870	4793	4017	4890	4826	4679	5033	5576366	LOC5576366	AaeL_AAEL002870, AAEL002870	dipeptidyl peptidase 3	dipeptidyl peptidase 3		1	NC_035107.1	254471530	254477357	plus	3
	AAEL002874	225.5	246.5	276.5	313	301	331	5576351	LOC5576351	AaeL_AAEL002874, AAEL002874	NAD(P)H-hydrate epimerase	NAD(P)H-hydrate epimerase|NAD(P)HX epimerase		1	NC_035107.1	255918568	255930677	plus	4
	AAEL002876	143	207	177	232	136	265	5576365	LOC5576365	AaeL_AAEL002876, AAEL002876	bone morphogenetic protein 1	bone morphogenetic protein 1|cubilin|uncharacterized protein LOC5576365		1	NC_035107.1	254494021	255034820	minus	20
	AAEL002877	37.5	22.5	33.5	38.5	28	35.5	5576352	LOC5576352	AaeL_AAEL002877, AAEL002877	kinesin-like protein KIF17	kinesin-like protein KIF17		1	NC_035107.1	255930655	255957147	minus	7
	AAEL002878	318.25	324	284.25	389.5	305	390.5	5576354	LOC5576354	AaeL_AAEL002878, AAEL002878	cytochrome c oxidase subunit NDUFA4	cytochrome c oxidase subunit NDUFA4		1	NC_035107.1	255907636	255908376	plus	3
	AAEL002879	30277.5	29251	43596	28408	33899.5	33719.5	5576362	LOC5576362	AaeL_AAEL002879, AAEL002879	heterogeneous nuclear ribonucleoprotein R	heterogeneous nuclear ribonucleoprotein Q|heterogeneous nuclear ribonucleoprotein R		1	NC_035107.1	255264992	255360409	plus	22
	AAEL002880	21.5	35.5	27.5	36.5	35	35.5	5576363	LOC5576363	AaeL_AAEL002880, AAEL002880	polyserase-2	polyserase-2		1	NC_035107.1	255135571	255137401	minus	1
	AAEL002881	8304.75	7331	7615.75	8633.5	8045	9022.5	5576353	LOC5576353	AaeL_AAEL002881, AAEL002881	cytochrome c oxidase subunit NDUFA4	cytochrome c oxidase subunit NDUFA4|mitochondrial NADH dehydrogenase (ubiquinone) 1 alpha subcomplex		1	NC_035107.1	255908315	255917789	minus	3
	AAEL002882	2	0.5	0	2	0	5	5576346	LOC5576346	AaeL_AAEL002882, AAEL002882	saccharopine dehydrogenase-like oxidoreductase	saccharopine dehydrogenase-like oxidoreductase		1	NC_035107.1	255997183	255998757	plus	3
	AAEL002886	5779.5	5356.5	6637	6595	6101.5	6689.5	5576472	LOC5576472	AaeL_AAEL002886, AAEL002886	thioredoxin reductase 1, mitochondrial	thioredoxin reductase 1, mitochondrial		1	NC_035107.1	108201659	108237111	minus	6
	AAEL002887	9463	9724	11831	10909	10098	12009	5576477	LOC5576477	AaeL_AAEL002887, AAEL002887, ARM_AEDAE, arm	armadillo segment polarity protein	armadillo segment polarity protein		1	NC_035107.1	108287283	108378740	minus	13
	AAEL002888	529	474	600	534	484	585	5576466	LOC5576466	AaeL_AAEL002888, AAEL002888	probable 28S rRNA (cytosine-C(5))-methyltransferase	probable 28S rRNA (cytosine-C(5))-methyltransferase		1	NC_035107.1	107885037	107898471	minus	4
	AAEL002890	902	815	1052.5	1028	1014	984	5576471	LOC5576471	AaeL_AAEL002890, AAEL002890	B-cell CLL/lymphoma 7 protein family member B-B	B-cell CLL/lymphoma 7 protein family member B-B		1	NC_035107.1	108179568	108195471	minus	2
	AAEL002891	564.5	541	653	700	655	680.5	5576484	LOC5576484	AaeL_AAEL002891, AAEL002891	N-alpha-acetyltransferase 40	N-alpha-acetyltransferase 40		1	NC_035107.1	108680455	108681847	minus	3
	AAEL002892	1026	1142	1152	974	1100	1195	5576480	LOC5576480	AaeL_AAEL002892, AAEL002892	serine/threonine-protein kinase D1	serine/threonine-protein kinase D1		1	NC_035107.1	108419066	108469787	minus	12
	AAEL002893	50	48	61	51	54	62	5576481	LOC5576481	AaeL_AAEL002893, AAEL002893	retinol dehydrogenase 13	retinol dehydrogenase 13		1	NC_035107.1	108475811	108508664	plus	5
	AAEL002895	499	429	512	544	481	583	5576461	LOC5576461	AaeL_AAEL002895, AAEL002895	phosphoinositide 3-kinase regulatory subunit 4	phosphoinositide 3-kinase regulatory subunit 4		1	NC_035107.1	107587798	107615866	plus	6
	AAEL002896	147	227	191	251	157	278	5576462	LOC5576462	AaeL_AAEL002896, AAEL002896	uncharacterized LOC5576462	uncharacterized protein LOC5576462		1	NC_035107.1	107682267	107722897	minus	6
	AAEL002897	1.39	14.95	1.43	5.02	0.67	8.42	5576485	LOC5576485		putative ATP synthase subunit f, mitochondrial	LOW QUALITY PROTEIN: putative ATP synthase subunit f, mitochondrial		3	NC_035109.1	20738991	20739604	plus	1
	AAEL002898	2206.5	1712	1651	1725	1899	1938.5	5576483	LOC5576483	AaeL_AAEL002898, AAEL002898	putative pterin-4-alpha-carbinolamine dehydratase	putative pterin-4-alpha-carbinolamine dehydratase		1	NC_035107.1	108661988	108680533	plus	4
	AAEL002900	931	990	1271	1198	1054	1248	5576488	LOC5576488	AaeL_AAEL002900, AAEL002900	uncharacterized LOC5576488	uncharacterized protein LOC5576488|hypothetical conserved protein		1	NC_035107.1	108768573	108769988	minus	3
	AAEL002902	106	93.5	161	153.5	123.5	135	5576491	LOC5576491	AaeL_AAEL002902, AAEL002902	protein twist	protein twist		3	NC_035109.1	373047230	373093799	minus	2
	AAEL002903	635	789	778	840	631	973	5576468	LOC5576468	AaeL_AAEL002903, AAEL002903	phosphatidylinositol 4,5-bisphosphate 3-kinase catalytic subunit	phosphatidylinositol 4,5-bisphosphate 3-kinase catalytic subunit beta isoform		1	NC_035107.1	108022082	108115053	minus	7
	AAEL002904	1	8	2	4	3	1	5576476	LOC5576476	AaeL_AAEL002904, AAEL002904	uncharacterized LOC5576476	uncharacterized protein LOC5576476		1	NC_035107.1	108273969	108286805	minus	3
	AAEL002905	121	118	136	161	148	145	5576479	LOC5576479	AaeL_AAEL002905, AAEL002905	uncharacterized LOC5576479	uncharacterized protein LOC5576479		1	NC_035107.1	108385564	108399045	minus	3
	AAEL002906	4945.5	4968	5446	5568.5	5115	5961	5576478	LOC5576478	AaeL_AAEL002906, AAEL002906	26S proteasome non-ATPase regulatory subunit 1	26S proteasome non-ATPase regulatory subunit 1		1	NC_035107.1	108399166	108409493	plus	3
	AAEL002907	18	32	24	7	18	20	5576496	LOC5576496	AaeL_AAEL002907, AAEL002907	lipase 1	lipase 1		3	NC_035109.1	372736531	372737745	plus	2
	AAEL002908	3.5	7	0	10	4	11	5576463	LOC5576463	AaeL_AAEL002908, AAEL002908	uncharacterized LOC5576463	uncharacterized protein LOC5576463		Un	NW_018736331.1	26778	27486	plus	2
	AAEL002909	1.5	16	2	4.5	1	14	5576494	LOC5576494	AaeL_AAEL002909, AAEL002909	lipase 3	lipase 3		3	NC_035109.1	372868822	372870457	plus	3
	AAEL002910	444.5	383	525	445	454.5	522	5576467	LOC5576467	AaeL_AAEL002910, AAEL002910	sphingomyelin phosphodiesterase 4	sphingomyelin phosphodiesterase 4		1	NC_035107.1	107900453	107942820	plus	7
	AAEL002912	532	471	615.5	683	537	609	5576487	LOC5576487	AaeL_AAEL002912, AAEL002912, Ciao1	probable cytosolic iron-sulfur protein assembly protein Ciao1	probable cytosolic iron-sulfur protein assembly protein Ciao1|CIAO1_AEDAE		1	NC_035107.1	108748113	108749777	plus	2
	AAEL002913	3132	2451	3043	2529	3060.5	2768.25	5576486	LOC5576486	AaeL_AAEL002913, AAEL002913	ATP-binding cassette sub-family D member 3	ATP-binding cassette sub-family D member 3		1	NC_035107.1	108683838	108734858	plus	10
	AAEL002915	1	0	2	0	0	1	5576495	LOC5576495		lipase 1	lipase 1		Un	NW_018734955.1	71655	73467	plus	2
	AAEL002916	0	26	0	10	0	16	5576464	LOC5576464	AaeL_AAEL002916, AAEL002916	calcium uptake protein 3, mitochondrial	calcium uptake protein 3, mitochondrial		1	NC_035107.1	107731187	107732389	plus	1
	AAEL002917	12	138	13	201	10	188	5576475	LOC5576475	AaeL_AAEL003760, AAEL002917, AAEL003760	uncharacterized LOC5576475	uncharacterized protein LOC5576475		1	NC_035107.1	108242230	108258261	minus	3
	AAEL002918	229	252	274	229	234	273	5576470	LOC5576470	AaeL_AAEL002918, AAEL002918	arf-GAP with coiled-coil, ANK repeat and PH domain-containing protein 1	arf-GAP with coiled-coil, ANK repeat and PH domain-containing protein 1		1	NC_035107.1	108117777	108148925	plus	4
	AAEL002919	9.53	13.62	7.83	10	11.78	14	5576492	LOC5576492	AaeL_AAEL002919, AAEL002919	fas apoptotic inhibitory molecule 1	fas apoptotic inhibitory molecule 1		3	NC_035109.1	372970527	372990554	minus	6
	AAEL002921	320	297	398	411	364	321	5576590	LOC5576590	AaeL_AAEL002921, AAEL002921	protein Spindly	protein Spindly		1	NC_035107.1	86195733	86198389	plus	3
	AAEL002922	128	145	207.5	162.5	155.5	170.5	5576592	Ir8a	AaeL_AAEL002922, AAEL002922	ionotropic receptor 8a	glutamate receptor ionotropic, NMDA 3A|ionotropic receptor 8a		1	NC_035107.1	85989081	86003639	minus	5
	AAEL002924	1059	1143	1110.5	1226.5	1052.5	1411.5	5576594	LOC5576594	AaeL_AAEL002924, AAEL002924	protein Mo25	protein Mo25		1	NC_035107.1	85934524	85989283	plus	9
	AAEL002925	563.5	503.5	642	650	544.5	624.5	5576600	LOC5576600	AaeL_AAEL002925, AAEL002925, AAEL002928	uncharacterized LOC5576600	uncharacterized protein LOC5576600		1	NC_035107.1	85830626	85879010	plus	9
	AAEL002929	314	121	401	435	387	330	5576604	LOC5576604	AaeL_AAEL002929, AAEL002929	probable 4-coumarate--CoA ligase 1	probable 4-coumarate--CoA ligase 1		1	NC_035107.1	86213783	86216148	minus	3
	AAEL002930	36	18.5	25.5	35	22.72	29.5	5576597	LOC5576597	AaeL_AAEL002930, AAEL002930	zinc finger protein OZF	zinc finger protein OZF		1	NC_035107.1	85869478	85887675	plus	2
	AAEL002932	24	23.5	25	20	18.5	30.5	5576578	LOC5576578	AaeL_AAEL002932, AAEL002932	transmembrane protein fend	transmembrane protein fend		1	NC_035107.1	86542489	86844074	minus	4
	AAEL002933	666.5	610	717	697	693	796	5576587	LOC5576587	AaeL_AAEL002933, AAEL002933	nuclear nucleic acid-binding protein C1D	nuclear nucleic acid-binding protein C1D		1	NC_035107.1	86258961	86261067	minus	3
	AAEL002934	275	281	309	287	340	254	5576593	LOC5576593	AaeL_AAEL002934, AAEL002934	uncharacterized LOC5576593	uncharacterized protein LOC5576593		1	NC_035107.1	85925449	85927321	minus	3
	AAEL002935	476.5	486	491.5	544	434	567	5576596	LOC5576596	AaeL_AAEL002935, AAEL002935	sesquipedalian-1	sesquipedalian-1		1	NC_035107.1	85887931	85917647	minus	5
	AAEL002938	1178.83	953	1159.5	1119.83	1058	1128.5	110673991	LOC110673991		vacuolar protein sorting-associated protein 4B-like	vacuolar protein sorting-associated protein 4B-like		1	NC_035107.1	86044899	86065265	plus	5
	AAEL002940	4	6	2	5	0	4	5576588	LOC5576588	AaeL_AAEL002940, AAEL002940	probable 4-coumarate--CoA ligase 1	probable 4-coumarate--CoA ligase 1		1	NC_035107.1	86246576	86248513	plus	2
	AAEL002943	259	261	302	317	271	317	5576601	LOC5576601	AaeL_AAEL002943, AAEL002943	intraflagellar transport protein 140 homolog	intraflagellar transport protein 140 homolog		1	NC_035107.1	85797560	85827334	minus	5
	AAEL002944	566.5	481	675	587	624	660	5576603	LOC5576603	AaeL_AAEL002944, AAEL002944	late secretory pathway protein AVL9 homolog	late secretory pathway protein AVL9 homolog		1	NC_035107.1	86003966	86039744	minus	6
	AAEL002948	186	139	187	164	190	181	5576595	LOC5576595	AaeL_AAEL002948, AAEL002948	frataxin homolog, mitochondrial	frataxin homolog, mitochondrial		1	NC_035107.1	85919099	85919903	plus	2
	AAEL002949	2314	2334	6.5	991.25	1379.25	1948	5576712	LOC5576712		uncharacterized LOC5576712	uncharacterized protein LOC5576712		1	NC_035107.1	262367717	262400942	minus	3
	AAEL002950	1186	841	1012	1038	1109	1041	5576729	LOC5576729	AaeL_AAEL002950, AAEL002950	uncharacterized LOC5576729	uncharacterized protein LOC5576729		1	NC_035107.1	261273055	261298399	plus	4
	AAEL002951	77	75	152	123	109	123	5576731	LOC5576731	AaeL_AAEL002951, AAEL002951	fork head domain-containing protein FD4	fork head domain-containing protein FD4		1	NC_035107.1	261057808	261059922	plus	1
	AAEL002953	440	425	447	508	458	499	5576707	LOC5576707	AaeL_AAEL002953, AAEL002953	actin-related protein 10	actin-related protein 10		3	NC_035109.1	288889912	288891335	minus	2
	AAEL002955	2923	3656	3	1519	1789	3092	5576719	LOC5576719	AaeL_AAEL002955, AAEL002955	uncharacterized LOC5576719	uncharacterized protein LOC5576719		1	NC_035107.1	262056149	262063404	minus	2
	AAEL002959	425	235	439	209	432	272	5576724	LOC5576724	AaeL_AAEL002959, AAEL002959	endochitinase	endochitinase		1	NC_035107.1	261384643	261386416	plus	3
	AAEL002960	4620	5128	10	1528	2750	3857	5576718	LOC5576718	AaeL_AAEL002960, AAEL002960	uncharacterized LOC5576718	uncharacterized protein LOC5576718		1	NC_035107.1	262084875	262086170	minus	3
	AAEL002961	6	4	10	6	3	9	5576714	LOC5576714	AaeL_AAEL002961, AAEL002961	uncharacterized LOC5576714	uncharacterized protein LOC5576714		1	NC_035107.1	262324380	262337887	minus	2
	AAEL002962	18186	14552.5	423.5	19257.8	10984.2	18579.5	5576738	LOC5576738	AaeL_AAEL002962, AAEL002962	uncharacterized LOC5576738	uncharacterized protein LOC5576738		1	NC_035107.1	262411540	262419449	minus	3
	AAEL002964	2043	1593	2953	2167	2450	2058	5576725	LOC5576725	AaeL_AAEL002964, AAEL002964	endochitinase	endochitinase		1	NC_035107.1	261378140	261379928	plus	4
	AAEL002965	4472	3732	6	1429	2683	2952	5576717	LOC5576717	AaeL_AAEL002965, AAEL002965	uncharacterized LOC5576717	uncharacterized protein LOC5576717		1	NC_035107.1	262112178	262113268	plus	2
	AAEL002967	132.5	126	130	161.5	102.5	143.5	5576739	LOC5576739	AaeL_AAEL002967, AAEL002967	protein ABHD17B	protein ABHD17B		1	NC_035107.1	261307417	261310034	minus	4
	AAEL002968	6	39	12	56	12	68	5576708	LOC5576708	AaeL_AAEL002968, AAEL002968	uncharacterized LOC5576708	uncharacterized protein LOC5576708		3	NC_035109.1	288899983	288904223	plus	4
	AAEL002969	153	100	95	160	95	139	5576723	LOC5576723		endochitinase	LOW QUALITY PROTEIN: endochitinase		1	NC_035107.1	261393222	261394935	plus	3
	AAEL002972	5258	4064	9623	973	6864	2890	5576726	LOC5576726	AaeL_AAEL002972, AAEL002972, CHT1, chitinase	endochitinase	endochitinase		1	NC_035107.1	261341183	261351659	plus	5
	AAEL002974	234	154	306	221	227	209	5576709	LOC5576709	AaeL_AAEL002974, AAEL002974	uncharacterized LOC5576709	uncharacterized protein LOC5576709		3	NC_035109.1	288921424	289082779	minus	4
	AAEL002978	3333	3162	3818	3412	3471	3797	5576737	LOC5576737	AaeL_AAEL002978, AAEL002978	putative aminopeptidase W07G4.4	putative aminopeptidase W07G4.4		1	NC_035107.1	261469407	261539395	plus	6
	AAEL002979	216.5	241	206	235.5	193.5	279.5	5576728	LOC5576728	AaeL_AAEL002979, AAEL002979	uncharacterized LOC5576728	uncharacterized protein LOC5576728		1	NC_035107.1	261305014	261307401	minus	1
	AAEL002980	422.5	368.5	553	452.5	517.5	464	5563836	LOC5563836	AaeL_AAEL014167, AAEL014167	U1 small nuclear ribonucleoprotein A	U1 small nuclear ribonucleoprotein A		3	NC_035109.1	361993518	361994448	minus	1
	AAEL002983	1950.5	2050	2415	2301.5	2195.5	2516	5580277	LOC5580277	AaeL_AAEL002983, AAEL002983	serine/arginine repetitive matrix protein 1	serine/arginine repetitive matrix protein 1		3	NC_035109.1	39953297	39992006	plus	8
	AAEL002986	3364	3452	4380.5	3810	3601	4155	5580279	LOC5580279	AaeL_AAEL002986, AAEL002986	splicing factor, arginine/serine-rich 15	protein SCAF8|splicing factor, arginine/serine-rich 15		3	NC_035109.1	40005413	40038142	plus	12
	AAEL002988	1640.5	1887.33	2202	2084.5	1874.08	2320.58	5580265	LOC5580265	AaeL_AAEL002988, AAEL002988	chromatin target of PRMT1 protein	chromatin target of PRMT1 protein		3	NC_035109.1	38873833	38893353	plus	7
	AAEL002989	334.5	251.5	296	292	357.75	277.5	5580286	LOC5580286	AaeL_AAEL002989, AAEL002989	uncharacterized LOC5580286	uncharacterized protein LOC5580286		1	NC_035107.1	208899653	208912763	plus	3
	AAEL002993	305	165.5	204	255	270	248.25	5580284	LOC5580284		39S ribosomal protein L43, mitochondrial	39S ribosomal protein L43, mitochondrial		1	NC_035107.1	208961633	208962321	plus	1
	AAEL002994	16	18	11	16	21	19	5580274	LOC5580274	AaeL_AAEL002994, AAEL002994	uncharacterized LOC5580274	uncharacterized protein LOC5580274		3	NC_035109.1	39826104	39871430	minus	6
	AAEL002995	260	324	334	365	294	372	5580264	LOC5580264	AaeL_AAEL002995, AAEL002995	nicotinamidase	uncharacterized protein LOC5580264		3	NC_035109.1	38897477	39152978	plus	10
	AAEL002996	368.5	380	391	403.5	377.5	443	5580305	LOC5580305	AaeL_AAEL002996, AAEL002996	probable dolichyl pyrophosphate Glc1Man9GlcNAc2 alpha-1,3-glucosyltransferase	probable dolichyl pyrophosphate Glc1Man9GlcNAc2 alpha-1,3-glucosyltransferase		1	NC_035107.1	208365606	208367448	plus	3
	AAEL002997	2046	1962	938	1808	1662	2179	5580271	LOC5580271	AaeL_AAEL002997, AAEL002997, CLIPD3	serine proteinase stubble	serine proteinase stubble		3	NC_035109.1	39492622	39605593	minus	5
	AAEL002998	424	341	443	391.5	395	427	5580263	LOC5580263	AaeL_AAEL002998, AAEL002998	histone-lysine N-methyltransferase setd3	histone-lysine N-methyltransferase setd3		3	NC_035109.1	38299286	38777270	plus	5
[truncated: 17,812 more rows]
