# Supplementary material for: Efficient sex separation by exploiting differential alternative splicing of a dominant marker in Aedes aegypti
Source: PLoS Genet. 2023 Nov 27;19(11):e1011065. doi: 10.1371/journal.pgen.1011065 (PMC10703412; doi:10.1371/journal.pgen.1011065)
Supplement: S5 Table — (XLSX) [file pgen.1011065.s016.xlsx]

## Sheet: Enriched GO terms
	table S5. Enriched Gene Ontology (GO) terms for GFP-positive versus GFP-negative larvae in SEPARATOR mosquitoes
	group	FDR	nGenes	Pathway size	Fold enriched	Pathway	URL	Genes
	Upregulated	6.18e-22	40	92	7.21854	GO:0042995 cell projection	http://amigo.geneontology.org/amigo/term/GO:0042995	AAEL000247, AAEL000512, AAEL000694, AAEL001340, AAEL001491, AAEL003257, AAEL004231, AAEL004857, AAEL005148, AAEL005590, AAEL005630, AAEL006128, AAEL006399, AAEL006760, AAEL007225, AAEL007641, AAEL007684, AAEL007706, AAEL007911, AAEL008036, AAEL008325, AAEL008327, AAEL009149, AAEL009690, AAEL009881, AAEL010772, AAEL011186, AAEL011422, AAEL011428, AAEL011685, AAEL011774, AAEL012947, AAEL018048, AAE…
	Upregulated	8.1e-22	35	70	8.30133	GO:0005929 cilium	http://amigo.geneontology.org/amigo/term/GO:0005929	AAEL000512, AAEL000694, AAEL001340, AAEL001491, AAEL003257, AAEL004231, AAEL004857, AAEL005148, AAEL005590, AAEL005630, AAEL006128, AAEL006399, AAEL006760, AAEL007225, AAEL007641, AAEL007684, AAEL007706, AAEL007911, AAEL008036, AAEL008325, AAEL009149, AAEL009690, AAEL009881, AAEL010772, AAEL011186, AAEL011422, AAEL011428, AAEL011685, AAEL011774, AAEL012947, AAEL020552, AAEL022731, AAEL022882, AAE…
	Upregulated	8.92e-21	36	80	7.47119	GO:0120025 plasma membrane bounded cell projection	http://amigo.geneontology.org/amigo/term/GO:0120025	AAEL000247, AAEL000512, AAEL000694, AAEL001340, AAEL001491, AAEL003257, AAEL004231, AAEL004857, AAEL005148, AAEL005590, AAEL005630, AAEL006128, AAEL006399, AAEL006760, AAEL007225, AAEL007641, AAEL007684, AAEL007706, AAEL007911, AAEL008036, AAEL008325, AAEL009149, AAEL009690, AAEL009881, AAEL010772, AAEL011186, AAEL011422, AAEL011428, AAEL011685, AAEL011774, AAEL012947, AAEL020552, AAEL022731, AAE…
	Upregulated	8.92e-21	52	204	5.01941	GO:0042302 structural constituent of cuticle	http://amigo.geneontology.org/amigo/term/GO:0042302	AAEL000665, AAEL000890, AAEL001735, AAEL001743, AAEL002092, AAEL003225, AAEL003226, AAEL003241, AAEL004742, AAEL004762, AAEL004764, AAEL004765, AAEL004769, AAEL004776, AAEL004780, AAEL008251, AAEL008284, AAEL008288, AAEL008293, AAEL008294, AAEL008295, AAEL008869, AAEL008975, AAEL008977, AAEL008982, AAEL008984, AAEL008986, AAEL008993, AAEL009000, AAEL009007, AAEL010134, AAEL011029, AAEL011032, AAE…
	Upregulated	3.87e-17	17	19	14.855	GO:0005930 axoneme	http://amigo.geneontology.org/amigo/term/GO:0005930	AAEL000512, AAEL001340, AAEL003257, AAEL004857, AAEL005630, AAEL007225, AAEL007706, AAEL007911, AAEL008036, AAEL009881, AAEL010772, AAEL011422, AAEL012947, AAEL020552, AAEL022731, AAEL022882, AAEL027664
	Upregulated	3.87e-17	17	19	14.855	GO:0032838 plasma membrane bounded cell projection cytoplasm	http://amigo.geneontology.org/amigo/term/GO:0032838	AAEL000512, AAEL001340, AAEL003257, AAEL004857, AAEL005630, AAEL007225, AAEL007706, AAEL007911, AAEL008036, AAEL009881, AAEL010772, AAEL011422, AAEL012947, AAEL020552, AAEL022731, AAEL022882, AAEL027664
	Upregulated	3.87e-17	17	19	14.855	GO:0097014 ciliary plasm	http://amigo.geneontology.org/amigo/term/GO:0097014	AAEL000512, AAEL001340, AAEL003257, AAEL004857, AAEL005630, AAEL007225, AAEL007706, AAEL007911, AAEL008036, AAEL009881, AAEL010772, AAEL011422, AAEL012947, AAEL020552, AAEL022731, AAEL022882, AAEL027664
	Upregulated	3.87e-17	17	19	14.855	GO:0099568 cytoplasmic region	http://amigo.geneontology.org/amigo/term/GO:0099568	AAEL000512, AAEL001340, AAEL003257, AAEL004857, AAEL005630, AAEL007225, AAEL007706, AAEL007911, AAEL008036, AAEL009881, AAEL010772, AAEL011422, AAEL012947, AAEL020552, AAEL022731, AAEL022882, AAEL027664
	Upregulated	3.52e-16	39	139	5.18003	GO:0007017 microtubule-based process	http://amigo.geneontology.org/amigo/term/GO:0007017	AAEL000247, AAEL000512, AAEL001340, AAEL001491, AAEL003257, AAEL004857, AAEL004939, AAEL005590, AAEL005630, AAEL006179, AAEL006399, AAEL007225, AAEL007684, AAEL007706, AAEL007911, AAEL008036, AAEL008498, AAEL009881, AAEL009969, AAEL010556, AAEL010772, AAEL011422, AAEL012424, AAEL012947, AAEL014067, AAEL014174, AAEL018052, AAEL019701, AAEL019894, AAEL020552, AAEL022181, AAEL022731, AAEL022882, AAE…
	Upregulated	4.07e-13	20	38	8.73824	GO:0030031 cell projection assembly	http://amigo.geneontology.org/amigo/term/GO:0030031	AAEL001340, AAEL001491, AAEL003257, AAEL004857, AAEL005590, AAEL005630, AAEL006128, AAEL006399, AAEL006760, AAEL007684, AAEL007706, AAEL008498, AAEL010556, AAEL010772, AAEL011422, AAEL012947, AAEL014067, AAEL020552, AAEL025938, AAEL027470
	Downregulated	4.4e-08	20	90	6.05409	GO:0004553 hydrolase activity hydrolyzing O-glycosyl compounds	http://amigo.geneontology.org/amigo/term/GO:0004553	AAEL001485, AAEL002972, AAEL003066, AAEL004367, AAEL004369, AAEL004580, AAEL004661, AAEL004931, AAEL008451, AAEL008452, AAEL008456, AAEL009178, AAEL010653, AAEL015022, AAEL015051, AAEL017226, AAEL017512, AAEL020371, AAEL025888, AAEL026915
	Downregulated	4.4e-08	114	1741	1.78192	GO:0016787 hydrolase activity	http://amigo.geneontology.org/amigo/term/GO:0016787	AAEL000111, AAEL000642, AAEL000647, AAEL000905, AAEL001232, AAEL001330, AAEL001485, AAEL001566, AAEL001837, AAEL001863, AAEL002138, AAEL002261, AAEL002378, AAEL002629, AAEL002972, AAEL003066, AAEL003123, AAEL003195, AAEL003289, AAEL003298, AAEL003434, AAEL003965, AAEL004323, AAEL004367, AAEL004369, AAEL004543, AAEL004580, AAEL004661, AAEL004931, AAEL004933, AAEL005134, AAEL005645, AAEL005666, AAE…
	Downregulated	7.85e-08	23	132	4.83814	GO:0016798 hydrolase activity acting on glycosyl bonds	http://amigo.geneontology.org/amigo/term/GO:0016798	AAEL000642, AAEL000647, AAEL001485, AAEL002972, AAEL003066, AAEL003434, AAEL004367, AAEL004369, AAEL004580, AAEL004661, AAEL004931, AAEL008451, AAEL008452, AAEL008456, AAEL009178, AAEL010653, AAEL015022, AAEL015051, AAEL017226, AAEL017512, AAEL020371, AAEL025888, AAEL026915
	Downregulated	4.45e-07	206	3950	1.38797	GO:0003824 catalytic activity	http://amigo.geneontology.org/amigo/term/GO:0003824	AAEL022306, AAEL000111, AAEL000127, AAEL000354, AAEL000642, AAEL000647, AAEL000733, AAEL000797, AAEL000871, AAEL000882, AAEL000905, AAEL000912, AAEL001054, AAEL001232, AAEL001330, AAEL001435, AAEL001485, AAEL001533, AAEL001548, AAEL001564, AAEL001566, AAEL001627, AAEL001632, AAEL001672, AAEL001822, AAEL001837, AAEL001863, AAEL001887, AAEL002138, AAEL002199, AAEL002242, AAEL002261, AAEL002378, AAE…
	Downregulated	1e-06	26	204	3.75213	GO:0042302 structural constituent of cuticle	http://amigo.geneontology.org/amigo/term/GO:0042302	AAEL002440, AAEL003041, AAEL003049, AAEL003242, AAEL003616, AAEL004292, AAEL004921, AAEL007739, AAEL008764, AAEL009783, AAEL009784, AAEL009788, AAEL009790, AAEL009791, AAEL009793, AAEL009802, AAEL009803, AAEL009807, AAEL010375, AAEL011458, AAEL011642, AAEL013031, AAEL015363, AAEL020010, AAEL020011, AAEL022306
	Downregulated	1.5e-05	37	415	2.59437	GO:0005576 extracellular region	http://amigo.geneontology.org/amigo/term/GO:0005576	AAEL001435, AAEL001837, AAEL001929, AAEL002138, AAEL002731, AAEL002972, AAEL003066, AAEL004833, AAEL006328, AAEL006563, AAEL006826, AAEL007063, AAEL008596, AAEL008668, AAEL009679, AAEL009862, AAEL010196, AAEL011639, AAEL011662, AAEL012064, AAEL013222, AAEL013245, AAEL013433, AAEL014069, AAEL014561, AAEL015136, AAEL019874, AAEL023525, AAEL024981, AAEL026174, AAEL027397, AAEL027829, AAEL029046, AAE…
	Downregulated	0.000104	32	331	2.57889	GO:0006629 lipid metabolic process	http://amigo.geneontology.org/amigo/term/GO:0006629	AAEL000558, AAEL000733, AAEL000871, AAEL000882, AAEL000912, AAEL001564, AAEL001837, AAEL003611, AAEL004933, AAEL004947, AAEL006826, AAEL007030, AAEL007063, AAEL007218, AAEL007789, AAEL008815, AAEL009311, AAEL009679, AAEL011898, AAEL011901, AAEL012340, AAEL012343, AAEL012497, AAEL013170, AAEL013802, AAEL020502, AAEL023553, AAEL024012, AAEL024147, AAEL027019, AAEL027829, AAEL029069
	Downregulated	0.000104	39	482	2.31038	GO:0004175 endopeptidase activity	http://amigo.geneontology.org/amigo/term/GO:0004175	AAEL001330, AAEL001566, AAEL002629, AAEL003965, AAEL004543, AAEL005645, AAEL005666, AAEL005992, AAEL006425, AAEL006703, AAEL006902, AAEL006903, AAEL007109, AAEL008079, AAEL008097, AAEL008221, AAEL008404, AAEL008668, AAEL010196, AAEL011324, AAEL011916, AAEL011922, AAEL011929, AAEL012852, AAEL013245, AAEL013712, AAEL014344, AAEL014515, AAEL017498, AAEL019919, AAEL020852, AAEL021817, AAEL022775, AAE…
	Downregulated	0.00023	7	18	10.2207	GO:0009617 response to bacterium	http://amigo.geneontology.org/amigo/term/GO:0009617	AAEL001485, AAEL004833, AAEL025888, AAEL029046, AAEL029104, AAEL029105, AAEL029106
	Downregulated	0.00023	7	18	10.2207	GO:0042742 defense response to bacterium	http://amigo.geneontology.org/amigo/term/GO:0042742	AAEL001485, AAEL004833, AAEL025888, AAEL029046, AAEL029104, AAEL029105, AAEL029106
