# Supplementary material for: Efficient sex separation by exploiting differential alternative splicing of a dominant marker in Aedes aegypti
Source: PLoS Genet. 2023 Nov 27;19(11):e1011065. doi: 10.1371/journal.pgen.1011065 (PMC10703412; doi:10.1371/journal.pgen.1011065)
Supplement: S6 Table — (XLSX) [file pgen.1011065.s017.xlsx]

## Sheet: Library_info_matthews
	table S6. Library info_matthews
	Order	Experiment.Accession	Experiment.Title	stage	sex	run	label	stage_merged
	1	SRX3411614	carcass female 1	carcass	female	SRR6311359	SRR6311359	carcass
	2	SRX3411613	carcass female 2	carcass	female	SRR6311360	SRR6311360	carcass
	3	SRX3411616	carcass female 3	carcass	female	SRR6311357	SRR6311357	carcass
	4	SRX3411615	carcass female 4	carcass	female	SRR6311358	SRR6311358	carcass
	5	SRX3411618	carcass male 1	carcass	male	SRR6311355	SRR6311355	carcass
	6	SRX3411617	carcass male 2	carcass	male	SRR6311356	SRR6311356	carcass
	7	SRX3411620	carcass male 3	carcass	male	SRR6311353	SRR6311353	carcass
	8	SRX3411619	carcass male 4	carcass	male	SRR6311354	SRR6311354	carcass
	9	SRX3411622	early pupae female 1	early pupae	female	SRR6311351	SRR6311351	pupae
	10	SRX3411621	early pupae female 2	early pupae	female	SRR6311352	SRR6311352	pupae
	11	SRX3411656	early pupae female 3	early pupae	female	SRR6311316	SRR6311316	pupae
	12	SRX3411655	early pupae female 4	early pupae	female	SRR6311317	SRR6311317	pupae
	13	SRX3411658	early pupae male 5	early pupae	male	SRR6311315	SRR6311315	pupae
	14	SRX3411657	early pupae male 6	early pupae	male	SRR6311319	SRR6311319	pupae
	15	SRX3411660	early pupae male 7	early pupae	male	SRR6311313	SRR6311313	pupae
	16	SRX3411659	early pupae male 8	early pupae	male	SRR6311314	SRR6311314	pupae
	17	SRX3411628	L3 larvae female 15	L3 larvae	female	SRR6311348	SRR6311348	larvae
	18	SRX3411624	L3 larvae female 4	L3 larvae	female	SRR6311349	SRR6311349	larvae
	19	SRX3411632	L3 larvae female 7	L3 larvae	female	SRR6311341	SRR6311341	larvae
	20	SRX3411625	L3 larvae male 1	L3 larvae	male	SRR6311347	SRR6311347	larvae
	21	SRX3411626	L3 larvae male 2	L3 larvae	male	SRR6311346	SRR6311346	larvae
	22	SRX3411623	L3 larvae male 3	L3 larvae	male	SRR6311350	SRR6311350	larvae
	23	SRX3411631	L3 larvae male 5	L3 larvae	male	SRR6311342	SRR6311342	larvae
	24	SRX3411610	L4 larvae female 3	L4 larvae	female	SRR6311363	SRR6311363	larvae
	25	SRX3411609	L4 larvae female 4	L4 larvae	female	SRR6311364	SRR6311364	larvae
	26	SRX3411604	L4 larvae female 5	L4 larvae	female	SRR6311369	SRR6311369	larvae
	27	SRX3411603	L4 larvae female 6	L4 larvae	female	SRR6311370	SRR6311370	larvae
	28	SRX3411608	L4 larvae male 1	L4 larvae	male	SRR6311365	SRR6311365	larvae
	29	SRX3411607	L4 larvae male 2	L4 larvae	male	SRR6311366	SRR6311366	larvae
	30	SRX3411606	L4 larvae male 7	L4 larvae	male	SRR6311367	SRR6311367	larvae
	31	SRX3411605	L4 larvae male 8	L4 larvae	male	SRR6311368	SRR6311368	larvae
	32	SRX3411612	late pupae female 1	late pupae	female	SRR6311361	SRR6311361	pupae
	33	SRX3411611	late pupae female 2	late pupae	female	SRR6311362	SRR6311362	pupae
	34	SRX3411649	late pupae female 3	late pupae	female	SRR6311324	SRR6311324	pupae
	35	SRX3411650	late pupae male 4	late pupae	male	SRR6311323	SRR6311323	pupae
	36	SRX3411651	late pupae male 5	late pupae	male	SRR6311322	SRR6311322	pupae
	37	SRX3411652	late pupae male 6	late pupae	male	SRR6311321	SRR6311321	pupae
	38	SRX3411645	late pupae male 7	late pupae	male	SRR6311328	SRR6311328	pupae
	39	SRX3411646	late pupae male 8	late pupae	male	SRR6311327	SRR6311327	pupae
	40	SRX3411636	mid pupae female 1	mid pupae	female	SRR6311340	SRR6311340	pupae
	41	SRX3411635	mid pupae female 2	mid pupae	female	SRR6311337	SRR6311337	pupae
	42	SRX3411634	mid pupae female 3	mid pupae	female	SRR6311338	SRR6311338	pupae
	43	SRX3411633	mid pupae male 4	mid pupae	male	SRR6311339	SRR6311339	pupae
	44	SRX3411640	mid pupae male 5	mid pupae	male	SRR6311333	SRR6311333	pupae
	45	SRX3411639	mid pupae male 6	mid pupae	male	SRR6311334	SRR6311334	pupae
	46	SRX3411638	mid pupae male 7	mid pupae	male	SRR6311335	SRR6311335	pupae
	47	SRX3411637	mid pupae male 8	mid pupae	male	SRR6311336	SRR6311336	pupae
