# Supplementary material for: Efficient sex separation by exploiting differential alternative splicing of a dominant marker in Aedes aegypti
Source: PLoS Genet. 2023 Nov 27;19(11):e1011065. doi: 10.1371/journal.pgen.1011065 (PMC10703412; doi:10.1371/journal.pgen.1011065)
Supplement: S7 Table — (XLSX) [file pgen.1011065.s018.xlsx]

## Sheet: Read_count_matthews
	table S7. Read count_matthews
	ID	Read count
	SRR6311313	7706173
	SRR6311314	5735255
	SRR6311315	6993008
	SRR6311316	7944126
	SRR6311317	5066263
	SRR6311319	5691250
	SRR6311321	11689069
	SRR6311322	10691249
	SRR6311323	8603517
	SRR6311324	6314820
	SRR6311327	7486751
	SRR6311328	9334933
	SRR6311333	7592143
	SRR6311334	7105346
	SRR6311335	6222125
	SRR6311336	10782027
	SRR6311337	7154788
	SRR6311338	9380084
	SRR6311339	7227225
	SRR6311340	8059750
	SRR6311341	8484682
	SRR6311342	6131245
	SRR6311346	9646538
	SRR6311347	5249621
	SRR6311348	3485668
	SRR6311349	3929186
	SRR6311350	7907447
	SRR6311351	5428348
	SRR6311352	6137267
	SRR6311353	9341065
	SRR6311354	4382342
	SRR6311355	6272170
	SRR6311356	5770919
	SRR6311357	8091990
	SRR6311358	7752191
	SRR6311359	7168385
	SRR6311360	7794111
	SRR6311361	4741895
	SRR6311362	7185206
	SRR6311363	7078252
	SRR6311364	8003395
	SRR6311365	4771367
	SRR6311366	6457402
	SRR6311367	6524601
	SRR6311368	8111147
	SRR6311369	7037977
	SRR6311370	6202218
	average	7.1461e+06
