# Supplementary material for: Efficient sex separation by exploiting differential alternative splicing of a dominant marker in Aedes aegypti
Source: PLoS Genet. 2023 Nov 27;19(11):e1011065. doi: 10.1371/journal.pgen.1011065 (PMC10703412; doi:10.1371/journal.pgen.1011065)
Supplement: S8 Table — (XLSX) [file pgen.1011065.s019.xlsx]

## Sheet: matthewes_combined.count
	table S8. Read count_matthews
	ID	SRR6311313	SRR6311314	SRR6311315	SRR6311316	SRR6311317	SRR6311319	SRR6311321	SRR6311322	SRR6311323	SRR6311324	SRR6311327	SRR6311328	SRR6311333	SRR6311334	SRR6311335	SRR6311336	SRR6311337	SRR6311338	SRR6311339	SRR6311340	SRR6311341	SRR6311342	SRR6311346	SRR6311347	SRR6311348	SRR6311349	SRR6311350	SRR6311351	SRR6311352	SRR6311353	SRR6311354	SRR6311355	SRR6311356	SRR6311357	SRR6311358	SRR6311359	SRR6311360	SRR6311361	SRR6311362	SRR6311363	SRR6311364	SRR6311365	SRR6311366	SRR6311367	SRR6311368	SRR6311369	SRR6311370
	AAEL000001	61.5	34.5	5	63	31.5	19	52.5	2.5	21.5	9	33	8	55.5	2	19	29.5	39	44.5	14	28.5	218	105	42.5	33.5	57.5	42	172.5	22	38.5	56	57	68	83.5	46.5	28.5	107	56.5	12.5	30	42.5	12	52.5	66	17.5	74	88	31
	AAEL000004	1010	791	1468	1266	735	763	129	235	134	173	86	322	919	767	518	1065	828	760	718	1555	1942	1496	1937	675	877	735	1687	831	999	340	156	122	141	394	66	277	135	78	28	1416	1196	858	1231	1198	1811	1306	1203
	AAEL000005	57	2	1	30	6	24	62	1	3	2	18	0	117	57	1	3	9	17	24	44	22	9	0	11	0	5	21	17	26	6	54	0	21	14	27	10	29	5	1	11	28	2	1	21	18	5	0
	AAEL000006	31	21	23	18	2	0	46	60	78	1	59	1	0	0	0	0	8	2	60	0	13	28	140	64	14	14	58	3	2	49	0	0	25	51	20	8	10	12	13	210	149	128	416	424	416	376	154
	AAEL000008	153	116	379.5	447	184.5	179.5	247.5	751.5	221.5	167	26	187	516	595	323.5	722.5	345.5	594	248	588	109	206.5	209.5	102	65	103	118	262.5	429	213	83	261	75.5	374.5	28	225	92.5	92.5	135.5	201	128	106	150	221.5	305	167	132
	AAEL000010	449	362.5	363	466	292.5	359.5	283.5	278	168	139.5	169.5	220.5	508	374	456.5	185	472	238.5	152	514.5	1300.5	550.5	1349.5	418	409.33	120	1297	199.5	376.33	350.5	402	317.5	362	1150	4635.67	1272	3384.5	62.5	86.5	474	645.5	409	501	445.5	620	632.5	502
	AAEL000011	0	0	0	0	0	0	0	0	0	0	0	0	0	0	0	0	0	0	0	0	0	0	0	0	0	0	0	0	0	25	0	0	0	0	0	0	0	0	0	0	0	0	0	0	0	0	0
	AAEL000012	0	0	0	0	0	0	0	0	0	0	0	0	0	0	0	7	0	0	0	0	0	0	0	0	0	0	0	4	0	0	0	0	0	0	0	0	0	0	0	0	0	0	0	0	0	0	0
	AAEL000013	33	48	1	134	56	51	37	37	23	44	48	1	63	64	122	102	77	131	45	180	221	138	296	48	74	65	161	74	130	85	21	172	151	123	15	56	79	24	0	131	93	62	108	103	182	134	86
	AAEL000016	152	53	43	119	61	47	13	0	36	29	67	0	80	23	46	178	90	46	22	164	182	95	127	34	116	29	257	87	131	256	189	203	95	234	496	281	775	18	13	126	77	73	44	57	125	125	101
	AAEL000017	0.5	0	0	0	0	0	0	0	0.5	0	0	0	0	0	0.67	0	0.5	0	0	0.2	0	0	0	0	0	0	0	0	0	0	0	0	0	0	0	0	0	0	0	0	0	0	0	0	0.6	0	0
	AAEL000018	0	0	0	0	0	0	0	0	0	0	0	0	0	0	0	0	0	0	0	0	0	0	0	0	0	0	0	6	0	0	0	0	0	0	0	0	0	1	0	0	0	0	0	0	0	0	0
	AAEL000020	93.5	75	62.5	75.5	59.5	134.5	169.5	65	107	127	184.5	161	201	119.5	40	215.5	152.5	152	67.5	136	316.5	170.5	228	68	118	90	163	54.5	136	53.5	87.5	146	194.5	63	23	43.5	22	75.5	128.5	82	96	98	74.5	137.5	76	121.5	114.5
	AAEL000021	150	189	375	309	133	204	9	310	39	8	66	126	214	55	175	795	209	563	128	344	133	159	998	402	161	146	118	96	174	19	0	94	1	1	1	1	1	23	115	228	440	191	271	243	277	214	163
	AAEL000022	110	84	125	114	45	79	136	78	39	40	35	27	62	143	98	126	61	81	21	154	103	69	55	43	76	22	164	64	88	227	79	61	69	63	265	143	201	18	36	86	76	60	61	79	108	129	116
	AAEL000024	85	28	114	42	41	75	88	0	90	28	72	8	442	2	0	14	286	0	48	164	1	0	1	12	7	7	14	75	37	64	0	70	8	127	62	80	96	37	28	134	231	174	123	108	158	175	234
	AAEL000025	1931	698	519	795	925	1197	6	88	24	3	1	8	133	321	205	57	111	20	129	687	1282	1757	2836	901	765	1781	1432	1282	115	6	3	53	55	8	11	4	7	25	1	10415	10088	8217	10142	9177	13543	15247	6368
	AAEL000026	23	24	71	96	24	19	0	4.5	10	0	24	0	62	100	27	86.5	67	36	26	103.5	25	21	18	2	8	17	17	36	51	40.5	3	0	28	34.5	75.5	17	35	8	4	17	15	4	18	44	56	67	19
	AAEL000027	0	0	0	0	0	0	0	0	0	0	0	0	0	0	0	0	0	0	0	0	0	0	0	0	0	0	0	0	0	0	0	0	0	0	0	0	0	0	0	0	0	0	0	0	0	0	0
	AAEL000028	5803	4543	6574	6423	4662	4158	2225	2024	2666	1680	2201	4138	5391	3914	4099	3486	8599	805	4965.5	9642	2691	2330	1865	929	1227	861	1798	5716	6975	2961	551	1825	1551	3973	1998	3224.25	4208	1261	1010	3267	5455	2326	2764	2748	2776	4469	4146
	AAEL000029	36	1	38	85	79	23	0	0	3	1	0	0	0	1	1	18	12	8	2	0	66	217	236.5	163.5	185	61	446	22.5	45	0	1	3	2	0	0	1	5	3	15	860	1000	281	315	388	416	685	641
	AAEL000032	2741	2100	3644	2998	1532	2191	1340	2236	1419	1041	820	1296	3208	2954	3275	3290	4420	2492	1096	3555	6619	4736	6388	3074	2516	1639	6774	1382	2584	1983	1558	1525	1533	6738	13390	8310	15365	598	825	3113	3508	2270	3229	2628	4210	4014	3035
	AAEL000033	9	49	74	62	51	48	0	0	1	1	1	0	2	0	89	69	82	18	10	141	95	41	90	14	39	39	88	45	78	0	45	1	19	21	5	1	8	5	20	86	91	67	50	57	74	120	69
	AAEL000035	0	3.5	9	2	2	1	123.5	67	41.5	54.5	44	116.5	1	1	0.5	5	1	7.5	3	4	1.5	3.5	7	1.5	0	8	5	3.5	8	1230.25	711	762.67	764	521.5	1163	572.5	903.67	19	14	9	6	9	7.5	6	1	6.5	5
	AAEL000036	105	0	3	12	10	52	293	0	101	66	181	66	13	66	67	3154	11	10883.5	6597	75	0	0	0	0	0	0	2	14	8	60	0	0	1	0	3	5	6	62	47	0	0	0	4	2	0	2	0
	AAEL000037	265	64	477	152	296	194	832	107	591	649	789	3035	489	205	174	130	599	62	997	581	104	237	66	78	181	82	234	224	253	370	165	335	226	698	350	1181	487	328	426	256	780	338	284	416	347	436	547
	AAEL000038	1553	956	1134	1036	609	792	41	57	59	25	17	676	1262	1005	935	728	1353	253	1154.5	2134	723	371	294	121	220	136	355	807	1352	277	206	338	294	189	187	208	288	22	58	487	452	240	317	487	608	581	528
	AAEL000039	0	0	0	0	0	0	0	0	0	0	0	0	0	0	0	0	0	0	0	0	0	0	0	0	0	0	0	0	0	0	0	0	0	0	0	0	0	0	0	0	0	0	0	0	0	0	0
	AAEL000041	1	0	0	4	2	9	0	0	0	1	1	0	0	0	3	7	0	6	1	19	0	0	0	0	14	0	0	8	2	0	0	0	7	0	0	0	1	0	0	0	6	0	0	3	8	0	0
	AAEL000042	304.5	268	338	167.25	135	113	250.5	259	90.5	42	88	76.5	271	129	112	270.5	204	241.5	224.5	164.5	148	97.5	163.5	33.5	34.5	77	205.5	157	164	201.25	146	58	57	132.5	87.5	165.75	167	51	102	106.5	70	78	93	124	182.5	125	63
	AAEL000043	0	0	0	0	0	0	0	0	0	0	0	1	0	0	0	0	0	0	0	0	29	0	0	0	9	0	2	0	0	0	0	0	0	0	0	0	0	0	0	2	0	7	2	11	0	4	0
	AAEL000044	3	2	3	1	4	1	2	0	4	2	0	2	0	0	4	0	3	5	11	4	815	537	449	472	355	205	485	2	6	1058	736	387	1158	1147	310	919	888	0	0	219	738	155	57	260	159	510	299
	AAEL000046	45	105	49	109	43	38	37	1	39	19	25	77	58	72	63	128	139	130	41	265	244	141	235	60	46	89	174	60	56	98	33	44	12	59	180	207	238	18	22	62	94	29	69	84	160	73	53
	AAEL000047	0	0	0	0	0	0	0	0	0	0	0	0	0	0	0	0	0	0	0	0	0	0	0	0	0	0	0	0	0	0	0	0	0	0	0	23	0	0	0	0	0	0	0	0	0	0	0
	AAEL000048	0	0	0	0	0	0	0	0	0	0	0	0	0	0	0	0	0	6	0	0	0	0	0	1	0	0	0	0	0	0	0	0	0	0	1	0	0	0	0	2	0	0	3	0	0	0	4
	AAEL000049	659	349	466	498	282	329	581	416	480.33	424.48	360	492	686	439	485	538.33	645	506	374.81	1015.6	305	264.33	590	205	57	247	808	435	431	283	41	324	177.12	165	79	146	162	327	498.67	308	327	124	318.5	482	406	388	511
	AAEL000050	97	170	70	82	87	56	101	95	56	79	69	33	262	303	265	165	158	171	99	102	151	145	215	90	47	40	208	65	108	66	12	85	63	99	140	139	209	27	51	110	75	81	89	111	135	105	110
	AAEL000051	0	0	0	0	0	0	46	0	18	34.5	0	0	0	0	0	0	0	0	0	0	0	0	0	1	0	0	0	0	0	122.5	16	146.5	60	201	254	121	178.5	30	34	2	15	0	1	0	0	0	1
	AAEL000053	28	147	87	102	35	24	15.25	114	12	29	82	0.67	23.83	2	52	63	51	52	39	80	61	58	94	13	12	35	36	38	52	1	1	0	45	1	17	1	13	7	11	50	32	33	4	83	53	15	18
	AAEL000055	453	143	229	420	156	362	56	336	239	140	263	117	431	606	559	533	568	381	281	655	199	373	283	178	91	94	306	293	439	229	2	185	62	167	39	171	143	101	65	162	123	162	138	168	188	77	135
	AAEL000057	0	0	0	0	4	0	0	0	0	0	0	0	0	0	0	18	0	0	0	0	0	0	0	0	0	0	0	0	0	0	0	0	0	0	5	0	0	0	0	0	0	0	0	10	4	0	0
	AAEL000058	0	0	0	0	0	0	0	0	0	0	0	0	0	0.5	0	0	0	0	0	0	0	0	0	0	0	0	0	1	0	0	0	0	0	0	0	0	0	0	0	0	0	0	0	0	0	0	0
	AAEL000063	0	0	0	0	0	0	0	0	0	0	0	0	0	0	0	0	0	0	0	0	0	0	0	0	0	0	0	0	0	0	0	0	0	0	0	0	0	0	0	0	4	5	0	0	0	0	0
	AAEL000064	54	150	64	161	127	160	523	104	65	60	108	260	367	515	1717	817	333	114	217	1448	1964	1195	1264	734	681	355	963	450	156	285	6	200	72	235	115	320	281	74	26	703	1956	691	692	787	858	899	1531
	AAEL000065	44	60	1	63	45	32	50	0	21	50	19	0	2	56	81	53	20	78	65	2	60	68	135	0	39	21	69	35	59	4	28	44	0	20	2	3	1	19	30	63	69	12	32	55	95	40	27
	AAEL000066	0	0	0	0	0	0	0	0	0	0	0	0	0	0	0	0	0	0	0	0	0	0	0	0	0	0	0	0	0	0	0	0	0	0	0	0	0	0	0	0	0	0	0	0	0	0	0
	AAEL000069	0	0	0	0	0	0	0	0	0	0	0	0	0	0	0	2	0	0	0	0	0	0	0	0	0	0	0	0	0	0	0	0	0	0	1	0	0	0	0	0	0	0	0	0	0	0	0
	AAEL000071	0	0	0	0	0	0	0	0	0	3	9	0	0	0	0	0	0	0	0	1	0	0	0	0	0	0	0	0	0	9	11	12	7	14	85	16	63	1	0	0	0	0	0	0	0	0	0
	AAEL000073	0	0	0	1	0	0	19	0	0	1.5	9	0	0	0	0	0	0	1	0	0	0	0	0	0	0	0	0	0	0	55.5	19	48.5	29	47	139	46	80.5	0	0	0	0	0	0	0	0	0	1
	AAEL000074	161	228	147	355	209	90	117	115	64	47	72	130	248	90	109	104	168	36	251.5	269	297	64	373	161	143	65	143	145	203	165	129	246	91	500	298	471	536	54	52	200	405	179	161	169	183	256	306
	AAEL000075	0	0	0	0	0	0	0	0	0	0	0	0	0	0	0	0	0	0	0	0	0	0	0	0	0	0	0	0	0	0	0	0	0	0	0	0	0	0	0	0	0	0	0	0	0	0	0
	AAEL000076	38.5	12	2.5	66.5	35.5	68.5	83.5	120	5	23	37.5	4	46	38.5	126	97.5	64.5	77	42.5	68	102.5	34.5	101	34	60	40	72	55.5	47	35.5	34.5	3	47.5	91	83	147.5	213	22.5	2.5	50	44	31	48.5	48.5	35	50.5	37.5
	AAEL000077	1512	1433	1781	1471	968	1374	234	680	633	251	415	261	1445	1622	1002	1655	1886	961	717	2480	1029	1197	1579	875	438	474	1286	1398	1655	1093	226	609	857	1163	111	652	230	278	196	983	1755	596	950	903	711	1000	644
	AAEL000079	358	335	540	542	187	277	891	365	1135	455	786	577	312	508	282	746	264	558	328	465	129	103	50	72	54	47	112	259	328	401	194	338	307	247	261	202	329	554	454	123	94	83	98	130	213	165	64
	AAEL000080	0	2	61	105	52	53	460	886	998	129	722	508	72	34	76	27	103	21	381	229	481	357	1148	306	270	139	692	25	91	79	147	30	83	137	16	74	35	64	42	1908	1851	1265	3677	3095	3052	3964	1432
	AAEL000081	508	326.5	500.5	616.5	317.33	152.5	117	2	69.5	118	41	237.5	467.5	423.5	405.83	524.5	441	303.5	189.17	620.5	743.5	656	798.5	349.5	295	441.5	638.5	392	541	176	14.5	2	31	209.5	10	176.5	23	65.5	167.67	610.5	508.5	269.5	464	537	889.5	707.5	347.33
	AAEL000084	1030	852	1208	1047	600	892	1388	647	809	510	869	1113	900	1259	939	1738	1201	1257	1031	1441	1499	1307	2145	1080	525	567	1397	700	930	994	336	784	618	885	474	805	751	423	819	953	1266	603	831	1060	1098	946	838
	AAEL000085	0	0	19	2	1	4	9	0	0	17	0	48	26	79	68	1888	11	8862	3956	17	0	1	1197	1315	0	4	4	8	5	0	0	0	0	0	1	4	3	9	29	0	0	0	4	0	2	0	0
	AAEL000087	598.25	128.75	43	424.75	625.5	231.5	249.75	262	76	31.5	47.5	344.5	156.5	247.5	66.5	112	559.5	76.5	803.17	322	56	55.25	114.75	48.5	61.75	150	128.75	364	511.75	64.5	1	4	11	70.75	7	124.5	6	85	156	333	392	117.25	261.75	174	244.5	204.5	263.5
	AAEL000088	153.5	117	191	203.75	93	189	21.5	121	25.5	48	124	180.5	139	14	157	290.5	159	130.5	162.5	284.5	247	143.5	176.5	57.5	126.5	109	155.5	140	146	147.75	134	10	21	128.5	7.5	116.25	18	55	38	184.5	123	89	122	109	157.5	144	83
	AAEL000089	0	0	0	1	0	0	0	0	0	0	0	0	0	0	0	0	0	0	0	0	0	0	0	0	0	0	0	0	0	0	0	0	0	0	0	0	0	0	45	0	0	0	0	0	0	0	0
	AAEL000090	1173.5	713.5	859	1022	654.5	624	860.5	1230.5	349.5	342	227	441	1446.5	867	844	1812.5	888	1147.5	1483	1332.5	1121	1087	1141.5	731.5	317.5	736	1142.5	801	842.5	787	411	302	343.5	668.5	80.5	468	196.5	208.5	691	715.5	802	565.5	573	616.5	813	745	739
	AAEL000091	89	53	102	90	52	36	62	0	27	16	13	0	0	64	92	59	71	65	38	35	120	145	83	55	100	59	147	41	94	200	2	0	1	33	23	17	62	7	0	101	31	62	53	120	206	128	74
	AAEL000092	0	74	111	41	44	33	0	132	3	21	22	2	48	0	1	26	40	10	2	68	803	243	457	208	149	98	460	50	58	78	3	2	18	69	99	43	120	7	0	167	320	184	222	218	80	116	265
	AAEL000094	1	0	32	50	15	46	116	91	24	17	42	249	61	79.5	44	177	61	1521	603	81	1	0	276	219	2	9	18	12	44	28	1	0	11	0	0	20	1	38	76	49	16	11	2	6	33	34	21
	AAEL000095	0	0	0	0	0	0	0	0	0	0	0	0	0	0	0	0	0	0	0	0	0	0	0	0	0	0	0	0	0	0	0	0	0	0	0	0	0	0	10	0	0	0	0	0	0	0	0
	AAEL000097	0	0	0	0	1	0	0	42.5	4	0	14	0	0	0	0	8.5	1	3	0	41.5	1	0	0	0	0	3	0	0	0	40.5	0	0	0	11.5	8.5	0	7	0	0	0	0	2	0	0	0	0	0
	AAEL000098	0	0	1	14	1	7	15	0	13	4	1	324	8	4	23	1413	10	3514	1433	11	2	0	648	511	5	0	2	2	4	1	0	0	0	0	0	2	0	23	37	3	5	2	6	1	0	12	15
	AAEL000099	0	43	0	56	90	21	0	61	24	19	0	1	23	44	32	46	42	43	189	41	121	75	139	74	36	51	110	31	15	52	7	3	24	174	133	305.75	175	21	39	215	187	131	184	233	332	380	226
	AAEL000101	418	225	272	230	146	283	1	0	26	20	1	2	388	180	316	315	314	263	37	117	62	36	83	96	33	32	160	157	271	41	42	137	15	160	22	160	48	12	33	180	283	131	206	195	307	222	181
	AAEL000102	826	357	671	550	204	531	1180	813	751	593	584	437	271	343	143	82	374	229	543	568	230	237	453	224	269	149	588	337	474	810	399	443	518	853	491	540	734	455	480	586	975	461	553	553	597	774	641
	AAEL000106	258	128	147.5	158.5	51.5	98	1	1	14	40	26	54	62	48	201	243	242	137	67	222	34.5	13	117	23	18	25	33	107.5	146	49	155	160	61	34	42.5	85	68	28	34	93.5	68	59	38	70	66	81	74
	AAEL000107	69	0	41	29	23	0	46	0	0	0	29	0	50	91	36	125	49	28	23	126	55	34	0	8	16	13	19	24	38	52	0	0	0	49	2	52	2	9	80	42	25	39	13	32	46	43	24
	AAEL000108	9	8.5	181.5	6.5	7	89	240.5	541	77	2.5	41.5	411.5	58.5	142.5	86.5	232	2.5	1	183	1	6.5	0	0	0	3	1	0.5	8.5	7.5	3	2	0	2.5	2.5	0	7	3	1	0	0.5	0	1	0	0	0	0	0
	AAEL000109	1476.17	1993	2036	1378.83	910.5	1263	176	118.5	124	80.5	68	231.5	1699	778.5	1152.67	1049	1375.5	454.5	786.67	1440	1087.17	1077.67	987	225	456	672	762	985.5	1400.5	174	72.5	103.5	111	71.5	31	65	41.5	62.5	144	912.33	455	296	789	1087	1803.17	825.67	422.5
	AAEL000111	4556	2566	3640	2569	2153	2253	348	45	230	138	204	496	1308	1512	1535	864	2073	729	146	2346	89	101	140	79	92	19	154	1705	1653	1762	780	1165	1019	710	600	645	794	117	37	285	192	157	266	170	308	155	250
	AAEL000113	32.5	2	24.5	6.5	3	1.5	12	8	17.5	3.5	5	3.5	13.5	6	12	35.5	12.5	14.5	22	17	0	10.5	0.5	0	0	1	0.5	2	6.5	0	0	0	4	1	8	0	0.5	1.5	2.5	0.5	0.5	0	0	15.5	8	0	0.5
	AAEL000115	184	60	77	50	47	107	0	66	56	27	31	79	57	236	161	157	78	114	93	146	249	158	207	27	49	40	61	74	63	41	24	244	76	78	158	84	130	6	47	14	66	14	24	86	95	32	61
	AAEL000116	12	61	1	86	56	34	1	22	15	2	0	0	0	0	31	107	111	67	32	110	67	74	64	64	36	40	54	86	87	55	0	2	46	46	4	3	12	14	1	94	85	70	107	73	110	69	11
	AAEL000117	33	44	43	6	7	47	140	133	26	4	54	56	40	133	46	51	0	3	110	1	0	0	1	0	1	0	0	2	4	6	2	0	16	4	1	3	0	0	0	0	4	3	4	0	3	0	0
	AAEL000118	126	2	132	348	154	222	83	1	36	5	36	0	356	127	198	227	321	172	69	515	178	143	227	85	120	154	238	216	321	95	34	170	151	142	19	28	23	40	94	270	144	130	58	150	255	263	267
	AAEL000119	485	202	86	215	119	240	169	190	56	88	0	110	521	491	300	428	277	343	126	266	311	227	209	151	167	100	155	185	206	153	2	155	84	142	21	133	20	18	74	571	545	453	578	568	729	553	444
	AAEL000122	5	37	156	111	81	38	92	1	35	43	31	142	81	81	69	89.5	116	192	62	103	87	35	21	85	43	80	51	96	101	53	4	0	14	67	43	34	27	29	23	75	95	63	65	64	57	158	20
	AAEL000123	0	0	0	3	4	0	42	2	31	5	22	82.5	0	0	0	14	1	9	23	2	0	0	1	0	0	4	20	9	3	0	4	0	22	4	0	0	6	9	6	1	0	5	0	7	0	0	1
	AAEL000124	0	4	0	1	2	0	669	143	317	150	336	654	0	0	3	4	11	0	24	2	1	0	0	0	5	1	0	1	0	694	552	794	691	272	996	556	848	171	153	1	0	0	3	2	0	0	0
	AAEL000126	374.5	122	246	260	149	181	222	172.5	230.5	96	247.5	110	363.5	214.5	220	224	390	227	128.5	499.5	407.5	358	562	222.5	99.5	200.5	587	187.5	214.5	66	51	66.5	45	141.5	26	154.5	54.5	125	86	753	1095.5	569	587	485.5	916	584.5	735.5
	AAEL000127	0	2	131	51	33	23	0	8	1	0	0	1	20	0	19	1	4	15	22	50	44	54	87	94	59	33	86	35	41	0	0	0	1	18	4	0	7	14	1	90	55	101	61	55	84	47	207
	AAEL000128	84	1	16	110	62	44	0	0	46	44	17	0	84	41	99	48	110	40	19	174	245	63	83	48	86	59	33	82	70	48	50	0	0	68	13	131	3	14	0	109	66	60	149	87	178	100	41
	AAEL000134	0	0	47.5	14	2	0	31	0	14	49	8	1	0	0	15	42	35	9	33	0	1	19	0	0	0	0	2.5	7	7	11	48	0	64	1	0	2	1	25	0	1	3	15	20	4	26	0	0
	AAEL000137	0	47	11	34	21	8	2	240	7	8	19	187	1	209	11	14	34	47	34	0	189	252	303	108	41	70	108	21	42	120	0	79	50	19	5	0	18	7	0	129	103	108	236	220	251	145	78
	AAEL000138	576	322	481	604	330	356	1875	1771	1399	1210	1455	1136	1034	1009	1275	1196	1067	1464	524	877	1112	656	1047	565	522	189	1179	369	588	2188	1469	1497	1499	2866	7893	2841	4904	686	791	841	1194	738	714	708	1114	1268	1128
	AAEL000139	0	0	0	0	0	0	0	0	7	17	14	1	0	0	0	0	0	0	0	0	0	0	0	0	0	0	0	0	0	30	0	58	40	12	93	30	56	3	0	0	0	0	1	0	0	0	0
	AAEL000140	93	1	36.5	134.5	89.5	103	128	264.5	71.5	10	64.5	0	44.5	5.5	32.5	116	146.5	112.5	74	111.5	100.5	42	1.5	24.5	45	37	35.5	99	108	91	135.5	45	85	179	1.5	43	18	33	44.5	95.5	31	47.5	40.5	66	74.5	39	21
	AAEL000143	179	112	372	143	112	125	47	249	68	60	29	135	173	202	119	214	181	110	54	167	456	211	601	207	210	121	414	106	167	279	69	55	186	235	208	101	317	44	37	421	642	441	300	322	709	513	568
	AAEL000146	0	1	0	12	29	0	46	0	17	0	0	0	148	0	1	0	0	3	0	65	6	0	30	4	0	0	0	3	4	20	0	0	22	10	9	14	13	3	0	17	36	0	24	22	31	0	17
	AAEL000147	170	262	365	156	102	203	29	31	47	96	49	37	288	114	277	248	183	118	123	161	243	210	391	84	86	71	334	121	141	51	55	101	142	133	156	111	188	16	18	112	108	44	135	95	130	119	150
	AAEL000148	3	45	17	44.5	18.5	53	10	67.5	2.5	15	8.5	0	82.5	2.5	38.5	60	78.5	44.5	21	0.5	79.5	26	0.5	8.5	17	21	12.5	17	31	58	15.5	37	38	8	5.5	16	10	23	38.5	23.5	15	16.5	6.5	22	71.5	38	19
	AAEL000149	279	195	476.5	310.5	179.5	413	244	205	71	116	32	249	295	133	335	415	322	367	143	208	178.5	184	201	65	71	82	284	156.5	237	275	106	170	153	166	129.5	196	177	31	108	124.5	114	90	129	156	207	166	95
	AAEL000151	0	0	0	0	0	0	0	0	0	0	0	0	0	0	0	0	0	0	0	0	57	11	19	6	3	5	7	0	0	6	0	48	62	22	69	31	45	0	0	2	5	12	6	4	5	13	0
	AAEL000152	100.5	40	95	91	58	46	23	43.5	59.5	29	79.5	22	126.5	87.5	74	97	114	63	29.5	167.5	125.5	63	147	70.5	32.5	43.5	162	77.5	79.5	21	6	23.5	11	37.5	14	43	14.5	35	23	218	345.5	176	183	121.5	277	187.5	221.5
	AAEL000154	10.5	0	0	24.5	13	0	0	0	0	0	6.5	0	0	5	2	6.5	17.5	50	8	76.5	65	170.5	30	44.5	31	38.5	11.5	7	29.5	1	0	0	1	0	0.5	13	1	1	0	41	6	19.5	42	39	125	49	17
	AAEL000157	209	202	0	51	38	24	0	0	22	4	38	105	31	86	128	67	97	119	38	46	65	73	50	18	3	44	81.5	45	71	54	42	140	60	35	3	2	7	10	65	96	37	26	54	129	69	29	59
	AAEL000159	938	773	1028	632	456	466	494	292	330	326	290	347	1373	302	660	768	879	724	342	1112	680	740	1303	464	305	340	575	589	654	811	119	448	511	616	249	483	543	169	375	939	806	619	890	774	1013	1178	808
	AAEL000162	0	0	0	6	0	10	2	61	12	21	74	0	0	0	0	27	0	0	0	0	0	0	0	0	0	0	1	0	0	0	0	1	18	31	6	0	10	1	102	0	0	0	0	0	0	1	0
	AAEL000163	94	33	39	62	27	42	65	37	12	11	2	27	88	104	82	84	61	104	35	121	29	63	52	43	57	26	102	39	56	75	22	81	68	66	163	75	128	11	3	38	18	46	34	25	80	48	73
	AAEL000164	0	0	27.5	25	19	10	0	0	21	20	22	0	69	0	0	6	13	6	0	50	94	7	77	37	75	19	77	18	18	89	26	17	0	127	18	0	39	5	0	33	26	26	44	26	8	49	23
	AAEL000165	50.17	15.33	42.5	28.5	39	11.5	28	79.5	13	19	44.5	8	11	12	7	1	8	25	21	0	81.5	74.5	280.5	92.5	123.5	23.5	74	45.5	23	393	320.5	267.5	258	226.25	756.5	340	433	14	33	363.5	373.5	169.5	336	207.75	585.33	511.5	462.25
	AAEL000166	0	19	123	36	21	13	196	399	73	42	106	183	67	0	1	1	48	30	57	22	0	0	17	0	3	2	3	21	16	23	16	45	36	32	13	36	14	29	64	2	2	0	4	9	13	0	0
	AAEL000170	404	220	313	149	119	80	3	159	137	41	64	344	379	213	126	516	180	291	266	63	32	126	70	39	12	40	65	142	193	220	123	0	59	41	11	120	12	54	50	134	27	10	54	81	146	69	48
	AAEL000172	210.17	125.83	202.5	234.5	177	135	114	76.5	49	96	126.5	27	238	203	208	70	158	233	198	234	217.5	65.5	125.5	121.5	134.5	96.5	227	106.5	204	252	134.5	124.5	125	57.75	102.5	151	86.5	40	118	203.5	192.5	78	130	171.25	230.33	244.5	134.75
	AAEL000173	48	28	50.5	51	28.5	77	515.75	151.5	220.5	195	289	314.75	87.5	57.5	113.5	72	64.25	99.5	56	96	217.5	105	118	38.5	51	70	219	42.5	35	85.5	46.5	44	54.5	64	312.25	152.5	252.5	116	173	44	61.5	43.5	42.5	36	77	76.5	67.5
	AAEL000174	190	134	103	87	47	22	137	150	69	107	155	170	52	87	63	159	86	182	100	28	34	24	44	14	23	35.5	21	43	61	51	17	51	146	56	30	62	54	22	87	17	41	3	54	28	52	30	12
	AAEL000175	804	507	1038	878	326	631	615	592	293	235	99	411	1331	842	584	485	775	478	344	1237	1875	1151	1202.5	709	729	684	1623	396	787	349	126	162	241	886	335	424	495	142	178	629	491	539	841	618	741	857.5	801
	AAEL000176	0	0	26	86	50	38	206	140	65	8	51	3	33	0	191	164	13	73	122	68	0	76	148	0	0	11	25	35	88	55	60	99	38	16	2	38	2	37	24	4	0	9	7	22	3	12	0
	AAEL000178	125.5	150	128	160	80	102	193	81	43	89	81.5	0	94	84	86	197	218	242	150	77	198	126	135	56	129	56	173	115	84	15	16	9	28.5	54	103	164	126	31.5	18	70	77	58	90	30	102	129	37
	AAEL000179	542.5	408	512	506	412.5	410.5	2568.75	1223.5	1306.5	1203	2027.5	1831.5	691.5	424.5	542	640	515	616	586.5	327.5	315	175	378	172	167	197	388	306.5	398	218	165.5	68	115.5	203	264	237.5	308	584.5	1036	221	212	164.5	193.5	212	208	196	148.5
	AAEL000180	236.5	129.5	138.5	191	106.5	152.5	509	446	257	214.5	397	418	278.5	240	283	178.5	254	273	134	215	312.5	148.5	375	119.5	157	47.5	357	90.5	226	268.5	311.5	397.75	258.5	502	1688	561	1104	72.5	209	145.5	204	151	191.5	143	108	221	212
	AAEL000181	50.38	146.17	17.75	207.17	77.17	163	33.92	127.42	24.5	13	142.54	19.25	91.25	113.75	72.5	91.25	88.5	33.75	40.5	217.12	516.54	200.08	87.71	123.62	89.17	145.33	172.67	130.75	103.75	145.75	45	10.5	113.25	68.75	37.5	52.17	37.17	62.17	50.88	203.17	185.67	110.42	121.75	220.25	221.75	236.75	137
	AAEL000182	384.5	232.5	251.5	239	170.5	340.5	1117	1093	329.5	409.5	952	891	338.5	495	500	221.5	302	310	148	224	459.5	184.5	516	139.5	198	70.5	690	124.5	291	843.5	1253.5	895.25	631.5	1298	5033	1485	3722	140.5	345	338.5	430	294	394.5	321	115	539	408
	AAEL000184	198.5	163	266	340.5	353	207	1006.5	1175	480	656.5	458.5	962.5	71	214.5	162.5	425	391.5	253	307	204.5	81	73	154.5	118.5	30	97	145	328	285.5	229.5	19.5	136	72	100	94	194	148	340.5	747.5	183.5	231.5	162	113.5	139.5	165	142.5	186.5
	AAEL000185	2984	2682	2606	2646	1821	2135	3352	2478	1598	1320	1681	4025	2923	3632	3625.5	4857	2671	5345	4455	3095	2616	1858	2126	1496	1272	1709	2612	1766	1970	1149	516	1209	1076	1272	1588	1154	953	1017	2649	1153	1699	1085	1316	1316	1824	1308	1279
	AAEL000186	277	198	290	254	166	127	256	195	144	198	189	77	309	307	450	752	377	438	250	271	69	51	171	68	7	25	68	212	209	437	146	368	177	515	466	425	447	91	132	192	172	124	172	106	159	252	105
	AAEL000187	15	0	2	71	59	51	37	62	61	46	56	0	127	57	0	191	79	51	60	140	52	0	29	12	7	37	61	29	72	143	44	25	70	27	22	4	16	10	88	44	28	26	262	50	94	18	22
	AAEL000188	11	77.67	7.5	26.83	38.83	97	32.33	0.5	24	0	32.5	20.5	134.67	219.83	89.17	205.33	49	158	65.67	4	23.83	71.5	79.5	40	9.33	38	29.83	63	114.83	239.5	89	243.17	126.33	10	2	24	10.17	15	27.33	46.5	11	3.5	29.5	38.5	64.5	59	6
	AAEL000191	211	115	218	142	129	136	311	212	250	253	258	749	61	166	263	526	255	561	354	236	95	293	5	154	35	184	96	153	184	360	213	424	188	369	39	180	44	206	580	132	343	108	142	26	96	191	222
	AAEL000193	78	205	111	135	105	95	50	29	74	64	78	247	64	203	52	150	122	57	63	4	25	85	139	34	6	57	76	64	109	65	5	40	1	34	3	12	14	12	47	75	89	29	25	94	118	86	20
	AAEL000194	93	75	55	90	46	123	186	218	163	76	96	119	50	158	99	89	63	128	114	75	8	8	97	65	33	50	61	56	55	170	21	24	93	49	13	37	36	84	106	70	62	70	63	53	85	11	67
	AAEL000195	0	0	0	6	6	0	1	129	0	0	20	0	0	0	33	0	0	1	0	39	0	0	1	0	23	0	0	3	6	0	0	0	0	9	0	10	0	7	0	32	0	9	29	36	11	34	17
	AAEL000196	0	0	0	0	2	40	0	0	0	0	0	0	0	0	0	1	0	7	5	1	0	62	59	10	0	9	0	0	0	0	1	14	17	118	41	52	51	7	0	0	9	28	25	16	23	12	19
	AAEL000199	427	507	748	720	335	574	672	371	155	237	151	277	581	632	601	589	729	779	548	894	1763	875	902	497	546	578	1199	367	688	248	183	336	160	483	670	603	604	113	287	521	702	453	594	621	801	708	663
	AAEL000200	342.67	122.83	138	197	162	115.5	580	157	127	154	197	155	155	109	257	17	356	60	73	238	242	93	206	57	119	24	268	231	151	800	538	786	519	852	3424	954	1601.5	49	38	194	281	187.5	245	215	266.33	270	180
	AAEL000201	1.5	12	81.5	56.5	48	30.5	5.5	49	8	2	1.5	3.75	0	99	3.5	22	28.75	18.5	11.5	1.5	121.5	65	5	66.5	17	76	6	18	35	2.5	0	0	3	2	8.75	16	4.5	12.5	2	76	33.5	27	71	70	104	69.5	3
	AAEL000203	0	0	0	0	0	0	2	0	0	0	0	0	0	0	0	0	0	0	0	0	0	0	0	0	0	0	0	0	0	0	0	0	0	0	0	0	0	0	0	0	0	0	0	0	0	0	0
	AAEL000204	112	140	234	117	115	115	89	153	37	77	33	119	10	182	100	771	72	403	244	53	166	74	164	82	33	35	120	99	67	65	21	34	19	112	45	108	47	20	57	46	51	25	72	52	24	23	108
	AAEL000206	0	9	0	1	5	0	0	12	13	5	2	0	0	1	0	0	0	0	0	0	26	8	8	31	7	6	16	1	0	74	18	38	37	158	382	99	242	5	2	14	1	20	20	15	8	12	22
	AAEL000208	597	813	702	659	311	495	392	392	226.5	213	217	185	1108	1195	1094	1495	1074	1102	522	917	1047	707	1627	673	454	229	1083	340	680	813	260	396	453	586	1116	551	846	145	242	731	647	433	636	789	1010	992	814
	AAEL000210	498	535	590	547	310	433	393	382	287	334	295	245	966	573	881	1185	659	688	227	892	1096	709	664	449	367	212	725	488	523	582	354	383	391	779	859	458	840	254	196	404	431	376	385	413	502	481	376
	AAEL000211	2045	1317	1282	1544	1253	1521	2546	2029	980	1482	1779	1426	1292	932	1173	454	1487	492	281	1823	1026	661	1002	278	526	243	1357	1107	1289	1861	1403	1831	1384	1226	5228	1260	2645	648	1103	1680	1761	1153	1661	1932	1981	2387	1402
	AAEL000213	632.12	238.33	174.25	630.33	291.33	496	772.08	167.58	301.5	139	1828.96	2.75	50.25	1.75	16.5	127.75	15	43.75	4	355.38	1303.46	1161.42	787.29	751.37	744.83	517.67	1137.33	331.25	102.25	245.25	2	56	132.75	521.25	478.5	473.83	539.33	802.83	173.12	968.83	587.33	657.58	1072.25	1126.75	759.25	1582.25	682
	AAEL000214	1	2	39	69	45	49	92	71	24	23	27	98	196	153	18	104	106	60	50	178	112	56	1	20	39	20	114	75	79	2	102	9	21	24	23	93	11	20	1	98	25	30	51	76	69	40	83
	AAEL000215	10	42	116	77	40	66	68	0	31	97	56	147	1	94	82	123	119	133	107	99	124	36	46	54	35	42	111	67	41	123	36	100	93	165	66	71	129	20	28	61	59	45	39	35	100	49	27
	AAEL000216	0	1	20	4	38	24	39	24	6	8	0	69	701	1511	1207	2816	358	2555	833	61	59	3	216	114	16	21	49	86	68	0	25	0	10	0	1	1	8	9	19	3	1	0	1	5	2	1	0
	AAEL000217	113	130	265	163	98	90	191	18	142	102	143	181	125	6	137	184	136	183	181	94	175	79	121	38	95	76	89	146	56	98	88	95	65	28	9	30	25	54	167	121	78	46	84	110	160	119	77
	AAEL000219	304.25	456	453.5	491.75	301.5	507.5	590.75	1154	389	387	418.75	639	455.5	577.5	563	600	624.25	332	135	965.67	320	451	530.25	202.25	144	95.75	236	399.5	504.5	392.25	251.75	369.25	407.25	840.75	1163	703.5	1260	254.5	365.5	374.5	390.5	257.25	265	288.25	419.25	450.75	392
	AAEL000221	313.5	250.5	379.5	281.5	199	217	301.5	158	132	196	157	397.67	502.5	181.5	263.5	385	280.33	391.67	230.5	285.5	260	193.5	231	112.5	45	95	222	207	219.5	464	214.5	300.5	271	437	684	213.5	451.17	99	190	202	142	161.5	146	135	239.33	153	154
	AAEL000223	0	0	0	0	1	0	0	94	12	0	0	0	0	18	45	21	49	5	0	0	0	0	0	0	0	0	0	4	4	85	12	50	26	74	3	0	14	2	0	1	7	0	0	0	0	0	0
	AAEL000224	15	25	44	46	27	0	0	0	2	1	0	0	216	336	222	385	119	147	105	110	217	184	72	29	21	72	100	25	31	0	0	0	0	0	7	0	0	4	22	9	2	5	9	3	10	0	0
	AAEL000226	242	247	215	242	164	240	147	189	73	50	24	82	345	163	173	237	204	336	142	419	363	234	359	149	187	242	476	134	181	192	63	154	34	164	97	64	216	20	98	182	154	150	152	273	395	242	92
	AAEL000227	1361	1013	1634	1325	1369	713	259	919	258	114	89.75	247	856	405	451	762	915	1033	89	1719	599	536	224	425	443	575	727	1014	844	177	1	225	127	247	37	442	68	206	22	337	689	276	192	217	219	332	318
	AAEL000229	1	0	0	3	0	0	1	0	0	80	0	1	1	6	1	0	1	3	0	0	0	0	0	3	1	0	0	1	5	370	118	128	159	2350	6195	1939	2844	59	167	1	0	0	2	1	1	0	0
	AAEL000230	65	41	121	73	57	52	89	0	32	39	90	4	98	62	199	228	97	107	41	134	135	113	118	49	37	24	107	54	90	175	130	36	65	212	323	99	192	37	27	88	62	16	68	48	38	79	50
	AAEL000231	170	226	102	282	107	322.5	114.5	485.5	222	73.5	150.5	145.5	86.5	152	317.5	591	200.5	328	131	410.5	413.5	368	322	181.5	162	178.5	475	209	167	459.5	217.5	192	140	537.5	32	291	102	83.5	38.5	165	285.5	233.5	224.5	177	266	252	317
	AAEL000234	768.5	402	1037.5	760.5	699	621.5	2479.5	2917.5	1371	1206.5	1037.25	2337	840.5	760	972	1122.5	991.5	491.5	474.5	509	651	581	631	513	336.5	662	528.5	652.5	572	908.5	133	639.5	482	930.5	68	627	122	1215.5	2087.5	779	994.5	764.5	544	741.5	682	984.5	700.5
	AAEL000235	1536	1220	1145	1391	1007	706.5	1954.5	2052.5	1026.5	1206.5	909.5	2557	1241	993	1079	2908	1069	2289.5	2045	1311	516	695.5	520.5	356	241	524	550.5	1069.5	1115.5	1376	440	801	589	1065.5	73	609	190	898	2050	658.5	458.5	334	492.5	456	735	809.5	508
	AAEL000236	0	0	18	7.5	2	0	0	0	0	0	0	0	41	0	1	0	5	9	3	0	60	0	0.5	0.5	1.5	5.5	15.5	3	4	42.5	0	0	4.5	4.5	0	0	2.5	1	0	4.5	0	1.5	5	0	0	9	0
	AAEL000238	28	1	53	22	17	0	0	0	1	12	0	39	2	0	1	726	33	504	152	7	12	0	334	216	0	0	2	11	31	0	0	0	0	0	0	1	0	0	0	8	0	0	1	0	12	1	0
	AAEL000239	11	43	27	7	16	0	191	27	56	74	47	1	1	0	37.5	121	4	50	48	58	1	0	0	0	14	21	25	12	33	144	37	0	18	21	13	19	11	18	55	7	0	5	2	15	0	22	0
	AAEL000240	714.75	477	650.5	392.17	292	209.08	511.67	733.33	400.58	387.5	435.25	280.75	805.17	606.25	368.33	1042.75	453.08	579.83	481.33	633.75	690.58	396	621.08	237.42	337.67	288.25	476.67	361.58	331.08	622.17	315	471.83	241.58	475.83	335.5	422.67	406.42	313	473.92	319.75	414.33	337.5	423	235.17	430.75	413.42	349
	AAEL000241	63	141	138	97	45	118	112	68	35	30	43	64	238	109	229	95	109	62	29	234	176	142	58	88	86	47	175	37	144	164	0	55	58	95	41	61	144	31	1	122	166	91	99	162	104	141	75
	AAEL000242	143.5	91.5	36	52.17	30.5	56.5	387	302.5	252.5	131.5	121.5	286.5	147.5	52.5	57	291.5	73.5	400.33	194.5	108	2.5	1	5	14	11.5	25	17	77.17	66	169.5	71	87	150	81	56.5	88	58	100	382.25	16.5	39	10.5	33	24	4	18.5	8.5
	AAEL000243	0	0	1.5	3	5	10.5	14	0	18	15.5	1	0	0	31	1	21.5	6	3	16	1	0	23	0	0	0	1	0	13	25	51.5	42	2	3	10	0	0.5	0	5	18	16	5	0	0	3	14	0	0
	AAEL000244	93.75	95	48.5	89.25	46.5	79.5	32.25	35	55	36	35.25	15	15.5	30.5	49	57	106.75	26	21	179.33	83	112	206.75	89.75	83	42.25	90	99.5	130.5	145.75	91.25	10.75	69.75	186.25	108	138.5	146	19.5	33.5	32.5	103.5	96.75	134	55.75	35.75	49.25	141
	AAEL000245	489	514	416	331	273	299	233	471	149	130	78	212	556	309	375	398	393	537	296	279	452	291	394	200	186	173	810	234	290	208	105	393	332	278	529	264	369.33	75	160	184	287	238	162	157	331	371	213
	AAEL000246	2	1	151.5	100	49	26.5	0	0	10.5	0	21	0	143	1.5	12.5	81	69	64.5	77	109.5	36	3	0	0	10	47	5.5	90	111.5	1	15	0	0	2	7.5	1	0	1	0	9	15	0	0	30.5	27	42.5	18
	AAEL000247	11	7	1	8	7	19.5	50.5	15.5	8	3.5	33.5	1.5	0.5	32	26.5	25	24.5	6	12	17.5	11.5	5	12	7.5	4	5.5	10	9	15	19.5	1.5	3	8	29.5	4.5	9	4	1.5	0.5	5	5.5	4.5	15.5	7	18	4	11
	AAEL000248	199.5	490	414	510	329	371.83	577	751.5	304	440.5	303	853	906.5	584	538	1119	688	705	879	707	321	178	304	189	97	187	285.5	349	403	647.5	396	408.5	377	265.5	128.5	310	126	220	449	268.5	256	168	305	233	471	365	293
	AAEL000249	99	99	158	61	27	31	238	290	376	272	189	384	95	184	30	263	66	209	160	57	0	0	0	1	1	5	0	53	64	227	25	80	36	90	104.5	79	83	193	121	2	7	0	8	7	4	5	0
	AAEL000250	27	10	14	8	3	33	7	0	1	11	0	0	0	0	9	17	3	9	9	0	0	0	0	0	0	0	1	1	1	35	13	0	0	8	1	0	4	6	0	1	1	0	0	0	0	1	0
	AAEL000251	0	0	0	10	8	21	119	52	9	23	0	77	2	0	4.5	43	6	24	13	21	0	0	0	4	0	8	1	9	22	59	91	37	59	1	4	12	5	4	135	5	0	0	0	0	0	2	0
	AAEL000252	0	9	6	2	3	12	0	0	2	9	11	0	0	0	0	0	9	0	0	14	0	0	0	0	0	0	0	3	10	20	57	6	37	451	544	468	864	5	0	2	0	0	0	4	0	3	0
	AAEL000254	24	5	70	25	21	52	210	1	53	93	70	130	146	198	27	70	22	159	94	81	23	17	0	4	0	9	29	28	35	131	13	0	18	14	7	14	23	33	43	16	3	1	38	4	25	4	24
	AAEL000255	74	0	43	28	45	99	0	1	51	10	69	40	92	103	78	102	85	123	43	118	12	100	58	9	20	66	9	39	41	79	33	0	0	8	3	4	10	8	60	23	29	21	15	24	34	19	17
	AAEL000256	1030	1314.5	679	1443	1085.5	728	4092	2090	4017	2636	2183	3115	588	1347	643	1339	752	215	984	733	377	443	315	365	113	262	256	973	988	497	89	184	89	279	31	90	55	1743	3258.75	134	192	172	184	111	300	164	98
	AAEL000257	340	347	283	347	184.5	237	84.5	108.5	47.25	68.5	101	48	627.25	438	621.5	330.5	482.5	300.5	136.5	378	277.5	106	393	78.5	139	84	285	251	391.5	423	6	72.5	81.5	170.5	38.5	344	178	46.5	109	241	260	152	113.5	200.5	373.75	333.5	270
	AAEL000258	576	141	260	466	248	224	766	710	453	260	357	140	755	508	390	277	259	360	281	424	222	303	171	185	68	85	222	227	402	317	44	121	151	282	90	221	129	212	225	232	269	163	278	233	356	333	243
	AAEL000260	48	72	93	68	27	58	0	0	26	2	40	84	49	11	128	93	69	52	18	32	195	41	25	16	59	24	43	29	84	54	4	0	31	60	26	20	65	17	19	34	20	26	18	66	54	15	38
	AAEL000261	0	0	0	17	25	0	0	1	13	2	0	0	90	17	2	35	44	36	1	0	25	1	50	18	0	8	15	11	13	32	0	1	52	23	8	6	16	2	13	11	23	4	32.5	35	52	2	17
	AAEL000263	693.5	418	527	402	175	214	309	436	212	190	226	317	769	294	350	328	314	498	361	388	75	77	66	18	8	76	30	220	396	165	147	101	103	49	24	45	24	113	175	159	100	48	124	149	268	142	47
	AAEL000265	196.5	58	65.25	97.5	42.5	52	118.5	87.5	52	116.5	70.5	155	111	54.5	110	133.5	41.5	100.75	129.5	156	101	58	119	69.5	44.5	46.5	185.5	84	88.5	68	46	8	29	489.5	288	414.75	344.25	40	109.5	52	74.75	45.25	80	31	58	31.5	74
	AAEL000266	0	25	0	7	4	0	117	87	71	54	40	8	79	0	0	10	8	34	23	1	2	0	38	0	0	9	0	8	2	73	43	0	0	0	0	0	0	15	20	2	14	2	13	0	0	0	0
	AAEL000267	0	24	18	3	9	10	35	31	4	0	4	0	0	29	30	2	31	16	12	30	43	9	35	28	45	22	28	15	13	29	0	0	1	3	6	2	1	5	0	27	31	38	27	24	71	47	64
	AAEL000268	55	1	74	28	13	24	67	11	210	107	203	10	1	1	0	15	2	10	0	32	28	1	33	9	2	11	44	16	21	0	0	0	0	0	0	0	0	129	70	3	10	21	1	9	5	11	27
	AAEL000269	396	274	280	297	139	171	228	48	127	118	98	64	286	164	321	208	250	530	177	346	416	156	316	101	125	90	320	148	214	333	423	344	444	1200	3083	1294	2785	50	118	153	217	96	112	174	289	256	221
	AAEL000270	1129	527	689	757	379	555	911	1138	666	447	482	1199	939	1034	554	959	554	628	610	695	484	365	1060	410	257	239	477	619	459	274	97	81	100	184	155	156	171	317	323	381	274	137	310	425	461	355	269
	AAEL000271	846	676	458	586	468	518	398	225	186	169	287	1219	915	990	945	1045	1038	373	1841	866	3562	1840	4348	1143	1030	592	2742	492	757	765	302	379	590	680	443	711	1148	149	83	3238	2931	2009	2346	1507	1830	5113	4496
	AAEL000272	294.5	109	254	150.75	89	127	273.25	136	73.5	93.5	54	31	338	317	316	309	220.25	270.5	149.5	264	151	133.5	121	64.5	92	48	110	131.5	163.25	178	116	99	101	135.25	208	132.5	232.5	18.5	68	50.5	67.5	62	46	61	176.5	111.5	68
	AAEL000275	232	495	370	306	200	222	701	364	476	167	487	512	258	160	249	296.5	218	277	340	174	76	124	63	67	42	98	176	166	245	104	125	18	70	213	45	150	43	179	237	87	112	47	80	147	184	119	88
	AAEL000276	136	0	54	62	31	83	1	1	9	0	0	90	11	172	22	62	96	59	39	1	137	79	22	21	34	60	133	43	46	62	46	1	16	63	16	85	9	4	35	41	61	42	45	43	86	67	34
	AAEL000278	292	477	159	666	450	492	1483	838	935	522	1039	1321	106	157	105	280	75	390	135	148	395	192	274	182	55	166	209	198	261	341	184	154	242	141	26	116	39	791	959	150	257	100	112	122	230	128	221
	AAEL000279	73	1	0	57	31	22	43	54	34	20	11	1	132	176	55	102	48	52	20	16	141	32	102	35	50	28	173	30	60	56	22	0	1	75	119	66	116	5	19	29	122	27	27	49	84	11	50
	AAEL000281	316	299	293.5	306	215.25	268.5	242.5	298	127.5	139.5	136.5	331.5	453	519	436	817.83	358	384.5	424.75	476.5	297.5	284.25	337	172.5	115	198	248	221.83	337.5	122	56.5	125.5	19.5	77.5	30.5	40	47.5	80.5	196	320.5	327.75	177	251.5	373.5	402.5	290.5	256.67
	AAEL000282	50	0	25	30	29	26	46	75	55	7	38	125	34	0	15	26	36	17	32	33	22	0	27	21	0	9	13	15	16	2	0	81	32	11	4	4	1	14	52	24	15	0	35	10	9	11	8
	AAEL000283	99	75	148	271	38	49	0	0	3	12	22	16	68	120	143	5	104	46	4	33	0	0	0	0	2	0	0	43	108	0	0	5	7	1	1	7	0	2	4	651	315	210	293	324	904	680	268
	AAEL000284	152	101	137	119	84	111	19	83	48	9	42	135	185	161	279	196	156	311	121	127	138	125	176	101	100	79	286	85	143	140	37	78	87	173	366	211	324	17	124	122	172	98	67	98	305	159	120
	AAEL000285	0	30	0	31	12	2	1	0	1	2	28	1	103	289	91	914	54	616	682	6	0	2	15	32	10	16	1	24	34	0	0	0	0	0	0	2	0	2	2	0	0	13	0	0	0	5	0
	AAEL000287	61	61	59	38	63	134	57	15	32	0	0	0	84	0	53	123	56	40	35	132	46	58	92	21	23	5	35	22	30	4	0.5	15	14	16	25	1	35	18	1	47	62	3	21	43	39	33	12
	AAEL000288	1971	1425	1598	2169	1449	1183	940	1466	544	397	363	1194	4103	2970	2899	3420	2915	4177	2818	1713	1237	727	777	397	332	1022	830	1306	2120	429	167	241	564	213	269	260	180	244	835	692	668	387	608	610	776	607	524
	AAEL000289	141	21	78	105	63	74	1	0	22	33	34	0	69	170	139	51	91	94	97	458	41	33	99	101	45	57	113	143	58	17	0	199	12	74	32	91	102	33	0	84	79	39	88	61	68	95	29
	AAEL000290	244	44	60	109	63	30	57	245	46	74	85	84	68.5	46	90	116.5	150	163	46	155	118	130	108	31	51	33	191	65	74	47	3	80	59	38	63	11	76	16	26	78	64	30	56	96	164	99	92
	AAEL000291	3590	3602	3818	4594	3436	2732	17574	18216	10910	9994	9024	17127	3436	2482	2481	4327	2929	4157	4066	4107	21104	12473	22860	12464	8129	12797	14492	3217	3271	2956	1211	2155	1636	5465	822	3995	1008	7694	13984	11518	19420	9583	11680	12853	12878	11116	12203
	AAEL000292	23.67	108.67	27.25	85.78	24.07	57.12	56.45	28.1	8.25	28.03	27.65	48.5	130.13	119.67	14.7	31.28	47.37	49.83	14.5	115.17	103	1	0.5	8.33	8	11	26.53	35.17	57.83	8.5	27.1	1	0.33	2.05	16.07	17.7	12.73	28.07	15.67	68	17.57	5	14	25	34.73	20.25	15.33
	AAEL000293	726	155	670	578	277	369	31	43	209	114	173	107	962	593	474	391	754	553	253	621	1194	1124	1580	864	562	714	1483	353	508	192	26	92	63	224	99	215	126	83	171	793	940	551	651	648	919	645	478
	AAEL000294	633.5	156	289.75	219.5	99.5	96	462.5	1047.5	448	889.5	406.5	314	83	78.5	67	340	109.5	667.25	669.5	276	794	428	1101	759.5	734.5	365.5	1038.5	184	106.5	269.75	128	3	113	4994.5	3483	5255.25	5590.75	358	569.5	157	702.25	478.75	390	200	166	245.5	744
	AAEL000297	617.5	219	513	314.25	207	259	228.75	237	95.5	98.5	88	78	692	736	694	878	402.75	666.5	297.5	534	505	230.5	259	153.5	141	129	339	205.5	302.75	308	144	202	130	273.75	515	237.5	465.5	59.5	131	124.5	170.5	96	152	139	205.5	197.5	147
	AAEL000298	0	0	0	0	1	0	213	108	82	193	31	0	0	0	39	1	4	7	1	2	0	7	0	6	5	3	3	2	11	133	0	0	24	12	6	0	7	115	117	2	19	3	0	2	15	6	3
	AAEL000299	194	182	159	153	108	163	3	269	27	46	60	83	330.5	3	205	226.5	229	160	79	282	215.5	1	5	48	69	44	90	118	162	18	34.5	92	146	147	17	109	12	13	46	159.5	129	63	140.5	139	268	191	162
	AAEL000301	372	429	517	461	183	172	238	110	176	196	200	93	248	596	405	435	357	374	94	649	1607	966	906	603	565	386	1043	266	378	505	100	624	184	657	102	613	167	146	145	487	776	495	575	608	544	602	650
	AAEL000304	1002	803	724	731	562	494	206	43	94	61	301	7	1337	2550	1775	2128	1545	1315	1589	1519	1965	1962	3869	1081	663	843	2119	553	685	829	387	368	342	457	661	277	599	86	74	2898	2502	1547	2079	2650	4203	3414	1909
	AAEL000305	33	0	65	20	3	60	0	2	0	0	59	164	0	0	109	5	13	28	0	0	0	32	0	7	0	26	4	23	1	2	0	0	1	22	11	4	2	9	0	20	0	8	18	20	12	0	4
	AAEL000308	0	37	7.5	41.5	20	14	33	148	29.5	63	19.5	328.5	13.5	56.5	29	63.5	13.5	54.5	99.5	21.5	1	0	7	0	7.5	0	0	40.5	15	55.5	38.5	5	14.5	5.5	24	10.5	21	26	107	7.5	0	13.5	6.5	1	0.5	6	0
	AAEL000311	6024	3506	7036	5651	8515	7016	7973	271	5002	298	8739	1735	1527	1800	1215	1909	1004	966	533	4539	1240	812	1242	935	930	569	1336	8026	3772	511	221	364	297	805	391	852	653	2944	529	5246	3391	1953	3043	3647	5944	4445	2321
	AAEL000312	0	0	0	2	0	0	5	51	18	10	43	0	0	0	0	0	0	0	1	0	73	13	5	1	6	7	22	0	4	56	0	0	8	11	20	21	29	12	16	33	26	13	36	25	38	18	10
	AAEL000314	40	77	66	98	46	115.5	274.5	368	196.5	222.67	124	289	402	64	150	196	43.5	171.5	25	242	243	101	801.5	368	72	145.5	245.5	41	44	10	56	0	37.5	52	24	43	87	99.5	87	215	266	157	214	145	228.5	156	514
	AAEL000315	242	17	38	54	40	76.5	95	54.5	73	43.5	38	94	52.5	4	56	120.5	77	58	68	47	93.5	25	0	22.5	31	37	12	61	66	139	1	15	114	108.5	28	88.5	100	25	0	22	38.5	47.5	34	66.5	38.5	10.5	64
	AAEL000316	97	71	41	83	94	78	286	83	159	245	283	98	23	37	35	64	84	98	145.5	78	46	39	160	104	21	8	78	118	36	155	13	189	94	258	584	259	386	136	195	68	102	61	59	53	53	67	86
	AAEL000320	0	0	0	0	0	0	0	0	0	0	0	0	0	0	0	0	0	0	0	0	0	0	0	0	0	0	0	0	0	47	0	0	38	89	31	135	45	0	0	0	0	0	0	0	0	0	0
	AAEL000322	1.61	99.17	1	44	20	25.5	3.27	1.12	33.5	18	86.62	0	1.11	80.86	2.12	134.5	27.62	10	12.52	34.5	154.5	3	82	21.5	28	16.25	51.1	23	39.5	0.43	1	1	0.5	6.11	2	2	5	12	12	34.64	24	12	54.5	24	47.53	0.11	70
	AAEL000323	19	9	0	1	4	6	0	0	0	0	0	0	0	0	0	0	0	0	0	4	46	9	1	3	13	2	26	1	10	3	0	0	1	0	0	0	0	0	0	24	26	12	23	2	4	76	14
	AAEL000324	124	52	57	115	56	13	8	7	45	16	6	3	354	6	38	125	104	116	128	58	28	17	12	6	50	47	56	38	48	0	0	0	0	36	0	0	0	8	72	65	42	54	63	28	97	77	18
	AAEL000326	0	0	0	1	0	0	3	0	0	0	0	0	0	0	0	0	0	0	0	0	0	0	0	0	0	1.5	0	0	0	0	0	0	0	0	0	0	0	0	0	0	0	0	0	0	0	1	0
	AAEL000327	144	64	139	118	32	18	3	181	46	89	24	39	65	403	72	1963	82	1256	1177	89	3	67	40	0	0	45	27	22	79	16	0	0	48	16	6	33	0	37	161	0	0	0	0	0	0	1	0
	AAEL000328	6328	5346.5	6249	6914.5	4530	4453.5	6564.5	3282.5	3360	1552.5	4047	5970	2714	2135	2513	4552.5	3119	2337.5	7958	6318	1450	783	1527	1092	472.5	1566	1334	6122.5	5117	833	239	603	393	942	163.5	489.5	182	1675.5	4653.5	913.5	1146.5	693	808.5	712	872.5	848	800
	AAEL000329	0	10	7.5	24.5	12	0	1168	1307	288.5	819	126.5	939.5	0.5	33.5	6	36.5	7.5	35.5	54.5	28.5	0	0	3	0	2.5	0	0	9.5	7	35.5	10.5	0	7.5	5.5	9	4.5	15	351	830	1.5	0	3.5	0.5	0	1.5	0	0
	AAEL000330	188.5	90.5	261.75	124	77.5	158	35.5	20.5	16	38	26.75	103	254.75	205	227	78	166	120	63	175	384.5	132	240.5	67.5	108.5	54.5	308.5	75.75	99.5	145.5	126	167.5	129	258.25	633.5	268	442.5	18.5	34	112.75	153.5	81	84.5	122.5	192	189.25	132.5
	AAEL000332	182	159	114	190	41	185	198.5	127	82	64	73	190	297	285.5	217	316	243	248	126	180	296.5	124	145	123	116	63	89	130	157	348	130	237	206	186	222	201	323.5	47	69	85	170	136	105	54	127	163	75
	AAEL000334	180	190	341	595.5	267.5	145.5	0	0	23	9	14.5	51.5	855.5	479	680	2326	665.5	1947.5	865	765.5	215	40	1	68	6	127.5	110.5	312.5	574	2	0	0	0	36.5	0.5	12	1	24.5	54	70.5	23	58	48	36.5	127	142	74.5
	AAEL000335	1	0	1	0	0	1	6	0	0	0	0	0	0	0	0	0	0	0	0	0	0	0	1	1	0	1	1	2	0	5	0	0	0	5	7	7	3	2	0	0	0	0	0	0	0	1	0
	AAEL000336	111	147	52	97	47	29	349	142	151	157	169	369	233	263	131	278	98	194	183	253	266	215	254	41	108	154	156	88	138	42	1	178	90	76	13	39	33	83	131	123	102	75	97	105	165	149	124
	AAEL000337	124	31	70	46	36	75	1	0	12	1	12	75	163	0	22	117	82	70	22	74	96	63	3	21	20	29	54	33	43	54	1	70	43	78	37	3	55	19	4	74	43	34	50	47	67	82	5
	AAEL000338	125	3	0	49	12	9	72	6	57	44	98	0	0	1	1	0	0	234	96	15	0	0	0	0	0	0	0	7	14	0	0	0	5	7	1	0	0	41	24	0	2	0	0	14	0	0	0
	AAEL000340	0	0	0	0	0	0	138	78	176	82	220	124	0	0	1	1	0	0	1	2	0	0	0	0	0	0	0	0	0	43	21	0	0	7	3	8	1	102	69	0	0	0	0	0	0	0	0
	AAEL000341	70	28	37	51	39	49	46	0	50	60	40	134	99	104	79	153	52	106	66	22	29	18	47	14	27	8	22	31	60	137	0	0	52	15	16	18	17	17	0	24	25	12	23	26	21	61	18
	AAEL000342	85.5	50	150	145.5	101	109	170	5	110	30.5	96	127.75	98	380	76.5	258	90.5	246	131	73.5	109	14	53	84.5	47.5	156.5	149.5	70.5	109	14	113	10	18	41.5	103	24.5	35	55	98	134.5	86	81.5	78.5	50.5	113	72	58.5
	AAEL000343	78	2	106	123	75	40	2	100	53	40	16	104	16	9	62	91	135	152	110	101	79	47	128	37	48	75	109	79	89	43	3	35	29	49	15	27	31	16	40	84	150	68	77	109	130	90	77
	AAEL000344	0	0	0	0	0	0	0	0	0	0	0	0	0	0	0	0	0	0	0	0	0	0	0	0	0	0	0	0	0	0	0	0	0	0	0	0	0	0	0	0	0	0	0	0	0	0	0
	AAEL000348	184	92	214.5	185	66.5	217	162	119	78	129.67	67.5	155	327.5	108.5	329.5	240.5	160.5	165	151.5	183.5	107	27.5	121.5	66.5	29	32.5	72.5	123	130	29.5	78	23	19	51.5	110	49.5	79	40.5	67	83	55.5	38.5	72.5	103	139	60.5	75.5
	AAEL000351	0	0	0	6	5	0	1	0	0	0	0	0	0	0	0	14	10	0	0	17	0	0	0	0	0	0	0	0	0	21	1	0	1	15	26	2	29	0	0	0	0	0	0	0	0	0	0
	AAEL000354	442	398	264.5	335	196.14	150	93	2	108	12	176	1	738	340	536	233	653	147	107	759.22	0	1	2	0	0	1	1	195	121	40	65	65	26	50	15	66	40	56	4	1	1	0	10	0	8	0	0
	AAEL000356	0	0	0	0	0	0	0	0	0	0	0	0	0	0	0	0	0	0	0	0	0	0	0	0	0	0	0	0	0	0	0	0	0	0	0	0	0	0	0	0	0	0	0	0	0	0	0
	AAEL000357	0	0	0	0	0	0	0	0	0	0	0	0	0	0	18	0	0	0	0	0	0	0	0	10	0	1	0	0	0	0	0	0	0	0	0	0	0	0	0	0	0	0	0	0	0	0	0
	AAEL000359	8	1	19	2	5	35.5	64	76.5	8	3.5	0	25	34.5	30	30	32.5	2	1	32	1	2.5	0	0	0.5	1	0	2	3	2	3	0	2	2	6.5	8	2.5	9	1	0	0	0.5	2.5	0	3.5	0.5	0.5	2
	AAEL000360	33	79	28.5	75	9.5	55.5	21.5	71	27.5	34.67	30.5	29	70.5	72.5	150.5	87.5	21	34.5	67.5	90.5	22	6.5	58	34.5	2	36	12	31	33	4.5	10	9	7.5	6.5	22	11.5	21	6	11	26	10.5	9.5	61.5	31	24.5	12.5	32.5
	AAEL000362	60	102.5	166.5	102.5	30	99.5	148	140.5	76	51	69.5	48	95.5	55	87	50	52.5	47.5	165.5	2.5	18.5	2.5	168.83	55.5	14	57.5	36.5	63.5	72	159.5	199	71.5	86	55.5	84.5	89.5	84.5	43	106	81.5	31	79	43.5	42	87	12.5	117.5
	AAEL000370	108	133	91	111	72	61	0	318	37	95	68	17	68	24	13	45	93	33	101	141	228	372	278	97	151.5	172	310	95	44	176	63	47	53	114	12	41	23	41	32	152	200	151	73	213	232	150	117
	AAEL000372	47	57	186	94	62	127	136	0	84	114	115	0	154	259	66	190	127	265	64	205	734	800	886	448	336	220	842	60	79	388	48	296	246	381	481	459	749	52	65	409	492	537	653	563	362	1023	657
	AAEL000377	0	0	0	0	1	0	0	0	1	0	0	0	0	0	0	0	0	0	0	0	0	0	0	0	0	0	0	0	0	0	0	0	0	0	0	0	0	0	0	0	0	0	0	0	0	0	0
	AAEL000378	482	397	555	796	303	471	2820	2214	1870	1331	1273	1677	737	532	750	1322	622	747	602	760	496	163	296	212	113	218	277	433	557	658	321	880	427	429	126	445	205	1036	1535	380	457	247	274	362	554	420	381
	AAEL000379	0	0	0	0	0	0	0	0	0	0	0	0	0	0	0	0	0	0	0	0	0	0	0	0	0	0	0	0	0.5	0	0	0	0	1	0	0	0	0	0	0	0	0	0	0	0	0	0
	AAEL000382	38	39	12	2	0	0	0	0	30	0	70	146	0	0	40	50	1	1	33	0	1	0	0	0	0	0	1	2	2	2	0	0	19	4	0	1	0	0	35	0	0	0	0	0	0	0	0
	AAEL000383	67	18	114.5	139	61	22	19.5	80	29.75	80	18	7	27.5	275	59.5	91.5	160	80	40	216.5	182	5	23.5	41.5	37.5	38	56.5	80.25	112	88	51.5	141	32	75	57.5	40	38	27	2.5	63	56.5	63	39.5	60.5	61	43	32
	AAEL000384	34	0	0	6	1	0	1	119	7	0	0	0	0	0	0	0	0	5	1	0	0	0	0	0	1	0	48	14	3	0	0	89	6	0	1	0	6	11	0	1	10	0	0	6	5	0	0
	AAEL000385	99	75	74	144	110	89	3	0	16	15	53	5	411	96	15	196	87	123	51	163	289	58	120	43	57	103	56	100	146	83	63	32	56	68	9	6	35	11	32	150	128	74	257	159	290	141	193
	AAEL000386	182	106	101	163	92.5	119	22	77	67	33	95	169	56	135	213	187	153	110	112	136	249.5	313	120	113	89.5	179	174	150	129	44	38	10	97	96.5	17	41.5	23	32	44	111	149	113	127	111	93	178	67
	AAEL000387	90	30	0	63	44	140	0	0	4	1	0	2	63	0	39	11	101	14	4	95	232.5	242	427	97	66	62	109	45	77	1	0	0	0	0	6	0	1	1	14	170	385	322	212	152	154	239	270
	AAEL000388	60	24	0	106	45	130	118	1	39	12	1	0	306	260	121	45	49	90	110	132	277	102	151	42	72	99	333	77	157	6	14	1	20	190	49	113	65	15	31	138	144	163	148	157	70	195	133
	AAEL000394	324	473	255	386	157	174	132	95	66	127	112	161	376	132	353	317	377	222	136	460	450	254	335	64	174	71	395	187	223	169	233	152	307	171	201	216	313	37	82	154	130	132	150	213	318	195	152
	AAEL000395	698	428	759	669	300	286	451	510	367	168	135	524	806	851	633	864	605	427	356	510	213	158	205	102	101	128	212	266	528	416	147	675	164	237	60	301	113	129	155	183	109	81	187	174	354	161	117
	AAEL000396	0	61	23	32	13	31	0	0	18	0	19	133	0	1	2	76	59	68	15	26	60	42	61	16	0	32	26	28	39	4	3	0	2	15	2	29	2	22	0	28	6	31	20	31	42	34	44
	AAEL000397	0	0.5	0	0	1	0	0	0	0	0	0	0	0	1	0	2.5	3.5	0	1	0	0	0	0	0	0	0	0	0	3	0	0	0	0	0	0	0	0	0.5	0	0	2	0	0	0	0	0	0
	AAEL000399	319.75	147.25	334.25	329	178	130.25	105.75	215.75	90	63.5	59	113.75	340.25	235.25	171	289.75	284.25	214.75	201.75	342.25	118.25	149	170.42	45	47.75	83.5	127.5	232.75	249.92	18.75	21.5	1	40.75	46.75	2	68.75	7	71	66.25	96	90.17	94.75	139.75	108.25	116	138.75	90.5
	AAEL000401	29	37	32.5	48	19	31	33.5	56	5.25	11	11	13	41.5	49	38.5	22.5	48	54	21	47.5	18	11	40.5	22.5	20.5	7	24.5	29.75	46	44	19.5	67	46	23	79.5	33	58	5	1.5	24	22.5	20	20.5	16.5	84	41	27
	AAEL000403	88	20	78	30	20	138	82.5	97	37	16	0	0	0	0	74	104.5	20	34	25	97	37	73	56.5	10	1	39	89	24	28	1	0	0	1	21.5	2	27	15	0	1	29	44	6	45	26	22	11	51
	AAEL000404	63.92	25.75	71.25	50.5	27	38.25	32.75	3.25	18	16.5	2.5	2.25	46.25	37.75	54	90.42	26.75	20.75	16.25	126.25	28.75	36	43.25	29.5	24.75	21.5	55	26.25	57.75	43.25	0.5	0	5.25	31.75	2	14.75	5	13	1.75	17	14.5	16.25	18.25	26.25	83.5	36.75	15.5
	AAEL000405	188	273	452	275	186	177	277	132.64	115	109	46	296	232	293	298	374	351	545	467	299	82	15	85	20	38	67	93	255	359	354	131	226	120	111	35	112	29	58.5	159	73	118	40	74.53	67	164	146	79
	AAEL000406	214	121	2	169	115.5	48	0	0	1	0	0	0	0	0	1	0	2	9	47	26	100.5	18	61	31	24.5	25	61	256	31	1	0	0	66	65.5	49	120.5	41	6	0	26	44	37	42	59	0	9	18
	AAEL000407	12	20	30	13	10	23	0	30	4	6	5	7	12	21	43	25	32	18	12	32	45	29	37	8	33	14	43	10	27	34	21	34	26	60	98	19	83	5	10	44	33	18	25	25	24	33	28
	AAEL000408	51.5	33	67	16	16.5	38	7	25.5	16	0.5	9	80	38	66	52.5	30	33	48.5	13	65.5	65.5	19	58.5	6.5	23	23	56	14	32.5	13	0	14	36	51	85	33.5	112.5	5	13	13	10.5	15	10.5	11	22.5	21	18.5
	AAEL000410	1726.5	690	614	1113.5	592	648.5	153	156	298.5	261	281	1302	801.5	2040.17	1040	2704.67	956.5	1946.5	1163	1466.67	1185.5	1083	1203	1041.5	374	629	1094	696.5	965	1620	579.5	1160	801.5	1628.5	1259.5	1106.5	1187	261	329.17	492.5	1070.5	341.5	880.25	931	1015	1021	637.5
	AAEL000411	8.5	56	21	13	23.5	11	1	123.5	11	22.5	65	91	18.5	71	56.5	94	24	45.5	26	19.5	60.5	5	48.5	18.5	12	12	26	26	22.5	67	42	60	62	124	52	46.5	98.5	15	9	16	43.5	27	32.5	89	53.5	26	18.5
	AAEL000412	309	240	274	365	255	162	70	28	91	105	192	242	722	449	273	385	404	168	157	318	433	296	380	263	200	129	426	282	323	140	88	196	20	208	173	192	238	47	3	292	345	212	197	258	302	297	178
	AAEL000414	11.5	1.5	0	7.75	1	0	35.75	0	4.5	0	0	0	44	0	0	5	7	2	1	1.5	21	1.25	0	1.5	0	4.25	10.5	1.5	1	0	18.5	0	0	0	1	0	0	0	0	2.5	3	0	0	0	0	2	4.5
	AAEL000415	421	472	942	925	688	787	350	73	164	179	355	442	574	817	518	1667	880	828	811	962	362	85	333	138	59	73	212	803	737	214	166	311	388	203	40	220	62	228	276	191	242	31	191	260	274	96	207
	AAEL000416	283	91	108	127	56	40	62	337	43	43	21	0	85	96	1	133	64	27	58	136	311	133	59	42	94	207	188	71	87	4	2	0	2	16	0	7	0	7	17	304	348	123	248	303	500	248	157
	AAEL000417	237	271	382	257	337	254	652	1458	549	752	566	327	438	64	239	341	228	258	301	203	927	671	689	446	322	731	607	281	354	214	42	7	102	328	60	180	36	415	1067	393	365	306	551	498	252	354	290
	AAEL000418	310	418	376	261	194	284	937	844	480	489	536	782	681	496	583	834.5	350	790	477	288	180	265	263	178	63	122	259	240	229	921	354	720	532	752	846	476	660	182	463	162	161	162	154	160	206	170	93
	AAEL000419	241	191	185	276	177	400	260	70	182	248	209	182	319	2	66	125	168	405	116	127	72.5	41	187	85	44	17	40	204	213	44	0	49	24	44	108	58	99	120	210	79	247	69	40	21	69	98	217
	AAEL000420	34	180	161	85	67	56	5	13	6	12	5	1	107	55	91	91	94	86	23	2	52	65	116	9	28	12	75	69	102	20	5	155	2	83	55	59	49	5	9	74	85	44	62	74	155	100	46
	AAEL000421	302	446	103	401	228	171	754	33	612.5	489	360	73	312	341	163	332	308	351	43	387	62	223	352	106	62	113	231	275	375	123.5	122	81	189	107	23	89	38	495.5	611	163	166	111	164	167	142	217	152
	AAEL000422	73	103	1	126	84	88	74	91	19	18	0	168	180	72	158	225	108	106	54	220	429	191	199	126	181	64	188	55	125	135	15	85	29	213	48	144	101	16	34	113	73	39	65	123	148	124	95
	AAEL000424	1402	715	1419	1260	599	843	805	1324	895	577	754	630	1745	1370	1119	1651	1310	1386	634	2039	1821	1561	1571	995	927	581	1952	721.5	1114	1184	453	1054	807	1847	333	1395	837	390	517	1273	1570	985	1090	1372	1726	1771	1860
	AAEL000425	25	18	61	29	30	29	0	0	0	0	0	0	1	0	0	55	48	17	9	222	1	61	35	11	5	10	24	37	49	1	0	0	0	9	3	0	9	5	2	32	40	26	16	68	93	29	15
	AAEL000427	279.5	218.5	297.5	310.5	303	221.5	557.5	273.5	291	190	94	168.5	172.5	57.5	73.5	172	195	73	74	234.5	126.5	246.5	470	283	132	221	259.5	269.5	186	317.5	20	200.5	69	366	116.5	235.5	108.5	232.5	173	335	375	177	425	399	320.5	324	356.5
	AAEL000428	26	63	9	45	29	0	90	56	14	15	0	12	1	124	64	80	71	44	7	4	19	21	121	25	79	34	81	22	25	334	56	145	12	285	204	412	419	9	0	218	186	100	70	164	204	254	188
	AAEL000429	0	36	0	41	15	19	32	16	25	26	7	0	1	52	60	50	24	16	21	11	18	0	71	0	0	4	17	11	20	22	10	91	7	20	12	1	14	6	1	28	4	4	11	24	35	29	19
	AAEL000431	694	725	507	470	289	346	1162	1003	958	609	593	1207	708	472	491	793	604	807	422	579	710	572	779	425	321	236	597	369	380	2470	1311	1954	2080	3342	1459	1711	1964	481	584	374	437	327	534	436	420	567	541
	AAEL000432	134	69	35	3	3	77	297	166	54	1	37	0	66	161	84	193	1	0	141	0	2	0	0	0	2	0	0	3	10	7	2	0	0	1	1	1	1	1	0	0	0	2	0	0	0	0	0
	AAEL000433	49	22	75	40	21	23	31	0	6	1	12	0	117	0	12	13	34	21	30	17	70	0	29	17	2	31	44	62	41	59	0	52	0	6	2	0	2	4	1	18	7	19	51	20	32	24	14
	AAEL000434	89	0	124	47	19	0	57	120	40	29	11	3	0	1	90	132	47	66	54	0	81	29	97	97	46	17	40	50	21	2	0	0	1	127	1	32	0	15	5	47	54	32	4	0	57	75	88
	AAEL000435	78	36	143	94	42	65	154	45	25	10	30	128	50	9	136	70	91	103	23	101	126	73	214	37	100	16	106	66	52	100	17	127	44	47	88	64	82	8	15	28	80	39	17	73	71	72	20
	AAEL000436	221	44	21	217	83	96	1	0	33	38	21	17	56	228	122	113	161	81	48	200	204	277	276	82	113	69	175	108	180	168	140	70	53	604	374	582	865	21.5	36	101	168	74	96	131	180	169	82
	AAEL000438	52	149	46	34	51	74	131	71	121	57	189	174	66	3	137	128	31	78	183	76	118	25	196	174	71	82	222	30	27	430	238	328	190	476	106	392	266	76	112	176	115	113	201	198	257	130	132
	AAEL000439	0	0	96	2	16	13	99	95	0	0	1	0	0	0	0	16	22	13	12	2	0	42	0	1	54	19	2	12	57	2	0	122	0	11	0	13	14	10	1	5	1	27	38	8	27	57	15
	AAEL000440	637	281	374.5	959.17	440.5	269.5	156	69.5	124	44.5	118.5	146.5	79.5	127.5	65	118.75	123.5	107	66	247.5	92.5	125.5	70.5	59.5	66	53	68.5	426.5	197	222.5	51	68	53.5	103	72.5	95	44	76.5	150	96	95.17	64.5	51.5	95.5	61.33	60.5	39.5
	AAEL000441	0	0	0	0	0	0	0	0	0	0	0	0	0	0	0	0	8	0	0	0	30	26	29	21	15	10.5	4	1	0	0	0	0	0	16	1	0	14	5	0	1	0	20	0	0	0	0	0
	AAEL000442	3	0	4	4	6	2	1	0	0	0	4	0	0	0	2	2	0	0	0	0	0	2	4	0	0	2	3	0	0	31	13	1	0	15	10	14	17	16	1	0	7	0	0	0	0	1	0
	AAEL000444	309	286	186	260	156	106	242	27	91	12	119	244	269	443	31	115	212	139	48	138	605	356	473	93	208	276	370	188	230	113	168	36	147	168	26	112	69	51	82	433	350	231	398	357	379	387	222
	AAEL000445	1341.43	1176.37	1123.25	1734.41	1033.2	1214.95	13356.6	14438.4	8432.48	10322.5	7342.32	16828	574	799.66	666.12	5249.98	659	10312.6	2014.82	1317.49	1574.87	1742.99	3681.24	2636.36	966.37	477.83	1155.45	906.6	999	3782.83	1706.24	2929.45	2308.62	1407.54	1126.62	1565.05	1808.49	5655.65	8484.93	1195.12	2300.49	1389.83	1467.62	1338.49	1769.49	1434.44	2029.05
	AAEL000448	423	476	490	687	408	479	1185	1322	424	480	296	902	693	771	328	958	495	567	595	653	319	192	254	176	176	211	276	486	513	360	218	131	152	248	23	224	30	207	495	136	212	128	301	200	299	451	228
	AAEL000449	0	0	0	0	0	0	0	0	0	0	0	0	0	0.83	0	0	0	0	0	0	0	0	0	0	0	0	0	0	0	0	0	0	0	0	0	0	0	0	0	0	0	0	0	0	0	0	0
	AAEL000450	126	65	128	132	77	101	156	95	38	37	57	0	201	18	68	215	51	105	181	118	104	7	40	26	41	75	72	54	96	19	5	0	33	17	9	60	20	14	143	70	50	39	120	31	23	46	21
	AAEL000451	102	33	157	142	71	91	66	87	149	48	20	3	104	285	120	117	167	32	136	198	443	150	171	122	75	84	274	101	98	385	125	74	74	275	140	304	280	61	36	206	269	166	152	133	293	248	156
	AAEL000452	48	42	53	124	35	76	135	79	39	4	0	0	0	54	129	66	40	58	29	37	110	0	87	36	11	55	2	42	72	27	0	0	0	85	13	28	11	12	11	50	71	43	14	22	35	33	24
	AAEL000454	2433	1548	2137	1718	1090	1565	15337	16952	14149	9012	11768	12681	4884	5406	3889	9142	2502	6787	2707	2923	3221	1901	2593	1473	1314	1006	2485	1478	1812	2908	1620	3296	1845	4513	1232	3573	2127	7313	7482	1058	1802	1114	1498	1329	1452	1160	1177
	AAEL000455	374	138	197	151	137	80	593	315	164	164	168	79	208	152	69	619	215	447	139	141	47	83	2	41	24	57.5	190	117	162	468	140	375	421	155	76	205	94	73	339	75	66	24	29	63	129	45	21
	AAEL000457	121	33	80.5	90	52.5	35.5	361.5	333	211	189.5	213	283	92.5	112.5	87	252.75	87	382.5	152.5	41	17.5	29	114	29	9	9.5	28.5	42	103	1164.5	553	757.5	738.5	459	735.5	466	665.5	108	215	19.5	25.5	8	26	11	25.5	32.5	9
	AAEL000458	451.5	339.5	271	314.5	164.5	406	1037.5	1006	342	586	970.5	764.5	458.5	571	633	226	362	374	237	285.5	856	360	766.5	228	301	97	935.5	171	329	1134	1260.5	1216.5	924.5	1894	6206.5	1833	4304	173.5	318	531.5	635.5	421.5	564	476	167.5	659	474.5
	AAEL000459	613.5	301.33	481.33	580.83	367.67	418.5	605.17	676.83	284	426.75	189.83	416.5	469.83	533	595.17	468.5	498.75	331.5	261	618.83	204.83	169.5	281	110.5	44.5	45.5	176	382.83	392.92	452	155.5	166.5	290.83	258.5	179	219.5	152.5	139	255.17	269.25	230	93.75	102.33	173.5	256.67	196.17	153.5
	AAEL000460	250	185.5	542.17	356.5	201.5	226.67	318	33	166.5	89.5	176	74	324.5	428.17	438	527.5	373.5	322.33	258.67	360	234.5	243	298	221	221.5	168	339.5	250.83	279	60.5	106.5	93.5	129	225	42.5	130.5	49	81.33	23.5	170	302.5	111	109	159	201	214.5	268.5
	AAEL000461	54	127	399	193	144	148	7	98	129.5	79	134	150	247	168	307	377	123	208	134	1	94	126	33	46	93	71	181	181	174	287.5	159	184	98	111	11	124	29	71.5	122	83	116	34	47	74	81	72	32
	AAEL000462	0	0	0	0	0	0	0	0	0	0	0	0	0	0	0	0	0	0	0	0	0	0	0	0	0	0	0	0	0	0	0	0	0	0	0	0	0	0	0	0	0	0	0	0	0	0	0
	AAEL000463	31.33	1	4	0.5	0.5	3	8.5	17	3.5	0	5	8	21	7.5	4.5	3.5	0	1.5	7	0	0	0	0	0	0	1	0	0.5	0.75	2.5	0	0	0	0	0	1	1.83	0.5	0.5	0	0	0	0	4	0	4	0
	AAEL000464	122	195	492	289	178	108	303	42	200	226	190	472	245	885	133	1695	186	1755	1343	288	209.5	49	962	111	2	85	70	152	159	3	59	0	2	20	5	57	2	163	233	142	114	73	102	155	162	120	123
	AAEL000465	34	3	46	53	26	32	0	2	20	18	59	55	56	48	73	34	113	47	35	45	75	81	118	38	44	27	76	31	54	46	87	38	51	35	176	75	151	10	8	55	45	75	23	32	129	53	59
	AAEL000467	225	254	338	253	103	232	347	259	146	173	180	68	337	643	549	381	412	406	164	369	520	216	399	87	212	74	444	214	282	273	131	404	159	266	760	304	639	58	72	133	164	141	105	115	239	202	180
	AAEL000468	233	360	185	165	166	267	1	30	72	57	38	134	244	102	193	345	188	416	270	354	299	91	166	127	86	248	200	165.5	255	228	61	71	169	77	22	171	30	70	181	121	214	65	240	247	348	124	156
	AAEL000469	406	305	547	188	103	255	802	506	316	101	579	501	364.5	209	252	298	191	279	393	87	151	115	219	79	64	103	119	175	239	352	2	32	104	115	22	64	46	152	295	90	132	78	103	95	148	124	21
	AAEL000471	209	127	208	149	95	64	0	42	2	24	36	145	79	3	51	131	86	79	47	246	159	121	220	82	57	133	66	99	103	0	6	2	11	26	6	21	4	5	16	170	277	116	182	149	148	283	105
	AAEL000474	0	0	1	21	22	37	111	130	173	39	84	163	110	15	93	43	33	80	26	1	0	0	82	2	18	21	17	29	20	114	62	104	70	9	2	28	17	24	22	0	1	0	18	3	26	0	12
	AAEL000475	861	202.5	524	389	199	243	281	225	121	108	47	268	491	491	337	667	388	505	153	207	390	197	368	126	207	194	459	310	348	144	45	177	138	206	36	117	66	43	75	185	145	156	224	211	326	262	174
	AAEL000476	47	68	47.5	25	53	19.5	46.5	38.5	8.5	13	0	48.5	1.5	114.5	12.5	62	28.5	86.5	22	18	91	118.5	29	44	57.5	48.5	53.5	36.5	54	36	34.5	0	5	19	40	32.5	16.5	6.5	10.5	55	102	37.5	55.5	106.5	126.5	124.5	52.5
	AAEL000477	23	65.83	25	59.75	56.5	62.5	0	73	17	15	10.5	0	80.5	102.5	33.5	95.83	65	45.5	15.5	108.5	21	45	53	13	7	30	16.5	41.5	93	4	25	32	0	31.5	12.5	5.5	13	11.33	48	38	51	16	26	59.5	46	56.5	44.5
	AAEL000478	169	107	139	138	91	63	25	1	27	11	16	22	186	282	180	69	99	132	41	217	244	78	75	35	78	38	155	63	108	69	77	47	80	71	198	37	148	3	7	86	77	70	108	80	164	77	104
	AAEL000483	1	147	94	100	70	36	90	211	75	125	111	164	160	99	79	150	82	137	52	177	83	237	114	108	43	73	228	121	101	100	43	0	58	43	3	0	3	32	64	106	29	83	20	66	118	42	28
	AAEL000484	0	1	0	1	2.5	0	7.5	0	0	8	0	0.5	8.5	8	36	2171.67	17	4796.67	3009.5	17.5	89	294.5	2428.33	816.83	0	22	46.5	4	0	0	1	0	0	0	0	4	0.5	8.5	3.5	0	6	2	4	12.5	15	0	6.5
	AAEL000485	233	78	351	293	208	240	878	1543	980	633	937	993	352	52	44	374	315	397	655	540	407	251	561	168	58	306	226	232	214	101	214	142	527	231	79	241	161	374	1500	190	137	186	230	205	165	338	212
	AAEL000486	1855	2288	2679	2744	1369	1434	1674	849	970	799	529	745	2113	1775	1806	2899	2908	1872	1626	3894	4997	2613	3282	1853	1857	1619	2915	1817	2421	770	312	678	562	1235	234	1125	357	587	795	1872	2116	1359	1790	1751	2125	2027	1463
	AAEL000487	351	137	232	295	239	201	359	51	43	51	105	124	612	142	169	603	313	470	290	372	107	92	69	91	28	111	187	290	269	34	122	47	87	208	8	71	43	59	64	106	76	87	86	163	161	142	100
	AAEL000488	20	59	16	185	78	45	132	41	32	24	13	0	136	39	69	128	110	117	101	132	130	87	1	39	22	53	100	73	76	3	30	44	44	74	5	23	19	31	49	85	61	32	71	77	77	78	45
	AAEL000492	0	0	0	0	0	0	0.83	0	0	0	0	0	0	0	0	0	0	0.5	0	0	0	0	0	0	0	0	0	0	0	0	0	0	0	0	0	0	0	0	0	0	0	0	0	0.12	0.33	0	0
	AAEL000495	0	23	28	14	3	8	0	0	3	4	0	7	1	0	0	12	5	28	7	19	343	244	495	117	132	105	378	6	4	17	0	0	1	0	1	0	1	1	5	37	25	41	10	45	74	25	12
	AAEL000496	0	1	0	0	1	0	1	0	1	1	0	0	0	0	0	0	0	0	9	0	2	0	0	0	0	0	0	1	0	3	2	0	0	22	0	1	2	0	0	0	0	0	0	0	0	0	0
	AAEL000498	17	59	0	5	2	24	0	102	24	4	32	0	0	0	45	14	12	1	7	2	0	24	1	13	11	0	14	10	1	91	47	21	0	9	3	2	0	4	20	11	0	0	0	0	2	0	0
	AAEL000500	0	0	1	2	3	0	149	285	59	90	42	151	54	668	354	755	70	642	201	42	0	0	2	0	0	1	1	4	0	97	4	0	102	200	428	174	292	82	142	0	0	0	1	0	0	1	0
	AAEL000501	0	0	0	0	0	0	0	0	0	0	0	0	0	0	0	0	0	0	0	0	0	0	0	0	0	0	0	0	0	0	0	0	0	0	0	0	0	0	0	0	0	0	0	0	0	0	0
	AAEL000502	21.83	1	0	18.75	7	18.5	0	0	0.5	2	0	0	56.5	0	0	27	0	8	15.5	0	68.5	61.5	11	5	9.5	2.33	8.5	18.5	12.5	33.5	0	0	2	11.5	1	9.5	7.5	5.5	0	4	0	0	4	6	5	6	0
	AAEL000504	84	149	109	31	22	31	10	22	48	24	34	0	49	108	46	90	26	59	64	23	1	40	0	17	0	12	0	28	35	18	54	85	90	19	3	10	24	7	13	13	21	8	31	42	36	8	24
	AAEL000505	78	0	203	108	133	23	135	26	69	39	18	57	164	90	59	102	145	173	245	63	263	35	139	39	45	147	128	100	78	115	114	74	55.5	101	10	35	29	46	71	196	84	103	58	133	166	106	120
	AAEL000507	0	0	0	0	0	0	0	0	0	0	0	0	0	0	0	0	0	0	0	0	0	0	0	0	0	0	0	0	0	0	0	0	0	0	0	0	0	0	0	0	0	0	0	0	0	0	0
	AAEL000508	21.67	0	22	2	11	12	23	0	0	0	0	0	0	0.33	10	3	1	8	7.5	35	12	17	21	36.5	8.5	26	5	1	9	0	19	0	7	0	0	0	1	0	0	28.5	0	16.5	31	8.5	15	6.5	20.5
	AAEL000509	2	63	194	146	83	51	85	2	35	13	36	143	289	2	58	58	214	73	15	339	171	328	247	101	108	119	189	117	172	4	79	53	0	29	5	25	4	7	13	149	299	178	203	273	271	86	197
	AAEL000510	138	63	346	143	108	93	747	604	105	294	70	665	229	73	237	195	174	306	255	233	162	120	235	73	47	157	130	175	196	128	139	25	143	203	10	98	21	100	450	58	201	150	80	91	196	177	112
	AAEL000511	42	29	162	54	53	8	169	395	168	188	109	70	115	132	20	181	44	108	137	63	50	9	62	22	5	77	37	57	78	303	144	88	40	67	136	40	91	48	132	76	82	25	47	37	37	30	23
	AAEL000512	30	39	26.5	14	31	44.5	22.5	8.5	7.5	8	12	28.5	0.5	41.5	41.5	84	15.5	40.5	31	5	51	69.5	9	29	38.5	32.5	49.5	20.5	36	18	11.5	0	0	8	14	19.5	9.5	3.5	23.5	41	71	14.5	25.5	49.5	56.5	55.5	36.5
	AAEL000515	53	47	1	34	22	0	87	86	19	18	86	65	0	65	65	50	23	99	59	0	121	55	42	30	29	54	108	25	34	386	11	108	42.5	215	35	85	60	44	0	38	73	27	61	39	24	24	36
	AAEL000516	726	127	437.5	672	397	355	330	367	265.5	164	67	188	70	291	43	233	144	122	236.5	360	548	236	726	160.33	175	138	565.5	367.5	174	1313	717	940	927	1316	295	838	687	139	184	365	497	406.5	623	483	383.5	530	535
	AAEL000517	0	0	0.5	1.5	0	0.75	0	0	0	0	0	0	0	0	0	1.3	0	0.71	0	0	0	0	0	0	0	0.33	0	0	0.29	1.67	0	0.12	0.25	0	0.57	0.07	0	0	0.5	0	1.45	0	0.2	0.31	0.55	0	0
	AAEL000518	0	0	0	0	0	0	0	0	0	0	0	0	0	0	0	0	0	0	0	0	1.25	0	0	0	1	0	1	0	0	0	0	0	0	0	0	0	0	0	0	0	0	0	0	0	0	0	0
	AAEL000519	1611	628	456	2661	883.5	1042	2426	112	1039	114	2393	491	134	1	20	18	105	79	320	46	41	7	12	17	13	5	16	580	212.5	18	12	24	0	13	18	5	14	411	120	4	21	10	6	20	7	20	16
	AAEL000521	0	0	0	0	0	0	0	0	0	0	0	0	0	0	0	0	0	0	0	0	0	0	0	0	0	0	0	0	0	0	0	0	0	0	0	0	0	0	0	0	0	0	0	0	0	0	0
	AAEL000523	129	82	126	135	98	86	128	344	109	116	57	129	78	73	86	76	72	148	132	9	11	49	7	36	14	40	20	60.5	80	27	72	1	22	31	32	6	15	45	162	34	57	11	19	41	40	69	63
	AAEL000528	0	0	66	9	0	6	0	0	24	10	0	0	0	0	0	1	0	17	24	0	0	0	0	0	0	2	0	0	5	32	0	0	0	0	0	0	4	5	14	0	0	0	0	0	0	0	0
	AAEL000529	50.67	34.5	28.83	54.5	23.5	22	28.5	28	13.5	7	28.33	20	21.5	35.5	31	14	44.5	16.33	9.5	26.83	93.33	36.5	86	26	45.5	22.5	115.83	18	36.83	51.33	56.83	45.5	48.33	135.17	597.5	156.67	474.67	4.5	13.83	40	57	77.5	52.83	25.5	31	48.17	37
	AAEL000530	0	1	0	0	1	0	0	232	106	54	3	102	1	0	0	1	3	44	25	50	33	36	1	41	21	20	22	6	10	14	0	44	1	128	13	69	39	35	33	26	84	18	11	0	11	13	25
	AAEL000533	0	0	0	1	1	0	0	0	0	0	0	0	1	2	0	0	0	1	3	0	0	0	1	2	0	3	0	1	2	15	5	0	7	839	3989	708	2081	0	23	2	0	0	0	1	0	0	0
	AAEL000534	0	0	0	0	0	0	0	0	0	0	0	0	0	0	0	47	0	0	0	0	0	0	0	0	0	0	0	0	0	0	0	0	0	0	0	0	0	0	0	0	0	0	0	0	0	0	0
	AAEL000536	8	20	0	13	18	0	47	122	43	18	21	64	0	17	26	23	8	25	31	0	0	19	0	0	0	1	0	15	16	0	0	0	23	14	1	0	6	7	20	7	0	5	34	3	4	0	0
	AAEL000541	475	294	617	921	474	854	1343	398	493	567	343	1579	184	23	180	194	386	227	2362	729	429	294	624	174	192	166	224	606	555	526	161	318	305	505	118	466	166	383	592	202	670	299	385	244	201	354	478
	AAEL000542	4	4	50	1	8	54	64	2	30	1	37	0	0	87	0	77	1	0	78	1	3	0	0	0	1	0	0	1	2	4	0	0	1	2	1	2	2	0	0	0	0	1	0	0	0	1	0
	AAEL000543	53	75	140	79	61	34	223	133	32	77	77	58	39	35	54	55	205	79	55	203	79	126	95	92	52	57	116	58	160	131	39	0	65	185	270	217	141	33	48	146	285	205	39	81	80	249	236
	AAEL000544	1	1	0	1	0	0	169	76	42	22	128	21	1	1	0	0	0	22	0	0	0	0	0	0	2	0	0	3	2	591	364	866	440	283	1118	417	553	54	14	1	1	0	1	4	2	2	1
	AAEL000545	1	0	0	0	0	0	206	85	361	344	366	621	1	66	2	2	4	2	0	0	0	0	1	0	0	2	0	2	8	376	39	304	87	157	40	78	23	169	331	1	0	2	1	0	0	0	0
	AAEL000546	345	251	194	206	202	226	118	62	44	61	91	133	125	259	105	200	222	119	24	207	2	0	1	0	0	0	0	182	192	180	38	99	94	434	51	165	123	22	38	10	18	9	17	3	6	21	0
	AAEL000547	0	0	0	1	0	0	0	0	0	0	0	0	0	0	0	0	0	0	0	0	0	0	0	0	0	0	0	1	0	0	0	0	0	0	0	0	0	0	0	0	0	0	0	0	0	0	0
	AAEL000549	0	86	36	81	51	11	389	959	483	115	347	183	166	90	128	82	112	183	25	100	80	78	261	54	95	53	106	50	69	73	102	177	40	269	33	131	42	323	264	137	129	106	167	170	97	49	109
	AAEL000550	153	83	0	42	41	72.5	0	98	36	54	13	193	30	74	103	75	44	42	47.5	3	83	83	92	13	14	26	140.5	37	46	4	1	37	25	125	19	83	79.5	13	34	88	76	62	89	27	115	61	89
	AAEL000551	776	666	1013	920	652	741	896	1595	1346	1594	867	2830	182	107	94	74	360	143	1322	1068	4057	3172	3373	1683	2110	1344	4114	597	461	1492	334	448	430	1031	514	1432	1093	1008	1053	2208	5172	2874	2314	1831	1857	3557	4526
	AAEL000552	0	0	0	0	0	0	0	0	0	0	0	0	0	0	0	0	0	0	0	0	0	0	0	0	0	0	0	0	0	0	0	0	0	0	0	0	4	0	0	0	0	0	0	0	0	0	0
	AAEL000554	0	0	1	32	4	77	1	0	4	0	13	7	0	0	0	1	0	3	4	57	66	73	349	16	46	19	72	11	8	1	1	0	1	1	0	0	1	0	0	56	74	37	31	55	74	24	45
	AAEL000556	0	0	0	0	1	0	0	0	0	4	0	0	0	0	0	0	0	0	0	0	0	0	1	1	0	0	0	0	0	7	0	0	0	139	156	124	142	0	0	0	0	4	0	0	0	0	0
	AAEL000558	164	49	102	83	66	37	179	288	180	154	254	117	86	1	9	141	69	118	158	48	16	51	55	73	7	22	21	96	80	49	87	57	0	47	31	21	17	107	214	35	42	20	20	22	41	27	8
	AAEL000559	172.5	207	160	221	120	216	422	235	195	108	212	218	47	136	185	325	268	286	184	370	209	390	668	213	76	93	323	132	132	265	80	353	214	235	41	317	77	83	71	234	275	140	213	252	263	271	186
	AAEL000561	81.5	65	65	72	51	58	49	46	7	25	18	82	64	146	181	78	91	87	33	38	41	56	86	25	17	14	71	34	58	86	47	85	54	24	182	59	99	22	9	45	39	18	25	50	55	57	23
	AAEL000562	262	200	163	253	176	307	238	108	144	142	98	340	304	433	474	639	398	327	203	326	243	164	197	76	80	52	150	194	226	259	115	87	222	153	332	241	354	112	102	100	230	83	116	113	214	138	122
	AAEL000563	0	0	0	12	2	10	1	0	2	9	2	32	0	0	0	0	8	2	4	0	13	5	8	24	13	32	0	0	5	21	1	37	0	55	116	59	155	2	0	13	30	16	41	15	52	14	64
	AAEL000564	274	96	192	247	220.5	157	271	246	270	196	177	558	456	421	362	791.5	323	605	288	321	23	92	132	25	16	25	67	240	229	394	76	78	169	117.5	42	161	83	140	246	137	164	103	178	112	177	208	133
	AAEL000566	5	198	47.5	267	84	163.5	143	0	60.5	20	153	1577	56	75	32.5	184	93	50	10162.5	126	1	0	273	42	14	30	11	57	38	82	13	103	19	292	30	72	118	51	25	13	42	66	168	80	90	257.5	49
	AAEL000568	1430	933	1492	1560	653	1107	1477	1656	1186	818	813	880	1374	1388	1593	1876	1734	1361	653	2268	2056	840	1244	591	644	322	1125	918	1296	596	242	745	637	567	253	627	679	391	720	699	580	561	644	796	1446	858	778
	AAEL000569	13	200	64	83	40	53	223	494	120	33	59	407	131	78	187	113	70	172	60	106	242	160	327	158	48	104	246	97	69	7	53	3	160	44	8	93	17	73	61	81	193	126	120	127	110	96	194
	AAEL000571	5.5	45	14	17	10	0	106	153	38	11	57	1	38	44	13	97	16	70	28	0	25	25	1	0	0	7	0	30	13.5	16	25	59	38	51	27	19	26	14	108	14	0	0	2	20	15	1	1
	AAEL000572	1293	630	953	1211	640	921	2902	559	1530	1145	1049	936	505	816	863	1798	802	755	697	1119	850	492	1271	647	356	235	957	712	878	454	295	214	88	312	38	135	20	875	913	357	731	446	364	377	475	414	570
	AAEL000574	474	543	535	764	437	509	366	168	200	204	242	299	529	836	821	700	663	596	482	852	1201	642	791	438	616	680	940	436	624	250	138	176	92	193	74	220	170	91	271	819	747	554	595	749	1197	939	638
	AAEL000575	211	58	71	319	81	64	40	1	2	44	0	0	1	98	4	68	161	107	14	236	525	332	61	286	51	98	780	114	115	9	0	93	61	187	66	287	137	21	0	101	369	215	83	61	34	416	288
	AAEL000576	41	1	1	0	10	0	0	90	4	0	66	2	1	0	0	7	0	3	6	0	0	0	0	0	0	1	0	8	5	0	0	91	16	14	0	1	0	14	8	0	0	0	0	0	2	0	0
	AAEL000578	5.5	69	115.5	23	13.5	91	338.5	170	80.5	22	82.5	120.5	84	130.5	1	71	28	14	79	97	15	0	52	12	7	2	19	24	19	23	3	12	18	45	12	22	19	0.5	31	17	54	7	10	0	52	25	4
	AAEL000579	243	156	343.5	221	105.5	299.5	105.5	18.5	82.5	84.5	94	198	168	51.5	320.5	321.75	296.5	191	122.25	261	58	200.5	194	44	79	53.5	145.5	132.5	176.5	137.25	90.75	96	54.5	140	102.75	160	165	67	41	109	100.5	73	110	116	232	118.75	97.5
	AAEL000580	1.5	0	7.5	0	0.5	3	12.5	7	24.5	0	2.5	83.5	0	1.5	0	9	0	0	6	0	0	0	0	0	0	0	0	2	0	0	0	0	0	1	0	0	0	1.5	63	0	0	0	0	0	0	0	0
	AAEL000581	73	99	0	53	41	81	102	47	20	7	62	1	1	123	61	95	68	80	48	0	157	56	81	42	24	44	128	84	55	105	140	111	60	328	134	393	153	12	3	230	262	124	169	45	214	46	126
	AAEL000582	0	0	0	0	0	0	0	0	0	0	0	0	0	0	0	0	5	0	1	0	0	0	0	0	0	0	0	0	0	1	0	0	0	0	3	0	2	0	0	0	0	0	0	0	0	0	0
	AAEL000583	188	40	17.5	68	41	52.5	259	0	38.5	68	108	48	223	85	72.5	206	177	120	66.5	119	130	14	131	27	49	55	129	41	59	46	26	0	2	69	8	125	14	39	107	73	84	33	83	97	32	107.5	88
	AAEL000584	0	65	10	29	6	2	1	5	7	16	0	10	68	1	31	0	23	3	12	0	0	3	0	11	0	5	18	7	20	3	1	0	16	11	0	0	0	7	0	4	0	3	6	7	7	6	24
	AAEL000585	2	4	2	36	51	4	6	1	4	8	2	4	4	5	10	7	3	9	4	9	6299	5232	4288	3115	2285	2308	5444	7	3	4	0	20	37	4	5	7	4	6	1	1929	6392	2171	5246	3381	3596	3409	3854
	AAEL000589	372.5	315	365	433	175	155	819	515	280	179	378	509	564	920	522	992	328	719	542	436	358	164	272	178	99	264	352	209	289.5	403	208	83	226	288	67	274	84	171	406	223	363	110	156	148	281	166	97
	AAEL000590	122	127	243	611	334	379	615	301	307	75	232	180	18	270	211	176	57	137	263	340	117	34	91	35	77	73	42	216	296	172	40	141	80	248	10	69	16	171	135	29	168	19	30	60	36	37	29
	AAEL000593	192	22	9	88	28	96	124	216	141	115	126	165	103	104	66	107	86	167	54	7	302	140	211	90	103	84	290	66	35	79	24	185	110	92	79	93	138	58	21	52	108	66	91	123	78	94	70
	AAEL000594	372	111	331	325	166	337	116	162	113	110	133	220	261	339	338	410	253	256	280	485	269	207	343	68	94	109	245	200	263	241	235	362	170	386	90	236	217	56	97	184	175	95	170	120	392	258	221
	AAEL000595	0	0	0	8	3	0	84	0	7	0	45	1	0	0	0	0	0	18	18	1	0	0	0	0	1	0	0	6	6	0	7	0	0	3	0	0	2	2	0	0	0	0	0	0	0	0	0
	AAEL000596	0	46	34	48	15	47	552	103	127	154	154	301	67	1	1	122.5	5	81	7	0	34	0	0	1	3	9	9	19	42	214	21	120	147	119	89	130	89	81	77	15	25	11	7	0	19	27	2
	AAEL000597	27	83	74	121	77	167	220	152	66	49	27	5	133	83	183	256	80	187	163	134	63	3	87	16	31	20	1	58	106	212	49	20	153	37	107	102	70	32	53	33	36.5	14	16	0	33	19	8
	AAEL000599	77	0	116.5	44	50	18	0	0	2	7	39	0	99	82	0	67	32	34	30.5	102	57	25	0	9	20	28	20	26	22	0	0	0	0	0	0	0	0	0	6	46	14	14	27	23	61	53	19
	AAEL000600	0	0	1	8.5	12	0	0	16	0	0	0	52	0	1	0	39	8	20	0	0	0	25	24.5	1	1	4	1	6	20	1	0	0	0	0	0	0	0	4	0	9.5	0	0	1	1	11	0	0
	AAEL000603	0	0	0	0	0	0	0	0	0	0	0	0	0	0	0	0	0	0	1	0	0	0	0	0	0	0	0	0	9	0	0	0	0	0	0	0	0	0	0	0	0	0	0	1	0	0	0
	AAEL000604	282.5	16.5	333	160	104	54	251	715	206.5	27.5	176.5	435	56	211.5	228	358	96	185	279	68	131	153	99	77.5	19	168	98.5	114	109	301.5	140.5	239	280	258	69	225	59	45	199.5	105	118.5	45.5	91	87.5	190	46	34
	AAEL000605	196	171	93	41	29	67	101	175	45	23	76	0	84	141	114	168	102	76	136	118	151	75	172	42	30	48	152	60	79	1	0	0	22	67	3	0	12	11	92	87	124	64	61	41	90	87	64
	AAEL000609	57	45	39	26	4	50	566	248	205	85	180	147	146	61	0	1	38	164	94	49	0	0	0	9	12	0	0	8	28	61	19	62	11	10	46	10	21	131	190	10	1	4	20	10	5	0	12
	AAEL000613	0	0	0	0	0	0	0	0	1	0	0	0	0	0	0	0	0	0	0	0	0	0	0	0	0	0	0	0	0	0	0	0	0	0	0	0	0	0	0	0	0	0	0	0	0	0	0
	AAEL000614	0	0	0	0	0	0	0	0	0	0	0	0	0	0	0	0	0	0	0	0	0	0	0	0	0	0	0	0	0	0	0	0	0	0	0	0	0	0	0	0	0	0	0	0	0	0	0
	AAEL000616	0	0	0	0	0	0	0	0	0	0	0	0	0	0	0	0	2	0	0	0	0	0	0	0	0	0	0	0	0	0	0	0	0	0	0	0	0	0	0	0	0	0	0	0	0	0	0
	AAEL000618	65	2	68	4	4	0	0	0	18	44	0	0	0	0	16	17	45	28	32	1	45	24	0	19	43	22	47	10	15	10	0	83	0	3	16	0	17	2	10	39	22	12	44	45	17	20	28
	AAEL000622	387	433	155	279	158	166	12	89	99	144	75	150	380	226	51	293	221	350	236	273	183	159	154	50	117	160	145	168	185	73	218	5	7	123	76	188	110	46	110	167	172	92	156	189	281	197	146
	AAEL000623	0	0	0	17	14	32	0	0	0	0	0	0	0	0	3	0	0	16	7	0	0	0	0	0	0	0	0	18	33	0	0	0	0	0	0	0	0	0	0	0	0	15	0	0	0	0	0
	AAEL000626	5	0	13	26	28	9.5	4.5	33	0	15	4.5	40	24.5	23	1	12	46	21	42	20	32	39	82	19	22.5	8.5	56	14.5	18	56.5	20	6.5	20	98	301	82	103	0.5	6	46	76	18	71	75	87.5	44	41
	AAEL000628	0	0	0	0	0	0	0	0	0	0	0	0	0	0	0	0	0	0	0	0	0	0	0	0	0	0	0	0	0	0	0	0	0	14	0	0	2	0	0	0	0	0	0	0	0	0	0
	AAEL000629	18	63	71	23	54	53	0	59	23	5	1	106	1	93	20	122	68	87	28	68	129	128	121	144	82	52	221	41	47	53	0	88	40	69	73	81	40	1	14	65	212	59	70	48	71	40	68
	AAEL000630	217	252	207	184	88	169	523	399	266	203	243	333	185	269	281	272.5	191	336	168	321	142	100	199	25	59	47	127	131	169	126	44	74	62	61	95	80	80	116	204	126	115	82	77	113	134	72	30
	AAEL000631	35	0	0	26	8	49	0	0	0	0	4	0	0	1	38	68	12	19	7	68	0	0	0	0	0	10	0	8	0	0	0	1	0	0	0	0	0	5	0	0	0	0	0	0	0	0	0
	AAEL000633	94	21	19	79	16	35	0	25	0	20	0	0	58	50	82	29	48	54	60	16	47	34	6	16	10	10	28	46	78	1	1	0	1	0	0	0	2	9	0	56	13	14	3	10	52	27	0
	AAEL000634	122	3	0	44	26	13	81	91	64	21	59	55	2	31	20	61	33	34	22	15	6	22	21	49	17	18	19	28	13	9	1	70	22	19	25	38	16	20	30	33	67	58	31	32	47	43	38
	AAEL000635	799	776	807	962	440	705	972	618	328	335	277	504	1402	1069	1016	1453	1143	1260	452	1683	807	638	620	373	277	203	761	560	795	564	305	599	313	443	393	364	617	265	185	515	450	352	566	424	895	516	348
	AAEL000636	942	542	1192	1005	717	583	100	627	95	144	60	156	89	394	249	119	1543	153	987	841	29	1	1	12	48	32	29	948	905	0	66	42	1	0	11	118	2	105	268	40	33	23	11	14	45	36	23
	AAEL000637	1	4	16	4	6	15	71	221	76	1	59	333	0	143	28	113	2	1	58	2	0	0	0	0	0	0	1	2	2	4	3	0	1	3	1	1	3	0	0	1	0	0	1	0	0	0	0
	AAEL000641	3202.5	2171	3070	3879	2207	1754.5	443.5	571	746	612.5	708	544	5928	5106	4855	4695.25	5328.5	4592.5	2533.5	4977.5	17127	14094.5	19629.8	9016.75	5969	6281.75	17222.5	2234.5	3418.5	1051.5	686.5	1033	870.5	3232.5	487	2707	789.5	437	777.5	7627.5	10330.5	6149.25	7153	6848.75	8676.5	7196.5	7435.5
	AAEL000642	1310	624	1898	2552	927	957	187	127	123	3	104	1	1355	762	773	506	2416	378	15	1899	103	119	115	136	89	48	207	1550	1035	75	7	0	154	134	56	123	117	38	25	355	98	185	175	287.5	333	298	196
	AAEL000643	252	57	47	117	83	161	55	98	13	29	2	6	78	64	102	241	67	53	69	53	130	39	35	17	6	19	45	86	89	90	39	120	49	85	15	73	26	33	12	88	40	42	84	41	123	86	57
	AAEL000644	38	38	0	56	15	22	12	55	22	14	1	0	51	1	109	60	16	33	64	1	56	44	51	3	24	14	46	24	37	303	138	374	175	58	57	76	101	16	10	43	46	50	34	23	67	59	8
	AAEL000645	114	9	21	37	23	58	0	47	13	14	1	0	50	136	64	14	51	16	13	33	54	17	43	3	17	5	46	23	34	178	152	241	105	120	312	98	231	1	19	33	41	14	35	34	72	44	13
	AAEL000646	0	0	0	0	0	0	0	0	0	0	0	0	0	0	0	0	0	0	0	0	0.5	0	1	3	0	0	0	0	0	0	0	0	0	0	0.5	0	0	0	0	0	0	0	0	0.25	0	0	0
	AAEL000647	312	77	504	370	518	237	6772	4079	7494	3351	6697	3652	14	11	13	28	144	41	34	495	6	7	0	10	39	11	0	204	639	14643	4938	9318	8305	5507	571	3894	984	5140	5544	18	32	18	7	6.5	13	18	24
	AAEL000649	0	29	28	46	32	11	414	22	119	72	104	276	59	34	82	84	14	54	149	0	6	2	112	73	18	31	2	10	43	118	1	1	56	21	57	35	66	63	86	66	6	7	47	23	21	23	39
	AAEL000650	59	53	228	119	205	40	78	114	72	261	130	211	130	158	109	128	203	247	119	232	0	0	0	8	0	0	0	131	95	60	62	136	16	2210	1147	1642	1818	99	84	254	97	112	4	141	159	207	82
	AAEL000651	0	0	0	0	0	0	113	75	62	35	40	0	1	0	0	0	5	0	0	22	0	0	0	0	1	0	0	0	0	33	106	2	87	6	7	7	29	69	48	0	0	0	0	0	0	0	0
	AAEL000652	0	0	0	0	0	0	0	0	0	0	0	0	0	0	0	0	0	0	0	0	0	0	0	0	0	0	0	0	0	38	48	0	1	0	2	0	1	0	0	0	0	2	0	6	0	0	0
	AAEL000654	387	102	459	562.5	279	404	5.5	266.5	151	64	76	2.5	500	1061	860	985	472.5	494.5	355.5	574	638	888.5	831.5	548.5	308	490	658.5	356.5	460.5	169.5	67	30.5	73	363.5	23.5	218	33	75.5	209.5	390	326	303	383.5	305	381.5	238	424
	AAEL000656	61	179	195	147	80	54	0	74	10	13	81	8	39	0	59	25	29	84	51	58	89	40	66	23	11	79	82	103	136	29	44	40	73	49	4	1	15	24	16	86	71	16	47	93	110	40	27
	AAEL000658	0	8.5	0	6.5	0.5	7.33	0	85.33	0	0	15.17	9	0	0	14.5	6.5	9	2.5	0	22.5	0	0	0	0	0	0	0	5.5	0.5	0	0	0	0	0	1	6.5	1.5	6.5	7	8.5	0	2	0.5	0	12	9	7.5
	AAEL000659	13	0	36	19	3	31	16	2	13	0	2	0	29	0	25	4	13	12	4	45	11	61	67	22	17	16	29	23	22	44	34	2	19	11	54	28	26	9	0	36	7	30	23	22	26	28	0
	AAEL000660	117	112	10	112	73	61	170	0	20	2	34	98	205	141	123	148	116	167	58	38	59	19	55	44	23	24	62	31	95	54	73	47	54	38	60	46	68	18	9	91	44	41	71	52	63	60	40
	AAEL000661	42	84	75	87	21	38	259	110	6	7	9	0	0	0	54	81	5	65	54	21	103	14	12	4	7	18	16	39	44	66	82	27	31	10	4	0	6	21	0	33	21	4	40	26	15	21	1
	AAEL000663	197	345	513	249	142	127	494	332	389	256	289	366	0	168	204	357	86	546	992	395	388	80	448	237	72	185	222	140	312	482	305	532	579	915	212	512	271	150	190	85	197	147	265	218	118	242	145
	AAEL000665	69	15	45	66	15	88	29	18	30	49	21	53	28	16	13	5	25	4	9	20	8	10	102	142	0	2	22	19	44	0	0	0	0	0	0	7	0	25	15	1	5	2	0	1	6	6	5
	AAEL000666	52	57	47	149.5	87	92	115.5	56.5	89	74	20	96.5	301	45	85	60	113.5	145.5	55.5	117	113	124.5	241.5	77.5	52	45	125	125.5	83.5	300.5	62	185.5	184	181.5	269.5	306.5	321	41.5	41.5	45	140	82	74.5	43	118.5	44	89
	AAEL000667	0	0	0	0	2	0	0	0	0	0	43	0	0	0	0	0	0	0	0	0	0	0	0	0	1	1	0	0	0	961	246	541	658	147	24	16	57	6	2	2	0	0	1	0	1	0	2
	AAEL000668	265	110	165	173	332	91	89	85	56	64	37	176	216	47	84	107	209	207	161	198	105.5	114	114	88	74	97	125	169	177	64	5	1	51	148	96	211	108	28	65	507	377	178	223	162	360	512	456
	AAEL000669	163	59.5	420.67	263.5	116	71.5	358.17	328.67	184.5	100	168.5	301	134.83	181.67	180.83	475.5	159.5	163.5	29	31.5	1	16	3	25	17.5	14	14.5	108	138.5	812.83	696	1017.33	657	632.33	168	539.47	259.67	148	133.83	24.5	10.5	9.5	26	22	29.5	76.5	0.5
	AAEL000670	446	304	714	376	229	291	1099	705	551	179	255	397	442	537	252	511	195	79	23	340	86	110	156	51	91	70	121	160	219	345	225	977	266	443	476	429	848	166	190	131	144	45	120	105	229.5	276	60
	AAEL000671	6	0	92	16	7	20	0	0	7	6	0	0	0	54	17	17	21	16	9	1	6	0	6	1	9	11	23	17	14	0	0	1	14	0	0	0	0	2	3	17	0	4	7	13	19	14	0
	AAEL000672	171	279	245	257	164	296	169	33	45	88	88	125	288	581	369	323	371	211	183	550	621	300	267	178	241	287	383	237	287	171	122	70	114	105	57	130	62	66	81	492	510	214	387	522	887	465	364
	AAEL000673	257	389	251	265	199	41	189	105	133	45	44	0	331	24	184	176	219	205	133	213	138	56	170	111	64	70	101	141	190	204	97	10	19	124	30	74	96	43	116	201	78	77	132	79	166	85	113
	AAEL000674	145	142	228	283	116	206	0	0	49	3	2	104	90	144	147	135	130	61	67	272	611	310	171	203	134	150	384	99	230	22	55	86	54	45	18	85	42	26	16	174	187	182	114	181	329	264	216
	AAEL000677	327	230.5	387	402.5	134.5	233.5	135.5	22.5	108	87.5	142	118	525.5	479	425	388.5	439	364	67	555.5	615.5	354.5	375	149	253	122	523.5	305.5	334.5	284	86.5	295.5	161	303	465.5	280.25	375	51	49.5	213	172	157	209.5	234.5	430	387	301
	AAEL000678	0	0	0	0	0	0	0	0	11	0	25	0	0	0	0	1	0	0	0	0	0	0	0	0	0	0	0	0	0	0	0	0	31	33	0	0	0	18	0	0	0	0	0	0	0	0	0
	AAEL000679	204	191	221	216	121	133	217	248	92	79	124	141	294	222	297	171	149	197	136	291	243	39	392	109	62	46	194	87	198	171	116	153	105	207	759	208	418	33	100	173	124	118	138	94	294	149	80
	AAEL000682	160	136	141	106	71	110	25	1	53	73	4	55	62	191	53	84	119	88	285	85	192	152	122	57	50	62	67	88	66	73	82	63	126	108	22	81	40	28	0	49	45	23	34	120	144	124	12
	AAEL000683	1	156	204.5	184.5	136.5	111	0	0	1.5	6.5	0	0	656.5	1174.5	526.5	595.5	372.5	199	276	364.5	135	9.5	0	10	1	60.5	80	125	197.5	0	0	0	0	9	0	0	0	4	31	12	4	16.5	8	8	36	0	0
	AAEL000685	101	146	77.5	95.5	34.5	38	29	0	48.5	12.5	88	117	378.5	406.5	255.5	194.5	163.5	49	93	143.5	114	63.5	207	58	11	43.5	55	53	60.5	215	0	151	17	74	4	57	8	28	17	72	57	42.5	33	81	71	107	32
	AAEL000686	0	0	0	0	0	0	0	0	0	0	0	0	0	0	0	0	0	0	0	0	0	0	0	0	0	0	0	0	0	0	0	0	0	0	0	0	0	0	0	0	0	0	0	0	0	0	0
	AAEL000687	21	62	141	36	7	40	0	0	37	92	107	1	0	11	29	32	42	20	0	0	120	22	101	68	38	41	130	25	5	36	44	0	19	25	28	39	43	81	82	2	70	13	25	31	0	10	41
	AAEL000689	0	28	0	17	1	9	94	160	85	142	115	220	0	0	0	0	4	1	0	2	0	0	0	0	0	0	0	10	0	41	19	0	0	1	14	8	18	63	18	53	13	5	34	55	134	72	24
	AAEL000690	0	0	0	0	0	0	107	110	74	271	64	50	0	0	1	0	0	5	0	2	0	1	0	0	1	1	0	0	0	71	23	127	84	97	34	127	63	68	106	0	0	0	1	1	0	0	0
	AAEL000692	15	0	45	35.5	40	5.5	16	69	14	5	17	0	12	1	13	30	35	29	5	42	136	92	199	54	58	42	124	17	50	1	2	72	12	31	41	8	40.5	9	52	97	99	66	88	98	208	127	113
	AAEL000694	22	43	25	3	1	44	302	53	16	1	97	209	80	0	14	219	3	1	97	0	0	0	0	0	3	0	0	3	5	6	0	0	0	0	1	4	2	0	0	0	0	0	0	0	0	1	0
	AAEL000697	44	83	16.5	38.5	17.5	16.5	21	5.5	0	0.5	15.5	2	163.5	51	63.5	22	39.5	24.5	15	69.5	80	25.33	35.5	27.5	24	10.5	29.5	25.5	27.5	35.5	15	1	0	25.5	34	35.5	28	6	7	28	17.5	22.5	10	28	69.5	6	49.5
	AAEL000698	2	2	2	1	0	2	81	1	15	36	42	0	0	1	41	28	1	8	11	1	1	0	0	0	0	0	0	2	3	1	0	0	1	2	2	2	2	5	0	10	1	4	0	7	1	0	12
	AAEL000699	2	24.5	13	23.5	18.5	6.5	1	1	4	3.5	20	0	94	9.5	68	70.5	35	50.5	39.5	38.5	152	55	59	30	19	24	83.5	16.5	46	7.5	0.5	2.5	55.5	38.5	28	80.5	30	2	8	22.5	13.5	45	27	60	26	14.5	49
	AAEL000701	191	144	314.5	294.5	133.5	287.5	162	155.5	50	56.5	127.5	87	455.5	339	471.5	401	345.5	197.5	86	479.5	449	191.67	335.5	170.5	123	72.5	309.5	123.5	255.5	106.5	111	169	127	201.5	475	209.5	426	41	51	104	176.5	87.5	105	117	179.5	115	155.5
	AAEL000703	2435	1838	2917	2745	1633	2602	7261	9236	4385	3016	3847	6858	4219	2952	2785	5082	2280	2717	1349	3561	4992	2999	5658	4904	1717	3266	5921	2059	2197	2147	904	1177	1412	780	58	471	72	2357	4464	5658	4321	2932	4201	5142	6000	5375	2657
	AAEL000704	154	78	76	184	109	100	901	714	563	386	573	622	167	230	180	690	151	631	337	69	86	24	30	30	49	51	57	84	128	591	533	648	561	268	178	297	243	109	401	28	34	26	37	35	57	30	61
	AAEL000705	0	37	44	11	17	28	452	159	127	50	139	76	1	1	163	66	64	22	14	45	0	0	0	0	1	1	14	72	10	431	93	305	208	173	198	75	236	23	87	0	1	1	9	0	4	2	0
	AAEL000706	927	685	550	811	587	564	152	402	211	319	213	648	658	899	676	1147	930	564	1078	693	593	723	1169	344	310	277	475	560	714	675	485	536	633	594	56	640	112	145	324	429	594	406	299	566	526	473	455
	AAEL000707	73	156	5	118	74	62	1	283	152	1	0	95	208	68	106	106	152	63	48	159	401	64	139	64	78	63	135	83	71	63	66	95	2	78	10	73	11	22	33	50	99	48	26	109	187	103	89
	AAEL000708	59	91	37	81	45	42	2	150	31	16	1	0	24	147	184	138	72	121	45	267	386	186	44	109	124	76	299	75	74	5	45	114	150	65	70	111	123	17	61	48	98	36	102	79	104	102	134
	AAEL000709	561	177	316	336.5	313	293.5	353	296	345	324	259	542	93	333	133	390	257	425	1687	504	364	205	381	194	85	87	174	277	288	722	284	239	573	274	70	403	92.5	222	320	256	163	104	156	228	168	236	160
	AAEL000713	2726	2774	2763	2483	1846	1694	6706	6640	3942	2866	3780	5269	3142	3938	3550	9201	2953	8361	3285	3061	2711	1984	4907	2557	1294	2861	3504	1989	2135	3288	1238	1296	2069	3658	1166	2979	1496	2160	5473	3381	2758	1736	2810	3204	3652	2855	1892
	AAEL000714	47	3	0	7	13	1	185	106	88	75	75	1	1	50	0	66	23	20	0	3	0	0	21	0	0	5	21	8	9	209	105	240	206	86	28	44	53	45	45	3	0	0	0	0	6	0	0
	AAEL000715	217	72	170	241	96	51	73	97	38	34	29	95	137	111	67	94	152	6	50	477	39	17	23	13	4	9	24	110	128	0	48	117	0	26	4	0	13	25	17	41	26	23	60	99	95	71	12
	AAEL000716	1	24	0	24	31	7	122	0	103	187	87	156	1	0	0	217	20	103	13	13	81	26	0	17	1	15	39	25	13	19	47	1	62	64	7	59	41	110	58	16	26	23	70	29	37	9	28
	AAEL000717	158	135	245	162	75	24	0	0	1	6	6	0	289	166	111	144	126	118	114	184	155	40	200	27	13	36	30	98	170	0	0	0	14	12	9	0	0	7	0	58	47	15	23	68	77	41	46
	AAEL000719	331	276	291	259	153	132	44	29	157	90	278	107	380	359	242	279	260	205	185	511	138	146	242	74	88	84	110	178	209	252	189	86	158	245	135	201	104	151	49	120	64	65	99	63	161	138	35
	AAEL000720	11	57.5	64	54.5	42.5	18.5	12	1	4	6.5	0	1	33	49.5	81	42.5	90	49.5	30.5	50.5	87	17	86	7	26	12	56.5	25.5	56	22.5	8.5	17.5	30.5	28.5	99	24.5	44	2	19	35.5	47.5	26	18	28	55	45.5	44
	AAEL000721	0	2	0	13	7	0	1	0	7	0.8	0	0	1	0	1.2	1	0	0	3.33	0	0	36	0	3	0	2	3	1	11	1	0	5.5	0	26	8	48	1	9	14	4	0	5	0	1	3	0	0
	AAEL000722	27	9	30	37	30	23	0	2	31	1	9	37	79	82	75	31	28	52	47	24	45	29	69	59	36	12	81	19	38	26	7	33	48	44	109	48	89	3	20	55	83	59	72	57	54	89	68
	AAEL000723	79	6	1	2	3	15	0	0	0	0	0	0	96	0	22	130	6	1	29	1	0	0	3	0	0	0	0	7	1	0	4	0	0	0	0	0	1	4	0	0	0	0	0	0	0	0	1
	AAEL000724	140	111	166	154	58	85	54	82	37	33	7	45	124	291	226	136	196	178	70	228	47	39	100	32	22	32	42	84	143	178	113	64	56	112	125	112	329	26	45	77	135	52	57	98	168	122	63
	AAEL000725	14	12	17	8	7	38	238	110	45	2	78	33	143	32	121	205	3	1	163	5	3	0	0	0	0	0	0	10	5	13	5	0	2	3	3	2	1	1	0	0	0	0	2	0	0	0	0
	AAEL000726	0	0	0	1	0	0	0	0	0	14	0	0	0	1	0	0	0	0	0	0	0	0	0	1	0	0	0	0	0	60	2	7	11	595	704	445	603	9	36	0	0	0	0	0	0	0	0
	AAEL000729	227	137	128	132	108	183	650	250	224	120	169	303	289	262	195	535	174	438	370	63	1	10	28	26	16	30	11	107	143	314	80	153	161	117	82	73	127	101	164	17	11	13	43	41	32	30	12
	AAEL000730	205.5	105	202.5	181.5	105	76	51	48	90.5	102.5	58	0	366.5	255.5	147	182.5	153	88.5	77.5	191.5	194	100	139	56	81	87	208	136	165	129.5	2	133	89	12.5	22	17	12	28	36.5	126.5	121	77	161.5	153.5	198.5	110.5	71
	AAEL000732	0	0	0	0	0	0	0	0	0	6.5	0	0	0.5	0	0	0	0	0	0.5	0	0	0	0	0	0	0	0	0	0	23.5	0.5	0	0	524.5	113.5	594	260.5	2	16.5	0.5	0	0	0	0	0	0	0
	AAEL000733	98.5	151.5	250.5	148	119	154	74	62	2	32	18	0	1	1	1	1	9	0	30	236	1	62	267	335	16	21	34.5	82	92.5	0.5	0	0	0	28	40	23	32	10	0	1	10	3	0	25	30	0	0
	AAEL000735	124	103.5	10	222.5	141	117.5	10	5	7	39.5	31	2	300	377.5	309	333.5	315	237.5	44.75	356.5	293.5	170.5	225	230.5	97.5	108.5	167.5	205.5	261	61	0	0.5	65	57.5	4	76	9	19	3.5	420	661.5	253	656	372.5	781.5	648	530.5
	AAEL000739	9	54	40	8	8	92	382	230	92	16	102	0	47	99	130	429	2	0	146	4	6	1	2	0	2	1	1	5	18	15	8	0	3	8	12	9	8	8	1	1	0	1	1	14	5	1	1
	AAEL000744	2994.5	2795	3240.5	3055	2019	2151.5	3066.5	2632	1541	1544	1685	1843	5010	4573	4678	7867.5	3187	7495.5	2573.25	4710.5	508	523.5	1608	666	372	497	1178.5	2393.5	2608.5	580	339	236	616	126.5	56	45	78	816	1649.5	3013.5	2566.5	1073	1501	3522	3070	3654.5	1738.5
	AAEL000746	985	491	908	1426	630	725	105	488	239	137	89	8	2141	1323	1473	1177	2147	1047	399	2146	7053	4855	9910	4032	2315	1556	6205	796	1154	556	189	303	244	355	192	280	397	142	123	2987	4634	3814	4027	3360	3420	4004	4743
	AAEL000747	7	19	0	19	18	17	15	0	35	0	4	2	50	0	1	6	21	32	14	0	57	12	44	0	0	9	7	13	25	41	0	0	21	0	4	11	8	7	20	0	1	1	0	5	12	9	0
	AAEL000748	0	0	0	0	0	0	0	0	0	0.33	0	0.33	0.33	0	0	0	0	0	0	0	0	0	0	0	0.33	0	0	0.67	0	62.83	0	0	40.83	284.66	17.67	167.96	49.5	0.33	0	0	0	0	0	0	0.5	0	0
	AAEL000749	0	0	0	2	0	0	0	0	0	44	0	3	1	2	0	0	1	2	1	0	0	0	0	1	0	0	0	0	3	120	143	92	80	2863.5	4362.5	2265	3306	40	52	2	0	0	3	8	0	0	0
	AAEL000750	199	338	182	363	157	266	74	84	64	61	30	33	230	110	313	411	284	184	174	595	257	231	379	111	161	98	313	232	381	183	146	0	105	62	15	66	15	44	104	268	258	149	159	208	393	235	124
	AAEL000751	7.5	6.5	30.5	17.5	7	9	86.5	0	37	3.5	24	0	15	66.5	36	69	17	12	53	13	19.5	9	7	15.5	4.5	4.5	9	17	12.5	2	0	0.5	1	3	2	6	0	1	0	17.5	35	11	39	23.5	34.5	33.5	32
	AAEL000752	1029	656	378	748	556	469	792	1236	331	424	261	1033	767	1084	845	1478	631	1501	938	856	273	330	628	200	143	269	334	618	589	395	249	241	264	666	107	474	121	281	645	305	284	167	339	244	428	288	282
	AAEL000753	461	395	456	390	247	307	1300	1434	928	1347	1555.5	1063	707	672	682.5	491.5	578	473.5	186	384	987	466	990	379	366.5	149	947	237	459.5	831.5	717	1128	743	1488	4490.5	1728	2735.5	352	438	606	762	544	500	466	340	694	679
	AAEL000755	43.5	48	70.5	88.25	51	39.5	6.5	12	10	3	13	8	26.5	9	31	23	19	21.5	11.5	49.5	23.5	13	11	3.5	5.5	4.5	12.5	23.5	51	14	6.5	19	2.5	29	17.5	25.5	13	4	4	14	19	8.5	12.5	7	11.5	7	9.5
	AAEL000757	54	71	37	38	44	44	77	69	27	37	85	117	74	31	155	325	162	168	64	80	244	128	78	98	98	16	59	59	79	211	51	203	173	497	250	276	444	51	44	244	177	111	175	173	175	173	138
	AAEL000758	2314.5	1994	2051	2775.5	1216	1804	1867	1397	1087	775	830	2484	2580	2231.5	1291	1867	2187	1201	1360	2798	2147	2150	2744.5	1249	1020	1565	2626	1790	2209	1190	675.5	377	844	1036.5	148	1309.5	241	566	927	1796	1790	1029	1736	1815	2810	2230	1495.5
	AAEL000759	105	48	76	145	135	96	376	181	355	184	159	253	137	99	52	310	156	294	1077	149	270	232	474	165	27	233	371	137	146	10	33	147	10	49	7	85	15	153	242	214	184	156	100	117	69	180	91
	AAEL000760	133	2	61	51	90	5	0	73	50	64	2	132	84	173	71	77	102	193	80	28	110	38	97	37	46	45	98	73	71	10	50	45	41	256	116	170	167	62	71	130	153	55	82	134	184	70	159
	AAEL000762	1	0	0	0	1	0	305	221.5	100	126	150	408.5	3	0	42	34	0	124	19	0	1	0	2	0	0	1	0	1	0	42	25	0	2	1	23	25	38	123	135	0	0	0	0	0	0	0	4
	AAEL000769	1	2	3	0	1	0	0	10	0	5	0	0	3	6	1	1	0	0	1	0	0	0	10	0	0	1	3	1	0	3	0	1	0	3	0	1	1	3	0	0	18	2	0	1	0	0	0
	AAEL000770	637.17	208.33	625.67	699.33	416.33	330.67	986.5	1486.67	682.5	513	509	1897.5	181.33	966.67	615.33	1325.5	479.67	1251.83	1128	618.33	255.5	261.33	299	171.17	97.33	521.33	332.67	446	461.5	407	353.17	387	525	430.5	69	233.17	103	418.67	880.5	312.33	290.67	118	218.83	274.33	299.67	219	186
	AAEL000776	0	0	0	0	1	0	14	0	0	0	0	50	0	0	2	2	0	0	0	0	0	1	5	0	0	0	1	0	0	14	8	0	0	9	4	12	12	12	1	0	4	0	0	0	0	1	1
	AAEL000780	0	42	4	33	27	0	169	0	35	58	45	0	1	95	61	138	4	71	44	58	0	5	0	0	0	1	2	10	17	0	32	0	0	7	0	0	3	23	127	20	0	0	0	0	10	9	6
	AAEL000781	103	0	1	27	12	0	120	0	0	2	0	0	0	0	0	0	26	35	0	20.67	29	26	51	7	14	4	19	12	4	5	0	0	2	2	2	1	0	7	34	4	21.67	10	0	12	42	12	31
	AAEL000782	79.5	68.5	99	102.5	35	123.5	24.5	36	17.5	12.5	33	90	139	22.5	113.5	61.5	93	87	46.5	176	126	139	78.5	55.5	92	32	91.5	37	65.5	64	1.5	45.5	51.5	48	89	90	72	8	16	42.5	52.5	38	49	80	125.5	90.5	83.5
	AAEL000785	150	45	150	90	40	71	24	49	34	15	7	58	154	18	68	79	72	203	74	91	122	51	45	22	21	29	65	41	74	84	55	0	38	44	98	47	83	19	50	21	31	10	37	57	53	27	61
	AAEL000786	259	3	159.5	540	541	44	138	160	94	603	153	3	106	188	330.5	498.5	756.5	1950	34	469	538	602	651	582	400	461	631	485	350	215	17	175	94	1543	686	1276	1504	350	843	1267	1227	912	488	985.5	860	1715	1169
	AAEL000787	0	54	59	67	32	53	1	59	15	5	16	0	44	0	152	104	112	60	36	206	75	111	62	15	27	13	120	87	65	31	0	0	1	32	15	20	23	9	22	45	79	10	50	51	83	88	80
	AAEL000788	38	109	52	158.25	86	87	337.5	175	122.5	128.5	201	43	77	151	48.5	126.5	101	128	171.5	157.5	1	35	0	16	26	28	44	66	101.5	124	11	53	96	11	7	9	8	97.5	261.5	28	36	21	11	32.5	66.5	1	24
	AAEL000791	1356	985	1027	814	445	749	1583	1261	1008	951	798	1106	1817	2043	2613	3599	1749	3178	860	1502	946	844	829	428	397	295	975	637	995	815	535	421	419	867	1188	699	1363	630	679	523	779	526	495	520	710	908	691
	AAEL000793	0	0	0	12	0	0	3	0	0	4	0	12	1	17	0	0	0	7	8	1	0	0	0	19	0	0	0	13	3	107	34	0	0	11104	24487	12068	20818	61	33	4	3	0	3	6	4	0	0
	AAEL000795	2023.99	2073.49	2317.99	3513.49	1989.99	2178.99	4436.98	2660.49	2461.24	1828.49	1845.99	3131.49	3088.49	3680.48	3112.99	3446.49	3593.99	2546.99	1637.49	3893.48	1641.49	919	1311.49	611	419	436	1035.5	2186.49	2713.99	2251.99	672.5	1511.49	915.5	3016.24	860.5	2211.99	1415.99	1011	1448.49	1746.49	1421.99	557.5	1165	1360.99	2294.49	1269.99	857
	AAEL000797	3131	2868	2951	4854	1051.5	3879	776	149	624	369	720	217	213	220	303	146	541	133	132	834	1	1	1	3	3	1	2	866	1809	119	0	38	86	83	8	75	26	463	292	14	0	0	3	1	11	28	0
	AAEL000800	80	2	8	10.5	5	8	0	8.5	1	0.5	0	10.5	3.5	3.5	13	2	4.5	12.5	16	4.5	551	277	243	180.5	191	85.5	235	5.5	5.5	54	18	3.5	3	85.5	30	76	37	1.5	2.5	121.5	296	175.5	185.5	196	182	170.5	317
	AAEL000801	6	274	344	35	74	203	4	9	31	4	3	0	7	10	5	6	71	6	2	513	1284.5	1516.5	5425.5	844	1065	487	2943	343	89	10	4	6	9	5	1	7	4	5	4	985	1431.5	937	1253.5	842	1109	1028	781
	AAEL000802	104	102.5	72	87	66	120.5	68	124.5	54	52.5	42	125.5	145	241.17	61.5	210.5	113.5	150.5	133.5	174.5	207	38.5	1.5	127.5	55	76.5	137	72	123.5	50	0.5	2	93.5	14.5	6	22.5	5	27.5	18	50.5	83	57	60	63.5	65	105	27
	AAEL000803	68	139	51	70	49	22	140	1	35	44	0	181	62	161	24	45	13	41	56	21	12	17	0	14	3	22	0	23	81	158	12	0	49	0	14	1	3	12	91	49	33	7	11	18	40	43	18
	AAEL000804	143	347.5	475	335.5	218	266	474	491.5	354.75	162.5	219	318.5	360.5	450.5	287	413.5	229	260.5	263.5	288.5	156.5	186	193	85	95	102	146	250.5	248.5	210.5	60.5	298.5	79.5	346.75	115.5	206	118	142	194.5	149.5	163	95.5	127	153	198.5	125	85
	AAEL000805	167	180	351	329	132	220	197	89	136	62	168	76	163	525	212	666	188	299	384	185	194	132	100	24	68	188	50	112	337	372	54	47	94	82	11	126	21	19	162	114	117	51	79	130	165	90	126
	AAEL000807	53	128	98	298	195	170	89	0	168	217	209	1	413	120	189	368	271	238	319	398	561	212	453	345	257	290	466	168	278	170	6	260	8	291	19	106	24	39	2	428	496	255	252	448	392	427	342
	AAEL000808	0	0	0	0	0	0	0	0	0	0	0	0	0	0	0	0	0	0	0	0	0	0	0	0	0	0	0	0	0	0	0	0	0	0	0	0	0	0	0	0	0	0	0	0	0	0	0
	AAEL000809	0	0	0	17	25	13	0	1	18	11	27	50	256	255	92	246	86	68	21	41	0	34	0	0	0	5	55	17	50	117	0	0	0	0	4	0	0	19	0	0	0	0	0	0	0	3	0
	AAEL000810	72.5	87	64	22.5	45.5	3	256.5	44.5	46.5	35.5	39	12	1	12	147	136.5	42	58.5	133	5	1	0	43	19	10	22	0.5	60	33	136.5	0	9	21.5	21.5	0.5	20	5	27	141	16	16	8	10	0	17.5	0	0
	AAEL000811	48	61	0	47	25	12	12	0	29	21	28	77	102	1	8	0	3	3	14	2	101	35	1	2	0	12	27	35	54	0	0	0	0	14	0	76	3	9	78	12	42	17	25	1	0	0	24
	AAEL000812	244	112	96	119	75	197	329	0	83	81	110	29	1	67	31	111	35	89	93	30	9	1	108	31	88	35	147	143.5	78	76	56	1	62	61	10	162	18	86	40	38	101	53	60	34	11	40	33
	AAEL000813	64	0	0	72	6	79	1	0	0	1	0	0	0	0	0	0	0	0	0	0	283	51	42	64	98	39	38	1	21	1	0	1	0	0	0	0	0	2	0	0	76	1	0	0	1	0	40
	AAEL000815	104	85	80	94	58	65	62	132	104	140	58	151	104	168	96	198	57	125.5	150	59	7	19	0.5	21	13	40	44.5	85	60.5	18.5	53	0	12	62	7	22	5	87	88	44	48	50	70	24	72	38	29
	AAEL000820	5	0	0	41	3	41	0	0	0	0	26	0	78	1	25	111	20	93	17	2	65	24	0	8	3	28	34	2	16	189	34	53	38	138	39	36	43	0	0	0	40	10	39	15	9	27	11
	AAEL000821	189	161	354	262	175	202	0	40	14	10	0	0	639	560	332	207	448	231	284	262	71	44	146	62	11	48	171	233	347	1	0	29	0	5	1	0	0	3	8	86	51	14	92	41	246	96	9
	AAEL000822	161.5	42.5	145	104	244.5	56.5	198	149	101.5	165.5	54	250	109	159	139	292.5	285	1095.5	399.5	80	98.5	75.5	121	121.5	25.5	105.5	137.5	141.5	206	143	21.5	31.5	167	88.5	10	159.5	33	114	156.5	116	115	81	42.5	141	134.5	118	65.5
	AAEL000823	3790	3372	4313	4640	2470	3083	2542	1717	2125	1617	1474	1587	4283	3506	4049	2727	5228	2933	1627	4164	5069	4133	6194	3008	2338	1131	5754	1886	3459	8243	4675	4500	4673	17016	29553	20054	25532	1116	993	4005	4734	2812	3516	3156	5193	4725	3270
	AAEL000824	354	178	82	203	107	208	134	578	203	165	58	321	166	301	55	153	124	125	103	81	176	79	56	51	29	99	119	99	187	3	1	0	39	52	21	15	30	102	146	77	58	18	99	40	87	94	56
	AAEL000825	94	128	81	104.5	58.5	59	90.5	98.83	60.67	61	53	49	222	112.5	79	116.5	114.5	152	181	111.5	146	114	39	44.5	58.5	37	119.17	83	111	120	43	195.5	99.5	53.5	7.5	31	10.5	30	53	58	95	71.5	54	93.5	75	136	26
	AAEL000826	0	0	1	1	1	1	0	0	0	0	0	0	10	0	43	38	22	0	10	0	0	52	0	12	0	20	2	1	4	0	0	0	0	0	0	0	0	0	1	0	0	0	0	0	0	0	0
	AAEL000827	0	0	0	0	0	0	0	0	0	0	0	0	64	0	20	0	0	0	0	0	0	0	0	0	1	0	0	0	0	0	0	0	0	0	0	0	0	0	0	0	0	0	0	0	0	0	0
	AAEL000829	57	0	0	29	28	0	0	27	25	20	1	1	0	136	80	16	91	86	2	1	43	0	0	49	27	23	9	26	36	80	37	264	69	99	37	117	96	10	43	20	92	28	95	67	12	56	14
	AAEL000832	109	56	222	103.5	61	129	0	147	37	24.5	0	67.5	46.5	7.5	162	75	100.5	41.5	75	134	328	179	177	92.5	87	62.5	215	70.5	69.5	4	62	24.5	0	47.5	17	19	4	23.5	37.5	93.5	23	68.5	75.5	131	113	85.5	46
	AAEL000833	0	1	0	8	0	0	34	0	18	1	81	3	0	36	0	16	0	0	0	0	0	0	0	6	0	0	1	1	0	0	0	0	0	7	0	0	0	1	0	3	11	0	0	0	5	23	27
	AAEL000834	730	997	846	1080	1276.5	469	90	2082	191	500	174	359	264	255	451	53	835	41	874	461	911	363	922	449	234	415	428	966	1225	515	210	29	201	989	108	847	200	114	362	150	59	318	160	176	61	633	226
	AAEL000835	0	0	0	0.5	0	0	0	0	0	0	0	0	0	0	0	0	0	0	0	0	0	0	0	0	0	0	0	1	0	0	0	0	0	0	0	0	0	0	0	0	0	0	0	0	0	0	0
	AAEL000836	146	0	61	32	31	21	61	0	14	34	8	139	1	0	19	66	64	30	2	33	98	23	261	63	10	30	76	43	49	1	48	42	0	28	3	0	1	6	27	85	40	13	2	62	68	78	31
	AAEL000837	0	0	0	0	0	0	0	0	0	0	0	18	0	0	0	0	0	0	0	0	0	0	0	0	0	0	0	0	0	0	0	0	0	0	0	0	0	0	0	0	0	0	0	0	0	0	0
	AAEL000839	479	366	911	749	426	335	213	21	23	69	19	132	808	341	375	447	690	195	261	928	505	356	278	77	193	268	403	561	380	16	26	16	26	43	17	38	23	29	154	460	226	120	271	429	794	354	237
	AAEL000840	82	1	28	52	19	100	615	298	479	353	250	649	102	164	44	324	46	319	295	160	213	87	98	58	22	54	85	44	63	215	184	72	119	161	49	83	57	235	492	52	58	24	46	42	85	24	74
	AAEL000842	0	1	2	13	1	17	1	1	7	89	2	1	60	1	1	0	51	72	9	3	802	336	530	778	376	173	1014	13	1	3	0	95	34	250	102	215	103	7	0	110	510	532	886	714	5	191	4
	AAEL000843	0	0	0	0	0	0	0	0	2	1	15	0	0	0	0	0	0	0	0	0	0	0	0	0	0	0	0	0	0	0	0	0	0	0	10	0	11	5	16	0	0	0	0	0	0	0	0
	AAEL000844	205.5	4.5	91	101	78.5	58.5	52	93	55.5	64.5	14	227	146	36	85	131.5	172	196.5	99.5	218	105.5	175.5	181	78.5	23.5	52.5	213.5	102.5	116	61	2.5	51.5	55	228.5	163	204.5	252	26	19.5	90	111	76	100.5	135	225.5	172	116.5
	AAEL000845	5	36	0	36	34	0	0	0	0	16	0	1	58	16	0	10	4	26	30	3	98	55	0	37	8	64	32	20	16	15	44	32	10	47	19	6	0	7	1	12	85	21	37	7	16	27	47
	AAEL000846	0	0	0	0	0	0	0	0	0	0	0	0	0	0	0	0	0	0	0	0	0	0	0	0	0	0	0	1	0	0	0	0	0	0	0	0	0	1	0	0	0	0	0	0	0	0	0
	AAEL000847	554	333	367	407	81	486	141	101	132	195	223	159	657	625	751	542	492	566	244	429	450	144	437	112	136	52	256	170	315	269	408	361	310	546	1555	827	1347	77	118	192	174	165	89	222	457	248	269
	AAEL000849	0	0	6.5	10	6.5	14	16	0	1	10.5	9.5	0	0	0	0	0	5.5	2.5	18	0	0	6.5	0	6	8	9.5	22	7.5	5	0	26	0	19	0	0	1	0	5.5	0	8.5	0	0.5	12	14	0	1.5	0
	AAEL000850	2	57	1	76	47	69	162	164	143	94	108	211	356	262	122	446	115	407	330	92	68	21	275	121	30	43	64	76	60	1	39	0	11	53	58	28	22	125	90	70	116	34	47	53	56	31	0
	AAEL000851	0	114	14	73	18	21	193	180	140	102	104	115	125	68	90	42	74	94	77	97	154	106	161	77	64	39	36	37	30	20	2	1	1	96	40	203	69	46	31	135	155	76	86	138	135	112	293
	AAEL000852	70	38.5	88.17	93.5	61.5	45	84.33	91	26.75	22.33	46.25	63.67	121.25	70.25	87.42	80.08	81.5	203.67	76.5	119.25	161.25	76.08	143.17	36.25	82.5	64.17	135.5	46.42	46.75	101.42	44.75	84.5	61.5	164.5	320.58	126	271.58	14.25	46.75	88	82	54.5	77.08	66.75	136.25	105.75	64.67
	AAEL000853	43	6	48.5	34.5	22	46.5	11.5	20.5	8.25	8	7.25	6	18.75	40.25	15.75	42.25	81	58.5	32	41.25	93.75	15.58	57.5	44.25	28	40	72	43.75	44.75	39.75	30.25	11	19.5	47.5	44.75	29	35.25	8.75	2.25	45.5	76	47.5	44.25	21.08	40.75	65.75	41
	AAEL000854	196	170	205	182	156	149	234	775	277	361	197	192	568	676	452	624	485	701	157	523	835	719	1248	374	498	250	1026	180	267	189	63	222	228	407	434	288	569	198	276	705	892	504	705	577	980	771	1009
	AAEL000855	130	52	8	177	77	98	26	128	138	75	141	176	360	182	130	109	167	387	234	223	233	121	257	196	115	119	206	172	164	22	0	2	91	54	3	0	4	115	52	164	150	141	213	160	131	115	284
	AAEL000856	107	230	307.5	313	166	366	226	614.5	815.5	331	501	867	223	1	129	389	206	149	112	242.5	33.5	92.5	31	41	35	130	74.5	215	330	149.5	62	1	78.5	84.5	13.5	151	13	221.5	556	61	166	44	189	137	129.5	74.5	53
	AAEL000857	228	204	333	140	124	241	278	446	117	184	131	542	166	194	139	359	178	358	170	251	81	155	169	88	19	102	60	134	158	105	92	5	30	57	22	59	33	76	273	97	117.5	34	80	93	173	146	82
	AAEL000859	13941	10610	13119	23647	12098	11352	1219	2251	1164	1092.5	495	1016	6710	5315	4707	4231	18725	2816	5240	20486	2207	1255	2313	861	515	605	3252	14779.5	13875	399	13	313	297	443	154	431	219	684	1231	1410	1674	1233	2027	1869	793	577	2116
	AAEL000860	329	136	154	214	155	100	591	364	252	244	120	214	321	169	205	454	172	444	519	172	242	177	58	39	73	137	246	108	260	274	158	243	248	111	37	176	42	72	370.5	107	60	56	49	77	221	122	65
	AAEL000861	1.5	29.5	0.5	5.5	23	1.5	11	8.5	26.5	6.5	13.5	6	4	139	1.5	90.5	39	38	47.5	33.5	18	14	0	0	1	4	10	5.5	33	13	53	187	114.5	146	101	104.5	128	15	40	0	0	1	0	0	1	0	0
	AAEL000863	0	1	0	20	12	40	93	146	83	42	1	94	68	0	24	33.5	36	52	25	90	0	0	0.5	0	0	10	6	20	10	158	44	195	97	80	5	38	47	17	64	0	21	0	4	7	14	0	0
	AAEL000867	161	18	178	85	53	71	108	98	21	80	35	1	247	222	124	157	80	79	82	288	121	58	2	51	8	35	68	50	70	31	0	0	154	113	2	51	18	32	62.5	82	17	49	13	0	69	38	27
	AAEL000869	0	0	46	7	4	5	0	0	0	1	3	0	54	0	18	0	6	7	0	0	0	30	32	4	0	8	0	15	17	0	0	0	0	0	0	12	0	0	16	12	0	4	16	13	50	0	1
	AAEL000870	76.08	37.25	100.25	98.75	87.33	22.58	0	0	8	0	5	0	0	0	0	1.5	3	1	1	27.5	8.5	1	94.58	137.25	1.25	0.5	0	15.75	78	0	1	0	0	0	0	0	0	0	0	1.5	200.58	29.17	75.67	6	2.25	23	103.58
	AAEL000871	567	141	900	1048	489	606	87	48	7	14.5	4	24.5	2	0	26	1	79	0	69	27	66	29	2	2	3	7	9	236	308	2	0	0	0	1	2	0	0	7.5	5.5	14	19	5	31	10	2	37	19
	AAEL000873	0	0	0	0	0	0	0	0	0	0	0	0	0	0	0	0	0	0	0	0	0	0	0	0	7	3	0	0	0	0	0	0	0	0	0	0	0	0	0	0	0	0	0	0	0	0	0
	AAEL000874	486	296.5	213	363.5	191	168	257	44	283.5	104	80	147	115	43	39.5	182	147.5	142	252.5	281.5	4	11	107.5	49.5	24.5	58	16	171.5	255	1	60	0.5	85	24	4	0	2	43	111.5	106.5	44.5	22	96.5	54.5	129	54.5	28
	AAEL000875	206	110	170	143	70	70	110	117	33	25	40	0	250	218	224	161	157	100	47	151	51	69	181	52	66	37	101	91	106	172	69	257	83	106	37	145	181	18	52	50	124	30	65	64	161	98	94
	AAEL000876	0	0	0	0	1	0	117	0	47	38	15	105	0	0	0	0	0	0	0	0	0	0	0	0	0	0	0	3	0	0	0	0	0	14	0	0	0	8	16	0	0	0	0	0	0	0	0
	AAEL000878	171	66.5	105	210	259	278	1566.5	732.5	2685.33	403.5	1533.83	668.5	19	119	3	47	28.5	73	21.5	121.33	35	32	417	336	21.5	27.5	26.5	44.5	132.5	38	10.5	15.5	3.5	9.5	33.5	11.5	22.5	313.33	1213	3	607	86.5	204	16	5	57	302.5
	AAEL000881	0	4	1	14	6	0	1	0	1	0	1	1	0	1	0	0	3	0	1	3	167	13	241	150	111	42	89	2	8	3	0	0	15	0	1	0	1	1	0	123	271	418	188	105	31	29	339
	AAEL000882	0	1	0	1	0	0	186	552	73	52.5	64	537.5	1	0	0	0	0	1	0	1	0	0	0	0	0	1	0	0	0	0	0	0	0	0	0	0	0	41.5	115.5	0	0	0	0	1	0	0	0
	AAEL000883	342	469	330	547.5	283	369	1596	631	929	515	792	1451	710	651	642.2	986	449	727	833.33	779	779	392	596	305	191	462	626	335	421	514	369	287	435	235.33	14	160	21	407	850	345	332	203	311	310	287	379	282
	AAEL000885	8.5	11.5	43.5	11	6	7.5	3.5	71	1	1	3.5	0	7	7	12.5	2.5	17	5.5	0.5	20	29.75	23	8	7.5	24	11	11	13	8.5	1	1.5	0	1	3.5	1.5	0	0.5	3.5	2.5	5.5	1.5	5	6	7.5	3	1.5	2
	AAEL000886	4	0	0	2	3	0	41	6	27	28	77	25	0	5	0	3	4	0	5	1	0	0	0	2	7	2	0	4	1	2292	2365	2212	1619	481	4328	1006	2195	20	26	5	4	4	2	1	2	5	1
	AAEL000889	0	0	0	1	0	0	0	0	0	18	0	0	1	0	0	2	0	0	0	0	2	0	0	0	0	0	1	0	0	3	0	0	0	0	0	2	0	0	13	0	0	0	0	0	0	0	0
	AAEL000890	7076.5	3062	5320	8235.5	5219.25	10738	122	113	189	105	177	291	155	36	44	56	271	294	231	1312	70	39	1006.5	2128.5	44	34	46	3831.33	2712	34	0	5	3	5	4	10	8	42	204	32	435	168	95.5	22	21	37	176
	AAEL000893	4	176	143	104	67	57	0	59	27	59	13	1	75	137	81	160	84	60	34	16	129	11	14	46	35	87	72	98	74	156	18	1	47	3	5	72	12	13	11	97	52	44	80	131	91	58	25
	AAEL000894	0	0	0	0	0	0	0	0	0	0	0	0	0	0	8	0	0	0	2	0	0	0	0	0	0	0	0	0	1	0	0	0	0	4	0	0	0	0	0	0	2	0	0	0	0	0	0
	AAEL000896	12990.5	8894	12794	23194.5	11823.8	20417.5	32	48	45	91	30	19	752	240	196	217	2156	129	355	7099	147	100	467.5	940.5	88	52	70	9701	10962	16	5	7	8	9	15	9	10	31	36	167	1028	428	439.5	145	78	297	337
	AAEL000897	96	41	196	84	43	89	0	2	5	18	10	0	318	93	97	6	102	39	14	340	164	78	27	7	58	4	290	43	97	60	69	73	114	128	253	126	178	10	18	244	63	319	46	137	117	58	44
	AAEL000898	320.25	80.75	72	74	93	169	4	131.25	26	76	1	0	127	5.75	141	212	224.5	27	714	157.25	905	555.5	987.5	493.75	222.75	202	868.67	220	218.75	361	157	260	92.25	353.5	28	183.67	83	13	32	344	1073.25	512	341	277	125	661.5	375
	AAEL000899	23	67	12	42	10	38	80	0	25	24	100	123	67	94	5	95	50	53	27	10	55	35	58	23	32	17	26	53	27	149	48	0	22	37	16	33	17	21.5	24	33	95	13	13	22	38	14	17
	AAEL000900	34	0	103	101	17	63	0	1	0	0	0	0	1	81	30	74	52	12	1	160	94	74	153	9	9	30	6	39	88	1	0	0	1	1	3	34	0	1	22	119	98	28	49	63	166	127	71
	AAEL000902	134	182	80	243	204	157	568	208	420	658	410	334	722	259	1075	630	219	275	288	426	1922	1659	2752	1082	818	590	1204	167	193	1449	920	866	702	1531	268	1210	513	500	389	308	868	394	551	589	482	510	658
	AAEL000903	29	30	162	69	35	53	28	62	19	29	17	30	148	71	66	31	122	51	62	149	114	80	90	35	46	7	162	37	54	54	64	20	77	67	220	87	105	15	4	80.33	50	135	47	82.17	81	78	44
	AAEL000904	3	1	2	30	23	2	57	2	120	101	2	178	4	88	5	246	51	183	45	137	1201	944	1224	625	333	418	1071	27	41	8	0	1	56	77	10	160	12	35	170	975	1165	677	903	777	331	713	1197
	AAEL000905	116.75	0.25	39	14	25	20	0	0.75	1	0	0	0	1	82.25	0	18	65.5	19	27	0.75	16	8.5	120.5	13.25	8.25	6	21.33	25	26.25	153	47	112	19.75	233.5	39	132.33	92	4	1	2	2.75	16	26	3	4	29.5	0
	AAEL000910	0	0	0	2	3	0	0	0	14	18	0	0	0	0	0	0	7	0	9	0	0	0	1	0	2	0	0	1	0	2	0	6	165	38	19	242	34	4	0	82	206	68	78	152	116	91	157
	AAEL000911	0	0	0	0	3	0	0	0	0	0	0	0	0	72	0	0	0	0	0	1	0	0	0	0	0	0	0	1	0	0	0	0	0	0	0	0	0	0	0	0	0	0	0	0	0	0	0
	AAEL000912	104	43	0	160	99	29	3	1	0	2	0	0	281	426	258	664	392	556	119	287	0	0	1	0	1	0	0	124	134	1	0	0	0	0	1	0	4	3	3	6	0	3	0	19	0	3	0
	AAEL000914	0	0.5	0	0	0	0	3	4	20.5	1.5	30.5	42	0	0	0	0	0	35	24	4.5	42	12	8	19	26	14	16	1	0	6	0	0	1	1	0	0	2.5	1	6.5	1	15.5	6	35	3	0	0	48
	AAEL000915	0	1	0	2	2	0	0	0	0	26	0	0	0	63	0	0	4	17	0	104	1	0	0	0	0	0	0	8	11	87	1	68	45	268	204	181	156	14	0	1	0	0	0	0	0	0	0
	AAEL000916	193.62	84.62	135.75	199.12	74.5	37.62	0	1.5	11.5	0	15.75	3.5	8	2.25	0.25	0.75	5.5	0	5.25	72	6.5	4.75	315.83	350.58	2	7	8.25	54.25	80.38	1	0	1	0.75	0	0	1	3	4	0	5	400.54	311.67	105.5	17.5	4.37	7.25	229.62
	AAEL000918	199	189	201	235	137	111	126	1	15	59	1	0	454	221	158	333	243	149	100	371	476	255	104	267	193	114	607	121	228	2	13	1	48	121	26	102	29	30	1	420	367	272	438	254	531	393	381
	AAEL000921	15.5	3	13.75	9.5	2.5	0	1	1	0	0	0	0	9	0	0	0.5	0	0	1	39.5	1.5	1	18.92	26.92	0.25	1.5	0	10.25	9.25	0	0	0	0	0	0	0	0	0	0	2	58	38.67	5	1	0	0	3.5
	AAEL000922	66.5	54.5	312.5	87	47	87.5	62.5	50	10	16	68.5	0	117	81	85.5	27.5	75	56.5	12.5	211	203.25	164	87	54.5	166	76	119	63	42.5	1	2.5	0	7	60.5	4.5	0	5.5	21.5	17.5	29.5	30.5	38	58	70.5	36	12.5	20
	AAEL000923	3	0	6	1	3	2	1	0	1	44	5	0	0	1	2	6	1	1	0	1	0	10	5	0	0	6	10	3	0	54	17	0	0	31	26	31	32	17	59	6	5	0	5	34	0	6	0
	AAEL000924	17	1	1	36	8	0	57	0	12	29	0	0	128	51	1	0	11	7	28	25	78	0	50	12	0	14	24	9	19	0	0	0	1	20	0	0	3	5	2	23	43	0	12	4	18	0	0
	AAEL000925	155	49	2	130	57	28	167	241	31	81	39	165	114	145	167	170	93	121	92	173	24	71	158	1	14	47	109	48	95	2	89	43	22	83	8	39	7	41	135	35	60	19	41	21	54	31	46
	AAEL000926	0	0	0	1	0	0	0	0	0	0	0	0	0	0	0	0	0	0	7	0	3	0	0	0	0	0	0	1	0	73	3	0	0	0	0	0	0	2	40	0	0	0	0	0	0	0	0
	AAEL000928	0	0	0	0	0	0	0	38	0	6	0	0	0	0	0	0	0	0	0	0	0	0	0	0	0	0	0	2	0	0	0	0	0	0	1	0	1	12	0	0	0	0	0	0	0	0	0
	AAEL000930	496	438	707	474	518	195	472	81	440	165	324	32	378	547	316	612	650	304	233	456	601	408	433	286	154	355	385	467	455	284	116	145	98	530	37	245	64	126	251	283	360	109	257	217	329	230	279
	AAEL000931	1	100	127	24	16	32	76	269	217	231	390	356	1	3	3	20	0	9	166	28	115	48	610	63	4	33	78	8	19	367	46	504	334	205	89	295	83	146	247	210	3	24	17	0	17	163	54
	AAEL000932	0	3.5	2.5	2	2.5	2.5	7	0	7	11.5	0	0	4.5	4.5	2	0	13	1.5	1	1	5	0.5	4	3	31	3	8.5	6	10	1.5	0	5.5	2.5	15	66.5	21	64	0	20.5	16.5	6.5	0.5	0.5	1	1	3	11
	AAEL000933	155	255	224	219	213	30	143	432	196	105	77	426	307	776	236	826	222	218	200	364	235	377	325	237	95	143	426	213	206	234	55	98	30	53	18	107.5	17	108	170	489	413	277	425	355	678	399	258
	AAEL000934	750.5	597.5	456.5	525	445	297.5	574	910.5	218	213	127	454	844	463	1034	902.5	647.5	790	705	577.5	457	437	641.5	263.5	67	205	453.5	376	550	318	204	197.5	269	383	138	286	376	123	244.5	258	398	251.5	271	258	307	326	307
	AAEL000936	40	15	0	13.5	10.5	13.5	0	15.5	1.5	17.5	7	3	2.5	3	15.5	25.5	15.5	15	0.5	46.5	24.5	7.5	16.5	2.5	10	9	11	27.5	43.5	84.5	31.5	72.5	45.5	33	193	83.5	92	1.5	0.5	12.5	7	2	24.5	8.5	13.5	16.5	12
	AAEL000937	84	38	26	16	47	2	0	1	77	126	103	112	43	30	22	46	34	44	10	45	140	109	79	57	68	64	96	33	24	256	181	571	185	169	274	101	206	15	13	60	126	77	37	67	53	60	31
	AAEL000938	0	64	0	4	8	1	0	0	0	0	0	0	0	51	54	21	39	22	12	69	47	83	84	7	0	31	18	6	19	53	1	0	22	22	10	8	19	6	0	12	11	0	33	26	38	4	38
	AAEL000939	75	88	87	161	107	127	52	153	79	66	18	328	72	236.5	112	166	151	232	160	10	75	56	127	41	12	93	123	86	130	259	57	266	93	154	27	38	30	30	139	86	39	29	23	40	67	33	28
	AAEL000940	142	95.5	48	202	106	137	5.25	0	16.5	20.5	4	18	55	33	63	49.5	69.75	27	15.5	50.5	9	9	22	11	7	1.5	7.5	119	84.5	60	89.5	68.5	66.5	121	211.5	76.5	142	20	50.5	1.5	4	3.5	0	1	0	4.25	0.5
	AAEL000941	809	355.5	499.5	371	203.5	301.5	241	242	106	140.5	178	135	472.5	665.5	633	287	617	423.5	258	403	1032	455.5	866	330	395	124	922.5	204	357	407.5	468	341.5	310.5	708	2743.5	874	1884	63	111.5	261.5	415.5	271.5	388.5	318	375	420	411
	AAEL000942	171	349.5	416	301.5	169	184	232	330	191.5	214	292	186	389.5	465	383.75	387.25	357.5	382.5	168	384	468.5	337.5	430.42	157	192.5	87	473	214.75	291.75	260.5	234.5	290.25	240	337.75	487.75	348.5	606.5	79.25	145.25	245	270.5	173	165	215	375.5	304	260.75
	AAEL000943	0	0	0	23	26	2	47	0	3	0	3	0	91	0	4.33	34	33	33	15	26	77	13	41	29	0	7	61	13	23	20	0	0	56	59.5	29.5	50	60.5	0	0	27.5	31	28	0	23	26	53	23
	AAEL000944	794.5	850.5	820.5	884	704.5	624.5	4909	4723	1416.5	1842	936.5	5713.5	1436	1407.5	995.5	1546.5	1105.5	1798	1000	1236.5	1938	1613.5	2183	1300	598.5	1005	1592.5	740.5	844.5	564.5	137.5	341	142	372	83	386	199.5	1514	2804	1461	1229.5	740	1164	1771	1846	1789.5	807.5
	AAEL000947	829.83	735.5	892	808	421.5	597	184	331	240	167	183.5	303	1394	1009.5	1485	1062	1176	803.25	427	1546.5	1629.5	1484.67	2153	845	526	360.5	1690	509	808.5	774.5	397	770.5	549	897	1383	1009.5	1160.5	81	177	742	845	648.5	683.5	713	1201.5	991	896.5
	AAEL000948	135	99	109	217	148	155	55	1	42	28	5	200	49	38	46	70	133	35	112	201	191	90	124	115	95	47	175	155	102	3	0	50	95	139	65	85	118	24	10	96	211	87	140	97	100	85	104
	AAEL000949	160	31	80	81	48	26	91	0	28	22	3	139	18	79	78	105	101	83	73	135	10	23	24	30	6	52	13	96	96	32	53	2	6	21	4	0	16	20	68	42	38	23	31	19	31	50	21
	AAEL000950	60	2	103	61	49	54	115.5	1	21	17	0	100.5	276.5	181.5	16.5	190.5	53	102	66	49	86	76	66.5	21	118.5	43.5	106	58	47.5	135	0	197	0	137	75	103	208	8.5	29	55.5	30	61	45	45.5	74	23	23
	AAEL000951	3025	2929	4124	3703	1689	2922	1863	1324	1075	964	650	1148	4625	3947	3914	3608	4517	3825	1556	6220	9769	6686	9365	3548	3724	1855	9204	1830	2980	2551	1817	1646	1723	10439	13704	10313	17722	663	765	4053	5560	3388	4139	4195	6268	5617	4918
	AAEL000952	0	35	16.5	13	12	17.5	1	17	5	3	0.5	0	0	0	19	8.5	0.5	8.25	2	3.5	87.75	36	24	37.17	20.5	15	68	9	26	13	0	0	0	78.5	75	76.5	117	0.5	22	6	12.5	18	18.5	15	24	18.5	12.5
	AAEL000953	454	503	692	602	393	348	553	309	228	289	145	324	1011	1162	1061	1597	899	1225	683	1053	147	261	318	130	95	135.5	199	462	623	386.5	103	126	179	189	149	216.5	223	131	341	255	254	181	199	251	480	393	179
	AAEL000955	544.5	394	581	542.5	315.5	424.5	389	5	363	256.5	292.5	237	554	760.5	380	880.5	509.5	506	327.5	721.5	318	402	480	398	161	209	626	334.5	383	426	384.5	137	162.5	399.5	76	377	175.5	205	230	434	387	176.5	258.5	335.5	566.5	407	333
	AAEL000956	79	100.5	101	133	97	145	260.5	203	115	178	46	163	57	99	0	71.5	50	7	64	2	45	28	37	3	19	1	37	57	97	82	72	0	93	71	19	38	50	58	47	9	26	15	8	10	2	0	24
	AAEL000958	192	142.5	250	140.5	123	120	676	525	270.5	290	416	412	374.5	427	407.25	352.75	247.5	438.5	233	202	138.5	97.5	141.58	72	70.5	33	263	135.25	151.25	203.5	177.5	238.75	183	340.25	694.25	228.5	561.5	71.75	253.75	101	169.5	90	92	108	131.5	170	93.25
	AAEL000961	0	0	0	0	3	0	0	0	0	0	0	0	0	0	2.33	0	0	1	0	0	17	0	0	0	0	0	0	0	0	3	2	0	0	1	0.5	0	0.5	3	0	0.5	0	0	0	0	2	0	0
	AAEL000962	158	26	93	42	22	1	430	45	51	0	53	0	55	218	1	90	39	51	14	2	2	0	0	0	2	0	0	45	8	1	1	0	35	5	0	0.33	1	4	39	1	0	0	0	0	0	23	0
	AAEL000963	70	67	35	52.75	32.5	40	115	116.5	38	26	81.5	54.5	54.5	69.5	116.5	42	70.5	61.5	37	48.5	89.25	31.5	63.5	19	35	6.5	101.5	29.5	51.5	152	186	190.5	161	185.5	672	223.5	417	12.5	47.5	46	50.5	26.5	26.5	36	20	67.5	50.5
	AAEL000964	40	13	23	13	8	12	43.5	0	11	14.5	25.5	38	40	2	13	41	24.5	53	28	24	11	13.5	17	20	14	2.5	6	8.5	28	56.5	17	51.5	57.5	29	59.5	29.5	73	7	15	10	16	34	26.5	36	21.5	15.5	19.5
	AAEL000965	503	72	222	286.5	141.5	123.5	1	21.5	51.5	91.5	190	1	342.5	343	213.5	278.5	334.5	149	100.5	465.5	517.5	408.5	258.5	150.5	120	123	275	184.5	186.5	38.5	99.5	229.5	198.5	95	71	166.5	67	71.5	32.5	291.5	192	130	186.5	213.5	308.5	213.5	266
	AAEL000967	90.5	13	210	147	108.5	150.5	43	112.5	73.5	58	86.5	119	46	5	71	147	39	82	60.5	3	17	17.5	110	10	4	23	23	163	127.67	1	47	6	33	1	11	12	3	39	56	33	0	14.5	8	38	42	6	4.5
	AAEL000970	271.03	209	154	332.93	143.68	263.93	292	367.83	176	124.8	62.67	233.03	532.04	249	230.83	659.01	312.47	521.1	579.35	234.38	223.27	196	290.3	140.42	83.97	235	233.04	168.47	204	183	131	131.37	175	155	14	35	37.43	87	305.5	161.42	133	104.67	168	171.5	250.5	160	68
	AAEL000973	402	444	291	699	454	278	217	171	159	217	65	76	385	592	504	720	487	582	670	734	66	58	46	35	7	38	84	387	645	62	74	115	37	70	37	80	16	243	98	171	85	63	156	51	139	82	61
	AAEL000978	192	111	0	37	22	85	0	66	14	15	0	150	174	2	28	59	78	108	63	4	221	85	56	17	69	139	91	22	43	68	2	24	72	118	62	126	169	31	92	47	93	58	55	39	54	47	21
	AAEL000979	0	0	20.33	0.5	0	0	0.33	0	0	0	0	0	0	0	0	0	0	0	0	0	0	0	0	0	0	1.83	0	2.33	0	0	0	0	0	0	0	0	0	0	0	0	0	0	0	0	0	0	0
	AAEL000980	4	13	98	17	8	54	2	195	30	29	37	65	0	3	0	62	14	16	28	1	11	28	1	2	0	0	28	23	36	5	2	37	9	46	4	18	32	3	23	6	14	1	6	2	23	0	0
	AAEL000981	278	1	85	312	88	311	206	302	92	107	139	261	202	178	329	247	109	219	184	427	203	95	171	66	96	79	108	232	266	8	114	110	28	98	5	28	16	64	113	189	115	98	158	153	148	204	161
	AAEL000982	225	168	195	227	117	129	95	81	43	53	24	97	157	290	209	365	223	98	119	100	260	80	89	75	23	33	148	149	155	71	1	271	85	79	54	87	76	42	12	112	57	54	45	80	179	120	71
	AAEL000983	684	590	628	619	326	373	173	196	316	226	188	247	383	318	530	778	726	293	330	750	403	476	528	431	235	249	603	384	559	445	237	428	365	291	110	233	228	144	233	300	202	250	354	175	524	369	275
	AAEL000984	89.33	44	71.5	74.3	54.5	89	58.5	19.5	53	42	17	47	318.5	153.83	96.67	238.33	114.17	201.33	121.5	58.5	5	76.5	162.67	18.5	37.5	67	167.5	64.33	91.67	11.5	2.5	0	20.5	35	16.5	5	36	6.5	75	138.67	88.83	34.33	58.5	75.5	125.73	124.5	67
	AAEL000985	191.5	424	77	377	180	245.67	145	323	281	313	376	392	261	280	148	477	291.67	244	409	369.67	192	151	340.33	164	92	119	274	242.5	278	238	185	104	249	365	31	178	92	194.33	333	222	212.33	159	177	152	197	220	221
	AAEL000986	2054	1570	1644	1614	959	1408	7823	7023	6043	5003	5854	4403	2749	3344	3148	4365	2369	3795	1612	2384	3893	2697	4607	1859	1692	897	4105	992	1441	6672	2902	5080	3729	6416	19345	6385	12380	2921	2654	2456	3275	1943	2626	2582	3998	3316	2904
	AAEL000987	2268	1713	2331	2976	1856	1607	1511	1545	1511	963	777	1224	2933	1855	1941	2131	2866	1576	1094.5	3066	6967	4917	6213	3376	2642	1512	6639	1401.5	2424	2012	1586	1478	1663	7223	13300	7178	13534	664	687	3490	4018	2472	3605	3393	4376	3890	2936
	AAEL000993	310	167	120	216	183	125	473	207	152	124	152	561	450	306	212	265	291	252	313	360	204	39	83	79	58	145	65	163	227	196	117	196	59	29	22	68	36	107	147	175	43	99	218	154	159	118	76
	AAEL000994	471.67	509	351.33	382.83	211.17	248.33	188.67	202	202	143.67	219	513.33	270	308	104.5	376.17	198	632	536.33	199	101	104	116	42	35	53	80	240.5	336.33	354	24	254	86	97	25	154.5	24	60	180	49	50.33	11	32	50	63	46	23.67
	AAEL000996	143	28	144	100	62	152	92	89	109	126	80	0	174	162	158	90	191	113	61	99	274	85	34	93	86	81	22	77	77	81	34	240	61	155	24	173	62	43	37	64	97	46	82	106	112	107	93
	AAEL000997	0	0	0	1.44	0	0	0.88	0.06	0.63	0.61	0.17	0	3.5	0	0	1.48	0	0.9	1.2	0	0	0.12	0	0	0	0.24	0	0.14	0.88	0	0	0	0.5	0.57	0	0.46	0	0.67	0.63	0	0.42	0.14	0	2.49	1.1	0	1.33
	AAEL000999	5	92	28	220	93	99	98	177	1	74	40	1	79	0	123	20	69	48	43	33	924	363	438	388	523	234	631	106	114	62	63	3	53	41	9	51	9	41	26	690	344	246	475	449	858	466	469
	AAEL001000	0	296	109	122	127	80	186	599	140	254	172	873	43	68	2	93	42	54	68	2	265	217	184	311	41	85	144	124	52	48	64	65	93	107	2	128	8	101	331	123	248	206	278	201	77	111	190
	AAEL001001	22	21	71	81	37	78	62	55	11	11	0	0	183	91	70	54	70	76	5	67	0	20	1	14	41	30	52	42	50	45	0	0	0	23	8	66	26	9	5	41	34	16	48	30	35	38	11
	AAEL001005	1531	1380	1940.5	1983	1340	1183.5	1288.5	1533	730.5	1040	823	1883	2014	2411	2100	2556	2584	1792	1280	2474	8208.5	6252.5	8232.5	4780	3047	3704	8055	1058.5	1542	993	537	948	965	1585	269	1682.5	474	678	968	6986	11442	5937	7222	5883.5	7530.5	9173.5	7314.5
	AAEL001007	349	396	440	540	251	219	821	646	274	132	277	403	454	334	358	669	382	445	494	334	293	310	341	205	181	271	199	312	422	551	153	221	255	153	13	197.5	32	210	285	236	321	208	141	299	424	248	259
	AAEL001008	127	1	28	133	40	78	0	78	74	21	1	52	55	42	233	139	145	94	84	117	146	92	34	40	28	19	3	57	101	100	48	68	43	28	23	68	37	25	34	40	23	29	32	43	73	55	56
	AAEL001009	386	341	163	244	123	255	295	429	299	264	330	260	347	277	184	249	260	446	773	345	223	188	241	189	69	183	162	147	241	89	13	18	59	177	62	81	65	112	552	88	230	139	291	235	203	181	243
	AAEL001010	0	0	0	0	3	0	0	0	0	1	0	0	0	0	0	4	0	6	1	0	0	0	24	0	0	0	0	0	0	1	17	0	0	0	7	0	0	5	0	0	0	0	0	0	0	0	0
	AAEL001014	284	172	192	204	101	333	101	192	193	66	179	175	289	169	183	243	360	164	107	259	378	215	361	127	63	90	183	165	191.5	132	249	100	213	192	15	168	67	66	120	90	103	152	124	179	154	149	142
	AAEL001015	0	0	0	14	10	0	0	0	0	18	15	1	79	0	24	1	6	26	6	62	0	0	0	0	0	0	2	8	2	1	0	0	0	7	0	0	1	4	2	9	0	3	0	0	0	18	0
	AAEL001016	151	149.5	206.5	165.5	72	165.5	182	7	83	31	66	1	350.5	263.5	149	177	199.5	88.5	72.5	139.5	127.5	215.5	152	53	101	39.5	131	87	195	167	121	59.5	189	157.5	140.5	224	142	19	47	141.5	55	67.5	81.5	118.5	123.5	172	99.5
	AAEL001020	1320	712	742	1207	804	839	1870	2109	2068	1331	2282	1871	422	152	125	99	594	64	15	709	401	207	507	251	141	114	480	769	664	497	128	275	247	413	314	349	517	1143	995	658	885	438	482	653	790	716	530
	AAEL001022	46	67	26	19	38	11	687	160	402	144	638	208	0	0	0	37	17	2	3	52	79	87	34	98	102	37	99	55	32	1333	525	571	796	225	267	315	341	243	208	554.5	188	199	255	677	1258	300	194
	AAEL001024	403	209	320	160	159	104	627	400	415	215	562	332	175	259	54	240	151	218	157	139	107	51	32	66	30	117	145	133	158	171	3	0	3	117	10	214	18	331	296	79	128	68	49	52	45	56	85
	AAEL001029	61	0	33	35	25	18	0	0	23	1	0	0	36	93	17	42	71	23	8	3	21	108	35	33	27	18	64	25	38	2	2	0	0	23	8	26	8	18	0	58	36	22	32	39	113	26	37
	AAEL001030	426	197	331	444	273	192	102	120	119	75	272	4	253	432	343	297	661	264	122	251	1218	668	1048	478	471	237	971	270	397	256	115	16	40	166	248	235	324	89	130	765	916	581	710	858	1082	961	788
	AAEL001031	2	0	0	11	2	1	238	230	146	146	153	53	50	0	110	95	29	77	9	3	76	3	44	18	42	10	22	2	3	507	170	312	291	159	128	100	69	50	45	8	50	5	37	3	1	9	0
	AAEL001032	40	86	44	43	23	10	0	93	19	0	2	0	0	51	9	17	55	35	35	51	46	11	50	12	38	43	68	31	48	3	40	56	34	34	3	18	6	25	45	45	57	30	10	42	110	106	0
	AAEL001033	118.58	198.5	110.33	157.25	84.67	85.5	3.75	60	16.17	30.33	14.67	100.92	230	158	133	187.08	233.58	178.92	55.25	272	163.25	116.33	114.25	60	44.67	26.33	95.33	111.67	139.5	23.5	58	173	122	54.33	95.83	154.25	86.92	17.58	36.33	85.75	97.58	64	53.33	101.67	167	104.58	79.17
	AAEL001036	0	0	0	16	3	10	1	0	1	0	0	0	0	0	2	32	9	13	7	16	31	1	0	15	38	23	61	7	19	0	0.2	46	0	8	3	3	6.25	4	1	42	0	0	20	13	39	30	22
	AAEL001037	57	0	37	72	46	0	63	71	1	0	13	82	84	65	42	38	58	64	25	61	210	33	137	60	80	87	141	29	29	80	0	1	53	69	28	41	42	12	14	35	28	49	39	55	53	93	13
	AAEL001038	1	65	69	47	26	34	1	16	34	18	11	0	32	0	123	71	81	49	20	37	49	42	52	43	29	15	31	23	64	30	34	0	1	89	26	38	62	6	13	33	22	25	38	41	26	16	56
	AAEL001039	233.83	63	23	145.5	60	129	93.92	0	63	57.67	29	3.17	220	202	77	230.75	248.67	103	61	156	204.5	255.25	371.42	122	170.67	65	285.58	141.25	189.5	101	50	51	74	105	77.17	80	156.33	32.25	40	122.67	144.33	125	105.75	154	203	149.17	102.33
	AAEL001041	745	441.5	594	1184	665	553	1116	1185	1160.5	589.5	763	901	1526	885	1045.5	1340	1377	747	566	1257	1138.5	575	1046	548	344	454	901	693	956	424	177	171	516	646.5	41	402	69	686	754	669	860	492	644	705	1090	609	506
	AAEL001044	184	128	160	116	93	134	81	1	71	92	20	1	100	136	73	73	101	96	175	352	259	48	112	173	90	93	247	96	114	129	4	0	61	234	79	135	84	37	39	203.5	109	193	157	141	213	121	205
	AAEL001046	55	1	127	99	38	35	268	200	329	243	221	32	153	758	481	930	161	258	292	125	14	76	73	23	17	117	97	63	95	79	15	0	20	15	21	8	13	119	245	29	5	17	18	0	71	69	16
	AAEL001047	478	395	664	621	487	382	1335	626	658	390	1103	660	844	420	448	753	713	745	336	739	438	129	405	265	234	222	355	530	589	491	199	345	202	1590	268	1272	561	409	598	618	598	380	417	410	465	626	566
	AAEL001048	319	95	423	359	199	149	112	210	104	95	104	301	268	180	417	585	507	302	237	341	594	458	468	282	153	220	494	303	283	300	109	69	175	160	43	268	169	69	51	293	388	222	213	257	203	270	282
	AAEL001050	0	36	43	42	31	13	0	0	20	9	0	0	131	192	69	208	40	79	27	39	116	14	84	30	17	16	67	30	48	0	0	1	0	0	0	0	2	5	1	0	42	2	46	26	24	28	61
	AAEL001052	611	811	815	701	292	627	547	358	621	196	579	121	1495	774	612	449	949	498	263	864	2956	1642	2204	1150	1301	696	2672	476	666	366	132	205	169	403	427	498	751	213	325	610	961	901	1072	822	842	1151	983
	AAEL001054	0	1	3	3	5	0	6	15	2	0	0	0	2	0	0	6	13	5	7	0	443	215	463	210	103	48	466	3	3	5	11	0	3	0	0	0	0	2	0	160	527	214	181	259	522	237	405
	AAEL001057	1	2	2	3	1	1	64.5	3	4	3	3	0	4	0	2	0	0	1	0	42	254	1717	212	27	613	30	1822	2	13	1	0	6	8	6	1	1	1	1	1	1504	1738	1816	984	71	1608	57	2146
	AAEL001059	0	0	0	0	2	0	0	0	1	0	0	0	0	0	0	2	0	0	0	0	33	6	24	7	7	5	50	0	0	0	0	0	0	0	0	0	1	0	0	42	21	14	39	15	25	34	36
	AAEL001060	0	0	0	15	0	1	0	32.5	8	2	5.5	0	7.5	5	0	27.5	8	5.5	9.5	0	0	0	0	7	0	4	52	0	7.5	1	0	124	3	14	0	13	0	3	1	0	0	1	1.5	13	0	0	0
	AAEL001061	2276	1777	3422	3008	1424	2212	421	794	243	222	258	306	1910	2552	2419	2205	2029	1307	995	4454	8572	9115	11407	6409	4036	1144	9476	1510	2216	1876	1524	1604	1273	778	2109	765	1421	165	229	10844	12574	13058	14491	11208	13163	20256	11439
	AAEL001062	266	201	277	354	154	176	0	101	24	56	69	263	462	144	217	241	340	61	167	330	123	170	110	20	169	115	242	160	367	90	116	19	2	0	6	13	18	21	22	213	92	92	224	210	298	159	93
	AAEL001063	0	0	1	5	18	1	0	0	0	1	0	0	0	4	14	2	0	0	0	0	812	2859	39701.8	18687.5	35	327	1677	0	0	1	0	0	0	0	4	0	0	1	0	2	30	1	11	0	37	0	0
	AAEL001065	57	87	150	114	74	209	150	133	49	143	110	212	156	236	257	426	221	369	189	315.5	208	142	247	100	42	46	102	96	186	171	67	225	75	114	227	89	230	33	54	85	124	67	80	92	226	91	69
	AAEL001067	0	0	0	0	2	0	3	0	0	0	0	0	1	0	3	19	0	10	1	0	3	81	10081.2	616.5	0	7	5	0	0	0	0	0	0	0	0	0	0	0	0	0	4	0	0	5	19	0	0
	AAEL001068	251	56	105	199	33	244	178	96	135	96	154	136	238	220	296	336	70	294	170	253	0	0	0	3	0	0	0	84	235	28	21	71	77	21	78	53	47	60	202	0	3	0	6	0	0	0	0
	AAEL001071	349	258	288	288	216	281	14	2	17	13	0	39	503	214	315	195	421	465	166.5	564	1021	737	1027	710	422	120	759	240	236	33	5	41	10	32	60	63	104	10	10	757	738	943	1105	921	904	1044	747
	AAEL001073	32	14	22.5	47	17	20.5	79	78.5	50	32.5	59	6.5	46.5	97	69.5	89.5	30	32.5	56.5	40	36.5	19.5	43.5	28.5	13.5	7	47	21.5	31.5	39	6	35	53.75	82.25	275	49.5	127	23	24.5	40	26	21	23.5	24.5	34	19	16.5
	AAEL001074	0	0	1	2	0	16	0	0	0	0	0	0	0	69	11	74	2	27	15	0	0	0	0	0	0	0	0	0	1	0	0	0	0	0	0	0	1	0	0	2	2	0	0	0	0	0	0
	AAEL001076	84	24	148	22	12	26	182.5	234	60	58	74	1	35	17	23	27	19	41	53	2	12	6	0	0	14	10	26	22	50	140	41	26	4	37	17	14	1	17	79	19	2	11	8	22	31	3	0
	AAEL001077	1268	710	503	1075	553	441	0	2	62	25	1	36	424	377	234	121	1136	95	600	1388	291	137	193	28	219	150	354	643	928	95	2	27	8	142	9	78	30	4	4	436	437	358	246	402	424	399	476
	AAEL001080	1	95	23	73	63	198	0	65	41	50	2	68	228	280	148	121	65	137	24	328	215	165	243	58	122	49	161	58	114	47	38	157	37	53	111	153	182	36	29	90	112	79	68	101	164	126	137
	AAEL001082	3092	2974	2475	2107	2743	2293	11222	6939	5446	6792	4208	5520	2845	1975	1692	4695	2695	7485	2387	2871	9023	4439	7963	3490	4440	6283	9020	1791	1489	6417.5	2811	4609	3431	6298	5438	4311	6425.5	3531	6870	10091	12087	5158	7097	8105	13600	9077	5667
	AAEL001084	157	154	183	201	84	190	0	0	4	1	1	79	55	18	52	97	194	2	668	378	278	289	20	53	80	71	202	144	261	2	57	1	2	1	0	0	8	2	1	251	518	252	163	218	143	369	422
	AAEL001085	134.5	29	43	95	38	57.5	19.5	32	31	16.5	8.5	49	109.5	156	102.5	76	94	101	46	135.5	148.5	58	52	50	41	37	162	40.5	80.5	31	0.5	16.5	10	31.5	38.5	46.5	64.5	14	25.5	40	59	21	43	46.5	43	46.5	42.5
	AAEL001086	24	22	124	24	8	57	48	0	8	13	22	0	0	0	26	17	29	15	10	23	21	0	0	0	8	10	0	36	27	0	54	0	71	28	1	6	28	3	0	15	10	21	28	34	43	30	21
	AAEL001087	0	1	1	14	4	51	112	0	15	69	20	2	138	269	152	66	1	140	39	2	37	45	391	56	22	7	166	3	10	941	293	446	487	532	156	660	248	61	33	20	11	28	78	37	66	143	3
	AAEL001088	147	111	198	216	143	189	40	1	63	95	90	97	605	291	170	142	72	144	112	144	163	70	2	9	27	53	99	130	118	194	108	210	98	166	14	51	34	48	330	114	91	58	106	138	75	122	57
	AAEL001089	134.5	29	43	95	38	57.5	19.5	32	31	16.5	8.5	49	109.5	156	102.5	76	94	101	46	135.5	148.5	58	52	50	41	37	162	40.5	80.5	31	0.5	16.5	10	31.5	38.5	46.5	64.5	14	25.5	40	59	21	43	46.5	43	46.5	42.5
	AAEL001090	0	22	28	22	30	27	0	0	60	37	19	108	0	33	32	2	26	50	29	64	1	0	1	10	0	1	1	16	41	42	33	1	0	37	43	19	28	4	21	25	44	5	8	10	1	18	27
	AAEL001091	790	1001	1061	872	305	956	3208	4321	2526	1576	1455	3172	1843	1730	883	2097	619	1480	383	1312	228	205	376	94	110	131	436	639	732	208	188	393	343	712	45	555	71	1270	1997	93	109	103	206	133	129.5	257	135
	AAEL001092	152	48	106.5	145	62	71.5	245	265.5	153	123.5	212	37.5	177.5	160	158.5	117.5	151	135.5	37.5	184	154.5	101.5	226.5	104.5	57.5	41	210	70.5	94.5	247	70	176	237.25	263.75	1255	327.5	900	88	109.5	125	149	129	104.5	107.5	138.5	142	118.5
	AAEL001094	850.67	503	428.5	539.5	348.5	404.5	1203.5	1122.75	713	762.25	743	1335	477	811	508.5	741.5	503.5	672.5	561	759	741.5	612.5	1030.5	292.5	301	326.5	754.5	415.75	551.5	371	372.5	266.5	393	195	64.5	269.5	88	638.25	914.75	794.25	934.5	510.25	899.5	695.5	874.5	827	497.5
	AAEL001095	0	0	0	5	3	21	57	60	36	25	65	54	0	0	11	40	17	13	3	0	7	0	0	4	0	1	0	1	0	143	67	24	125	87	18	112	47	17	55	12	14	10	1	13	17	4	6
	AAEL001096	1	87	41	17	13	7	12	12	41	16	7	9	10	7	5	5	20	9	9	123	5310	2713	5460	1810	1332	661	4111	13	17	41	10	14	26	10	0	1	6	7	5	3109	2063	2218	1784	3829	3168	3901	2574
	AAEL001098	1630	1208	983	1410	806	1115	36	61	26	26	0	76	2826	706	1084	635	2361	165	3196	2106	409	242	140	81	312	181	444	1088	1466	258	6	228	261	134	80	27	30	8	10	408	685	290	485	463	746	529	770
	AAEL001099	8	2	0	21	15	36	0	0	23	22	27	0	0	63	34	28	24	25	7	7	48	22	0	14	0	3	52	15	31	39	0	79	6	0	0	0	0	5	0	19	13	4	14	13	37	7	0
	AAEL001100	321	295	234	211	79	146	3228	680	2516	264	3159	663	547	415	367	283	405	91	264.5	173	59	84	2	14	3	25	55	106	215	683.5	209	220	107	261	199	332	417	799	311	12	39	7	46	5	76	45	19
	AAEL001101	165.5	149.5	175	108	71.5	107	306	158	93	44	78.5	202.5	150	37.5	274	173	162	202.5	133.5	217.5	437	265	263.5	237	147.5	169	308.5	74	126	83.5	97.5	52	131.5	157.5	405	155.5	320.75	51	15	87	136.5	140.5	124	77.5	127.5	150	185
	AAEL001102	404	489	406	733	372.5	346	1047	342	711.5	562	547	554	544	646.5	412	443	636	373	317	724	1373	1156	1235	624	658	450	966	293	512	443	269	391	153	1328	594	1007	1012	385	339	585	1332	976	1109	631	925.5	1100	986
	AAEL001103	1045	442	891	796	508	626	500	477	233	268	258	409	1651	1241	1587	1494	1121	1437	592	1285	965	586	1030	420	390	303	973	532	766	536	343	514	422	527	1349	707	883	134	239	502	608	394	459	557	893	588	423
	AAEL001104	328	275	225	289	118	243	0	219	217	229	110	173	384	628	1079	1135	465	576	843	411	733	735	1115	388	298	333	633	173	280	227	224	242	361	241	37	276	109	138	308	330	395.5	239	346	301	533	388	527
	AAEL001105	190	132	158	205	146	87	76	39	62	54	40	27	242	272	148	258	282	226	152	160	132	84	195	40	13	37	94	127	141	230	31	72	150	145	172	139	181	26	201	115	75	45	74	119	179	107	34
	AAEL001106	36.5	7.5	14.5	7	15	12	22	45	15.5	29	35.5	19	20	121	143.5	286.5	58	59.5	54.5	6	36	51	81.5	70	1	12	31.5	8	14	28.5	0.5	7	16.5	46.5	13	24.5	12	11	24.5	14.5	40.5	17	28	25.5	35.5	13.5	16.5
	AAEL001109	189	208	230	243	138	188	352	332	196	124	145	79	391	487	453	412	389	428	111	347	552	301	644	205	239	97	579	152	237	343	205	321	243	352	1238	403	772	84	80	309	328	237	282	254	423	383	369
	AAEL001112	166	24	272	228	73	203	133	47	155	153	215	544	174	55	191	243	84	49	160.5	224	186	210	428	71	64	56	194	113	223	13	5	22	94	14	20	35	32	69	61	238	142	68	181	174	277	178	84
	AAEL001113	1096	1182	1064	2043	1262	1034	1286	2147	1282	1422	629	1865	755	1343	708	774	1201	556	999	1625	2846	2670	3618	1731	1348	2125	3146	1175	1377	2324	1698	1383	1549	3715	250	2883	419	1132	1304	3039	3491	1831	2351	1704	1778	3997	3135
	AAEL001114	1	1	0	73	30	42	1	338	8	1	0	0	233	0	82	108	57	21	22	0	46	48	1	13	4	28	168	38	27	144	0	75	0	72	2	40	23	19	29	56	12	24	31	28	46	25	40
	AAEL001116	373	164	299	201	233	170	127	317	36	18	3	0	170	80	104	134	234	413	208	128	47	138	178	68	91	123	159	181	229	20	11	33	12	150	34	21	15	26	0	130	150.5	38	58	127	121	122	43
	AAEL001118	0	0	66	15	4	14	0	0	10	4	16	0	41	80	1	31	9	4	18.5	52	0	0	0	0	0	1	0	1	4	1	22	0	0	1	4	0	6	3	0	15	15	0	1	0	0	0	0
	AAEL001119	206	192	61	170	82	159	138	206	117	71	6	392	111	153	164	348	145	232	258	151	64	37	152	17	24	48	18	79	139	273	251	44	146	37	15	72	22	51	180	71	67	32	107	43	93	51	79
	AAEL001123	0	0	0	0	0	0	0	15	0	1	30	0	0	0	0	6	1	0	0	0	0	0	0	0	0	0	0	0	0	0	0	0	0	0	0	0	0	4	0	0	0	0	0	0	15	0	0
	AAEL001124	0	2	1	79	46.5	54	8	0	109.5	24	105	117	169	91.5	96	12	93	42	9	143	154	129	5	106	55	36	38	48	112	134	0	90	9	85	50	108	37	13	0	60	122	51	118	106	199.5	89	55
	AAEL001126	615.5	420	354.5	556	317.5	363	520.5	168	240	267	347.5	333.5	644	363	202	740.5	429	497.5	504.5	654	489	153	223	93	116	246	313	329	430	156.5	36	128	163	219	46.5	142	73	173	514	275	261	114	287.5	234.5	392	321	203.5
	AAEL001127	0	0	9	23.5	8	0	98	0	30	34	79	4	0	6	5	36	9	35	85	5	2	0	0	0	0	4	2	9	9	52	17	35	7	12	5	21	7	9	27	0	0	0	0	0	0	0	0
	AAEL001128	23	31	29	9.5	2	0.5	139.75	0	57.5	15	16.5	0	0	98	1.5	94	1	24	14.5	3.5	25.5	1.5	216.5	37.5	60	23.5	15	2.5	5.5	174	39	256.5	141	119.5	58.5	7.5	39	26.5	1	16	62.5	28.5	53	6.5	37	38.5	47
	AAEL001129	507	310	449	618.5	188	383.5	156.25	142	101.5	60	128.5	272	841	536	373.5	492	560	349	293.5	571.5	629.5	505.5	606.5	233.5	265	291.5	467	277.5	435.5	166	95	88.5	76	375.5	33.5	265.5	145	70.5	98	458	460.5	231.5	329	536.5	816	567.5	476
	AAEL001130	0	0	0	0	0	0	0	0	2	0	0	0	0	0	0	5	0	0	0	0	0	0	0	0	0	0	0	2	0	0	0	0	18.5	0	1	0	0	0	0	0	0	0	0	0	0	0	0
	AAEL001131	38.5	22.5	42	31	16.5	20	86	27	13	14	6.5	23.5	5	0.5	49	15	34	31.5	11.5	39.5	50	36	48.5	28	8.5	19	39.5	13	26	19.5	16.5	25	26.5	21.5	15	13.5	37.25	10	0	25	24.5	11.5	17	12.5	20.5	27	45
	AAEL001132	266	166	295	288	176	133	335	208	227	96	147	101	369	416	492	709	288	471	358	471	280	102	178	113	169	77	234	218	287	310	220	346	153	254	179	249	259	95	178	194	304	140	220	179	413	357	323
	AAEL001134	166	470	280	544	225	317	243	145	291	95	236	237	417	169	246	210	349	148	35	600	5760	4381	3536	2127	2140	1699	4983	360	330	441	405	99	147	520	192	386	372	155	73	4501	5247	3515	5964	6390	5685	5992	3945
	AAEL001137	0	2	0	12	4	0	0	0	0	16	0	0	0	0	0	1	20	7	13	0	28	0	0	84	18	0	0	3	23	0	0	0	0	0	0	0	0	0	0	8	0	0	21	8	2	7	0
	AAEL001139	0	0	0	19.5	12.5	0	48	329	50.5	22.5	71	97	96	72.5	71.5	65	29	29.5	68.5	1.5	0	0	0	7	0	12	0	2	14.5	9.5	72.5	62.5	56.5	7	6.5	7.5	4	10.5	9	14.5	0	1	5	9.5	3	0	12.5
	AAEL001140	0	18	1	14.5	9.5	0	8	42	8.5	17.5	56	21	22	5.5	15.5	12	6	17.5	11.5	0.5	18	0	0	0	0	4	0	6	11.5	21.5	6.5	71.5	6.5	38	9.5	7.5	11	7.5	0	0.5	0	2	1	1.5	1	0	4.5
	AAEL001141	153	73	373	242	108	111	82	238	99	74	35	111	192	103	224	329	147	240	198	278	134	150	69	70	49	111	46	178	149	140	96	88	36	91	36	33	56	40	51	108	85	71	118	183	95	163	175
	AAEL001142	100	0	73	22	31	5	21	11	78	15	144	12	22	23	39	38	44	33	39	29	23	137	72	14	12	41	104	33	38	191	103	32	50	276	30	64	61	16	8	21	41	45	49	6	41	74	48
	AAEL001143	38.5	37.5	67.5	38	38	36	106	235	53.5	151	204.5	105	58	780	479.5	1580.5	146	328.5	324.5	50	243	217	437.5	262	19	66	174.5	38	78	136.5	0.5	40	57.5	153.5	45	177.5	69	49	105.5	83.5	267.5	67	156	73.5	159.5	81.5	84.5
	AAEL001144	167	62	164	171	127	87	111	128	114	37	98	224	263	360	191	261	147	177	127	173	114	122	101	9	15	47	114	145	113	77	37	3	170	118	4	78	8	72	134	145	150	92	61	107	166	158	125
	AAEL001146	99	0	43	0	0	0	0	3	10	0	0	0	0	0	17	0	0	0	0	0	0	7	0	1	2	8	0	0	1	0	0	0	0	5	1	0	0	0	0	0	0	0	0	0	0	0	0
	AAEL001148	6	0	0	8	4	0	14	0	30	4	0	1	0	0	7	0	0	0	3	0	0	0	0	0	0	0	0	4	8	0	0	51	0	0	3	0	0	0	21	1	0	0	0	0	0	0	0
	AAEL001151	0	1	0	14	2	26	0	65	5	25	29	136	0	0	0	16	17	0	2	57	49	35	147	11	6	20	66	0	1	1	1	0	80	97	10	15	33	10	19	15	8	22	72	5	42	0	76
	AAEL001152	2	0	10	3	4	0	0	0	0	0	0	0	0	0	0	3	2	0	0	0	0	1	0	1	0	0	0	1	6	2	0	0	35	0	1	4	7	0	0	8	0	2	0	0	0	0	0
	AAEL001154	286.5	214.75	253.5	419	220	407.5	99.5	165.5	140.5	145	126	97	510.5	692.5	448.5	671.5	555.25	264	146	418	215	353	393	197	148.5	135	440.5	275.5	395	330.5	160.5	319.5	168.5	272.5	415.5	351.5	740.5	95	91	271.5	257	141.5	242.5	168	454.5	359.5	288.5
	AAEL001155	35	0	9	31	21	35	95	0	9	65	0	0	104	0	27	43	26	17	33	0	27	0	26	0	22	2	0	32	28	2	0	0	0	29	26	15	12	3	32	10	8	6	17	18	13	8	22
	AAEL001156	55.5	70	9	11.5	4	28	96	118	74	3.5	94.5	261	2	2	45.5	78.5	10.5	4	37.5	25.5	5	3	8	0	0	0	3	4.5	2.5	23.5	0	2.5	2	3	6	5	5	2	4	7	0	1	1	2.5	2.5	2	3.5
	AAEL001159	1033.5	1075.25	1414.5	1062	796	791.5	1894.5	2421.5	1122.5	1249	1065	1510	1660.5	1426.5	1394.5	3208.5	1134.75	2148	1339	1727	830	464	1162	679	223.5	355	825.5	795.5	903	1620.5	445.5	1236.5	816.5	1266.5	216.5	829.5	393.5	668	1389	922.5	944	516.5	694.5	1013	1036.5	763.5	813.5
	AAEL001162	23.5	52	26	50.5	16.5	18.5	37.5	0	18.5	0	38	6.5	135	0	56.5	87.5	103.5	69	56	40.5	86	24	98	7	18	26	69.5	30.5	50.5	21	3	47.5	24	19.5	13	49.5	28.5	5	5	29	69	30.5	14	19	21	79	31.5
	AAEL001163	457	255	328.5	663.5	1095.5	254.5	713.5	2175.5	406.5	214.5	242	1279	441.5	317.5	355.67	305	296	460	2686	1079	452.83	602	942.5	437	336	756.5	979.33	695	280	138	29	209	120	431.5	35.5	508.17	49	332	853.5	1245.67	1205.5	792	750	1324.5	1139.17	1602.33	628.5
	AAEL001164	1050.75	856.75	983.75	768.5	472	916	3301	3561.5	1886.5	2196	2857.5	2540.5	1930.67	1915.5	2191.5	1847.75	1267.5	2686	885	1108.5	1363	952	1790.5	696	604.5	290.5	1543.5	461	812.5	2939.75	1714.5	2833.75	2303	3044.5	7765	3477	5112.5	863.5	1348.5	1076.5	1541	1005.5	1215	1186	1794.5	1472.5	1385.5
	AAEL001166	419	433	529	376	290	331	185	316	127	109	181	276	467	466	531	643	543	506	264	506	390	298	405	182	81	199	431	295	381	325	68	111	152	246	119	171	169	79	118	295	245	224	223	344	416	412	309
	AAEL001167	0	18	0	1	10	0	4	0	21	5	16	29	111	0	1	35	29	41	4	6	0	25	0	3	0	0	0	5	7	71	0	0	25	1	3	39	2	23	64	10	1	15	21	0	0	1	0
	AAEL001168	613	427	543.5	648.5	310.5	374.5	659	282.5	332.5	246.5	380	743.5	971	199	857.5	700.5	594	958.5	946	863.5	191	176.5	304.5	209	103	188	112	398.5	625	4	48	31	75	113.5	28	34	27	177	411.5	276.5	351.5	172.5	170	273	518.5	173.5	110.5
	AAEL001169	56	152	125	83	28	80	2	0	51	20	15	1	16	271	79	76	49	58	67	126	214	148	43	136	62	132	297	53	44	10	0	11	54	147	34	18	34	12	24	89	42	64	86	41	138	84	56
	AAEL001170	264	142	451	257	94	110	118	220	224	95	268	269	461	206	291	463	273	239	112	228	183	21	228	72	22	68	95	189	181	228	139	285	51	167	73	207	215	108	114	100	72	69	85	107	211	106	63
	AAEL001171	0	117	79	119	41	43	0	46	10	9	0	62	111	83	78	35	14	55	13	162	243	127	95	62	57	59	81	27	44	61	10	133	43	214	37	121	72	15	9	50	70	30	98	65	88	46	89
	AAEL001172	72	37	74.5	68.5	20.5	34	32.5	36	10	11.5	33	0	101	8.5	71	46	49.5	57	44	72	27.5	53.5	59	19	11.5	10	21	37.5	34	6	14	73	29	54.5	42.5	57	59	12.5	20	20	19.5	9.5	13.5	29	39.5	32	8
	AAEL001173	428	301	290.5	267	163.5	332	90.5	225	114	86.5	97	102	723	1456.5	1007	2427	452.5	1515	648	576	227.5	401.5	647	321	82.5	123	197	225.5	364	130	10	192	95	216.5	66.5	108	130	68.5	90	192	137.5	152.5	184.5	207	319.5	290	104
	AAEL001175	18.75	52.25	215.25	51.5	28	95	13.5	0	19.5	2	28	0	1	293	45.5	119.75	95.5	59	3	159	27	38	0	0	20.5	16	46	42	59	146.75	0	157.75	2	83	3	15	16.5	14.5	13	62.5	8	35	38	44	82	82.5	47.5
	AAEL001176	270.92	267.25	404.37	258.5	256	225.67	2157.83	1688.5	891	422.5	811.42	920.67	237.33	265.33	407.17	460.5	252.25	772.39	689.08	210.92	1403.08	882.58	797.67	542.5	588.75	1165.58	1053.58	233.17	300.83	464.5	276.5	195.67	434	666.92	34	831.08	108.33	280.75	997.92	356.83	585.42	391.08	370.33	489.67	444	448.58	472.08
	AAEL001177	118.5	64	24	54.5	21	45	66	50	48	18.5	53.5	92	50	61	76.5	74.5	111.5	76	42.5	77.5	110	81	152	24	26	35	117	28.5	39.5	87.5	62	127.5	49	36	120	68	103	2	12	61	47	57	66	43.5	109.5	75	54.5
	AAEL001178	0	19	0	0	0	0	0	0	0	0	0	0	1	0	0	126	0	67	4	0	0	0	30	6	0	0	2	0	6	0	0	0	0.5	0	1	0	0	0	0	2	5.5	5.5	0	3	7	0	8
	AAEL001181	24	0	0	8	8	0	0	0	21	0	0	73	90	1	0	56	7	20	20	62	0	0	0	0	0	0	0	1	13	0	0	64	43	0	0	0	5	0	4	0	0	0	0	0	0	0	0
	AAEL001182	231	269.5	139.5	255	126	163	28.5	217.5	93	81	75.5	130	421	266.5	291	437.5	278.5	208	92	393.5	155.83	127.5	120.5	68.5	62	45	124	212.67	244	291	227	309	233	278	178.5	187	378.5	60	74.5	126.5	116	47.5	119	95.83	206.5	143	102.5
	AAEL001183	127	152	280	179	110	169	220	115	129	40	152	182	129	239	221	316	184	206	272	288	138	119	144	40	63	90	159	97	189	194	158	238	93	203	67	72	138	41	86	97	133	63	116	146	135	111	104
	AAEL001184	100	46	85	145	75	110	521	279	420	228	333	144	244	122	374	708	162	695	241	56	184	56	151	107	25	65	95	98	145	68	41	57	36	94	20	23	8	290	511	157	78	71	86	88	131	226	153
	AAEL001185	0	142	48	68	29	41	72	4	34	7	24	72	146	1	51	180	97	118	80	50	69	46	199	0	25	50	148	66	60	65	7	219	64	132	10	101	47	24	30	74	72	35	81	34	2	126	48
	AAEL001187	190	427	365	520	253	146	262	274	139	130	136	213	539	492	495	284	678	296	252	637	608	430	483	230	203	206	707	307	375	382	41	180	182	246	42	279	81	91	51	320	324	206	245	249	518	307	336
	AAEL001188	167	146	133	246	224	195	541	233	130	202	183	364	195	138	221	211	207	238	236	289	164	176	194	109	35	81	185	197	189	284	167	347	225	423	105	319	197	86	75	186	161	162	193	188	198	116	185
	AAEL001189	5.5	20	6.5	6.5	1.5	12.5	70.5	77	10	6.5	1	0	0.5	0	6	4	8.5	4	0	0	8.5	0	0	3.5	0	2	1	0	6.5	14	0	0	0	0.5	0.5	0	3.5	1	4.5	2	7	0	0.5	5	1	0.5	9
	AAEL001190	237	392	302	334	193	148	162	92	161	170	95	269	280	1	112	188	192	168	142	237	307	230	284	85	37	55	62	214	246	300	284	283	312	242	176	259	252	79	104	130	265	115	140	167	153	132	178
	AAEL001191	3	6	152	94	96	102.67	323.17	266.83	74.5	48	76	1	447.67	191.33	185.33	166	178.83	124	147.5	316.67	135.67	84.5	9	30.5	58.83	99	201.67	85.5	135.5	173.33	125.5	0	61.5	184.33	3.5	55	9.5	50.5	94.33	79.83	60.5	37	48	49.5	56	132.5	83.5
	AAEL001192	0.5	19	4	19	19	16	0	36.5	0	0	0	0	37.5	0	76.5	4	19.5	30.5	9.5	0	27.5	17.83	26	15.5	4	10	14	16	30.5	75	0	0.5	27.5	20	4.5	13	20	1.5	13	22	16	21.5	18.83	21.5	39	33.17	14.17
	AAEL001194	172	25	45	72	25	34	80	34	37	21	18	3	1	3	30	32	22	11	45	28	733	968	825	275	299	422	624	25	29	1026	465	1271	632	543	320	405	317	17	45	433	353	470	498	610	469	911	390
	AAEL001195	49	2	0	20.5	17	29	0	1	0	1	0	0	4	0	2	3	1	7	3	0	3072.5	2045	1334	1065	867	851	2306	10	12	2	1	1	8	0	0	2	0	2	0	454	920	654	1020	696	961	608	1273
	AAEL001196	47	1	3	28	6	5	7	1	15	14	53	95	3	0	28	76	6	35	8	0	2	0	0	0	7	2	0	8	20	18	4	22	53	3	10	21	2	5	2	0	11	0	0	6	10	8	1
	AAEL001198	413	516	257	522	406	685	860	429	823	416	861	487	124	55	186	378	261	248	379	336	145	21	192	154	122	18	79	359	270	372	62	101	31	408	12	111	36	396	371	47	217	51	25	79	47	132	98
	AAEL001199	70.5	44	2	29.5	19	14	63.5	49.5	57.5	28.5	8.5	0	17.5	57.83	14.5	38	32.5	22.5	13.5	33.5	39.83	8.5	35.5	7.5	4	14.5	37.5	20.5	18	49	35	30.5	12	57	21.5	58	33	22	25.5	29	20.5	12	28	8.5	16.5	22	2.5
	AAEL001200	118	0	8	64	22	51	92	40	37	35	17	0	1	83	27	124	58	62	19	111	49	28	134	61	55	27	70	71	60	44	1	1	20	26	1	35	0	19	79	33	53	18	49	55	60	40	49
	AAEL001201	117	87	178	117	78	153	255	287	53	101	2	77	159	301	336	480	98	237	233	135	27	52	158	99	20	27	117	115	143	91	105	1	65	40	6	48	14	27	135	33	17	13	25	55	60	38	23
	AAEL001202	235	66.5	115	139.5	94	160.5	11.5	19.5	43.5	20.5	52	56.5	265	156	230	92.5	194.5	146	65	129	111	54	71	45	19	39	81	68.5	115.5	46	53	0	68	131.5	141	100	91	22	17	61.5	60	46	54	80	138	91	91
	AAEL001203	0	0	39	47	20	0	76	181	116	47	123	0	1	58	47	96	23	70	10	0	59	0	16	4	0	18	0	36	44	137	0	112	103	57	1	44	1	43	62	37	29	19	30	1	24	54	0
	AAEL001204	422	179.5	421.5	338.5	205	226	1057.67	350	1519.67	442.5	1103.5	524.17	117.17	263.5	99.5	319.5	229	189.5	52.5	256.5	501.5	189	634	452	150	209.5	289.5	268	216.5	404	129	365.5	170	513.5	46	301.5	34.5	965.17	535.17	229.5	383.5	406	626	407.5	309	438	513.5
	AAEL001205	92	112	48	160	105	78	372	142	157	151	84	352	75	118	32	95	134	211	353	66.5	226	62	144	59	63	147	149	76	93	148	45	44	7	17	40	66	28	85	293	99	115	69	97	169	104	83	71
	AAEL001206	796	713	842	899.5	498	599	425	315	277	306	190	444	964	598	663	1527	1032	809	766	1598	2092.5	1249	1697	870	674	625	1626	618	843	409	482	520	390	954	140	906	360	200	254	812	913	549	912	837	898	1024	641
	AAEL001207	146	127	220	166	76	34	35	111	15	89	49	1	129	157	103	158	116	112	109	63	19	74	43	29	4	30	99	90	124	178	22	211	129	16	40	75	39	18	60	139	21	38	118	126	197	71	53
	AAEL001208	65.5	0	0	8.5	16	0	0	131	3	3.5	31.5	209.5	0	1	25.5	0	16.5	9.5	4	0	32	0	1	1	15.5	40.5	24.5	4	8.5	0	0	2	0	0	0	1	0	5	28.5	7	0	13.5	5	20	23.5	11	0
	AAEL001209	660	1016.5	611	1064.5	816	643.5	1284.5	1349.5	898.5	625.5	800	842.5	595	342	188	538.5	518.5	503	384	707	203	46	165	341	36	78	83	761.5	633.5	886	617	201	471	462.5	110	483	168	615.5	487	137.5	128	72	198	133	173	193	118
	AAEL001210	572	464	837	460	289	440	1852	1604	1018	1136	1271	805	1177	1036	947	766	661	1042	468	633	950	510	1157	323	360	133	993	281	468	1203	1192	1548	825	1364	5543	1795	3187	422	566	586	796	540	693	694	962	744	626
	AAEL001211	121	347	105	235	127	179	117	29	25	87	133	0	260	163	212	180	196	114	77	496	275	225	194	142	125	63	291	157	189	213	117	249	190	157	87	96	141	31	89	176	161	125	130	321	297	181	187
	AAEL001212	282	370	568	474	250	285	518	383	240	211	246	568	476	378	182	462	352	488	418	558	505	201	274	166	177	172	91	313	329	287	144	201	114	283	18	199	37	157	239	356	327	253	234	272	524	364	319
	AAEL001215	513	250	449	826	520	415	435	513	562	451	520	506	868	469	776	843	670	580	635	1008	460	313	633	386	185	209	273	576	746	1133	342	1033	673	445	34	360	64	225	505	473	354	171	363	358	514	341	290
	AAEL001216	352	142	323	561	315	328	262	236	128	143	125	173	494	441	317	204	483	278	124	566.5	936	436	654	394	303	382	844	329	375	91	94	8	145	241	119	313	228	100	116	477	305	239	387.5	376	771	455	220
	AAEL001218	856	780	753	1167	581	745	334	168	194	209	167	636	1404	854	902	1238	810	1003	969	1380	1509	1021	1759	570	380	354	1001	619	879	796	332	307	299	916	102	898	315	73	99	605	620	318	653	533	818	902	607
	AAEL001219	0	78	0	6	11	0	129	0	70	0	19	0	0	1	56	6	21	8	11	0	85	21	0	0	6	16	36	13	3	10	0	0	0	0	0	0	0	19	60	0	0	0	26	0	0	0	0
	AAEL001220	86	7	119	194	62	91	52	1	56	29	18	49	481	277	175	362	186	254	267	188	197	122	180	273	28	137	168	51	148	74	0	0	27	36	8	64.5	16	11	52	48	33	35	61	92	140	37	2
	AAEL001221	0	0	0	0	0	0	0	0	0	0	0	0	0	0	0	0	0	0	0	0	0	0	0	0	0	0	0	0	0	0	0	0	0	0	0	0	6	0	0	0	0	0	0	0	0	0	0
	AAEL001223	30	42	22	30	11	19	79	0	31	5	25	94	137	10	51	50	9	15	65	74	34	1	1	28	2	5	26	7	43	28	1	39	54	16	0	2	4	4	35	9	13	11	18	11	30	26	0
	AAEL001224	0	7.83	0	0	0	0	0	0	0	0	0	0	0	0	0	0	0	0	0	0	0	0	0	0	0	0	0	0	0	0	11.5	0	0	0	0	0	0	0	0	0	0	0	0	0	0	0	0
	AAEL001227	0	0	0	12	0	0	0	0	8	9	10	0	29	29	0	16	6	10	13	1	1	0	0	0	0	0	0	2	3	0	0	0	0	16	2	3	1	1	1	0	10	0	5	0	1	0	5
	AAEL001228	0	24	42	15	4	0	0	0	11	0	0	0	0	0	0	26	6	14	43	0	0	3	10	0	0	1	21	4	0	0	0	0	10	0	0	15	1	6	9	9	0	0	15	0	16	7	0
	AAEL001229	0	0	0	0	0	0	0.5	0	0	0.5	0	0	0	0	0	0	0.5	0.5	0	2	73	16	96	31.5	29	27	63	0	0	3.5	0.5	0	0	0	0	0	0	0	0	32.5	25.5	13	22	46	41	14.5	50
	AAEL001231	25	50	10	24	11	56	47	156	33	29	1	21	0	55	23	21	11	28	52	0	1	0	7	12	2	3	8	14	26	1	0	0	6	0	4	35	11	6	30	0	3	2	0	0	5	4	10
	AAEL001232	50.33	48	82.33	192.5	76	149	648	482	610	459	152	826	71	252	92	269	47	317	670	9	187	137	51	34	48	43	69	83	46	131	56	28	56	43	15	37	27	301	298	183.5	376	159	212	219	173	190	253
	AAEL001233	1	0	110	83	33	60	0	0	69	53	2	149	0	25	157	49	30	101	48	12	2	162	103	73	25	20	66	52	39	0	1	0	1	0	0	33	1	26	47	15	37	48	83	37	63	68	11
	AAEL001235	912	806	839	1060	701	463	260	68	260	91	155	407	392	204	342	678	530	408	328	603	140	53	109	64	36	59	96	693	791	516	83	318	205	316	133	276	253	135	183	187	209	148	176	106	262	179	157
	AAEL001236	79	343	184	127	166	123	2	120	163	58	162	257	386	446	179	318	183	353	324	209	122	128	313	73	68	87	140	134	207	259	52	192	168	188	61	146	115	41	162	129	166	114	132	104	191	174	133
	AAEL001237	0	0	0	1	1	0	0	0	0	0	0	0	0	0	0	0	0	15	11	50	2	94	2115	781	0	14	63	3	0	0	0	0	0	0	0	0	0	0	1	1	1	0	0	0	0	0	0
	AAEL001238	0	2	1	10	3	1	4	0	0	1	0	0	100	1	0	0.5	11	13	16.5	0	23	43	0	15	13	20	0	9	1	0.5	13	71	8	7	6	14	2	2	0	7	0	5	19	23	15	25	0
	AAEL001240	0	0	0	8	0	8	6	0	0	13	19	0	16	0	0	15	2	2	19	0	0	0	0	0	12	1	0	0	0	0	0	30	0	12	0	0	1	2	0	1	0	2	0	9	0	0	4
	AAEL001241	1	44	1	39	14	0	0	0	52	8	20	0	0	0	0	57	18	47	8	115	0	46	97	3	11	5.5	1	27	26	42	0	0	0	0	16	0	7	14	29	3	2	16	0	3	3	0	0
	AAEL001242	36	107	32	78	57	129	165	71	44	65	78	46	105	175	30	110	108	66	70	34	96	111	29	37	14	60	54	66	80	85	41	56	34	106	27	55	43	24	133	30	36	26	23	39.5	45	33	54
	AAEL001243	0	43	43	42	26	14	5	58	12	0	31	1	1	0	37	45	53	23	40	1	16	27	1	13	0	21	0	21	9	43	0	30	7	17	0	18	0	18	22	12	50	15	29	18	27	4	0
	AAEL001244	113	103	54	93	62	82	37	239	194	67	220	144	225	0	202	85	43	172	133	163	24	36	0	41	30	20	30	59	75	0	51	71	40	19	36	11	17	55	171	69	48	5	19	23	61	50	17
	AAEL001245	103	23	166	175	53	99	130	1	37	19	91	100	237	194	146	109	107	176	171	108	139	26	120	42	24	50	39	59	90	106	14	152	30	18	33	46	31	31	15	60	102	29	34	80	89	35	37
	AAEL001246	34	43	77	27	20	25	10	32	5	8	16	9	33	23	27	49	42	32	32	0	303	80	165	62	75	51	224	25	18	5	24	0	39	12	47	6	32	8	9	82	31	50	52	75	118	84	48
	AAEL001247	1032	672	933	704	602	462	1468	1975	858	725	488	1218	1800	1553	897	2973	1072	2666	2124	547	686	602	854	600	309	486	841	561	609	884	439	506	367	821	885	617	1044	366	1119	426	434	233	309	380	469	393	259
	AAEL001248	171	323	65	151	120	309	112	39	348	88	48	357	526	198	384	1466	600	2282	2744.5	837.5	33245	21259.5	52039.5	15849.2	13240.5	11317.5	31004.5	106	174	198.5	26	67	147.5	44	30	66	43	50	34	6899	23645	14087	12840.5	10637	7310.5	15238.5	22324.5
	AAEL001249	68	87	1	24	25	15	65	0	34	11	45	2	107	36	145	74	85	94	40	0	72	33	44	23	32	28	65	26	23	88	2	85	22	48	47	54	31	12	3	18	30	13	5	24	42	71	54
	AAEL001250	395	524	386	410	319	242	673	190	239	225	190	169	619	874	415	1284	629	608	335	645	458	744	685	535	699	292	1111	523	487	321	147	418	269	587	52	536	76	140	330	516	467	434	432	443	332	403	212
	AAEL001252	409	308	217	398	264	103	200	134	187	31	136	173	545	305	419	552	374	522	199	638	125	303	69	118	79	200	189	268.5	341	296	85	190	141	327	295	483	474	83	174	177	174	127	157	111	262	163	198
	AAEL001254	75	184	81	82	61	121	186	36	48	76	94	207	0	98	52	137	133	170	113	38	30	10	53	66	16	42	43	76	78	148	0	28	22	41	9	55	11	55	43	29	3	5	10	24	30	43	2
	AAEL001255	476	374	532	358	224	313	380.33	367	143	188	119	316	304	592	383	914	536	561	537	334	164	230	295	89	94	90	192	294.5	373	431	48	190	239	349	76	183	225	95	77	226	199	86	226	214	247	276	83
	AAEL001256	483	587	470	639	338	796	197	41	427	92	63	64	248	68	85	254	371	656	217	1147	28326.8	17817	9255	3740	14390	8712	24076	244	582	193	31	104	165	30	24	71	46	57	19	13784	32703	22062	18846	20169.8	18414	25098.5	30533.8
	AAEL001257	0	69	4	12	32	15	0	35	31	3	42	56	174	217	83	317	24	436	199	3	0	41	44	149	51	20	4	37	26	87	0	51	0	0	1	0	1	13	87	6	37	0	0	0	10	10	7
	AAEL001258	3	1	1	5	11	7	23	2	62	3	3	10	4	4	16	6	1	9	6	41	757.5	69	397	211	543	220	179	7	5	28	0	3	5	3	10	7	4	3	2	288	3290	1225.5	579	740	254	845	1082
	AAEL001260	76	10	138	38	26	60	0	0	11	34	1	0	1	1	38	45	85	10	15	14	69	51	86	18	43	7	84	43	55	113	23	1	14	39	77	49	41	6	11	51	17	28	30	69	90	37	32
	AAEL001261	70	87	135	78	159	71	305	322	147	154	317	463	122	141	147	334	97	591	289	99	242	162	316	178	93	58	244	84	85	357	126	273	360	833	2121	1030	1546	91	170	133	257	148	145	139	132	311	174
	AAEL001263	91	154	46	150	74	131	62	5	173	3	0	32	9	56	12	12	8	42	14	206	394	226	343	328.25	135	241	246	182	171	106	7	0	3	12	9	21	8	13	13	9	1700	284	50	15	6	27	252
	AAEL001267	0	15.5	23	25.5	15	10	0	57.5	14	12	24.5	0	35.5	39.5	10.5	64	42	36	52	0	12	11.5	0	19	7.5	15	2.5	15	18	70	2.5	0.5	0	16.5	2.5	20	3.5	11.5	31	0.5	4	0	2	6.5	11	0	5
	AAEL001268	14	1	0	7	1	54	2	0	1	0	61	73	17.5	16	0	36	0	22	3.5	0	0	0	0	0	7	2	0	12	5	0	19	86	0	6	4	13	6	1	30	10	0	0	11	0	5	0	0
	AAEL001270	402	52	342	289	261	310	259	259	182	90	35	257	458	234	378	550	364	331	301	295	93	142	248	150	103	197	369	291	273	83	126	67	200	138	16	230	44	72	69	203	202	148	181	185	208	148	163
	AAEL001271	939	1361	1037.5	1398	868	899	169.75	102.5	46.25	84.75	108.25	414	1405	511	766	219	1176.5	134	1373	1609	1914.5	942	1882	596	1035.5	402	1642.75	908	1493	662.75	399	174	266	570.75	1296	531	1236	66	62	1059	1812	1267	1329	1312.5	1737	1629	1481
	AAEL001273	251	33	233	201	187	117	512	249	164	269	243	617	241	182	76	171	160	284	308	453	225	125	267	139	35	213	96	158	163	124	17	1	39	140	11	71	25	136	266	156	285	57	156	164	177	157	40
	AAEL001275	1123	1334	1137	1318	863	1011	1990	2210	1307	868	879	1683	1663	1173	1031	1635	1251	1573	1166	801	1031	778	849	603	376	491	1132	860	1056	1000	334	495	416	777	671	568	582	803	1252	975	1084	610	820	989	1232	1051	705
	AAEL001277	745	473	484	550	564	287	1032	1702	673	646	561	488	353	236	293	1092	752	410	710	467	633	234	514	384	427	487	949	555	611	429	8	3	259	701	23	363	61	288	522	469	404	326	306	401	408	417	211
	AAEL001278	165	504	93	202	215	201	83	10	185	21	74	30	252	26	61	150	140	143	66	462	14913.2	7276	554	484	7520	5506	13725	106	222	123	13	49	66	108	47	84	51	33	36	6090	12780	8312	9243	7572.25	7833	9813.5	10396.2
	AAEL001281	23	80	128	81	103	152	151	287	232	48	169	276	182	42	85	116	37	144	82	10	322	374	146	150	79	231	215	76	101	196	61	77	140	86	50	156	45	74	252	47	234	110	71	157	109	125	208
	AAEL001286	1	205	46	53	26	96	46	3	112	3	3	25	55	4	13	5	1	39	9	210	389	207	187	208	105	158	192	13	40	62	0	4	6	6	5	20	4	8	1	4	1065	313	137	25	6	59	338.5
	AAEL001287	36	0	1	8	6	9	588	105	449	212	368	238	63	0	9	0	3	0	0	1	0	0	0	0	8	0	0	3	6	695	331	730	374	256	499	247	462	179	110	5	1	0	1	0	0	2	0
	AAEL001289	0	5	0	5.83	5.5	8.5	101.92	90.92	39.42	60.67	18	42.92	0	46.25	1.5	0.83	4	8.5	1	0.5	145.67	264.87	357.58	159.42	18.5	57.67	150.33	4.5	14	128.92	131.42	175.58	127.92	259.25	40.67	263.75	94	17.5	1	447.33	324.08	283.92	610.42	854.75	717.17	616.25	247.17
	AAEL001290	874.08	468.7	716.83	523.87	357.67	258.75	838.42	837.83	286.83	435.83	209.17	695	1355.12	1178	940.73	1741.83	725.83	1807.5	1476.58	998	16	30.5	52.5	32.17	6.5	18	24.5	286.67	598.17	0	0	0	0	0.33	0	0.5	1	251.5	380.17	27.83	66.17	51.83	34.5	42.5	11	15.17	81.67
	AAEL001292	0	0	12	0	0	0	0	0	0	0	0	0.5	0	0	0	0	0	0	0	0	0	0	0	0	0	0	0	0	0	1	0	0	0	0	0	0	0	0	0	0	0	0.5	0	0	0	0	0
	AAEL001293	886	1270	1484	1277.5	1102	1340	1096	46	515	267	288	79	1283	260	324	285.5	608	99	150	950	508	291	1414	628	359	305	907	899	1268	43	94	88	129	166	64	141	173	185	45	1853	1912	518	1613	1976	3236	1824	627
	AAEL001294	833	598	727	638	275	254	5288	7673	2576	5033	1807	5624	337	198.5	115	227	590	79	1227	842	811	145	124	103	605	150	193	289	658	444	323	337	382	283	186	265	326	2280	3574	993	2283	1250	1379	1174	1526	1531	2021
	AAEL001295	34765.5	21498	29178	37002	15755	24279	12534	2761	9898	4245	10249	3980	1355	125	468	43	2572	50	3990	8490	233	147	71	64	222	191	369	18679	10719	730	357	913	654	560	203	494	494	4980	4644	495	1380	824	914	477	659	884	1479
	AAEL001299	0	0	0	27	16	17	90	80	101	21	93	277	86	669	0	293	26	314	220	42	0	61	33	1	16	6	37	19	10	1	0	0	21	1	4	0	8	51	22	21	17	0	0	7	0	10	0
	AAEL001300	351	318	210	306	94	109	34	158	19	116	2	79	264	147	339	216	416	194	102	496	223	218	207	144	99	76	194	174	271	122	0	228	114	109	77	71	149	38	35	251	185	159	287	224	347	191	132
	AAEL001301	41	3	0	83	11	0	1	1	1	4	0	5	16	0	11	33	14	12	2	7	922	237	910	485	277	77	505	13	5	14	2	2	3	0	17	11	9	2	1	218	822	344	441	262	228	279	660
	AAEL001304	1440	1722	2480	1947	797	1495	1612	2564	1274	1160	1236	2662	2830	1471	1970	1861	2269	881	1083	1683	490	693	410	117	222	609	766	1117	1630	610	135	352	284	117	30	94	68	678	2312	500	445	207	415	524	849	468	290
	AAEL001305	185.5	328	172	473	229	328	2	0	38	9	38	0	129	2	12	5	151	2	44	280	46	0	0	12	59	8	3	177	295	0	0	0	30	40	56	8	53	4	9	10	8	19	11	39	43	16	25
	AAEL001306	48	4	1	32	6	19	899	325	556	780	637	744	8	42	24	56	65	226	28	80	11	7	63	9	21	14	2	31	25	9765	3828	8580	5444	11227	14077	8972	11301	631	684	39	86	67	32	28	52	29	74
	AAEL001307	106.5	157.5	133.5	287	281	194.5	1	1	3	2	1	1	1	0.5	55.5	117	115.5	24	34.5	5	382	195	296.17	201.5	105	78.5	450	147	77.5	89	2	55	11	20.5	10	25	17.5	2	0	176	411.5	106.5	252.5	219	194	59.5	284
	AAEL001308	26.5	55	28	47	24.5	7	3830.5	1256.83	2662	2537.5	2591.5	1936	90	5	7	29.5	44	34	22.5	47	1	16	0	1	6	5	0	18	24	578	74.5	352.5	173.5	295	133.5	339	379.5	1920.5	2144.5	28	23	10	6	19	58	17	22
	AAEL001309	111	285	25	389	169	118	32	46	44	133	18	129	223	392	98	257	229	358	233	428	157	164	34	4	57	79	227	35	332	0	0	0	0	0	0	0	0	46	77	98	97	50	79	94	183	97	108
	AAEL001312	32	5	87	55	16	11	60	1	13	38	0	97.5	175	54	69	59	96	31.5	62	119	85	27	105	21	46	24	47	29	30	32	61	0	26	54	22	54	24	10	18	27	80	53	60	42	56	39.5	102
	AAEL001313	7.5	6	5	6	4	12	2.5	0	2	0	0	0	0	2	6	1.5	4	5	2.5	2	1	1.5	0	2	2	0.5	4.5	3.5	2.5	2.5	0	0	4.5	0	0	1.5	0	1	2.5	3.5	6.5	1	4	3	3	2.5	1.5
	AAEL001314	211	119	205	202	151	162	182	111	84	108	113	138	386	234	431	143	282	231	118	164	205	104	235	59	101	30	184	103	174	143	210	246	183	263	646	215	538	24	79	150	111	105	166	153	149	132	137
	AAEL001315	1	37	28	59	39	1	84	0	39	1	15	0	225	143	37	144	41	15	75	61	53	69	42	21	60	22	20	50	93	3	0	22	22	42	5	54	11	31	0	41	101	14	41	41	57	46	19
	AAEL001316	393	210	229	372	103	191	216	140	132	154	122	133	109	236	355	211	499	265	23	370	33	6	29	9	3	3	42	188	220	156	163	65	59	252	618	406	382	100	54	82	50	40	82	79	126	64	61
	AAEL001317	81	30	12	118	63	45	8	0	33	34	0	0	0	189	62	190	131	45	52	126	68	121	19	48	6	43	124	91	137	3	111	86	122	34	7	111	8	30	4	114	57	47	64	118	122	88	94
	AAEL001318	2079	1367	878	2552	560	1669	138	59	129	67	236	1	293	129	287	71	374	66	157.5	852	107	106	141	61	43	94	183	1123	379	3	36	0	1	0	4	1	5	127	176	16	53	21	54	8	51	27	65
	AAEL001319	6873	4725	5598.5	7278.5	3465	5713	2935	5226.5	1879	1661.5	1110.5	1820	1548	821	637	1017.5	2317.5	583.5	785	8420	526	156	187	79	513	103	163.5	5174.25	4863	8	1	10	20	9	31	9	23	1001	1500	226	1655	1005	853	440	166	483	1241
	AAEL001320	0	15.67	0	18.75	3	23.5	1.5	53.25	6	24.33	6.5	0	0	0	39.5	0	1.25	9.5	2.25	20.25	35	19.5	38	0	21	24.38	27	2.25	5.5	0	0	0	0	8.5	0	0	2	7.5	0	43.25	35.5	50.5	21.67	19.75	34.25	122.25	115.5
	AAEL001321	63	58	219	96	104	134	120	41	54	80	55	0	138	2	242	79	87	109	124	164	48	120	59	61	57	167	97	82	84	81	58	99	47	39	25	96	17	31	141	140	86	111	126	68	146	156	50
	AAEL001323	2163	3028	2957	2659	1344	2619	620	1218	705	857	562	995	210	3.5	71	9	647	40	366	1308	99	43	73	99	134	83	95	1512	2479	2282	886	2045	1137	1930	1292	1529	1767	387	730	402	1327	483	585	583	362	756	854
	AAEL001324	30	84	110	59	24	79	0	0	15	32	18	35	36	2	0	65	32	23	30	162	53	62	123	55	11	41	57	38	54	8	1	74	0	24	0	7	7	11	56	49	62	29	26	76	103	58	28
	AAEL001325	15.5	15	11	34.5	34	20	86	57.5	54.5	48	28.5	99.5	176.5	16	8.5	10	36.5	17	24.5	84	22	19.5	6.5	6	13	9	36.5	27	18	134.5	48.5	124.5	38	75	212	35.5	143.5	29	19	27.5	79	27	19.5	11.5	40.5	26	23
	AAEL001326	0	9	0	20	10	6	4	0	13	0	0	42	24	56	12	31	6	16	11	86	18	24	39	7	24	1	36	9	5	4	26	26	0	12	31	6	45	1	4	15	13	16	11	15	41	22	20
	AAEL001328	28	30	28	90	90	94	66	257	73	285	48	203.5	149	67	211	101	161	139	107	74	43	57	114	26	26	32	73	86	76	179	128	223	125	443	602	411	523	74	190	111	68	62	200	115	149	154	112
	AAEL001329	212	102	299	269	138	272.33	210	519	110	114	77	104	337	171	223	307	196	145.14	128.11	361	452	111	167.87	71	84	37	139	163	181	111	60	1	137	271	63	196.71	156	47	48.2	131	110	65.5	104.33	153	131	144	51
	AAEL001330	139	257	167	190	133	233	133	45	100	29	81	1	0	0	0	13	0	3	4	0	1	2	0	29	1	2	37	238	233	0	0	0	0	0	0	0	0	24	40	0	9	0	0	0	0	0	5
	AAEL001331	122	128	51	287	180	126.5	169	100	127	185	108	305	247	300	142	177.5	246	159	398	180	887	351	740	421	280	226	929	115	221	133	31	62	99	462	95	225	149	109	207	570	542	365	432	412	377	486	408
	AAEL001332	88	21	2	72	22	29	16	0	31	5	11	0	1	0	65	55	35	34	38	51	138	32	78	5	83	16	75	45	27	39	0	87	73	26	6	39	4	14	17	43	43	26	42	41	16	9	56
	AAEL001333	0	11	2	0	2	0	80	2	6	11	1	0	0	12	10	6	1	1	1	0	0	0	0	1	0	0	0	0	0	0	0	3	0	0	0	0	0	0	2	1	0	3	0	9	0	0	0
	AAEL001334	161.5	181.5	450.5	461	217.5	296	146.5	339	261.5	215.5	137	110.5	478	188.5	402.5	505	422.5	284.5	247.5	605	222.5	312	560	191	138	117.5	298.5	260	322.5	565	137	519	314	308.5	332.5	287	371.5	147.5	176.5	351	367.5	227	315.5	266.5	497	319	236.5
	AAEL001336	438	296	265	357	198	363	290	700	227	244	336	444	391	730	648	666	484	540	487	528	328	268	500	212	187	118	501	250	220	473	197	539	435	240	189	310	383	130	239	244	257	217	271	331	350	404	309
	AAEL001339	240	277	225	264	111	244	102	196	87	115	37	1	162	70	142	280	209	138	44	213	367	136	272	123	155	105	207	139	148	142	101	103	174	200	59	182	117	52	127	192	113	104	130	204	282	170	154
	AAEL001340	0	4	2	19	12	41	111	2	29	4	87	195	0	0	40	70.5	8	0	60	0	1	0	0	0	2	0	0	6	22	1	0	0	6	0	4	4	3	0	4	4	5	0	2	2	1	2	0
	AAEL001341	269.75	343	288	283	193.5	207	180	153.5	105.75	124.75	92	81.5	425.5	240.5	331	341.25	369.25	350.25	234	296	214.5	148.5	244.5	112	75.5	99.5	220	204	232.5	190.5	112.5	131	106.25	150.5	337	120	256.75	39.5	79	203.5	171	127.5	146	235.25	270	166	94.5
	AAEL001342	0	0	0	0	0	0	0	0	0	0	0	0	0	0	0	0	0	0	0	0	0	0	0	0	0	0	0	0	0	0	0	0	0	0	0	0	0	0	0	0	0	0	0	0	0	0	0
	AAEL001343	0	0	0	12	1	0	36	0	28.5	0	0	0	0	3	73	25	21	25	5	0	0	34	60	0	0	1	0	1	0	1	0	0	11	21	3	14	6	5	26	11	0	0	33	6.5	5	0	0
	AAEL001344	24	3	1	30	3	0	0	0	2	0	0	0	1	0	35	63	14	33	34	13	34	35	3	0	12	26	0	32	34	0	0	0	0	0	0	0	0	0	0	19	6	16	8	43	20	31	1
	AAEL001345	43	2	0	2	3	0	0	0	11	1	0	0	74	0	0	0	37	4	0	27	44	0	0	1	0	0	0	1	9	53	0	0	103	22	43	2	35	2	0	0	0	0	0	0	0	0	0
	AAEL001346	1	13	1	42	19	43	3	0	2	3	0.5	0	237.5	219.5	71	186.5	132.5	67	60	169	64	14	149.5	36	0	19	11	20.5	33	47	38	40	22	16	42	18	30	5	0	2	18	0	0	0	1	6	1
	AAEL001349	0	0	0	5	3	0	2	0	0	0	55	0	0	0	3	27	0	0	0	0	0	0	0	20	0	0	0	4	3	93	0	0	0	1	3	0	0	2	0	0	0	0	13	0	0	0	0
	AAEL001350	285	187	416	347	191	221	66	193	52	43	81	0	227	428	293	293	405	246	163	182	282	215	395	209	204	147	258	214	285	148	1	0	5	89	30	101	41	33	90	242	119	150	161	310	396	198	138
	AAEL001351	212	125	157	225	84	114	172	97	165	90	182	83	274	188	202	81	209	110	111	300	81	74	120	14	70	26	110	90	205	345	111	155	186	123	172	173	199	78	118	78	138	60	25	37	85	79	157
	AAEL001352	339.33	233.33	172.5	295	132.5	80	45	15	32.5	83.5	28.5	10	221.5	113.83	112.5	204.5	240.83	167.33	167.5	178	79.5	76.5	100	86.5	65	110.17	92	173.17	294.83	251.33	114	158	132	121.5	90.5	95.5	118.5	33.33	66.83	129.5	46	95.5	76	70.5	152.33	124.5	65
	AAEL001354	124.5	280.5	409.5	305	152.5	243.5	127.5	266	150.5	114.5	123	84.5	465	192.5	360.5	448.5	457.5	272.5	156.5	418	326.5	261	676	123	131	84.5	376.5	177	250.5	362	147	264	232	229.5	522.5	234	522.5	70.5	73.5	228	332	234	276.5	282.5	465	340	349.5
	AAEL001355	243	97	96	113	47	57	73	45	92	79	95	108	114	272	474	194	179	279	89	160	140	83	239	176	29	69	103	46	132	255	132	334	139	335	182	239	208	23	32	108	139	107	45	102	106	80	94
	AAEL001356	597.25	681	492	595	326.5	385	469	478.5	340.75	313.25	282	298.5	624.5	556.5	793	721.75	613.25	757.75	676	760	617.5	398.5	372.5	253	190.5	266.5	492	344	469.5	707.5	121.5	245	353.25	287.5	399	362	532.75	157.5	350	375.5	368	230.5	307	403.75	581	374	319.5
	AAEL001357	110	34	48	48.75	24	63.5	0	12.36	2	4	2	0.25	38	0	45	20.5	44	12	20	1	40	52	9	27	0	14	27	27	36	14	4	11	6	12	1	9	1	8	0	23.2	34	21	29.5	29.25	34	9	20
	AAEL001358	156	136	193	123	103	96	0	171	40	51	61	172	304	59	332	411	157	327	260	226	31	72	104	75	80	83	201	95	143	232	97	34	157	79	18	81	39	23	155	113	124	36	106	106	255	139	61
	AAEL001359	29	76	36	12	82	160	122	0	80	42	1	2	99	98	99	72	260	15	31	0	2	16	133	6	21	86	27	28	16	181	0	97	137	110	1	52	10	5	3	137	44	47	19	158	21	171	57
	AAEL001360	1067	664	478	1216	583	962	2608	2983	2024	1142	1887	3359	1162	1577	1606	3540	1349	1935	950	1714	1010	940	1084	798	381	818	843	848	1071	1197	359	787	683	847	37	358	75	1436	2419	551	768	659	691	647	807	735	842
	AAEL001361	69	54	151	80	42	42	97	1	9	10	14	102	95	75	95	76	28	43	16	129	131	60	144	44	150	70	42	61	89	3	12	1	81	26	5	10	9	19	47	121	73	27	31	92	123	64	142
	AAEL001363	195	52	143	108	75	70	28	54	20	27	21	54	225	94	134	50	214	61	41	110	156	52	131	67	74	25	174	73	80	44	23	6	67	75	194	75	131	7	11	141	86	65	68	106	71	127	31
	AAEL001364	0	34	1	23	1	0	2	0	32	15	14	0	0	2	30	21	2	32	0	2	227	8	11	13	144	89	60	1	21	0	0	0	2	0	0	0	4	2	0	95	295	129	115	82	112	56	126
	AAEL001366	134	0	44	62	45	85	0	21	6	6	10	0	179	28	63	62	45	71	26	86	58	55	95	27	54	37	58	42	75	79	4	24	45	45	76	66	47	6	1	71	68	25	37	112.5	136	99	48
	AAEL001367	8	47	30	28	14	13	100	0	17	36	39	1	49	16	0	105	9	24	21	17	33	0	0	18	0	19	17	9	12	189	98	140	125	77	11	14	14	7	0	16	5	2	9	8	3	2	17
	AAEL001368	132	31	3	105	28	23	246	94	54	34	63	59	257	370	70	277	150	83	119	48	71	7	0	29	26	34	70	56	80	119	0	83	70	56	9	9	27	13	2	76	66	5	41	81	76	9	11
	AAEL001370	0	0	0	18	7	28	0	0	21	0	32	0	53	0	3	13	12	9	14	5	1	0	0	1	0	3	16	7	23	0	0	0	1	0	1	0	1	10	6	13	19	8	0	1	0	0	0
	AAEL001371	255	298	318	334	192	286	107	1	68	10	147	67	293	624	419	341	409	220	119	762	465	204	367	107	152	103	296	227	408	167	164	283	66	95	53	114	105	53	88	166	319	107	116	235	400	296	231
	AAEL001372	376	198	304	454	201	244	126	73	110	54	110	113	116	225	301	340	215	339	97	477	223	109	259	59	114	125	92	236	314	143	36	0	86	120	17	53	14	45	118	190	124	48	118	189	215	197	137
	AAEL001373	0	36	0	0	9	0	1	0	1	20	0	0	0	0	29	30	1	1	3	0	1	0	0	0	1	1	0	5	8	0	0	99	0	21	1	2	2	5	0	15	0	14	19	5	6	17	1
	AAEL001374	32	73	31	11	10	2	24	15	24	40	34	0	0	124	41	78	4	30	46	0	48	0	0	0	1	11	53	2	4	1	0	64	1	0	3	1	10	9	38	0	0	0	0	1	15	0	0
	AAEL001378	326	288	500	222	144	231	375	83	271	128	168	315	268	197	235	381	295	277	146	543	937	356	323	467	334	405	808	176	178	82	69	79	118	127	20	100	36	156	168	211	249	172	254	231	297	260	233
	AAEL001379	364	375	504	365	250	308.5	146	681	209	142	172	489	288	374	277	573	329	526	434	914	272	240	195	169	199	293	371	287	291.5	154	114	134	137	150	18	152.5	42.5	169	365	240	209	138	168	154	247	266	93
	AAEL001381	591	482	366	321	275	221.5	322	2	76	209	162	430	162	1	112	214	81	211	183	94	36	16	58	15	23	45	1	201	148.5	30	46	40	64	144	14	56.5	27.5	58	141	10	18	11	11	22	55	14	20
	AAEL001382	487	291	554	434	312	214	115	199	29	42	17	48	612	301	503	304	490	410	178	420	658	288	450	202	215	141	508	249	322	158	140	83	124	123	314	143	203	21	50	299	261	267	268	359	630	434	254
	AAEL001385	657	112	281	437	301	400	100	478	288	308	136	378	262	580	650	560	625	496	479	792	279	222	275	221	83	114	314	328	281	388	219	422	205	371	54	196	137	184	216	279	296	206	213	206	344	316	215
	AAEL001387	0	0.5	158.5	23.5	37	22	134	0	40.5	22	29	125	0	0	0	24.5	0	12.5	70.5	37.5	32.5	7	0	11	25.5	33.5	10	20.5	24	46	57	94	86.5	72	15.5	31	8.5	21.5	44.5	28	36.5	7.5	48.5	37	23.5	11.5	0
	AAEL001389	237	34	240	158	88	163	163	1	34	81	60	105	127	310	1	177	59	130	101	165	136	116	105	72	5	67	71	76	72	176	0	0	59	65	47	30	30	73	102	70	64	63	57	49	70	32	129
	AAEL001390	4	1	0	0	0	0	3119.5	2473.25	1734	1492	3104.25	2182.5	1	2	3	30	7	7	2	14	4	0	0	3	12	8	0	0	0	3668.25	2492	4225.5	2105	846	2802.5	804	1314.5	722.5	1258.5	6	4	2	16	6	2	2	5
	AAEL001391	24	1	47	3	54	89	1	9	49	15	0	90	58	0	79	5	191	1	0	5	225	332	265	246	234	166	343	4	13	5	0	5	4	2	6	2	1	36	74	410	1284	611	465	472	414	316	777
	AAEL001392	48	28	42	41	74	23	59	66	81	28	15	15	116	119	209	43	103	20	603	80	1030	1080	4665	882	1496	780	2069	67	44	37	14	31	56	21	37	16	21	10	16	6345	15035	5896	3156	2731	1780	13301	11008
	AAEL001394	211	105	217	312	192	193	408	251	147	111	53	612	2	150	52	264.5	152	222.5	564	294	186	129	282	257	142	262	120	192	195	237	161	313	178	257	87	133	69	143	365	162	344	182	165	164	191	164	83
	AAEL001395	0	19	75	62	42	55	142	0	19	34	35	72	51	3	63	75	77	69	46	15	76	43	79	35	57	28	19	59	29	124	50	0	22	13	3	1	19	8	0	85	53	55	26	81	79	111	50
	AAEL001396	22	0	16	26	26	19	68	1	27	5	55	209	0	93	6	19.5	21	14	16.75	0	0	6	1	8	1	1	19	17	7	54	10	0	0	52	3	8	19.5	23	5	28	29	6	0	19	6	17	19
	AAEL001397	398.5	105	302.5	335	97	135	149	123	206	64	98.5	438	680.5	240.5	338	416	245	203	402	652.75	292	157.5	518	125	110	121	253	181.5	272	473.5	206	264	392	207.5	226	241	208	73	82.5	213	154.5	123	220.5	182	307.5	220.5	188.5
	AAEL001399	0	0	1	25	16	1	0	0	0	52	0	135	0	0	2	60.5	38	0	1	4	117	43	3	55	94	63	46	18	12	3.33	0	0	0	4	0	9	2.5	6	0	88	97	34	71	122	140	102	34
	AAEL001400	39	78.5	73.5	75	35	35	30.5	161.5	17.5	17	26	0.5	31.5	26.5	105	111.5	67	69	43	60.5	322.5	132	81	66	93	71	154	37.5	51	124.5	1	0	22	61	39.5	54.5	69	15	47	35	47	39.5	67.5	40.5	65	44.5	47.5
	AAEL001401	1	1	0	0	2	0	1	0	0	55	0	1	2	0	0	4	0	0	0	0	0	0	0	1	0	0	0	1	0	87	53	0	19	713	335	754	788	14	0	0	0	0	1	0	0	0	0
	AAEL001402	0	0	0	10	2	9	67	1	0	47	0	3	1	0	46	9	13	38	33	1	0	0	0	1	0	0	0	5	5	67	8	29	13	2330	1088	2503	2835	25	40	1	0	0	1	1	0	9	0
	AAEL001403	497	512	895	643	269	373	447	436	236	318	354	255	1001	647	929	1395	1021	835	587	1193	483	351	426	177	220	108	435	424	574	261	71	319	163	238	72	90	113	144	194	525	460	307	406	570	596	565	354
	AAEL001405	136	292	408	239	178	199	150	211	169	78	244	222	286	431	259	373.5	344	402	147	337	293	256	215	131	156	114	402	206	253	323	26	156	87	168	114	155	192	47	132	174	151	139	112	156	348	144	170
	AAEL001407	175	63	243	223	113	173	171	71	8	20	104	75	285	308	265	272	312	144	65	433	60	98	188	40	86	31	194	121	198	38	1	0	107	36	21	70	53	34	44	154	143	117	115	236	384	268	156
	AAEL001410	19.5	79.5	4.5	36	15.25	39.5	9	1	32.5	25.5	6.5	5.5	19	18.75	59.5	67.5	38	35.5	20	7.5	11	5.5	51	11.5	8.5	21	61.5	16	59.5	22.5	4.5	23	26	43	12.5	14.5	17	18	1.5	24	53	23	19.5	39.5	78.5	49.5	26.5
	AAEL001411	320	492	366	520	271	298	965	1594	559	386	520	882	639	273	584	415	410	603	776	208	388	187	338	240	142	307	452	298	383	256	17	53	110	194	148	291	166	258	523	296	207	106	309	229	374	231	235
	AAEL001412	54	120.5	94.5	113	54	45	45.5	229.5	21.5	25	38	0.5	41.5	47.5	185	158.5	91	89	55	103.5	460.5	161	119	87	130	94	270	62.5	77	158.5	1	0	30	81	61.5	72.5	110	18	59	48	68	58.5	115.5	58.5	83	72.5	79.5
	AAEL001414	0	0	0	1	0	13	0	0	0	0	0	0	1	1	0	0	0	2	0	0	0	0	0	0	0	0	0	1	1	63	4	130	23	1948	908	1781	1943	7	24	0	0	1	0	2	0	0	0
	AAEL001416	82	3	2	81	61	107	29	64	21	57	77	35	1	230	220	66	35	132	80.25	98	47	96	63	33	17	55	51	77	65	68	0	6	93	30	6	82	7	25	61	62	73	34	59	51	172	93	3
	AAEL001417	0	0	0	0.5	2	0	1.5	0	0	10	0	0.5	29	0	1	0	0	0.5	0	0	0	0	0	1	1.5	0	0	1	1	24.5	3	54	58	932.5	323.5	863	644	3	12.5	0.5	0	0.5	2	0	1	0	0
	AAEL001420	0	1	0	16.5	20	0	19.5	0	7	0	0	4.5	6	1	1	0	12	14.5	2	1	0	2	1	3	0.5	0	0	11	11	179.5	17	160	32	12375.5	3787.5	11157	8735	29	15.5	37.5	0	5.5	9	7	3	0	0
	AAEL001421	1023	902	1173	1032	603	671	707	618	220	186	233	186	1908	1510	1027	1985	1245	1578	826	933	1554	848	1553	587	549	962	1453	603	954	323	83	64	415	409	129	395	215	135	246	548	819	445	559	713	801	727	716
	AAEL001422	323.5	333.5	155.5	329	146.75	203.5	261	109	177.5	166.5	169.5	61.5	314	291.25	302.5	432.5	378	272.5	214	317.5	301	215.5	200	104.5	173.5	74	259.5	157	273.5	531.5	217.5	411	573	380	393.5	391.5	443	69	94.5	159	156	165	176.5	268.5	277.5	328.5	255.5
	AAEL001423	390	163	130	189	81	446	605	214	463	258	820	268	456	1	122	79	166	54	25	316	72	87	135	44	66	32	82	88	117	167	2	30	57	116	79	52	83	210	283	76	201	58	91	52	122	68	51
	AAEL001424	237	195	208	256	114	94	539	256	208	248	207	406	129	322	521	280	251	257	183	260	214	114	224	73	93	62	196	172	161	293	190	258	191	422	383	287	354	105	118	156	155	85	184	170	141	211	165
	AAEL001425	82	12	114	119.5	68.5	133.5	17	0	4	3	33	0	88	83	134	87	118.5	56.5	20	120	114	34	97	10	26	16	82	92	56	50	27	88	49	11	88	26	65	9	32	57	49	39	30	51	93	75	38
	AAEL001426	416	409	223	356	155	266	171	25	99	123	77	21	420	308	122	587	288	298	164	861	75	112	210.5	63	54	50	215	206	286	46	60	25	157	176	24	95	64	51	84	114	107	87	69	123	139	85	105
	AAEL001427	86	17	33	54	43	72	101	149	80	71	55	35	40	35	80	47	53	49	10	86	308	244	364	134	154	58	283	28	51	44	116	155	67	93	194	61	154	42	32	193	214	121	144	234	252	335	189
	AAEL001428	0	15	0	15	9.7	3	0	0	0	1	0	0	0	0	0	0	7.5	5	12.5	25	22	22	0	17.5	7	2	0	20.5	25.25	1	0	0	0	1	0	0	0	0	0	15	44	22.5	16.5	0	9.25	0	21
	AAEL001432	2472	1615	2724	3029	2124	2343	1310	746	915	615	531	1041	2716	2735	2060	2570	3434	1910	1552	4184	6073	5337	7025	3736	2491	2267	5999	1895	2801	905	793	936	908	1384	181	1302	396	459	639	6779	5324	3213	4392	6278	8390	7168	4036
	AAEL001433	45	169.5	34	42.5	29	4	344	205.5	172	143.5	128.5	683.5	222.5	191	104	303.5	57.5	167.5	65	50.5	21.5	0	2	11	27	39	25	52	44.5	210	72	65	142	75	42.5	65.5	47.5	92	182	11.33	18.5	4	6	13.5	14.5	42.5	6
	AAEL001434	221.5	42	77.5	146	93.5	108	108	0.5	48.5	18.5	67	103	4	68.5	149.5	192	43	344	260	104.5	51	41	85	43.5	1	45.5	45.5	79	60	47.5	18.5	1.5	16.5	44	12	83.5	10.5	30.5	108.5	18.5	30	50.5	5	50	103	50	56
	AAEL001435	0	0	0	5	2	3	0	0	0	0	9	0	42	107	65	148	17	34	42	19	18	16	7	2	0	1	16	3	19	0	0	0	26	0	0	0	0	1	0	8	9	1	0	2	3	0	0
	AAEL001437	630	348	361	550	278	249	724	274	461	322	495	909	110	198	138	840	133	1675	1149	104	20	19	155	263	42	94	50	325	384.5	15	1	0	2	3	0	2	4	303	702	98	186	59	67	82	91	64	93
	AAEL001438	0	0	0	36	20	0	0	0	7	0	0	0	0	0	55	44	29	6	7	61	0	0	0	0	5	4	0	29	20	6	17	0	0	4	3	0	0	5	0	21	0	0	6	31	0	41	0
	AAEL001439	107	72	210	136	70	122	40	49	75	54	56	59	142	158	172	269	230	123	32	209	275	132	209	106	100	51	359	72	102	121	49	137	124	168	299	152	292	23	39	98	166	75	88	60	156	100	134
	AAEL001442	0	2	74	2	0	0	0	0	45	0	46	153	0	0	0	0	3	1	9	0	0	0	0	0	2	8	0	2	0	0	0	0	0	6	2	2	0	8	0	4	0	3	8	3	0	0	11
	AAEL001444	0	54	1	5	2	40	0	0	6	0	0	0	0	0	0	41	2	23	29	0	0	1	0	0	0	2	4	4	14	0	0	0	0	25	0	0	0	3	0	0	0	1	0	14	4	37	0
	AAEL001446	2564	2412	3338	3285	1930	2503	1636	1351	1476	936	836	1843	1298	758	615	795	962	1307	1287	2758	21	149	602	174	43	32	88	2141	2304	190	142	406	365	318	45	220	117	715	991	103	144	82	159	188	84	96	130
	AAEL001447	515	360	209	438	423	352	1898	627	994	485	976	1247	749	298	307	1007	385	920	873	189	545	462	292	223	283	325	262	366	372	232	127	171	176	244	33	80	37	618	1441	444	443	278	294	573	425	243	106
	AAEL001448	287	128	216	264	221	42	117	306	19	35	68	0	3	304	314	236	216	210	181	380	73	343	158	123	133	130	101	171	112	162	2	1	69	159	12	43	12	31	116	59	59	98	156	127	131	77	66
	AAEL001449	68	26	127	84	39	77	126	43	77	151	51	0	0	0	44	40	51	41	19	75	1	38	26	25	18	31	29	55	18	63	1	1	0	2	11	26	24	69	20	22	40	13	15	56	55	38	68
	AAEL001451	17.5	120	68	70.5	40	52	61	161	69	27	8	146	36.5	33.5	137	193	112	114	50	35.5	137	69	162	48	11	26	93	46	69	204	112	122	140	92.5	65	4	129	15	11	93	82	47	55	110	112	95	79.5
	AAEL001452	0	4	2	3	1	2	0	0	1	0	0	0	0	0	12	58	0	0	1	0	0	0	0	0	0	0	0	1	0	1	0	0	0	0	0	2	2	0	0	0	0	0	0	0	0	0	0
	AAEL001455	65	1	27	32	41	42	60	0	13	1	0	128	48	103	110	163	85	43	39	1	48	5	0	13	44	41	0	40	45	45	31	30	0	44	7	1	3	13	48	38	34	9	27	73	31	10	25
	AAEL001457	0	0	0	57	49	0	176	151	155	169	54	122	0	5	64	96	19	99	43	5	1	21	0	11	2	7	1	32	84	281	297	141	173	80	30	74	27	71	103	11	0	9	39	19	15	21	1
	AAEL001458	0	0	12	9	8	0	42	0	43	37	0	0	0	1	0	44	3	8	4	0	1	0	0	0	0	13	0	6	0	1	4	40	67	15	3	1	1	8	0	7	13	0	0	1	0	0	1
	AAEL001459	127	225	53	239	128	84	101	0	1	52	44	77	273	195	65	159	120	104	135	111	125	48	114	65	39	33	72	130	169	1	40	0	1	23	2	0	1	26	0	155	65	15	52	187	93	92	41
	AAEL001461	0	0	0	0	0	0	0	0	0	0	0	0	0	0	1	0	0	0	0	0	0	0	0	0	0	0	0	0	0	0	0	0	0	7	0	14	2	1	0	0	0	0	0	0	0	0	0
	AAEL001463	0	8	14	5	0	3	0	0	0	5	0	9	0	0	9	7	4	14	4	3	0	0	0	0	0	0	2	0	2	6	0	0	0	3	13	0	5	2	1	2	0	0	0	1	0	0	10
	AAEL001464	126	60	119	128	65	121	15	1	68	13	52	3	98	131	48	82	78	77	39	4	806	466	543	570	143	468	736	91	98	2	2	1	86	43	3	31	7	45	150	212	338	216	228	268	155	218	214
	AAEL001472	134	188	199	208	170	30	2	2	87	43	81	3	287	268	136.5	191	173	169	83	146	234	161	145	63	157	155	101	210	199	341	77	67	68	105	5.5	32	8	80	110	104	193	107	92	154	202	149	33
	AAEL001473	80	199	230	219	73	75	162	107	131	128	152	80	35	185	330	252	114	224	123	223	133	40	151	35	62	86	64	88	172	224	101	293	157	92	24	118	33	61	90	100	59	79	91	90	110	96	78
	AAEL001474	26	24	18	49	17	48	2	1	52	11	33	14	61	93	51	37	31	63	63	54	29	19	119	29	32	10	23	41	32	96	46	51	96	27	45	33	62	14	35	32	72	26	58	70	59	122	54
	AAEL001475	0	1	13	1	7	19	0	0	0	0	0	0	0	0	0	0	0	13	0	0	0	0	32	0	0	5	0	7	7	0	0	75	0	0	0	0	5	2	0	6	0	2	0	4	5	0	0
	AAEL001476	167	46	243	233	154	72	267	170	169	84	157	320	23	139	64	138	133	208	269	324	143	55	91	116	21	133	222	175	155	57	15	51	40	28	4	16	7	75	246	96	140	47	88	52	86	109	112
	AAEL001478	18	6	0.5	11.5	9	3	19	99.5	23	33.5	34.5	358.5	1	37	9	62.5	15.5	16.5	39	31	23.5	23	38	4.5	1.5	20	11	11	7	18	14	0	16.5	26.5	1	3.5	3	23.5	73	7.5	6	4	26	12	18	24	12.5
	AAEL001479	621	730	440	399	246	516	578	1679	710	505	313	340	1519	1067	465	817	525	476	439	784	1032	1174	954	512	568	399	1148	366	484	1112	455	734	991	1677	395	1514	1104	389	654	578	975	569	579	689	597	635	871
	AAEL001480	278	403	289	401	408	285	115	68	173.5	179	181	305	197	335	299.5	451	272.5	324	387.5	157	95	62	154	121.5	58	154.5	301	388	333.5	257	99	2	137	91.5	4	183	12.5	84	90.5	160	86	136	112	196	201	91.5	317
	AAEL001483	19	0	1	12	5	2	100	65	53	23	73	61	54.5	0	0	44	14	44.5	9	1	1	0	0	5	1	0	0	14	15.5	1	0	48	0	17	4	2	2	19	34	0	0	0	0	0	0	0	0
	AAEL001484	1844	1278	1787	1639	876	971	1459	1416	808	806	608	1592	1368	1901	1110	1786.5	1298	1233	1551	778	1184	510	1065	448	449	998	1044	1069	1363	959	299	394	532	1036	115	792	219	495	984	1001	937	513	735	835	1229	908	790
	AAEL001485	165	44	14	31	25	51	250	86	50	24	57	94	101	42	91	95	32	50	54	94	0	0	1	0	0	0	0	59	35	96	69	126	98	127	182	142	173	31	108	0	1	2	2	1	5	9	0
	AAEL001487	0	0	0	0	0	0	0	0	0	0	0	0	0	0	0	0	0	0	0	0	0	0	0	0	0	0	0	0	0	0	0	0	0	0	0	0	0	0	0	0	0	0	0	0	0	0	0
	AAEL001490	161	297	318	107	146	100	544	655	459.5	810	1086.5	448	246	284	236.5	880	69.5	1233	467.5	156	711	397	887	495.5	342	474.5	777	138	134.5	2920	1403	2260	2246	1815.5	900	1990	1208.5	500	1684.5	1137	1034	685	965	1225	1663	1072.5	770
	AAEL001491	115	2	203	15	24	1	0	0	1	1	0	0	62	67	66	119	27	24	38	0	3	0	0	1	0	1	0	10	24	4	1	0	1	12	1	1	0	0	0	20	0	0	0	12	6	0	0
	AAEL001492	0	4	24	23	33	8	0	0	14	1	3	0	186	0	68	69	34	82	57	108	16	10	1	20	14	12	0	15	58	0	0	60	9	0	14	5	0	3	1	3	9	12	0	0	2	1	11
	AAEL001493	78	116	111	175.5	79.5	20	0	0	26	15	71	0	99.5	119.5	151	96	133.5	213	134.5	170	0	61	0	12	23	31	58.5	70.5	152	2	55	0.5	0	0	5	0	5	18.5	13.5	17	42.5	16	10	23.5	58.5	6	0
	AAEL001494	82	81	121	114	58	126	120	64	19	13	36	714	316	1322	491	4456	124	4612	1951	228	4	1	4244	1971	0	8	22	53	74	0	1	0	0	10	0	0	3	29	61	7	8	5	8	40	51	9	45
	AAEL001495	0	41	35	24	16	31	0	248	149	108	84	392	0	75	167	28	42	34	145	22	111	114	147	56	21	19	148	22	43	218	112	53	99	262	54	124	59	109	132	19	68	26	23	60	2	0	51
	AAEL001496	1446	997.5	1492	1388	825	1191	247	123	322	247	392	230	1086	849	1107	1205	1116	1128	533	1547	1168	673	826	401	400	341	1019	1055	1112	494	368	534	438	581	142	485	377	173	268	699	552	381	643	722	1161	1089	706
	AAEL001497	0	80	28	78	26	36	118	125	48	36	98	133	37	42	66	81	47	72	62	164	208	29	53	28	18	48	25	48	49	0	1	0	0	20	3	79	3	16	32	36	16	21	42	20	49	8	41
	AAEL001498	1989	1596	1989	1062	458	1306	3	266	97	136	72	389	14476	32520	27927.5	36761	6605	5148	4468	3644	1090	3222	6429	1899	240	411	2176	747	1800	280	70	167	196	135	60.5	86	78	98	123	26	38	45	44	44	31	67	64
	AAEL001500	128.5	62	35	55.5	31.5	32	41	127	8	0	72	169	27	30.5	91	101.5	36	67	54	3	42	50.5	12	25.5	6	35	61.25	37.5	56	43	1	124	7	2	20	40	16	12	24	53.5	28.5	11.5	43.5	45.5	79	22	4
	AAEL001501	151	38	150	110	70	96	193	34	72	122	95	101	204	142	157	164	127	138	113	114	386	136	380	120	110	41	230	92	73	73	29	138	85	178	252	118	213	52	65	111	120	108	120	153	130	135	93
	AAEL001503	84	53	56	24	29	20	180	130	90	58	118	54	58	0	13	21	3	17	59	83	10	0	4	30	15	26	52	47	18	46	60	23	59	91	8	37	11.5	29	195.5	40	16	23	43	15	44	42	18
	AAEL001505	1	224	111	207	128	183	192	316	238	241	101.5	336	197	289	449	1183	182	1062	577	288	75	37	215	133	113	92	106	175	159	79	95	94	208	165	25	102	32	173	188	143	74	89	82	116	218	151	135
	AAEL001506	130	26	57	126	82	176	55	0	54	21	18	2	74	274	168	151	122	263	176	117	343	227	263	92	132	180	235	112	144	51	42	65	267	119	156	142	216	19	24	78	119	92	89	167	168	121	126
	AAEL001507	600	470	473	397	325	304	523	811	237	204	247.5	455	242	337	433	665	488	475	312	318	226	270	567	136	163	259	305	408	487	422	40	7	319	275	16	249	9	154	510	194	230	167	158	240	270	320	158
	AAEL001508	170.33	67.5	103	114.5	71	11.5	124	467	139	38	46.5	75.5	15.5	41	153	117	182	15	1416	46	40	57.5	43	41.5	46	20.5	47	126.5	82	139	23.5	49	8	65	38.5	135.5	53	23	6	266.5	183.5	116.5	98.5	239	84.5	281.5	153.5
	AAEL001509	63	28	65	190	128	79	28	1	116	50	82	352	91	211	244	202	177	224	279	93	22	31	54	21	55	37	28	103	96	57	9	61	63	306	50	141	89	103	145	40	50	81	30	53	61	71	101
	AAEL001510	0	0	0	0	0	0	0	0	0	0	0	0	0	0	0	0	0	0	0	0	0	0	0	0	0	0	0	0	0	0	0	0	0	0	0	0	0	0	0	0	0	0	0	0	0	0	0
	AAEL001511	144	55	92	155	138	79	105	113	35	12	23	433	194	39	32	122	68	82	1258	215	29	48	140	74	37	33	8	77	76	548	103	198	244	183	62	244	84	42	4	38	82	23	113	133	109	58	46
	AAEL001513	249	161	32	105	34	138	77	1	15	11	0	0	66	249	88	26	212	35	41	303	109	46	0	2	0	46	33	67	74	1	0	0	0	1	0	0	1	19	2	52	1	9	20	15	42	16	28
	AAEL001514	0	1	0	0	2	0	0	1	0	0	0	0	0	1	1	0	0	0	3	1	297	111	218	217	147	30	219	0	0	1	0	0	3	1	1	0	0	0	0	28	677	178	213	183	197	67	491
	AAEL001515	216	43	319	128	94	50	66	300	68	111	83	38	133	234	146	194	109	191	30	207	107	52	0	40	46	56	90	81	91	43	23	15	12	91	36	84	57	51	77	127	209	116	82	186	184	146	113
	AAEL001516	265	50	144	168	67	40	5	4	198	53	86	150	93	247	118	247	160	123	170	243	385	190	526.89	232	204	255	515	128	155	3	9	7	85	65	9	38	24	35	112	173	181	136	95	198	213	184	160
	AAEL001517	69	14	12	148	60	13	176	3	89	50	14	8	1	86	61	137	28	36	125	6	654	811	373	720	92	417	472	66	35	18	77	2	51	36	13	10	16	5	0	245	570	166	247	493	359	909	169
	AAEL001518	403	229	231	273	184	139	182	272	103	55	142	209.33	434	130	240	298	290	135	322	204	85	130	199	80	162	150	197	196	200	265	48	30	147	209	20	184	44	59	117	120	153	105	73	121	174	131	103
	AAEL001519	173	11	168	77	93	134	99	0	76	50	33	0	60	66	0	37	22	16	59	50	3	34	11	14	2	28	49	95	66	0	0	0	0	24	1	39	12	40	20	10	15	7	0	25	28	29	1
	AAEL001520	143	90	143	187	118	60	108	81	101	34	14	43	81	98	232	256	199	203	253	13	30	84	63	47	57	88	31	138	127	45	18	11	39	48	10	51	12	48	106	109	48	38	81	91	146	51	41
	AAEL001522	0	0	0	0	0	0	0	0	0	0	0	0	0	0	0	0	0	0	0	0	0	0	0	10	0	0	0	0	1	0	0	0.5	0	0	0	0	1	0	0	0	15.5	0	4	2.5	5.5	0	0
	AAEL001524	113	27	132.5	110.5	40	63.67	24.5	56.5	38.5	23.5	21	33	63.75	126	64	150	51	174.5	166	139.5	5	20.5	53	23	3.5	40.5	56.5	63.75	48.5	50.5	2	26	13	26.5	2	8.5	6.5	9	28.5	44	26.5	7.5	19.5	13.5	47.5	14	9.5
	AAEL001526	212	314	125	281	137	104	211	41	94	126	39	210	80	389	126	244	275	569	319	128	148	242	246	120	72	269	321	128	195	348	293	123	112	204	53	76	56	76	182	197	255	138	232	173	280	159	96
	AAEL001532	1533	974	1132.5	1248.5	762.5	707.33	257.5	600.5	284.5	183.5	362	267	1279.25	575	621	890	908	673.5	856	958.5	5	90.5	106	19	24.5	37.5	26.5	914.25	810.5	620.5	146	295	202	500.5	32	204.5	82.5	90	216.5	188	214.5	38.5	137.5	78.5	135.5	67	58.5
	AAEL001533	248	106	104	264	367	274	0	0	0	1	0	0	0	0	0	21	0	15	0	24	158	43	93	20	14	47	168	317	200	1	0	0	0	0	3	1	1	0	0	33	25	17	27	18	62	34	12
	AAEL001536	3	0	35	29	32	1	79.5	24.5	62	31	69.5	171	1	48	0	155	58.5	154.5	112	1	11	3.5	11.5	39.5	19.5	61.5	22	36	61.5	24	31.5	76	14	2	3.5	32.5	0	11.5	17	38	74.5	4.5	37.5	35.5	27.5	18	28
	AAEL001537	17	2	23	1	2	2	62	22	8	0	0	24	0	0	0	68	0	0	46	0	1	0	0	0	0	0	0	3	0	4	0	0	1	1	1	0	3	0	0	0	0	0	0	0	0	0	0
	AAEL001540	76	0	2	35	19	74	114	163	104	57	8	23	112	0	2	83	37	18	80	1	11	1	186	47	21	35	41	31	33	7	74	1	62	54	7	2	12	43	77	7	25	10	4	7	18	5	17
	AAEL001541	106	74	78	91	63	52	53	0	45.33	33	103	107	50	134	83	125	169	83	52	213	45	60	159	79	90	41	171	47	84	43	1	2	40	87	39	38	62	42	1.33	83	102	48	48	76	138	36	70
	AAEL001543	51	110	193.5	65	61	36	0	0	14	21	1	0	0	0	0	48	4	17	45	60.5	0	54	0	6	7	27	88	51	113	0	0	78	0	24	0	28	0	5	0	70	17	2	74	91	143	48	47
	AAEL001544	210	186	229	165	104	128	73	104	24	29	61	61	143	158	270	273	273	166	127	287	128	72	104	39	32	25	131	96	136	161	77	176	98	183	296	141	191	19	18	63	75	68	57	89	176	70	91
	AAEL001545	83	89	10	32	35	0	0	11	2	4	40	147	36	169.5	61	137	85	60	87	3	77	44	2	18	11	34	0	61	69	13	1	2	33	29	5	50	16	25	5	47	28	1	22	17	5	93.5	44
	AAEL001548	439.5	221.5	406	425	292	160	126	472	189.5	274.5	156	207	565.5	542.5	220	532	810.5	260	124.5	851	964.5	357	1017.5	320.5	276	157	571.5	376	452.5	504	136	166.5	157	507	107	223.5	301.5	142.5	60.5	387	745	428	734	575	310	833	652
	AAEL001549	167.5	303	182	450.5	269	172	405	279	234	153.5	287.5	385	781.5	325.5	473.5	942.5	471.5	1240	746	312.5	206.5	187	422.5	114.5	50	237	169.5	270.5	338	159	114	49.5	97	222	76	178.5	113.5	211.5	342.5	282	239	81	118	106	222	98	88
	AAEL001551	98	79	187	53	83	17	28	41	59	31	53	0	76	42	48	142	33	86	73	68	12	30	3	4	0	12	4	52	87	117	64	31	92	49	16	12	15	14	28	22	50	7	19	4	35	12	18
	AAEL001552	0	0	0	0	0	0	0	0	0	0	6	0	0	0	0	97	0	21	0	0	0	0	0	0	0	0	0	0	0	0	8	1	0	0	1	0	4	0	0	0	0	0	0	0	0	0	0
	AAEL001553	1	154	2	85.5	45.5	12.5	133.5	320.5	161.5	121.5	75	300.5	119	1913	1125	4818	27	9086	3404.5	29.5	1	60.5	2206	1880	0	9	39	20	31.5	0	0	1	1	1	1.5	13	2	75	67	17	7	17	3	11	20	13	13
	AAEL001554	0	0	2	10	8	52	0	64	0.5	0	0	2	184	0	7	10.5	5	14	16	0	0	19	2	8	17	2	21	4	0	0	51	0	0	15	4	2	9	5.5	1	7	43	9	3	29	45	21	21
	AAEL001555	0	1.3	0	0.25	0.2	0	0.45	0	0.2	0	0.22	0.7	0	0	0	4.47	0	2	0	0	12.25	0	0.7	1.25	0	0	10	0	0.45	0	2.37	0	0	0	0	0.4	0	0	0	2.4	0	0.67	0	0	0	0	5
	AAEL001556	31	17	14	20	30	39	5.5	40	5	11	6	11	60	32	25	43	22	74	27.5	67	0	4	16	15	4	6	46	31	17	22	0	38	28	37	44	41	28	8	15	32	21	17	14	21	45	17	13
	AAEL001557	244	384	392	291	197	314	659	85	469	454	289	247	347	256	273	417	215	321	103	308	165	142	106	81	71	53	83	190	261	231	161	155	99	311	13	319	17	221	308	103	89	80	85	103	113	35	72
	AAEL001559	0	0	0	0	0	0	0	0	1	0	0	0	0	0	0	0	0	0	0	0	0	0	0	0	0	0	0	0	0	3	1	0	0	0	1	0	0	1	0	0	0	0	0	0	0	0	0
	AAEL001561	238	338	285	383	373	239	689	428	237	261	245	385	766	526	566	871	627	874	868	598	346	312	475	222	137	138	354	274	417	560	177	136	170	537	456	614	566	161	244	410	510	234	410	435	379	466	430
	AAEL001562	121	121	45	79.5	74.5	102.5	160.5	188.5	82.5	108.5	106.5	3	289	210	130	218	84.5	189.5	118	55	129.5	40.5	55	47.5	49.5	41	81.5	67.5	87.5	60.5	73.5	62.5	50.5	123.5	68	79	80.33	51.5	195.5	69.5	42	29	52	56.5	111	100	77.5
	AAEL001564	232	130	194	308	189	76	532	124	206	141	384	147	165	16	135	115	57	99	32	151	35	41	83	18	27	31	23	141	113.5	98	13	0	72	50	11	80	16	155	291	1	58	12	1	1	1	2	10
	AAEL001565	158	131	263	209	170	272	17	0	48	77	1	96	172	218	288	220	315	117	127	220	109	84	63	32	63	31	96	159	203	1	8	64	1	36	4	67	11	39	56	42	7	64	49	59	36	68	66
	AAEL001566	21	130	176	189	178	193	615	152	357	202	339	251	157	1	43	168	36	89	47	54	45	104	29	15	0	31	20	165	133	1	0	51	92	40	12	106	13	185	186	46	13	10	37	61	110	35	42
	AAEL001568	46	0	0	1	14	0	116	122	91	112	170	0	0	1	0	0	0	19	0	0	0	0	0	0	0	1	0	12	23	0	0	0	0	0	0	18	0	52.5	25	4	8	0	0	0	0	0	0
	AAEL001569	803.5	852.5	887	1072	748.5	617.5	1403.5	1163	950.5	765.5	705	1621.5	1076	936	1123.5	1625.75	1073.5	1883	1119	1565.5	1353.75	783	935	623.5	354	627.5	1039.5	722.5	893.5	1280	391.5	611	371.5	739	238	570	444	517.5	1125.5	825	799.5	503	641.75	821.5	960.5	788	698.5
	AAEL001570	25	116	154	95	39	117	1992	1345	1092	539	760	1011	238	253	210	373	147	697	376	336	155	181	569	249	75	126	138	89	118	137	51	7	148	160	49	160	58	448	1051	167	219	101	94	100	197	132	109
	AAEL001571	0	0	0	0	0	0	1	0	0	0	0	0	0	0	0	0	0	0	0	0	0	0	0	0	0	2	0	0	1	0	0	0	0	8	0	3	0	4	0	0	0	0	0	0	0	0	0
	AAEL001573	347	170	393	269	150	159	116	191	96	82	83	107	337	265	340	542	358	378	156	448	512	275	593	272	257	120	357	174	290	152	183	151	159	144	349	223	437	59	41	285	280	294	274	241	343	371	425
	AAEL001575	40	0	0	7	3	0	48	1	54	57	0	1	3	0	1	0	30	17	44	0	107	87	328	180	27	27	658	3	4.5	245	23	81	2	9	19	0	19	1	0	307	114	231	237	118	371	419	53
	AAEL001577	2	184	1	78	41	59	174	227	671	523	260	126	37	179	101	90	34	22	7	392	298	201	94	74	54	34	105	84	32	427	155	217	239	259	70	183	85	816	968	89	82	68	73	51	85	260	88
	AAEL001580	67	133	30	60	30	33	51	50	6	12	20	126	194	8	42	44	92	33	11	91	198	255	124	46	102	41	187	53	37	1	12	65	28	4	5	24	1	12	56	68	69	40	83	52	169	74	76
	AAEL001581	66	34	51	56	43	49	148	5	49	71	1	233	9	53	30	111	57	71	50	143	143	95	156	17	29	24	35	62	51	169	135	204	48	77	7	54	12	67	51	57	32	9	15	18	23	77	35
	AAEL001582	171	50	122	131	67	95	143.5	239	265	90	84	299	261	1	48	72	84	101	187.5	87	51	69	210	116	42	72	47	80	120	3	123	58	113	108	18	33	32	64	102	52	67	28	68	37	91	52	55
	AAEL001583	99	30	98	88	51	77	94	80	53	82	109	146	241	130	104	122	33	116	43	19	55	29	177	28	31	28	38	51	112	82	9	97	91	62	12	43	30	24	35	36	16	28	30	23	80	69	22
	AAEL001584	0	15	96	57	24	29	1	0	8	11	0	49	135	198	138	354	70	207	141	41	35	84	112	18	1	26	60	48	54	2	0	22	0	7	0	1	1	8	0	19	8	7	1	12	51	13	29
	AAEL001586	589.5	254	308	531	302	316	115	186	155	130	92	242	261	127	286	195	351	320	149	502	629	1294	1454	645	575	200	996	267	351	246	193	280	178	128	49	167	70	90	136	381	1242	920	737	1034	1104	729	996
	AAEL001587	35	35	14	61	29	55	18	90	17	85	0	35	102	65	139	69	62	96	63	44	0	42	0	30	0	9	85	47	56	1	5	0	55	26	21	60	23	15	49	69	37	53	20	52	38	50	90
	AAEL001588	2693.5	2357.5	2187	3316	2176.5	2084.5	798.5	658	719	320.5	504	151.5	2698	1917	2531.5	1658.75	2912.5	679	514	4593.5	3744.25	3355	3444	1813.5	1353	946.5	3320.5	2098.5	2401.5	495	237.5	293	512.5	701	354	564	715	304	264.5	3238	2872.5	1654	2600.25	3034.5	3426.5	3372	2258.5
	AAEL001591	0	28	1	42	27	56	2	28	3	9	0	35	0	39	38	85.5	43	28	6	66	66	0	10	2	0	9	51	13	11	44	0	0	3	2	4	7	5	5	43	0	5	3	6	8	9	20	0
	AAEL001593	360	228	208	262	158	210	28526	20104	25097	12308	18909	24393	368	342	267	801	227	1226	507.5	483	363	495	560	501	227	247	368	214	268	3768	1989	2646	2005	3087	243	2628	537	11292	15954	411	506	348	389	395	371	321	369
	AAEL001594	26	0	84	20	16	0	70	1	77	265	50	46	99	0	24	77	8	30	21	21	24	0	0	1	1	1	13	7	24	33	1	147	37	199	70	182	218	104	88	9	6	20	7	1	7	6	0
	AAEL001595	178	38	45	11	79	61.5	122	124	6	208	0	109	150	1.5	46	190	51	131	74	22	57	52	4	19	39	38	30	67	89	105	33	2	83	60	25	61	31	14	75	22	86	36	19	36	83	1.5	12
	AAEL001596	149	164	371	179	109	168	331	211	149	79	133	120	349	239	291	249	359	380	135	280	320	172	194	116	88	70	262	98	173	223	135	84	293	255	288	242	459	48	53	93	135	97	127	188	181	179	147
	AAEL001597	90	5	63	84	90	26	14	1	7	19	18	0	59	20	78	50	125	101	21	96	51	24	28	73	51	39	204	68	110	40	10	1	24	34	87	9	40	10	22	80	85	61	62	48	61	52	46
	AAEL001600	104	63.5	80	43	32	47.5	288.58	116.5	122.17	141.5	193	147	50.5	110.5	53.5	66	50.33	50.17	37.5	28	65.5	27.5	47.5	3.5	28.5	10	14	37.5	36.5	59	23.5	85	45	83	110.5	66.33	107	73.5	115	37	19	17	8	5.5	40.5	21.5	24
	AAEL001601	5	1	37	38	37	15	351.83	598	399.17	444	350	342	84	0	51	73	40.33	36.17	43	47	34	17	20	24	9	14	24	27	24	167	101	132	74	217	99	139.33	162	270	385	25	21	53	54	30	80	47	22
	AAEL001604	127	27	169	165	69	159	331	185	193	144	101	327	152	10	35	206	22	172	186	2	32	1	194	27	0	28	32	49	50	89	9	1	40	15	4	72	0	105	325	32	11	22	24	1	40	28	46
	AAEL001605	473	380	605	454	309	209	339	550.5	193	37	84	410	471	551	383	488	517	498.5	238	719	742	500	450	303	207	465	351	295	378	456	285	90	81	187	41	143	131	118	77	420	358	291	344	410	570	393	338
	AAEL001607	507	199	240	399.5	374	253.5	274.5	84.5	95.5	36	207.5	79.5	1065.5	1007	540	606.5	755	582	122.5	249.5	290.5	400.5	536.5	132.5	188.5	136	390.5	341.25	454.5	930	468	296	255	943	316	480	700	119	85	401	357	173.5	335.5	482.5	606	255.5	321.5
	AAEL001610	1	0	36	61	23	10	48	85	24	54	23	0	461	2	57	121	119	35	32	58	11	10	3	20	11	23	92	32	35	2	75	0	12	112	37	8	82	6	0	38	43	37	34	12	39	22	5
	AAEL001612	1	30	28	22	19	0	0	0	18	0	49	0	0	7.5	0	11	47	22.5	19	0	7	0	0	9.5	0	30	23	23	32	18	55	0	0	7	16	0	11	0	0	21	12	5	22	4	58	0	28
	AAEL001615	206.5	60.5	87	73	49.5	67.5	194.5	136	44	41	72	98.5	39	111	115.5	133	113	192	53.5	56	210.5	80	141.5	49	91	20.5	143	71.5	125	153	95.5	90	83	254.5	552.5	196.5	324.5	15.5	26	42	52.5	65.5	32	50.5	68.5	80	99
	AAEL001616	130	95	92	168	145	130	449	277	270	197	95	746	129	188	26	431	113	310	405	191	88	242	103	154	44	133	106	151	131	484	201	37	142	159	9	72	3	180	498	71	132	111	60	124	157	110	90
	AAEL001619	20	131	25	107	26	16	85	1	13	30	13	50	25	101	113	84	104	92	25	98	188	76	142	53	42	29	165	41	73	143	60	66	70	112	126	62	211	9	0	53	45	52	74	78	65	78	92
	AAEL001622	770	546	459	939	574	474	824	371	681	395	555	538	725	890	902	1783	1173	1393	528.5	1766	243	447	379	306	164	255	270	816	1000	394	129	29	217	307	47	369.5	72.5	446	532	491	322	186	349	386	522	478	219
	AAEL001623	1463	1052	997	1295	573	971	393	678	310	392	273	276	1059	581	1206	1067	1072	987	556	1427	2606	1505	1336	624	905	629	1855	695	1156	1511	562	1009	1255	1950.5	617	1793	1658	229	240	944	1009	600	893	866	1253	976	825
	AAEL001624	3.5	27.5	2	14	3.5	9.5	3.5	0	0	3	8	26.5	0	22	15.5	7	7	23	4.5	0	1.5	1	19.5	12	0	2.5	17	4.5	8	1	22.5	0	0	10.5	9.5	1.5	11.5	1.5	1	2	14.5	8.5	2	11.5	13.5	9	3
	AAEL001625	19	37.5	15	10	5	22.5	486.58	289.5	274.67	368.5	409	479	10.5	17.5	8.5	11	18.33	14.17	19.5	14	8.5	7	24.5	0.5	7.5	3	1	12.5	13.5	102	69.5	185	83	143	301.5	132.33	253	141.5	292	7	5	2	7	10.5	13.5	4.5	3
	AAEL001626	60	47	180	309	184	130	0	0	10	17	34	99	148	83	171	83	53	25	85	8	156	107	40	40	54	44	119	302	167	36	22	95	12	25	3	1	4	7	0	10	13	60	100	69	56	77	117
	AAEL001627	1121	1019	763	847	592	624	236	93	47	24	110	116	1348	462	579	939	1097	681	464	1328	55	105	443	288	1	45	121	691	633	31	3	40	27	17	10	40	11	54	26	82	54	58	46	81	50	52	41
	AAEL001628	0	0	0	6	0	0	0	0	0	0	27	0	0	0	0	18	16	4	6	0	0	0	31	0	0	0	0	8	0	2	0	0	11	0	0	0	4	5	0	0	0	1	0	0	0	0	0
	AAEL001631	54	1	22	55	29	118	3	0	13	25	0	0	60	216	86	119	80	74	21	170	123	42	51	4	13	41	65	39	56	89	0	0	33	28	7	39	24	4	10	88	54	25	101	155	36	56	13
	AAEL001632	0	0	0	12	1	1	0	0	1	0	0	0	1	0	1	0	0	0	0	0	87	87	63	124	136	81	117	2	2	1	0	0	0	11	1	0	0	0	8	87	172	126	60	44	94	123	241
	AAEL001634	0	0	0	0	0	0	0	0	0	0	0	0	0	0	0	0	1	1	0	9	0	0	0	0	0	0	0	0	2	0	0	0	0	0	0	0	0	0	0	0	0	0	0	0	0	0	0
	AAEL001635	0	0	0	24	24	61	0	0	12	5	23	0	86	101	3	32	3	11	0	75	1	9	1	6	27	13	51	20	26	1	1	0	1	13	2	1	0	0	0	35	13	23	2	82	41	60	50
	AAEL001636	1810	1069	1387	1619	687	1393	1740	1455	1368	656	1356	1995	1793	2532	1339	2542	1666	1472	1520	2120	1560	1426	1733	733	617	599	1181	881	1463	1811	983	621	1214	1498	110	1497	276	506	667	967	999	649	1196	912	1495	1115	833
	AAEL001637	0	0	0	4	0	0	0	0	0	0	0	0	0	0	0	0	0	0	0	0	0	0	0	0	0	0	0	0	0	0	0	0	0	2	0	0	0	0	0	11	0	0	6	18	119	11	1
	AAEL001638	334	124	276	246	137	185	281	117	99	37	79	161	274	460	270	321	260	186	141	390	327	182	156	108	57	78	219	174	229	108	95	1	221	111	27	138	73	63	2	110	97	94	65	116	209	188	110
	AAEL001639	3	63	63	64	20	1	167	0	12	44	0	63	0	0	1	157	44	216	98	1	1	90	0	0	0	32	45	14	17	0	0	0	0	15	0	0	1	9	31	19	0	12	0	5	11	0	39
	AAEL001640	0	0	0	3	17	1	0	0	0	0	0	0	0	1	0	39	7	10	70	0	0	23	0	0	0	0	0	10	6	0	0	0	0	0	0	0	0	0	0	30	21	19	10	14	3	23	15
	AAEL001641	83	232	548	548	194	276	123	82	68	44	18	93	12	124	118	44	257	49	108	245	981	223	63	110	120	177	438	286	203	359	248	515	411	807	251	691	570	51	89	191	386	159	195	125	314	202	234
	AAEL001642	253	214	395	287	199	125	73	209	48	64	51	1	184	197	157	247	232	202	96	325	56	79	78	70	58	38	83	144	167	66	5	65	11	55	124	39	101	29	54	153	116	81	85	120	250	131	60
	AAEL001644	0	0	22	7	0	0	0	0	2	0	21	0	0	0	0	0	3	5	0	0	0	0	0	0	0	4	0	6	4	1	0	0	0	0	0	37	1	0	0	0	0	5	0	0	9	0	0
	AAEL001645	0	0	34	37	30	71	572.5	357.5	397	497	344	531	21	1	21	40	39	63	63	67	6	22	0	17	5	9	31	52	53	72	1	87	108	22	10.5	1	5	215	428	12	30	29	6	9	33	45	8
	AAEL001646	195	93	59	110	48.5	57	1	1	82	21	72	1	213	88	94	113	75.5	100	58.5	185	326	350	336	147.5	56	131.5	319	57	68	148	105	73	88	50	13	13	45	22	58	231	299	295	335	267	290	224	248
	AAEL001647	52.5	0	36	34.5	24.5	22	137	20	12	11	14	0	0	104	1	23	11	69	50	0	1	0	0	13	0	8	3	49	33	47	2	0	2	19	4	0	2	20.5	0	37	35	5	0	23	15	7	21
	AAEL001649	345	436	638	812	326	529	388	64	342	128	170	236	890	575	475	484	672	217	263	1500	1219	1357	699	441	540	310	947	418	480	330	77	30	131	298	109	232	201	109	164	839	765	484	702	1031	1151	758	712
	AAEL001650	0	0	21	1	0	0	0	0	0	0	0	0	0	0	0	0	0	2	2	0	0	0	0	0	0	0	0	0	0	0	0	0	0	0	0	0	0	0	0	4	1	2	0	3	4	0	0
	AAEL001651	11.5	0	54	8	6	23	6	0	20.5	2.5	15.5	1	4	13	26.5	47	13.5	19.5	26	25	21.5	10	1	0	17.5	9	0	19.5	9	0.5	3	0	0	0	1	2	3.5	4	0	9	3	5.5	11.5	4	16	1.5	0
	AAEL001652	0	0	0	0	13	0	0	0	0	0	1	0	2	0	1	40	0	0	0	0	0	20	0	0	20	0	0	4	17	0	0	88	0	0	0	0	0	1	1	0	0	0	0	3	16	0	0
	AAEL001653	185	133	173	115	112	110	2	30	42	46	36	53	193	254	298	268	225	179	81	221	174	180	345	83	57	53	207	102	181	171	51	182	228	117	257	191	252	31	13	70	100	74	110	63	180	73	59
	AAEL001654	0	0	0	2	0	0	1	0	0	0	0	13	0	0	0	0	0	2	1	0	10	0	0	0	0	0	0	0	0	0	0	0	0	6	2	0	0	1	0	0	0	3	0	0	0	4	0
	AAEL001655	0	74	64	55	21	19	1	0	5	1	0	0	25	1	0	5	88	31	10	102	64	0	18	25	9	56	67	53	85	65	39	0	44	2	0	11	0	1	2	107	39	26	40	70	156	101	34
	AAEL001656	537.5	278	406	988.5	565.5	528	606	946	927	909	731	506	67	4	36	59	175	30	28	391	947	251	266	199	222	170	286	477	431	62	7	0	31	175	49	108	80	530.5	809	251	329	145	160	99	158	136	183
	AAEL001657	53	24	17	69	37	33	1	200	14	6	0	92	2	6	116	135	18	84	33	60	143	62	4	15	35	46	139	47	47	62	15	21	36	46	24	46	49	5	19	69	27	5	32	18	33	55	14
	AAEL001658	16	37	48.5	5	4	12.5	0	2.33	23.5	15.5	35	0	0	40	0.5	122.5	0	1	14	1.1	1	0	0	0	0	0	0	3	3.58	1	7	0	0	16.5	0	1.5	0.5	1	0.5	0	0	1	0	0	4	0	0
	AAEL001666	1	55	71	0	4	63	149	177	75	0	84	1	16	13	30	58	0	0	61	0	0	0	0	0	0	1	0	0	5	3	1	0	0	1	0	3	3	2	0	0	0	0	0	0	13	0	0
	AAEL001667	0	0	0	1	1	0	143	0	74	0	121	26	0	0	13	0	0	2	47	0	0	0	0	0	0	3	0	0	0	267	52	567	284	112	42	79	58	118	1	9	2	1	6	8	0	21	0
	AAEL001670	153	157	255	189	208	165	292	158	103	90	215	498	329	349	356	289	325	481	239	375	160	172	380	170	125	123	296	225	339	107	225	126	59	173	34	150	80	101	119	178	221	164	121	248	283	186	174
	AAEL001671	1	37	1	25	4	0	248	1812	132	389	88	605	1	3	3	392	27	333	111	2	1	14	419	1051	11	9	1	5	22	0	1	0	0	0	0	2	0	74	671	20	9	15	4	43	24	37	0
	AAEL001672	100	1	35	20	8	27	0	0	0	0	0	1	0	0	0	0	10	5	0	0	51	0	26	18	27	7	0	4	18	1	0	0	0	0	0	1	1	0	47	0	0	0	0	0	1	0	1
	AAEL001673	40515.5	29517	35770	42683.5	27329.5	43233	115395	115669	92086	78389	69460.5	91230	53352.5	59039.5	44409	90824.5	48970	76212	27903	84526	169847	157704	243226	157009	101394	112106	213416	50114.5	44285	10248.5	3381.5	7823.5	6591.5	11115	2185	8327	3853	85606	102194	250602	309204	189854	238152	252082	282932	275802	219007
	AAEL001674	0	0	0	0	0	0	0	0	0	0	0	0	0	0	0	0	0	0	0	0	0	0	0	0	0	0	0	0	0	0	0	0	0	0	11	0	1	0	0	0	0	0	0	0	0	0	0
	AAEL001675	177	12	88	154	51	106	330	982	371	301	569	4309	13	81	48	1782.5	33	5760	3356	22	8	1	1759	1332	0	11	7	43	22	23	1	0	0	0	0	1	6	192	499	0	23	0	2	6	0	1	13
	AAEL001677	58987	31430	47925	54857	25596.5	38072	3404	2025	1469	1315	1390	1818	26226	4049	6873	711	43342.5	220	6672	86466.5	4158	1511	1066	311	2149	788	1549	33446.5	42961.5	111	35	47	39	48	42	18	35	1160	725	2066	8090	4614	4104.5	1875	1995	1841	4764
	AAEL001680	141	242	58	122	57	134	526.5	466	303	160	279	217	108	5	25	21	46	32	287	66	76	81	6	16	32	42	30	78	150	108	3	6	8	4	8	8	13	215	232	57	81	62	25	64	58	93	26
	AAEL001682	104.17	70	45.83	86	44.83	79.83	32.5	63.33	16.83	19.5	25.5	54.33	158.5	35	28.5	107.17	49.33	106.83	70.83	137.67	339.07	81.33	215.5	44.5	72.33	50.5	132.7	40	49	32.33	12.83	3.5	4.5	35.9	47.5	18.83	76.17	12.5	11.33	56.17	57.83	52.67	64.17	43.5	102.83	38.83	75.5
	AAEL001683	139476	87742	103817	141979	69431.5	96233	5788	4057	3211	2557	3515	3032	51425	5288	14629	1004	113702	458	9723	226448	10347	3963	1282	711	7476	1942	4491	95079.5	129250	222	50	250	107	102	78	47	83	2524	1350	5350	23402	13153	13851.5	5368	4980	7369	14282
	AAEL001685	0	0	0	0	0	0	1	108	1	10	1	20	0	0	0	0	0	0	0	0	0	0	0	0	0	0	0	0	0	0	0	0	0	0	0	0	0	1	0	0	0	0	0	0	0	0	0
	AAEL001686	0	0	0	0	3	4	0	18	0	9	0	0	0	0	0	0	11	6	0	0	0	3	0	0	0	0	1	0	0	23	0	0	0	9	5	0	8	0	4	0	3	0	4	0	0	0	0
	AAEL001687	113.5	0	48.5	24	29.5	0	90.5	0	63.5	26	75.5	96	77	0	11	11.5	14.5	1	1	0	1	0	1	0	1	7	0	2	0	28	0	0	0	17	1	3	0	90.5	73.5	14	29	0	0	0	5	23	0
	AAEL001688	284	71	0	103	86	119	1	0	32	9	93	0	91	160	153	137	92	127	108	9	168	78	103	19	38	29	170	113	97	66	1	0	91	45	4	20	7	48	64	102	68	62	83	79	194	91	140
	AAEL001690	0	0	3	4	0.5	0	0	0	0	0	0	2	0	6	0	0	15	5.5	1.5	0	0	0	0	2	0	0	0	4	0	13	86	0	31	1310	2851	1383	3214.5	0	0	9	0	1.5	0	15	17	8	12
	AAEL001691	1	0	0	29	37	25	0	60	18	14	24	0	54	1	1	119	18	74	21	0	0	0	0	8	17	11	1	36	16	298	30	19	97	31	30	64	45	25	118	22	0	4	27	5	11	15	31
	AAEL001693	0	0	0	0	0	0	0	0	0	0	0	0	0	0	0	0	0	0	0	0	0	0	0	0	0	0	0	0	7	0	1	0	0	60	86	23	99	0	0	0	0	0	0	1	0	0	0
	AAEL001694	0	0	0	1	0	0	0	35	0	1	0	2	0	0	0	0	0	0	0	0	4	0	0	0	0	0	0	0	0	0	0	0	0	0	1	0	0	0	0	0	0	0	0	0	0	0	0
	AAEL001695	0	1	24	11	12	0	0	25	0	38	0	0	73	2	1	32	6	17	54	0	38	13	2	15	32	30	0	14	1	32	0	1	2	17	1	3	0	5	36	93	46	5	50	101	54	40	47
	AAEL001696	0	0	49	0	2.5	0	0	0	0	0	0	0	0	60	0	0	5	2.5	8.5	0	0	0	0	0	0	0	0	0	0	0	0	0	0	3	1	0	0.5	0	0	0	6	7.5	0	0	10	0	10
	AAEL001697	124.5	51	29.5	15	16.5	32	12.5	0	8.5	33	6.5	9	12	0	44	11.5	26.5	1	0	48	1	0	0	9	0	5	0	13	2	0	0	0	0	1	7	0	0	7.5	7.5	68	117	51	55	57	66	31	0
	AAEL001698	995	800	972	872	610	582	1312	937	802	621	717	1755	1340	1758	1159	1727	975	1234	1507	1507	714	549	919	434	323	327	778	730	908	1552	604	694	892	754	185	657	384	418	680	609	617	513	623	511	912	803	585
	AAEL001699	135	105	217	126	123	199	228	754	103	196	389	391	87	210	276	227	292	193	102	288	118	92	114	66	31	29	23	78	153	53	3	210	30	90	30	225	45	102	303	29	88	46	72	48	61	63	85
	AAEL001703	0	0	0	43	0	0	35	1	1	21	0	106	30	50	0	2	0	35	60	0	0	0	0	86	0	1	21	43	19	574	183	0	0	54431	106158	52030	102518	36	8	30	0	9	25	43	13	0	0
	AAEL001704	531	132	979	600	299	444	6867	2147	2745	2745	953	4365	761	236	248	296	346	378	172	357	39	42	6	11	23	8	26	158	204	0	0	13	11	1	1	2	7	1857	1105	50	91	96	60	60	17	46	60
	AAEL001705	310	93	174	243	132	126	85	228	76	100	109	1	367	364	158	299.5	226	191	100	422	778	295	269	213	390	146	358	145	186	90	127	205	124	245	61	273	134	36	102	222	321	195	205	180	458	309	149
	AAEL001706	5	20	54	37	38	24	1	83	5	5	14	0	43	23	45	32	53	16	8	90	111	17	78	25	7	15	89	33	40	12	0	0	0	12	51	26	54	3	17	55	55	37	63	27	84	45	24
	AAEL001707	63.5	138	116	120.5	82	22	427	202	394.5	374	140	45.5	2	24.5	80.5	119.5	76	93.5	65	221.5	188	41	74	82	0	43	78	102.5	63.5	6	3	1	14.5	44.5	11	6	17	294	335	15	36	12	41	14.5	20	61	0
	AAEL001708	1220	1167	743	1162	288	1296	526	1792	294	1411	591	1295	362	1258	791	2025	331	5502	1908	1189	11404	7033	7003	5661	5797	2288	10865	942	301	93	49	61	184	118	707	130	231	447	942	2160	8021	9770	9169	3604	2886	4279	13200
	AAEL001709	48	128	126	212	159	185	562	358	185	49	172	139	552	60	154	338	238	249	356	388	218	155	222	116	97	148	177	124	236	89	91	1	83	40	24	60	37	73	113	128	187	32	76	152	137	112	52
	AAEL001710	451	190	309.5	401.5	169.5	154	4	72	110.67	50	42.5	58.5	197	135.5	135	164.5	262	165.5	201	437.5	104.5	128	95	41	79	97	139.5	262.5	356.5	67	3	4	11.5	3.5	3	13	1	33.5	37	86.5	85	26	34	74.5	129	75	40
	AAEL001713	0	0.5	2	3	9.67	7.5	74.5	49	143.5	0	111.83	32.17	0	4	3	3	0	0	0	0	0	14	10	7.5	0	0	4	0	0.5	6.5	0.5	0	0	0	3	0	0	5.5	0	0.5	4.5	0	0	0	0	1	4.5
	AAEL001714	0	0	0	0	0	0	0	0	0	0	0	0	0	0	0	0	0	0	0	0	0	0	0	0	0	0	0	0	0	0	0	0	0	0	0	0	0	0.5	0	0	0	0	0	0	0	0	0
	AAEL001715	555	808	1790	1257	579	908	229	423	519	412	296	822	1669	1148	1073	1382	1411	591	566	1594	2435	1971	1842	799	1008	603	2273	774	1232	574	533	198	219	909	200	896	453	279	210	968	1215	733	892	817	1076	1139	1352
	AAEL001716	79.5	27.5	137	52	37	10.5	0	10	25	29.5	19	0	66	2	81	14	81	39.5	12	133.5	23	77	133.5	35	9	68.5	75	40	74	52.5	0	0.5	19	18	25	56	8	13	22	57	56	18	58	73.5	55	68	16
	AAEL001717	168	90	126	142	92	126	0	0	40	24	16	57	146	247	156	275	283	179	36	44	108	86	218	65	46	33	48	101	132	23	6	40	19	44	42	83	80	26	26	50	93	55	51	70	96	93	62
	AAEL001719	0	2	35	31	24	0	90	0	9	0	0	0	103	10	0	12	9	5	44	0	9	0	26	34	13	22	70	15	10	62	0	0	1	0	6	18	4	11	44	30	35	13	24	32	51	0	12
	AAEL001724	0.5	1.5	35	14	12	0.5	84	0	31	55.5	66	0	0	69	0	2	21	10.5	0	3.5	29	58	61.5	30	22	16.5	88	29	0	118.5	24	65.5	1	89	17	92	13	22	42	26	58	16	12	15.5	32	34	10
	AAEL001725	74	23	130	72	42	25	90	282	119	131	122	357	89	90	35	233	58	108	139	113	149	78	36	50	70	65	27	52	76	129	72	0	53	111	9	163	44	67	80	73	50	32	78	42	77	23	67
	AAEL001726	0	0	0	12	0	0	0	0	0	0	0	0	0	0	0	0	0	0	0	0	0	0	0	0	2	0	10	0	1	1	0	0	0	0	0	0	0	0	0	0	0	0	0	0	0	0	0
	AAEL001728	0	0	0	0	0	0	0	0	0	0	0	0	0	0	0	0	0	0	0	0	14	100	504	134	0	2	34	0	0	0	0	0	0	0	0	0	0	0	0	0	0	2	0	6	4	0	11
	AAEL001729	86	110	139	50	66	79	1	42	26	24	24	52	87	36	117	130	117	50	66	51	27	110	197	27	16	22	89	55	146	30	43	44	18	120	14	35	27	16	59	98	156	29	44	49	42	88	30
	AAEL001730	0	0	0	11	8	0	0	49	6	1	0	0	0	58	15	17	21	4	0	0	1	1	29	2	1	0	22	3	0	55	0	36	17	7	2	10	17	9	6	2	35	8	7	10	13	14	0
	AAEL001732	57	36.5	7.5	68.5	18	59.5	0.5	1.5	10	3	6	12	86	39.5	16	72	35.5	188.5	206	64	42	96.5	230	137.5	56.5	32.75	74.5	41	67	6.5	7	0	18	16	4.5	12.5	4	4	0	8	72	16.5	25	2.5	8	9	45
	AAEL001734	115	61	69	163	68	47	67	0	26	42	21	126	48	4	69	329	56	163	100	23	85	0	57	23	8	29	48	80	207	50	0	19	29	4	16	45	6	8	99	70	21	14	36	32	77	36	24
	AAEL001735	0	0	0	9	1	0	1	0	0	0	0	0	2	1	1	80	7	698	326	3	34	59	3817	1694	0	4	53	0	0	0	0	0	0	0	0	0	0	1	0	0	1	5	0	0	0	0	0
	AAEL001736	0	0	0	0	0	0	0	0	0	0	0	0	0	0	0	0	0	0	0	0	0	0	0	0	0	0	0	0	0	0	0	0	0	0	0	0	0	0	0	0	0	0	0	0	0	0	0
	AAEL001737	68	45	141	55	61	106	277	94	340	191	210	0	132	75	0	0	27	1	2	44	1	0	0	1	2	14	1	89	50	1047	433	514	776	170	48	218	106	157	67	198	104	138	158	221	140	223	144
	AAEL001738	142	154	53	86	36	89	186	86	76	8	58	2	21	192	90	97	54.5	45	13	56	24	2	4	2	10	17	0	67	73	1	1	0	0	7	5	0	0	64	65	11	19	11	12	12	15	0	0
	AAEL001740	178	393.5	165.5	340.5	183	232.5	1.5	8.5	116	37	92	101	436	964.5	745	1405	455.5	665.5	406	267	254	465.5	898	301.5	149.5	124.25	320.5	192	355	100.5	97	0	162	137	16.5	125.5	34	50	2	147	118	78.5	107	119.5	127	122	228
	AAEL001742	286	2	55	262	111	75	59	69	114	70	176	3	253	46	165	377	140	334	136	257	186	184	140	119	147	184	72	208	186	100	1	15	34	26	13	56	14	54	29	105	99	48	94	110	78	47	44
	AAEL001743	0	0	0	1	0	0	0	0	0	1	0	0	0	0	0	0	0	3	9	0	12	1	2543	1613	0	0	3	0	0	0	0	0	0	0	0	0	0	0	0	1	1	0	0	0	10	0	0
	AAEL001744	139	3	1	100	45	57	243	211	180	66	123	478	66	49	92	137	54	92	84	161	5	37	1	0	43	26	4	33	82	103	77	52	110	54	7	56	4	55	51	29	0	8	5	4	22	2	33
	AAEL001745	237	220	356	338	149	366	123	335	200	143	70	279	0	19	29	70	138	386	112	170	90	1	136	86	66	19	40	152	183	1	0	70	0	18	1	0	3	109	168	34	202	107	60	14	69	40	227
	AAEL001747	53	143	47	133	44	82	1	1	84	9	54	1	92	132	64	103	47	31	47	121	94	269	288	68	14	42	67	74	115	549	164	146	185	70	21	43	27	19	0	181	197	85	204	121	279	131	91
	AAEL001748	76.5	1	36.5	120	83.5	93.5	0	0	13.5	19	0	0	108.5	0	109	31	109	30	44	160.5	60	75.5	35	31.5	56	29	25.5	80	122	5	34.5	100.5	34	5	35.5	21	49.5	11.5	19	91.5	88	38.5	47.5	72	140.5	46	71.5
	AAEL001749	143	208	207	229	163	148	133	131	49	53	65	216	276	217	240	223	227	235	362	162	82	63	122	46	58	58	73	136	122	40	52	39	66	44	56	52	44	48	137	59	39	43	103	47	117	56	38
	AAEL001751	419	345	516	427	324	192	84	0	7	41	15	88	582	546	394	873	379	391	352	562	183	152	47	21	39	70	138	411	387	140	1	122	41	217	46	144	100	31	34	172	92	118	157	97	236	145	84
	AAEL001752	450	174	174	349	300	156	665	230	285	194	253	241	780	86	519	956	389	501	654	170	153	233	435	181	103	275	287	384	360	151	175	218	186	246	10	142	24	176	274	216	76	88	203	218	262	122	93
	AAEL001754	41	35	25	8	16	8	21	158	38	35	54	1	50	25	0	16	16	367	134	35	22	0	2	0	4	2	0	5	14	287	140	386	89	47	155	46	154	11	0	22	0	0	5	12	2	1	13
	AAEL001756	118	86	10.5	144	65	70	2.5	47	68	60	0	155	96.5	96	142	260	118.5	188	136.5	59.5	2	138	5	31	41	62.5	88	69	130.5	159	1	436.5	50	33	7	60	21	43	79.5	111	150	33.5	116	145	129	46	63
	AAEL001759	6205	6201	8819	7320.5	3641	4945	4320.5	3736	3158	2393	2182	3130	7496	6270	5916	4823	7828	4112	2707	9530	12168.5	8387	13112	5069	5133	2227	13246	3151	6649	7629	5937	6314	5801	24564	21615	26482.5	29943.5	1425	1605	6633	8213	5264	6612	5897	9948	9377	8500
	AAEL001761	94	43	125	103	68	106	249	135	72	69	144	328	122	103	155	254	122	216	129	101	39	43	105	38	31	26	45	88	130	235	61	195	94	128	78	71	114	60	64	49	38	14	29	60	104	59	20
	AAEL001762	40	0	0	9	2	0	11	0	20	8	1	0	0	0	0	18	14	16	7	14	0	9	76	7	8	3	0	4	0	0	0	0	0	0	0	0	0	6	0	3	4	0	0	1	8	7	3
	AAEL001764	78	95	43	99	57	49	91	118	12	7	45	41	107	89	152	100	139	77	50	70	218	49	185	65	89	56	140	50	100	177	128	107	135	171	371	115	249	10	10	140	81	66	97	140	232	166	60
	AAEL001765	24	202	48	115	138	191	181	129	178	123	47	443	90	183	139	248	26	155	120	72	305	153	65	28	57	196	236	93	114	167	1	0	102	194	27	107	32	73	244	89	178	97	134	76	125	146	179
	AAEL001766	66	167	218	116	154	191	248	73	217	325	57	289	301	258	156	357	163	666	161	105	40	5	3	44	76	56	38	121	142	138	0	1	12	68	0	1	2	182	464	47	75	65	53	58	107	75	56
	AAEL001767	751	445	954	593	587	297	704	286	449	212	326	535	1602	503	536	1129	1090	802	995	572	1917	1661	2480	1556	1112	1375	1597	587	544	160	62	244	100	818	714	875	799	165	565	2279	2344	743	2144	3807	2747	3186	1096
	AAEL001769	703	762	773	843	569	701	765	397	394	371	257	261	260	386	609	981	667	1055	604	1003	439	272	618	325	222	281	432	650	902	190	14	131	210	244	55	291	88	291	371	645	380	274	298	600	636	559	294
	AAEL001775	19	21	26.5	12	13	4	24.5	48	3	7	13	9	30.5	0	21	36	20.5	19	19.5	16.5	29	4	38	5	7	9.5	11	16	22.5	29	3	39.5	21	10	45	10	18	1	3.5	35	30	9.5	26	20	31	7	10
	AAEL001776	128	76	168	204	132	141	109	1	22	35	27	143	85	53	63	25	124	71	115	148	15	88	39	30	11	59	17	77	231	78	11	56	40	26	3	0	17	18	47	146	113	41	90	146	179	48	47
	AAEL001778	120	46	1	53	36	32	54	93	1	19	53	4.5	66	100	61	93	24	112.5	77	156	109	55	2	7	29	40	52	39	46.5	1	58	3	2	32	37	49	46	11	50	38	29	40	72	68	63	38	19
	AAEL001779	1147	967	1112	1269	826	977	562.5	1108	654	612	540	1244	1988	1761	1052	2160	882	1874	1581	796	1005	674	990	1140	573	634	1043	842	1001	1104	254	883	830	1096	263	858	405	512	676	814	1388	699	872	1048	730	928	612
	AAEL001781	0	23	1	7	17	0	0	0	0	0	0	0	0	0	0	7	21	6	7	2	88	69	74	39	44	22	74	30	5	77	4	0	2	6	2	1	6	2	30	57	37	49	54	27	57	95	18
	AAEL001782	224	22	447	218	101	166	109	32	177	81	92	0	315	1	29	218	275	76	186	92	84	117	152	16	34	42	5	226	121	167	67	51	158	212	30	107	61	51	86	119	104	16	29	91	196	250	4
	AAEL001787	116	124	112	100.5	116.5	117.5	67.5	19.5	111	46	42.5	20.5	190	82	78	161	74.5	103	150.5	331.5	186	116.5	292.5	45.5	36	42	139	54	128	380.5	213.5	320.25	31	97	14.5	25	40	19	99.5	60.5	89.5	78	113	127.5	214	119.5	97
	AAEL001789	1	1	108	95	105	19	0	0	11	3	6	1	0	164	189	137	53	217	63	196	99	1	1	13	16	31	134	17	54	5	25	0	0	22	3	0	10	20	37	55	42	28	48	6	39	14	58
	AAEL001794	132.25	57	227.75	279.5	939.5	120.5	880.5	607.25	105.25	215.83	214	2045.08	171	130	105.25	284.33	469.25	100.25	5778.42	294	336.25	87.5	348.25	117.25	224.5	338.33	359.75	382.5	304.75	115	76.25	97.5	84.75	196	70.5	180.75	47	138	157.25	470.83	694.25	246.25	228.25	403.25	407.5	479.75	459.5
	AAEL001795	128	75	78	101	52	102	16	164	48	38	46	42	30	126	175	101.5	112	129	45	134	280	166	447	105	99	68	248	44	104	132	101	38	117	686	991	815	1100	24	37	166	188	136	177	156	216	207	147
	AAEL001796	798	869	735	857	513	478	241	214	130	77	269	157	1059	235	246	476	832	349	466	644	204	60	50	55	164	179	116	439	943	48	0	81	49	101	23	34	5	66	77	101	105	42	63	101	184	50	145
	AAEL001797	242.25	282	195.5	312	128.92	150.25	151	221.75	189.25	125	244.75	103	381.75	520.91	366	401	321	246.75	77.25	380.75	401.25	390.5	472.25	213.08	155.5	81	456.5	162	266	137.5	155.25	172	213.12	198	273.25	202.75	303.75	51.5	57	277.25	303.25	209	275.25	293.78	370.5	320	340
	AAEL001798	713	890	1625	1077	567	766	859	1268	477	464	318	878	1300	777	725	1309.5	747	1380.5	1548	559	622	348	519	354	233	496	898	671	1039	1866	669	1370	1373	785	233	640	160	266	713	507	800	327	555	533	731	556	539
	AAEL001799	331	380	154	294	150	149	400	282	148	164	310	292	109	536	243	523	203	424	411	237	32	39	91	44	16	26	31	143	209	209	107	109	172	256	31	94	64	74	372	15	63	20	74	25	66	77	5
	AAEL001800	113	133	58	170	70	151	141	92	101	179	74	126	304	305	52	250	267	189	70	239	182	178	347	118	120	99	289	110	113	487	338	180	274	335	287	395	438	106	115	155	121	92	125	110	223	172	188
	AAEL001801	2.5	15	15	0	1	1	69	52.5	5.5	5	11.5	14	5	3	13.5	11.5	0.5	2.5	7.5	1	5.5	5	4	2.5	4	1.5	1.5	1	0	1	0	0	3.5	2	1	0.5	3.5	0	1	2	4	0.5	0.5	6.5	3	2.5	3
	AAEL001803	170.5	43	0	46	35	11	0	0	11.5	21	80	83	33	1	70	189.5	120.5	38.5	19	14	0	72	30.5	0	0	17	37	23	46.5	57	1	1	68	44	11	20	1	17	0	10	81	0	0	2	16	0	3
	AAEL001805	6	7	22	16	13	6	11	0	11	2	0	0	10	33	26	10	45	26	8	0	22	7	16	29	3	2	18	2	14	19	12	29	24	5	64.5	16	48	0	7	5	8	16	25	8	18	25	4
	AAEL001807	50.5	59	129	132.5	36	75	182	242	15.5	35.5	126.5	271	25	81	34.5	57.5	25.5	81	15.5	36.5	417	177	903	393	144	110	375	51	66.5	60.5	0	3	24.5	186	32.5	137	43.5	58	172	459.5	627	314.5	709.5	626	844.5	689.5	342.5
	AAEL001808	183	32	1	146	60	97	247	109	132	62	146	204	116	144	166	196	74	347	233	182	81	121	122	61	52	72	39	91	113	72	22	99	45	54	9	97	10	93	234	67	62	46	43	63	93	89	15
	AAEL001809	557	397	566	759	459	224	2.5	0	21	65	32	41	508	698	556	1097	736	1034	669	621	127	209	256	59	100	287	103	534	529	0	1	0	0	13	0	1	1	31	2	142	12	35	59	60	328	74	41
	AAEL001810	825.25	783.83	1050.5	1071.5	609.5	891.25	1251.71	1527.16	593.5	748.17	695.5	625.75	1365.91	2051.5	1909.5	2802.08	1251.41	1548.25	1077.08	1362.5	273.25	462	462.08	235.5	207.5	182.83	392.75	708	912.67	830.25	415.25	670.25	354.25	1130	158	795	369.58	472	688.75	496.42	468.25	250.62	396.75	438.58	611.29	420	256
	AAEL001811	54	182	104	72	89	89	9	106	65	27	57	66	70	207	110	339	115	164	58	83	70	66	30	35	10	16	31	69	71	67	66	190	79	87	87	127	207	13	19	75	74	53	93	17	92	82	81
	AAEL001812	27	72	20	32	42	23	0	0	30	30	69	1	0	0	0	11	36	34	41	111	34	0	0	27	0	20	15	33	40	10	73	0	30	76	12	131	29	25	78	10	12	0	12	27	8	29	12
	AAEL001813	1	0	0	0	0	1	1489	938	1472	1245	1538	707	0	8	2	4	15	4	1	7	206	80	160	106	78	36	132	0	1	267	128	89	136	147	10	112	40	1160	711	26	24	13	47	10	46	25	23
	AAEL001814	0	0	0	4	7	0	0	0	0	0	0	0	0	0	0	0	3	0	0	0	127	58	69	14	26	12	75	0	0	0	0	0	0	0	0	0	0	0	0	0	9	0	72	8	8	15	32
	AAEL001815	181	336	150	281	137	231	146	58	55	12	115	165	270	240	293	233	208	265	83	198	84	3	123	59	81	69	143	201	175	3	6	91	92	80	30	26	6	18	57	176	149	64	105	153	256	238	50
	AAEL001816	1	59	1	19	51	34	1	0	2	3	34	1	1	1	52	48.5	1	48.5	2	185	816	4	680	497	383	178.5	600.5	26	12.5	180.5	72.5	517	1	45	18	56.5	31	1	10	356	5	539.5	837	417.5	2	483	322
	AAEL001817	190.5	20	189	237	123	203	143	0	91.5	85	79	1	253	308	136	102.5	198.5	73.5	201	377	136	78	192.5	78	68	73	221	120	160.5	99	11	249	42	26	8	68	15	61	49	108	264	138	92	126	187	95	98
	AAEL001818	153	508	613	576	246	421	1732	654	951	302	1225	1093	466	331	196	407	456	435	218	681	0	0	0	0	0	1	31	344	511	113	144	197	224	57	8	78	37	483	454	1	0	11	12	7	7	0	1
	AAEL001819	0	0	0	23	9	16	105.5	27	4	0	5	0	2	8	17	41	33	10	10	0	1	14	0	1	20	17	15	9	19	71	18	161	38	8	9	17	12	4	12	19	11	4	9	7	3	15	0
	AAEL001820	0	0	0	0	0	5	0	0	0	0	0	0	0	0	0	0	0	2	0	0	0	0	0	2	0	0.5	0	1	0	18	0	0	0	0	0	0	0	0	0	386.17	3	6	27	51.28	68	36	8
	AAEL001821	3.5	4.5	0.5	4	2.5	0.5	1.5	1	1.5	6.5	4.5	0	2.5	15.5	11.5	15.5	3	3	10.5	8	53	4	19	24.5	3.5	10.5	25	1.5	3.5	2	0	9	4.5	2.5	5.5	4	3.5	5	5	5.5	12	57	44.5	6	3.5	42	2
	AAEL001822	91	0	1	200	272	13	0	0	0	282	0	1	1	32	3	0	137	149	11	87	36	32	29	120	33	50	107	183	119	0	0	1	6	0	1	0	8	511	336	330	362	87	10	13	4	242	371
	AAEL001826	1037	738	683	1133	903	899	0	0	0	3	1	1	56	28	10	1	158	6	57	539	15	0	0	6	14	6	3	877	798	1	0	4	3	4	1	1	4	2	1	1635	297	385	860	1334	2005	1467	375
	AAEL001827	106	140	35	134	55	114	0	1	37	11	29	0	134	51	182	183	106	180	61	195	239	177	234	63	73	49	163	92	105	102	49	74	112	65	13	78	25	31	36	73	43	73	143	73	125	70	169
	AAEL001830	105	345	282	213	109	56	97	219	213	113	96	1	175	168	124	497	339	200	144	678	363	293	428	300	155	93	335	151	245	228	59	78	123	275	114	275	161	63	88	211	348	207	278	334	331	337	442
	AAEL001831	116	122	157	172	63	87	55	0	11	30	36	39	116	37	112	72	173	71	38	184	207	141	138	32	23	19	139	54	117	78	59	60	38	123	338	116	227	7	24	64	87	52	41	52	129	41	54
	AAEL001832	0	5	1	20	13	30	66	32	30	51	77	65	0	143	69	95	35	81	109	0	31	5	0	5	23	13	14	23	32	20	0	35	48	31	6	25	3	40	41	4	0	9	1	2	19	11	8
	AAEL001833	43	177	127	106	126	40	0	0	12	19	0	1	106	43	117	9	162	41	35	96	79	16	130	20	22	35	94	100	74	0	2	0	0	12	21	21	8	2	1	73	48	62	8	42	59	62	73
	AAEL001835	276.5	67.5	94.5	72	38.5	83.5	123.5	71	39.5	86.5	162.5	13	107.5	468.5	341.5	410.5	65	242	64.5	375	1944	88	655	741.5	244.5	229.5	871	59.5	107.5	212	34	305	165.5	110.5	16.5	196	43.5	50	61	236.5	142	2292	1533.5	210	159.5	1763	136
	AAEL001836	157	159	146	134	96	138	0	0	2	2	2	0	309	72	228	32	359	25	8	275	0	0	0	0	0	1.5	0	30	26	0	0	0	1	0	0	0	0	3	1	45	10	1	6	25	40	15	0
	AAEL001837	1	0	0	7	0	0	796	406	619	441	568	435	2	1	3	3	1	20	15	0	0	1	0	1	3	1	0	0	0	2	0	0	8	212	221	382	365	318	604	1	0	1	1	5	0	0	1
	AAEL001838	279.5	267.5	272	231.5	152.5	205	172	95.75	69.75	81	71.75	137	440	466.5	453	286.5	263.25	487	123	372	530.75	146	467.75	163.25	151.5	146.5	469	235.5	225	79.5	45	164.5	90.5	96.5	231.75	150.5	377.5	39	79	124	203.75	115.5	136	186.25	229	171.5	213.5
	AAEL001839	4	50	1	120	47	46	21	8	34	19	3	14	6	7	16	2	61	29	7	58	11313	6030	5150	4685	3685	1246	90	105	49	19	4	13	22.5	6	5	55	3	18	4	2066	4876	2599	3838	1184	2565	1420	3399
	AAEL001840	3	86	65	50	106	53	3	325	19	16	7	96	5	0	5	14	4	55.5	13	4	3820.5	1777	3775	1743	967	1503	2832	69	45	278	103	167	102	92	38	62	32	26.5	25	1866	2839	1399	1703	2241	1264	1784.5	2665.5
	AAEL001843	341.5	134	344	405.5	215	190.5	408.5	266	187.5	87.5	163	220.5	404	208	253.5	240	280	300	203	170.5	262	78	186	72	62	142	198	173	317	73.5	199.5	120.5	187	82.5	19	55	54.5	55.5	173	183	180.5	75.5	124	140	263	183.5	131
	AAEL001844	38	13	55	56	27	5	4	0	39	37	8	14	120	0	1	24	11	38.5	8	47	745.5	292	265	170	311	127	326	40	40	146	0	2	132	99	67	184	70	21.5	46	405	402	242	346	208	247	543.5	222.5
	AAEL001845	311	270.5	406.25	231.75	141.5	115	9	114.5	222.5	190	336	302	207.5	118	400.5	435.5	227.5	312.5	185.5	220.5	351.5	245.5	286.5	177.5	130.5	85.5	290.5	174	201	257	106	121	184.5	167.5	72.5	152.5	140.5	146	143	209	348.5	172.5	324	313	517	242	284.5
	AAEL001846	29	16.5	22	26	30	5.5	47.5	1	16.5	11	4	5	18.5	9.5	12.5	28.5	26	15	16.5	29.5	16.5	22.5	28.5	16	11	29	20.5	32	38.5	10	0	0	3	6.5	0	5.5	0	5	6.67	29.5	32.5	12.5	20	24	25.5	22	9.5
	AAEL001847	191.5	100	124	119	57	169	221	164	55	50	9	44	114.5	50	59	67	134	137	151	64	66	23	18	24	39	35	30	66	106	119	44	173	159	399.5	121	232.5	122.5	52	18	44	79	31	49	25.5	47	38	68.5
	AAEL001850	61	142	77	215	95	89	1	55	61	43	46	15	52	269	146	218.5	134	239	254	121	177	176	44	59.5	112	51.5	130	171.5	121.5	5	33	0.5	68	83	36	35	75	19.5	2	346	178	199	241	151	457.5	302	274
	AAEL001851	2043	1255	2232	2412	1377	1252	705	354	410	219	406	520	1238	904	1103	716	1639	736	398	1707	739	214	319	167	237	289	442	1188	1783	174	55	89	105	107	35	126	62	261	321	376	296	248	226	315	509	103	283
	AAEL001852	177	147	303	177	86	142	301	542	270	148	156	212	224	100	219	308	134	223	159	303	377	207	253	198	96	101	438	126	168	566	584	407	402	888	1690	849	1636	80	107	117.5	166.5	129	111	160.5	125	94	93
	AAEL001853	49	124	11	227	116	96	127	178	109	67	133	254	341	155	34	174	183	147	190	339	174	24	193	88	52	94	191	120	246	73	72	49	21	95	5	74	12	118	77	117	148	34	82	101	136	133	63
	AAEL001855	0	0	0	0	0	0	0	0	0	0	0	0	0	0	1	0	0	3	13	0	0	0	0	0	0	1	0	0	0	0	0	0	0	19	1	0	2	5	10	0	0	0	0	0	0	0	0
	AAEL001856	171	392	383	316	202	217	1155	921	1094	1163	442	986	301	593	415	986	388	989	1005	383	190	29	110	155	21	80	68	257	309	687	248	254	436	458	59	250	179	490	784	193	115	142	61	155	178	195	69
	AAEL001857	125	179	101	164	76	41	821	184	569	234	416	685	318	141	271	305	202	212	166	294.5	61	136	58	82	75	52	174	167	107	171	34	295	204	47	24	23	25	191	220	7	8	4	28	10	15	8	0
	AAEL001859	854	445	694	727	446	670	393	528	396	425	273	683	536	806	1093	1745	656	881	617	1210	502	740	912	520	300	352	765	642	783	753	388	365	265	635	31	396	76	258	342	348	490	277	507	515	532	616	461
	AAEL001860	90	60.5	131.75	76.25	36.5	36	3	41.5	81.5	69	102	72	71.5	39	123.5	143.5	78.5	100.5	55.5	83.5	85.5	83.5	91.5	57.5	43.5	23.5	104.5	48	74	91	32	50	52.5	55.5	11.5	37.5	40.5	51	61	55	85.5	50.5	77	94	133	75	79.5
	AAEL001863	15	18	4	41	13	3	12880	15755	12194	11103	9974	12596	154	199	53	1022	280	1827	1213	41	12	13	1	28	29	11	0	41	29	12694	4092	6248	5493.5	72847	38796	77101	73033	6496	7473	26	7	16	35	38	29	11	11
	AAEL001864	1388	789	903	1467	1313	594	1804	697	1118	943	669	1683	526	850	456	1120	734	722	1028	793	245	216	677	318	230	400	389	833	880	559	260	129	172	581	73	435	115	481	1101	419	439	123	308	309	335	454	206
	AAEL001865	466	399	567	505	308	475	2104.5	2160.5	1294.5	1324.5	1340	1125	955	730	803	1409.5	729.5	1477.5	640.5	809	1101	686	1167	522	618	207.5	851.5	306	502	1106.5	700.5	925	651	1908.5	4830.5	1531.5	2914	709.5	842	708	930.5	505	689.5	616	982	783	819
	AAEL001867	0	118	101	48	18	4	134	270	127	74	101	81	63	76	23	102	23	81	80	58	0	1	31	0	17	18	18	45	52	262	80	8	110	45	25	38	26	35	52	16	25	3	18	13	7	3	0
	AAEL001869	781	405	913.5	757	526	327.5	675.5	369	257	174	195	518.5	537.5	813	541.5	825	664.5	439	745.5	837.5	648	523	368	342	546.5	516	709.5	478	544	411	271.5	155	268	627	23	640	36	265	413.5	439	569.5	335	624	567	582.5	391.5	290
	AAEL001871	154.5	180.5	154	128.5	79.5	118	63	36.25	35.25	48	54.25	22	84	167.5	170	133.5	136.75	233	52	235	268.25	102	141.25	95.75	97.5	98.5	177	116.5	108	138.5	60	96.5	108.5	84.5	120.25	195.5	185	14	47	57	87.25	75.5	42	99.75	126	110.5	83.5
	AAEL001874	349	329.5	342	248	174.5	234.5	154.5	253	155.5	123	241.5	240.5	404.5	266	468	528.5	467.17	431.5	130	622.5	365.5	276	237.5	179	140.5	107	348	288	267.5	331	93.5	203	137.5	239	98.5	271	173	97.5	176.5	269	241	146	258	250	362	182.5	176.5
	AAEL001875	0	39	139	41	28.5	44.5	192.5	114	66	43.5	52.5	0	67.5	47.5	128.5	147.5	37.5	274.5	87.5	2	29.5	20.5	72	41.67	16	60	47.5	74	62.5	116.83	0	86.5	1	65	25.5	46.5	47	43	27	42	116.5	15.5	57	27	92.5	71.5	7.5
	AAEL001876	150	107.5	156.5	132	65	97.5	82.5	128.5	58.5	160.5	81	23.5	77	16	215.5	244	103	401	207	21	31	41	77.5	39.5	33	27	72.5	70	111	96	50	99	59	31	18	43	19.5	35	8	37	37.5	31	25	48.5	91.5	46	34
	AAEL001877	85	127	52	35	40	30	106	58	69	15	53	91	52	56	78	112.5	51	125	6	24	54	16	0	4.5	1	14	13	17.5	22.5	1	3	0	19	74	6	21	7.5	52.5	58	21.5	44.5	24	26	16.5	45.5	12	6
	AAEL001878	0	0	0	14	17	43	165	8	103	71	171	0	1	2	64	185	37	382	162	13	1	0	134	33	0	4	0	6	14	0	0	0	0	3	0	0	0	85	26	0	7	0	7	0	0	0	0
	AAEL001879	22	186	102	91	80	82.5	302	177	62	81	84	92	197	72	152	277	171.5	196	95.5	124	183	129	3	67	46	31	106	144.5	184.5	137	88	6	230	150	113	107	203	66	120	96	154	82	143	67	292	146	73
	AAEL001881	76	97	86	44	41	55	58	115	12.5	22	0	0	179	131	98	217	107	180	78	119	40	76	151	41	33	28	38	42	58	160	62	0	48	49	17	60	25	15	43	21	33	8	18	52	46	38	11
	AAEL001882	118	27	120	55	129	56	153	36	57	79	6	87	0	61	33	76	37	37	434	17	23	0	3	17	3	13	0	105	55	55	23	0	27	86	29	26	31	17	84	36	63	12	37	35	58	122	27
	AAEL001883	85	67	246	139	80	108.5	0	1	28	0	2	140	1	1	102	102	200.5	71	6.5	208	41	97	138	62	97	36	83	132.5	122.5	62	0	0	35	27	6	13	8	8	31	87	19	47	89	69	50	49	72
	AAEL001886	79	214	329	70	46	39	65	0	44	12	26	123	87	1	162	35	60	60	63	63	42	62	21	16	36	41	40	61	48	130	44	1	29	53	7	1	15	8	55	49	41	17	18	18	64	38	30
	AAEL001887	7758	4509	4557	7284	6676	4374	478	708	603	302	581	352	4935	3758	3551	4010	4103	3379	2984	5708	2557	3366	3211	1890	1057	2643	2428	6113	5025	307	167	511	91	670	55	535	141	300	397	937	582	645	1361	1458	880	1195	474
	AAEL001888	272	292	229	433	304	203	463	383	454	136	652	115	480	281	254	191	337	296	291	491	109	141	145	106	90	124	271	367	422	142	67	51	107	123	21	85	17	249	114	146	193	157	205	228	206	203	135
	AAEL001889	0	0	0	0	3	0	0	0	0	0	0	0	0	0	0	0	0	3	0	0	0	0	0	0	0	0	0	0	0	0	0	0	0	0	0	0	2	0	0	0	0	0	11	0	0	7	0
	AAEL001891	0	0	39	110	66	50	0	0	1	30	6	149	0	64	128	172	99	141	82	102	47	179	34	52	43	50	21	68	89	46	0	1	7	48	9	22	6	24	75	66	53	15	85	70	101	72	25
	AAEL001893	0	40	0	3	13	41	24	0	1	0	0	60	57	1	9	16	25	56	28	60	0	0	0	1	2	5	3	10	8	0	0	0	7	15	0	0	0	6	0	2	0	6	13	32	5	14	33
	AAEL001894	0	1	1	17	7	25	1	0	23	2	73	54	95	0	46	19	14	51	29	1	0	13	23	0	1	7	0	8	2	1	0	0	61	0	11	0	4	8	0	0	0	6	0	4	5	10	14
	AAEL001895	1	0	0	2	0	0	0	0	0	0	0	0	1	0	0	0	0	0	0	0	26	24	29	12	7	2	18	0	0	1	0	0	1	0	0	0	0	0	0	4	10	5	27	9	0	0	0
	AAEL001896	1342	1590	1417	1899	1106	1120	1845	1083	1306	733	822	1468	2103	2292	1551	3124	1508.5	1612.5	1561	1241	899	479	950	538	387	487	898	1238	1741	1125	422	1312	447	1927	199.5	1404	346	789	1229	636.5	821	432	506	726	947	1028	541
	AAEL001897	1545.15	1295.39	1839.55	2324.26	6012.48	865.11	206.06	17.92	145.92	183.12	277.75	664.18	838.41	149.92	369.97	100.36	1212.64	40.58	690.04	600.9	28.17	43.33	22.75	45.58	25.75	34.17	133.39	1015.1	2411.38	51.31	89.33	53.33	102.83	80.92	35.83	114.46	77.69	23	62.69	68.92	208.39	32.42	45.08	55.5	73.78	135.16	46.36
	AAEL001898	494	133	411	553	184	227	1918	710	1349	961	1312	1183	369	280	151	383	280	223	246	635	944	384	581	277	350	348	453	253	326	385	122	225	226	363	56	334	59	1566	2023	448	391	261	429	286	444	405	72
	AAEL001899	0	68	31	0	3	0	151	0	117	63	52	130	1	0	0	38	15	22	7	0	41	1	0	0	7	3	0	2	9	48	0	0	0	10	3	31	8	20	28	0	0	4	0	1	0	0	0
	AAEL001900	0	0	1	53	31	0	1	1	0	46	0	0	1	0	0	72	55	51	0	96	47	46	53	34	33	15	82	18	28	1	0	0	0	163	17	69	27	9	53	6	53	11	0	6	0	4	70
	AAEL001901	143	121	126	87	96	88	46	92	64	36	20	133	108	28	49	66	147	95	62	66	23	8	6	4	4	12	15	90	100	203	92	150	95	124	257	69	138	11	58	21	16	4	9	11	20	4	6
	AAEL001902	0	2	1	11	90	5	2	0	0	0	0	1	1	2	1	0	1	0	24	1	394	159	419	181	255	169	539	36	11	186	101	4	115	140	37	29	34	2	1	455	529	233	973	929	980	144	249
	AAEL001903	0	42	0	7	15	0	103	1	9	4	126	1	0	115	63	36	0	17	56	0	22	20	39	0	0	3	5	21	36	0	21	52	20	0	0	8	0	12	1	3	0	0	5	6.5	9	1	0
	AAEL001904	693.5	547.67	115.5	700.5	568.5	239	599.5	768	161.5	252	170	337	737	308.5	493	746	711.5	864	861	520	521.5	718.5	770.5	461.5	304	803	611.5	437.5	620	201	30	143.5	146.5	300	25	81	44.5	133.5	296.5	378	713.5	455.5	392.5	483.5	373	470	293.5
	AAEL001905	0	15	0	4	16	2	0	0	31	25	22	31	0	30	0	23	14	18	9	14	7	0	0	0	0	0	21	21	6	83	112	34	50	22	39	11	66	5	6	7	0	0	1	4	0	0	0
	AAEL001906	128	94	98	127	92	71	1	257	43	65	61	78	101	71	135	224	128	228	129	108	150	77	15	24	22	69	134	136	151	49	14	5	125	81	90	68	137	39	44	64	76	27	73	73	130	52	17
	AAEL001909	57	26.5	62.5	43.5	22.5	34	57	31.5	30.5	22	23	44.5	79	75	106.5	25.5	57	50.5	23.5	46	109.5	44.5	108	31	55	17	128.5	23.5	45	22	56.5	43.5	31.5	60.5	222.5	95.5	153	14.5	16.5	41	53	48	44.5	42	24.5	61.5	51
	AAEL001910	72	6	95	28	31	61	87	170	13	31	18	0	3	44	58	35	61.5	68.5	39	26	50	43	10	3	3	11	24	27	59	31	25	62	38	20	9.5	47	14	17	39	33.5	14	35	2	36	38	34	44
	AAEL001911	21	31	37	5	7	50	114	151	36	5	60	35	20	71	31	135	2	2	118	4	6	0	0	0	0	0	0	6	7	11	3	0	2	9	5	2	6	0	0	0	0	4	3	0.5	0	0	0
	AAEL001912	30	30	0	54	50	6	0.11	0	43	5	0	0	151	33	1	67	68	10	22	80	1	89	39	9	42	31	63	72	62	32	0	0	9	10	6	39	7	8	30	13	25	4	7	26	38	55	0
	AAEL001913	668	809	670.5	838	623	459	1030	692	705.5	631	638	918.5	1167.17	1247.5	766.5	1992.5	792	1905.5	1426.5	1300.5	511	243.5	722	374	266.5	231.5	309.5	598	766.67	1123	200.5	1035.67	656	965	61.5	651.67	131.5	420.5	662.5	598	495.5	222	377.5	436	622.5	497.5	340.5
	AAEL001914	215	45	133	123.5	57	111	179	118	45	68	0	48	68	175	125	104	119	97	109	15	3	7	78	2	0	40	72	72.5	92	12	14	0	0	21	6	27	20	17	35	49	34	17	13	24.5	31	7	52
	AAEL001915	0	1	0	12	3	0	0	37	5	0	0	0	0	2	0	1	19	21	10	2	30	13	32	0	0	6	0	12	4	36	0	0	0	0	10	0	8	4	3	3	36	9	6	13	7	14	5
	AAEL001916	5355	3102	4841	4703	2310	2992	2858	4207	2124	1678	2102	4120	6339	8304	7574	11895	4750	8132	4300	6448	4486	4076	4674	3191	1804	2402	5405	3078	3700	3158	1455	1887	2059	3254	473	2778	1100	1578	2523	2570	3146	2429	2768	2597	3559	2956	3026
	AAEL001917	102	3	113	68	54	96	2	0	33	29	0	113	117	3	100	124	87	124	35	90	626	252	199	117	184	143	413	49	102	39	2	1	65	136	85	207	230	17	16	72	158	98	108	73	160	141	136
	AAEL001918	957	709	800	846	523	517	650	220	208	233	299	293	261	320	194	420	342	219	342	162	35	3	64	46	45	35	88	489	421	102	36	267	82	162	91	50	86	106	340	66	133	47	33	61	111	54	19
	AAEL001919	524	335	463	412	369	442	438	434	202	218	87	707	746	387	178	487	384	280	768	425	607	124	191	247	142	366	252	381	392	275	34	44	22	122	17	130	20	158	216	288	175	66	121	140	338	167	163
	AAEL001920	220	0	49	84	61	40	203	177	268	303	186	876	367	345	163	516	82	327	337	107	1	27	104	29	25	20	25	65	110	152	132	81	73	118	12	13	12	216	157	6	18	12	24	13	21	2	10
	AAEL001922	136	130	31	114	92	84	124	174	40	17	22	34	72	132	15	61	211	32	67	153	453	372	181	162	127	89	306	109	144	45	1	1	18	20	5	29	16	14	1	296	309	143	285	206	341	258	178
	AAEL001925	384	496	282	404	274	327	181	184	77	63	41	178	423	371	242.5	704	297	599	533	362	96	75	243	36	50	61	128	237	452	243	126	38	89	68	36	100	28	72	75	305	199	73	220	336	416	311	167
	AAEL001928	821.5	737	605	596	530.5	455.5	16547.8	14178	10331.1	9108.75	7998.75	10320	1784	1964	1441.5	3942.17	1673.67	3570.5	1069.83	1149.17	5	7.5	2	7.5	18.5	24.5	100	491	828.83	1461	881.5	1177.83	832	1336	456	1008	918	7620.17	8311	141.5	102	21	78	116.5	284	102.5	68
	AAEL001929	107	42	16	32	29	42	0	97	61	134	0	0	0	3	15	3009	159	287	350	14	0	0	0	0	0	12	0	55	56	37	2	22	13	48	3	78	2	22	2	0	3	0	0	0	16	7	0
	AAEL001930	515	549	347	520	283	357	606	664	655	698	685	959	433	699	550	543	511	605	899	611	920	394	990	442	340	248	1006	359	426	674	440	507	429	507	483	364	627.5	377	550	779	692	421	732	576	1109	546	662
	AAEL001931	241	155	59	129	67	79	89	110	56	31	40	71	306	78	296	157	172	59	45	161	121	257	234	43	53	40	150	76	117	61	26	0	131	113	83	124	159	41	51	120	72	100	116	92	239	139	85
	AAEL001932	36	23	24	32	18	13	66	1	13	17	1	0	0	35	76	40	43	44	28	8	1	7	1	19	10	12	60	26	44	36	10	85	66	36	60	9	40	4	33	25	53	38	10	25	43	1	40
	AAEL001934	54	0	181	70	67	21	1	119	29	1	9	7	120	0	38	68	86	112	34	97	1	0	0	21	14	39	77	35	33	68	87	6	130	66	10	20	5	12	1	45	37	16	58	7	39	58	24
	AAEL001935	285	99	254	350	252	404	176	351	159	192	204	214	333	381	207	499	720	267	310	239	178	265	295	153	93	201	303	387	394	92	1	2	51	41	5	40	7	113	177	184	289	189	162	352	383	241	291
	AAEL001936	48	206	258	138	110	191	361	138	108	63	163	4	392	384	214	1241	202	404.5	307	260	212	56	61	121	113	41	124	98	167	2	0	3	134	35	0	22	6	75	77	61	80	128	92	57	110.5	52.5	113
	AAEL001937	192	268	138	267	201	162	146	1	40	2	11	0	106	133	139	167	226	214	183	263	477	360	585	428	170	154	696	169	172	77	140	16	133	136	51	82	52	16	84	544	449	307	595	628	735.5	584	513
	AAEL001938	0	0	0	106	37	72	0	0	2	0	0	0	0	0	0	0	0	0	27	0	92	1	5	35	48	14	0	58	0	43	0	1	18	0	4	0	0	0	0	0	48	14	8	1	12	0	0
	AAEL001939	96	3	230	127	68	86	1	80	39	15	77	5	0	0	43	75	125	66	54	88	108	73	133	69	36	130	147	69	45	50	157	166	9	45	17	32	15	28	40	78	98	83	71	71	109	161	62
	AAEL001940	181	335	318	65	55	35	644	378	156	29	176	264	282	371	165	433	55	111	161	38	49	60	143	27	85	74	155	38	54	37	89	78	55	63	8	39	20	27	80	66	52	39	32	27	25	32	47
	AAEL001943	294	196	185	167	84	108	164	54	41	85	47	27	200	197	254	227	255	206	62	319	347	181	431	78	56	87	247	138	174	126	102	96	76	126	281	138	234	32	44	96	118	93	120	147	140	79	114
	AAEL001946	2782	2496.5	2375.5	2501	2226	2264	14379	8033	7574.5	5798.5	5561	6560	1792.5	1343	1188	3122	2334	4980.5	2202	2286	2040	2059	3654.5	2113	1119	2167.5	2270	2708	1898.5	1911	747	740	1412	1098	574	880	1061.5	3537	6954.5	3785	3668	1760	3003.5	3773.5	4135	4844	2092.5
	AAEL001949	0	1	0	4	17	0	0	0	0	30	0	0	0	1	0	2	16	18.5	8	0	0	0	0	2	0	0	5	12	18	4	1	0	0	3	0	0	0	16	10	7	31	3	0	0	2	6.5	6
	AAEL001950	136	55	285	171	115	225	1173	1151	645	717	404	977	129	233	328	446	160	491	414.5	253	25	156	22	64	43	102	167	133	141	32	80	64	39	131	11	106	21	343	809	85	98	98	49	35	207	184	128
	AAEL001951	543.42	955	1399.17	16966.5	7103.75	844.75	3043.75	3490	2135.08	112886	2003.17	3059.92	4317	3948.25	2236.5	7520.17	28607.5	93015.2	778.75	22667.3	82	47.75	17	31.5	19	51	56.75	11982.2	16280.9	21.25	87	54	193.5	686.67	156.5	661	506.75	88287.8	76158.2	40	23	28.75	59.75	53.25	57.5	29	26.25
	AAEL001952	1658.5	1302.75	1583.25	1809	1276.75	1360.42	1956.25	1636	1172.25	1060.5	1052.75	2052	2353.92	1650	1479	2351	1586.25	2638.17	1367	1615.25	1861	1063.75	1323	880.25	575	958.5	1282.75	1331.25	1325.25	1025.5	552.5	798.5	562	1717.25	506	1241.25	944.25	584.25	1309	721.25	824	571.75	717.92	849.38	898.75	766.5	614
	AAEL001954	381	205	156	294	222	287	452	250	564	640	627	588	291	221	203	577	397	363	205	28.67	131	72	91	104	34	46	55	234	202	317.67	138	328	270	341	84	239	207	385	453	105	148	75	98	155	124	110	85
	AAEL001958	36.5	48	36	5	2	48	109	97	16	6	0.5	25	43.5	40	49.5	116.5	1	0	39.5	1	3	0	8	0	1	0	2	1	2.5	10	1	0	1	1	3.5	5	0	0	0	11	1	0	6	2	4	1	0
	AAEL001959	1334.5	788	809	2367	1950.5	964	572	337	224	125	121	518	247	296	326	900	444	801	554	518.5	145	102	128	60	108	83	107	1121	772	574	7	433	122	339	49	403	98	201	204	217	236	121	295	258	255	259	247
	AAEL001960	0	38	90	10	19	0	0	0	3	16	0	0	0	0	0	35	3	30	0	0	1	1	0	3	0	0	16	16	34	12	0	9	45	168	17	133	39	4	0	2	0	16	2	0	19	4	0
	AAEL001962	89	114	23	152.5	98.5	86	147	89.5	105	164.5	19.5	399	176.5	176.5	90.5	428.5	279.5	206	181	497.5	14	12	132	93	28	18.5	62.5	98.5	145.5	232	18.5	40.5	84	42	5	73.5	5	104.5	221	68	60	10	48.5	78.5	92	34.5	8
	AAEL001963	263	80	56	205	123	218	2557	2437	5155	4580	2186	9813	183	13	59	409	217	755	3610	238	20	5	250	284	22	16	7	115	72	1271	911	1307	939	1355	1343	1125	1409	3410	3285	68	325	93	118	72	184	33	132
	AAEL001964	515	474	303	325	174	309	22063	15529	12277	10531	18845.5	16621	232	134	163	415	332	197	1060	470	108	83	90	106	234	112	185	213	247	27729	13168	20262	16259	5630	19780	8704	13095	9426	7052	825	2472	1086	1181	931	1155	1032	1719
	AAEL001965	2936	2114	2293	2377.5	2694	1493	4356	1559	3388	1587	3494	4555	1752	1154	1858	830	2754	406	7000	3948	2169	2050	3858	1468	1775	758	2697	2536	2096	3185	1159	2161	1730	1684	870	2044	1757	1727	1332	3031	7946.5	3485	4180.5	4135	4397	6769	6747
	AAEL001967	0	0.33	1	1	1	0	14.42	0.67	7	4	4.75	0.83	0	0	1.33	0	0	1.75	0	1	11	8.5	4.5	4.33	17.17	3	4	0	0	0	0	1	1.33	1	0	0	0	1	4	143.72	479.67	433.15	226.99	239.36	242.33	151.95	642.03
	AAEL001968	408	360	458	495	256	305	652	396	231	318	229	470	1179	516	598	636	675	264	318	747	613	667	770	510	350	338	972	253	484	348	282	172	256	288	101	226	194	198	234	445	514	274	349	552	776	425	477
	AAEL001969	9251	7882	7318	10755	5472	6244	3865	2507	2469	1979	3059	3491	4982	3024	2310	2636	5251	2508	4218	9210	8239	7395	7339	1824	2321	1867	7448	5397	7208	4547	2083	3354	2811	1237	3485	1048	3362	1008	1309	6362	2219	1850	4024	5187	11423	5125	2119
	AAEL001971	70	31	0	75	42	66	55	81	56	39	7	0	37	177	114	40	56	52	30	61	116	3	60	17	28	20	22	57	75	71	78	22	31	63	23	14	34	12	0	49	85	9	21	49	70	41	39
	AAEL001972	264.83	131.67	275.5	367	180.33	212.83	196.33	141.33	122.5	134	153.5	153.33	561.83	489.17	377.33	432	371.42	441.83	219.5	373.83	239.17	216.5	301.67	127	95.83	59.33	312.5	162.83	304	187.83	148.5	186.83	171.83	183.83	475	170.5	293.33	84.5	100.33	202	176.17	136.17	176.17	232.33	318.33	264.17	207.83
	AAEL001974	218	116	199	173	49	80	123	96	75	44.5	93	15	388	251	327	180	245	167	72	137	364	147	284	101	146	40	367	93	145	219	240	147	173	242	738	277	669.5	45	35	104	160	105	134	116	205	159	154
	AAEL001975	0	0	0	1	0	0	0	0	0	0	0	2	0	0	0	1	0	1	2	0	14	2	2	3	1	4	4	0	0	0	0	0	0	0	0	0	1	0	0	0	0.25	3	0	0	0	0	0
	AAEL001976	57.5	10	85	1	2	9	83	0	0	1	35.5	0	0.5	99	72.5	48	0	0	25.5	1	0	0	0	0	0	0	0	2	3.5	2	2	0	1	1.5	0.5	2	2	0	1	0	1	1	0	0	0	0	0
	AAEL001978	14	28	104	42	15	35	116	161	53	51	81	0	41	47	48	138	61	165	73	84	48	5	77	17	18	22	23	28	24	39	1	114	41	64	14	44	46	32	126	33	31	15	54	39	28	54	22
	AAEL001980	5.46	7.46	6.33	1.46	2.5	4.25	19.57	4.25	16.92	9	17.75	1.92	10.92	3.5	2.25	25.25	3.75	7.75	1	8.56	7666.26	5681.39	3402.25	274.96	2011.01	1410.29	8263.58	4.71	3.33	8.83	2	4	8.5	3.75	0	4.42	0	2.25	3.5	331.25	140.9	126	144.86	153.54	559	124.08	272.67
	AAEL001981	14	8	5	9	5	0	112	105	53	0	56	182	0	0	0	2	5	0	0	8	6	12	686	647	0	0	0	8	4	0	0	1	0	0	0	0	0	3	3	3	55	34	4	3	1	0	60
	AAEL001982	229.83	177.17	269.5	227.5	142.83	222.83	70.83	94.33	166	39	126	28.33	99.33	289.67	255.83	195.5	231.67	188.33	167.5	356.83	227.67	126	154.17	51	24.33	53.33	85	147.33	186	96.83	58	44.83	136.83	126.33	72.5	73	57.33	73.5	18.33	99.5	115.17	49.67	87.67	94.83	134.33	101.17	88.83
	AAEL001984	81	0	59	29	26	24	0	0	7	1	28	127	0	0	39	33	55	13	36	2	1	24	0	1	16	8	13	16	17	63	1	0	33	55	9	41	11	6	24	26	32	7	33	14	109	22	15
	AAEL001985	0	0	0	0	0	0	364	2	95	102	105	70	0	0	0	0	0	6	0	1	0	0	0	0	0	0	0	0	0	121	104	103	38	26	71	21	70	53	81	2	3	0	1	0	0	1	7
	AAEL001986	79.5	142	260	54	57.5	80	90	72	16	18	0	0	80	214	59	49	25	24	52	118	64	31	162	41	54	45	45	76	66	52	0	47	0	27	2	10	10	4	1	18	50	40	19	53	53	103	67
	AAEL001987	1.62	1.5	1.67	1	1.5	4	143	9	27.62	6	64	98.58	2.25	0.12	0.67	1.11	0	2.17	4	5.17	1374.58	961.29	333.04	35.71	546.67	217.79	1151.85	8.17	1.25	1.75	0	1	0.67	0.25	0	0	0	5	3.25	20.42	15.88	28.25	2.92	19.88	29.25	4.5	53.58
	AAEL001988	92.04	50.25	47.5	37	14.5	35	25.5	21	34.25	15.5	92.75	3.17	128.92	27.5	166.17	80.44	74	35.17	17	110.83	17500.8	13905.1	5224.22	375.5	3977.17	3658.51	20562.9	30.33	65.5	75.75	55.25	109	82.17	15	54	33.33	29.5	13	5	25.67	80.67	98	33.17	19.96	39	16.2	228.83
	AAEL001989	0	0	0	0	0	0	0	0	1	0	0	0	0	0	0	0	0	0	0	0	0	0	0	0	0	1	0	0	0	0	0	0	0	0	0	0	0	0	0	0	24	22	8	1	0	0	41
	AAEL001991	0	19	30	2	10	0	2.25	3	3	0	0.5	2	24.25	0	1	3	5	3	4	3	10	6	7	6.5	38	6	28.5	0.5	1	1	1	4	6	1	6	0	2	0	0	610.14	1292.64	877.62	716.21	781.39	1030.75	570.12	1443.3
	AAEL001992	148.5	133.5	346	282	165	273.5	153	112	53.5	62.5	32	28	330	330	184	248.5	138	239.5	166	519	97.5	193	49	44	26	95.5	98.5	194.5	367.5	77.5	69.5	114	168.5	103	24	45	30	39.5	85.5	154.5	150.5	74.5	103	184	207	143.5	104.5
	AAEL001993	0	8	0	0	1	1	2	0	0	0	0	0	4	2	0	0	2	2	0	0	11.33	4	2	0	23.5	1	3.5	0	2	0	0	8	9	3	0	2	2	2	0	1218	1908.5	1466.17	1523.75	1349.5	2247.25	1498.53	1994.33
	AAEL001994	0	0	1	0	0	0.5	0	0	0	0.5	1.5	0	0	0	0	0	0	0	0	0	0	3	1	1	0	1	0	1	0.5	0	0	1	0	0	0	0	1	0	0	11	210.63	258.57	36.05	19.25	8.5	6.17	298.25
	AAEL001995	0	0.5	0	0	4	0	79.33	3	12.42	4	31.5	2	0.5	0	2.5	1.5	2.5	3	0.5	0.5	21.75	5.5	4.67	7.25	14.42	6	14.75	1	0	2.9	0	0	1	0	2.5	1	0	4.08	11	414.29	803.25	493.17	400.29	493.03	767.33	336.28	577.39
	AAEL001997	18	24	40	37	11	5	1	39	4	10	0	0	0	0	23	5.83	9	15	12	12	131	42	23	20	11	12.5	84.5	16	7	12	22	0	17	64	178	116	194	2	20	9	18	28	11	25	41	16	28
	AAEL001998	333	67	197	175	237	102	83	297	143	173	101	151	117	419	167	130	287	257	131	150	593	434	853	357	288	160	622	226	252	465	230	521	399	2325	576	2147	1189	168	159	313	587	330	443	584	387	657	718
	AAEL001999	1	0	1	0	1	1	25.92	9.67	24	7	42.5	36	0	0	1	1	1	0	1	3	15	9.5	8.17	9.25	7.5	9	9.25	1	7	0	0	1	5	2	0	1	1	4.25	14	256.67	612.33	543.92	210.67	264.75	363.5	226.32	910.17
	AAEL002000	44	47	42	37	40	29	308	317	249	12	328	14	0	0	3	0	11	4	0	12	23	0	1	8	6	0	0	28	20	46	28	0	8	12	28	22	18	3	0	2	1	12	1	0	6	0	1
	AAEL002001	3.29	6.25	7.33	0.5	2	2.75	11	5	9.12	16	8	2.83	8	2.12	3.5	5.5	2	20.5	3.25	22.5	10490.6	6145.41	1395.21	111.25	3517.06	2650.58	10020.2	2.42	2.5	11.5	2.5	1	12	6	0	4	0	7	3	6.5	8	14.33	13	9.25	11.75	5.75	39.67
	AAEL002002	15.75	48.5	48	46	31	23	20.5	49.5	52.5	17	59	1	107	144	46.5	91	66.5	40	47	83	89	67.5	64	36	46.5	31.5	56.5	40	49.5	0.5	33.5	51	6.5	44.5	4	30.5	13.5	32.5	20	17.5	29	33	35.5	32.5	33.5	17.5	40
	AAEL002003	0	0	0	0	2	6.5	0	0	5	16.5	10	1	1	0	0	0	0	0	2	0	0	0	3	1	20	0	1	1	0.5	0	0	2	5	0	0	0	0	6	0	75	1299.37	314.93	556.95	675.75	1321.5	4.83	449.75
	AAEL002004	15.29	74.75	61	23.5	27	27.75	7	0	11.12	14	4	0	45.5	33.12	14.5	32.5	93	15.5	13.75	50.5	20068.7	18088	5024.49	345.75	4292.94	4768.57	25484.5	35.92	52.5	59.5	2.5	2	14	4	1	4.33	0	8	3	66	91	91.08	29.5	37	80.25	24.2	196.42
	AAEL002005	0	0	0	0	0	0	0	0	0	0	0	0	0	0	0	0	0	0	0	0	19	0	18	6	14	0	0	0	0	0	0	0	0	1	0	0	0	0	0	6	9	12	71	28	86	42	10
	AAEL002006	379.33	106.17	264	289.5	138.83	113.33	62.83	55.33	83.5	99	82.5	102.33	460.83	203.17	218.83	340	320.92	199.83	100	416.33	420.17	227.5	220.17	114	121.83	94.33	435.5	207.83	347	68.33	40.5	86.33	83.33	133.33	185.5	80.5	120.33	53	42.33	148.5	237.67	122.17	157.17	234.83	237.33	186.67	151.33
	AAEL002007	5.71	17.58	16.5	6.42	5	2	13.53	6.75	38.04	8	2.5	1	12.42	1.25	4.92	10.19	11	10.42	1.5	32.69	10014.4	4835.19	3596.03	325.33	3643.62	1747.25	10046.5	0.83	5.42	21.83	2.5	7	10.17	3.25	0	6.75	3.5	5.5	2.75	54.92	54.85	53.08	45.53	30.12	99.25	25.72	116.69
	AAEL002009	499	366	396	558	275	443	156	401	226	173	209	274	1006	583	689	598	572	529	323	718	233	434	310	106	180	179	376	336	447	304	164	422	186	278	40	155	69	106	233	314	301	197	220	200	302	286	340
	AAEL002010	123	47	88	114	47	87	0	92	23	27	44	88	86	130	84	189	145	107	175	34	137	185	223	90	64	25	258	58	102	79	125	70	123	119	124	143	226	29	22	108	102	73	76	60	215	181	105
	AAEL002011	67	0	69	71	34	1	0	4	79	24	14	50	182	96	78	202	37	58	36	4	0	17	0	8	13	5	0	34	33	257	40	2	17	7	4	75	18	26	24	0	8	2	0	1	30	0	0
	AAEL002012	312	229	336	497	164	278	309	116	332	243	54	120	401	563	318	499	334	365	272	382	161	207	5	110	37	113	141	198	293	355	8	246	140	130	33	136	74	138	100	118	145	132	173	222	306	200	125
	AAEL002015	11	9	2	6	20	13	172	149.17	75	87.5	113.25	2.42	23	1	3	2.5	3	11	4	4	525	230	32	43	96	96.5	387.5	9	3	43	1	42	24	11	35	3	17.5	17	68	882.25	2541.92	1949.42	1122.92	1037.5	1201	747.53	2504.25
	AAEL002016	45	95	252.5	249	114	246	246	136.5	128.5	93	154	347	277	40	227	352	341.5	134	154	435	522	170	348	210.5	161	216	306.5	218	224.5	303	4.5	0	54.5	139.5	14	68	22	61	78	66.5	180	116.75	199	118.5	162.5	84	150
	AAEL002017	11.58	21.83	33.08	5.17	7.5	6	13.28	5.25	17.42	13	0	1.5	30.92	10.38	7.75	8	2.5	10.75	2.5	31.03	7133.75	4303.06	2378.16	167.46	2843.43	1120.38	7897.75	5.42	9.42	11.58	1.25	2.5	11.25	3.25	1	5.75	2	5	2	104.17	131.6	124.42	104.69	50.33	216	49.72	221.03
	AAEL002019	1	2	0	18	8	0	102	1	21	14	0	1	137	95	29	55	29	58	12	65	1	0	41	8	17	13	34	14	55	50	21	10	11	39	59	13	107	11	29	14	38	40	22	16	34	10	15
	AAEL002021	1	1	0	0	0	9	2.75	0	16	17	0.25	0.17	2	1	2	0.5	1	2	1	1	21.5	8	10.25	8.5	38.5	6.25	16	1	0	2	0	4	1	0	0	1	1	0	16	325.83	907.08	798.08	259.5	337.25	305.5	198.19	1059.58
	AAEL002022	8	51	0	63	8	36	11993	21916	3160	11385	2423	16243	21	28	35	35	29	26	26	99	20	2	1	2	1	5	5	10	16	95	53	73	85	24	103	85	39	4826	7506	2	17	26	7	5	8	0	27
	AAEL002023	1410	483	570	1288.5	760	926	6471	2097	6872	2483	4376	4698	384	312	400	170	388	100	1964	1144	5187	4786	9031	3553	3999	1905	6896	699	478	3814	2857	2289	2247	2447	1504	2536	2995	3868	1924	10885	17097.5	6657	11600.5	12388	20855	10317	9583
	AAEL002024	0	0	1	0	0	0	11.75	3.83	18	5.5	8	146.42	0	1	0	0	0	1	0	0	5	9	5	3	10	3.5	8.5	0	3	1	0	0	2	0	0	0	3.5	5	0	202.42	404.25	91.33	209.33	231.08	565.25	67.58	105.17
	AAEL002026	0	6	3	0	2	3	0	0	15	6	0	0	7	0	3	8	0	1	0	34	2	5	4	0	25	1	7	0	5	12	3	0	7	2	1	1	1	2	0	0	0	4.5	0	0	0	4	1
	AAEL002028	0	0	0	0	0	0	1	0	0	0	0	0	0	0	0	0	0	0	0	0	0	0	6	17	0	0	1	1	0	0	0	0	0	0	0	0	0	0	0	1	0	1	8	1	2	0	2
	AAEL002029	7	9	5	30	19.5	22.5	68.92	16	19.42	4	40.25	5.5	8.5	1	1.5	3	9	6.25	8.75	16.25	28.5	16	37.67	16.25	97.42	20	29	11.25	30.75	0.6	2.25	14.5	19	5	2.5	8.75	5.5	12.67	4	3693.38	5289.78	3988.07	3456.32	4423.89	7133	3539.06	5845.23
	AAEL002031	161	195	84	177	172	256	168	447	241	133	218	231	340	468	207	390	284	230	44	240	938	552	665	397	377	318	956	225	139	535	323	429	280	402	48	120	149	93	102	615	999	614	475	522	578	716	529
	AAEL002034	0	1	1	1	0	0	5	0	1	0	0	2	0	2	1	0	0	1	0	2	2	3	3	7	2	3	9	1	0	2	0	0	0	0	0	0	2	0	0	0	3	0	2	1	0	0	0
	AAEL002035	0	0.33	0	1	3	4	3	0	0	0	0	1.33	4	1	1.33	2	0.5	0	1	0.5	6	4.83	4.25	1.33	13.17	2.75	7.5	0	4	0	0	11	5.33	1	0	0	0	1	0	974.42	1459.19	1295.36	1007.08	1104.36	1635.5	1005.31	1714.16
	AAEL002036	61	40	1	5	9	61	49	1	11	19	2	0	0	22	23	17	19	16	25	0	3	24	0	5	7	7	39	16	9	5	4	0	0	9	4	2	5	23	0	9	17	9	10	80	18	14	1
	AAEL002038	129	124.37	97.58	50.96	26	103.75	12.12	7.75	25.5	12.5	15	5	178.08	47	52.25	39	64.75	26.75	34	156.72	8719.54	6404.16	5729.1	407.04	3272.09	1426.12	9422.23	39.21	55.08	24.25	0	7.5	17.25	6.5	0	5.42	2	4.25	3.5	127.08	184.11	205.58	100.83	99.92	174.5	108.08	439.78
	AAEL002039	31	55	0	44	13	2	426	623	273	96	28	102	65	115	30	68	42.5	151	51	82	3	0	0	19	0	3	5	32	51	0	1	0	0	0	1	1	1.5	114	193	4	0	6	0	4	9	22	1
	AAEL002040	0	0	0	0	0	0	153	127	61	8	77	170	0	0	1	0	0	1	0	0	0	0	107	184	0	0	0	1	0	0	0	0	0	0	0	0	1	0	2	3	77	65	0	0	0	11	73
	AAEL002041	2	1.83	2	1	7.5	4	16.67	1.67	10.17	0	7	2.33	1.75	0	3.33	2.5	4	3	2.75	2.75	15.25	6	8	9.58	33.33	2.5	16	5.25	3.25	2.5	1.75	7.5	10.33	1	1	3.25	0.5	4	3	1079.89	1585.14	2224.96	1042.44	1412.89	325.58	1923.87	3057.71
	AAEL002043	66	1	117.5	62	15	37	0	2	52.5	61.5	57.5	54.5	116	4.5	59.5	58	61.5	49	49	1	48	70	0	36.5	25.5	27.5	27.5	45	50.5	83.5	3	5.5	198	50	7.5	57.5	8	31	46.5	10.5	11	31.5	43.5	42	1	17.5	54
	AAEL002047	914	615	947	1067	635	623	498	622	436	438	450	670	1178	764	797	412	1140	583	418	1006	2616	2009	3273	1304	1196	462	3007	464	780	1231	1014	945	1023	2869	10087	3649	8022	222	226	1438	1470	1119	1381	1162	1845	1736	1547
	AAEL002048	201	272	198	251	117	128	209	301	206	213	106	172	81	235	249	272	222	166	135	213	708	306	338	183	226	200	439	147	159	0	65	2	65	69	6	68	13	101	135	181	150	121	126	229	145	177	125
	AAEL002049	1	161	59.5	27	10	0	383	404	356.5	96	196.5	231.5	9	14.5	50.5	76	42.5	74	47	14	48	31	61	1.5	10.5	11.5	7.5	23	25.5	1013.5	732	666.5	774	459	310.5	437.5	379	135.5	102.5	0.5	10	2.5	1.5	26	25	1.5	1
	AAEL002050	187	133	129	90	56	65	189	118	50	54	34	0	153	31	103	97	95	126	63	162	214	75	93	40	66	25	57	76	114	39	10	1	36	84	36	37	133	9	24	90	55	27	56	37	89	51	78
	AAEL002051	7	27	3	57	23	63	273	79	75	79	161	50	55	5	79	35	52	44	63	32	74	18	83	36	20	21	27	20	21	32	21	25	15	72.5	7	0	11	20	41	31	8	1	26	18	17	52	64
	AAEL002055	187	3	112	129	126	94	471	591	409	268	281	455	183	41	136	292	51	152	349	77	65	41	6	80	39	73	56	80	148	1255	444	1527	1182	389	51	315	45	187	588	53	79	29	50	55	77	78	14
	AAEL002056	2	90.5	53	70	33	99.5	113	73	49	27	68	2	176	3.5	130	157	120	103	56	205	228.5	114	37	47	53	45	41	65	108	105	1	130	71	38	17	95	39	12	1	75	34	20	23	81	91	36	54
	AAEL002057	97	123	0	41	15	97	52	156	28	24	76	154	58	133	206	602	67	1065	375	81	0	0	0	0	1	0	0	23	25	131	66	52	35	95	27	135	28	16	132	28	0	0	19	26	38	40	0
	AAEL002061	15	0	86	112	59	49	136	2	54	23	62	1	198	84	71	147	39	106	21	207	211	66	55	172	92	143	152	78	107	44	1	0	1	15	9	61	5	25	1	51	72	67	53	94	93	94	88
	AAEL002065	154	22	119	100	47	37	60	126	68	55	39	1	59	50	42	106	74	105	39	150	531	355	519	267	156	102	221	45	60	194	35	102	46	253	160	230	303	37	56	367	492	248	275	308	397	420	482
	AAEL002068	222	100	260	220	85	79	236	111	131	126	154	262	118	292	226	224	215	117	112	303	451	197	216	113	188	59	216	119	176	397	33	0	185	368	95	429.5	248	59	43	128	108	123	127	144	146.5	135	153
	AAEL002069	309	193.5	107	176	78	114.5	112	150	196	123	107	191	396	304.5	140	302	275	429	85	157	528.5	240	232	182	158	116	403	134	144	205	37	2	55	188	74	366	192	67	73	97	169	83	156	121	143	133	132
	AAEL002070	121	62	112.5	94.5	31	51.5	462.5	169	191	119.5	230	135.5	38	26	129	247	38	144	126	167	113	43.5	43	20	5	22.5	41	30	46	26	12	10	8	31	11	4	5	73	318	24	48	32	20	3	32	4	6.5
	AAEL002072	0	0	0	0	0	0	0	0	0	0	0	0	0	1	0	0	7	0	0	1	10	0	0	2	20	0	7	0	1	2	0	0	0	0	0	0	0	0	0	10	0	1	0	6	13	6	4
	AAEL002075	7	0	0	24	10	17	0	155	36	18	10	102	0	20	24	52	0	31	52	2	33	0	0	2	0	18	21	8	8	208	51	174	90	5	17	36	4	3	17	3	7	4	8	6	1	11	0
	AAEL002077	896	612	909	1005	469	542	1324	1353	797	608	795	1544	1528	1285	949	1659	920	1249	812	1747	1316	729	1303	496	556	369	1208	529	919	662	638	941	607	860	191	1146	496	363	429	697	588	334	613	676	968	707	607
	AAEL002078	134	123	169	156	99	126	135	71	93	104	106	12	202	209	261	286	188	121	127	178	227	59	330	42	28	47	185	101	153	187	136	386	50	143	103	203	197	57	15	185	129	96	78	220	172	145	118
	AAEL002079	17	61	58	53	16	19	0	0	12	10	21	0	112	27	89	60	91	78	15	70	25	49	48	16	18	6	54	35	31	52	39	66	1	26	58	77	70	13	35	34	22	11	33	35	68	32	15
	AAEL002080	198.5	139	165	64	71.5	34	1	111.5	17.5	6	17	68	5.5	0.5	146	49	39.5	34	82	259.5	368.5	122.75	25	61	122	49	222.5	61	104	2	50	7.5	56	46	13	23	40	7	14	157	186	105	146	148.5	284.5	179.5	161
	AAEL002083	15654	10944	15569	16865	9499	10625	11513	11841	8781.5	6220.5	6115	10487	15583	16250	11727	24036	11543	14626	18419.5	21166	6235	5069	6160	3413	2651	4372	4817	10060	15443	11582	4385	4586	7833	9961	547	7938	964	5124	9587.5	4363.5	4426	2199	3755	5978	7022	4810	3089
	AAEL002084	212	222	334	289	139	234	183	57	146	116	52	117	475	180	254	311	307	241	310	338	342	248	270	58	62	104	157	238	389	225	107	245	146	108	41	135	106	68	134	189	174	129	228	247	332	231	207
	AAEL002085	0	0	0	0	0	0	0	0	0	1	0	0	0	1	0	0	6	1	0	1	281	55	298	112	116	55	192	0	0	0	0	1	4	0	0	18	0	2	0	19	157	50	122	55	64	36	193
	AAEL002088	59	1.5	0	14.5	20	24	35	239.5	48	16.5	107.5	299	115.5	49	2	50	5.5	82	26.5	1	26.5	0	0	0	4	15	0	4	11	109	50	0	45.5	58.5	2	66	2	53.5	43.5	0	32.5	0	0	3	7.5	0	0
	AAEL002089	31	159	93	108	61	64	148	151	107	132	107	127	21	34	173	177	132	165	107	142	18	129	38	37	15	57	108	69	138	340	75	249	68	112	114	66	109	53	186	90	63	35	38	60	82	48	81
	AAEL002091	91	25	84.5	60	72	22	990	466	757	480	609	312	1	100	148	388	100	244	122	204	229	38	257	37	87	81	267	68	100	127	0	36	96	62	7	125	6	417	549	140	70	91	41	153	138	164	67
	AAEL002092	55	6	34	6	1	5	15878	15388.6	11299.4	8714.28	8707.01	12240.2	53.5	15.12	11.92	26.25	22	54	14.25	44.12	15	16.5	23	5	3	9	0	11	3	5	23	10.5	4.5	0.5	1	7	6	6817.62	7309.59	12	0	5	7	16.5	2	0	9
	AAEL002094	0	0	0	0	0	0	0	0	1	1	0	0	0	1	0	1	0	0	0	0	0	0	175	0	0	3	0	0	0	0	0	0	0	0	0	0	0	0	0	0	0	0	0	0	1	0	0
	AAEL002097	32	134	193	189	102	104	0	226	109	47	66	3	217	98	302	399	130	284	137	106	28	89	237	67	22	71	207	99	156	138	94	297	118	192	42	136	67	43	26	91	58	54	47	96	214	188	141
	AAEL002098	0	0	51	14	14	0	0	0	9	0	0	0	0	22	0	21	0	9	6	44	1	0	0	0	0	11	34	12	10	0	23	0	22	0	0	0	3	0	0	31	1	0	27	0	0	2	0
	AAEL002099	47	11	0	15	10	18	13677	15630	9284	16444	8589.5	9412	24	23	25	23	31	125	28	51	14	5	0	0	3	7	0	19	10	2	1	3	2	0	0	4	3	7733	8410	0	0	11	4	3	0	4.5	4
	AAEL002102	300	387	212	283	170	75	14	202	112	85	68	155	394	150	408	405	304	294	805	155	600	201	720	321	257	262	481	220	163	254	33	13	84	84	20	164	32	58	226	200	540	246	253	258	236	198	343
	AAEL002103	6	23	75	13	12	35	2	35	10	14	20	31	48	18	84	77	20	21	22	3	2	1	3	0	0	0	0	5	15	11	6	1	0	13	1	5	5	12	11	2	4	0	21	9	19	1	5
	AAEL002104	0	3	73	37	9	1	46	47	0	1	0	0	80	0	1	29	21	27	11	0	0	17	22	10	22	7	56	9	22	0	0	28	1	8	1	7	2	0	15	7	0	4	11	35	5	19	0
	AAEL002105	0	1	15	12	20	14	0	0	14	9	1	0	115	0	16	37	12	73	20	44	3	5	10	5	0	8	10	21	16	16	31	40	10	12	9	13	20	7	7	18	16	5	15	0	23	0	8
	AAEL002106	86	9	60	71	36	64	24	120	41	30	2	52	12	85	113	92	122	41	23	8	47	6	42	9	8	4	150	56	72	17	41	18	74	75	57	47	62	25	42	31	32	27	23	40	56	39	18
	AAEL002107	130	38	200	381	218	278	10	431	164	62	93	95	466	227	331	488	399	179	257	645	2584	2910	3922	1476	1780	1250	4412	326	312	408	354	151	378	721	133	542	354	39	141	5171	5836	3419	4870	5346	6333	8232	4654
	AAEL002108	55	75	110	82	38	52	42	9	23	22	0	4	112	89	83	68	108	43	62	65	309	231	173	52	118	55	248	28	71	114	72	101	61	150	267	202	223	11	10	61	80	97	60	81	137	100	139
	AAEL002109	116	191	151	172	125	49	38	39	12	54	87	281	3	0	0	8	52	12	41	62	54	37	7	17	86	30	37	75	84	0	0	0	3	19	32	6	3	9	15	154	172	118	105	155	424	364	121
	AAEL002110	19.5	2	0	0	0.5	0	159	1727.33	86.83	937	145	460	2.5	3.5	1	3	1.5	6	2.5	1	1.5	0	7	49	0	0.5	0	1.5	4	0	0.5	0	0.5	0	0	0	0	43	240	0	0	0.5	0	0.5	0	0	0
	AAEL002111	99	73	68	46.5	31	98	381	574.5	254	497	238	856.5	484	226	494	36	81	304	52	57	3	0	62	3	1	0	0	53	25	0	1	0	0	0	0	0	0	117	166	6	26	14	10	22	5	7	33
	AAEL002112	0	51	2	0	11.5	1	0.5	0	0	0	0	0	0	0	0	0	0	5	0	14	0	37	0	0	10.5	13	16	6	0	0	0	0	0	16	1	0	0	2	0	40	25	5	0	31.5	28	0	0
	AAEL002113	103	0	112	75	30	115	90	36	76	55	0	2	161	61	74	85	74	33	4	74	287	153	125	71	42	38	69	60	57	89	71	1	80	135	29	88	88	21	21	29	43	47	54	78	99	69	95
	AAEL002115	481	561	858	572	266	246	148	241	61	86	254	2	722	487	578	753	532	446	247	1003	551	470	449	190	199	298	444	377	479	157	61	6	56	259	17	184.5	36	83	78	487	345	261	397	468	728	441	397
	AAEL002116	49	9	0	19	41	1	121	179	39	74	31	0	83	333	66	487	56	628	232	67	27	4	218	120	0	8	10	25	24	7	58	48	147	35	19	26	22	16	1	13	21	4	5	19	12	28	25
	AAEL002117	0	11	0	0	1	1	0	0	0	0	0	0	0	0	0	0	0	0	0	0	17	17	32	4	4	4	16	1	0	1	0	0	1	0	0	0	0	0	0	11	45	4	21	16	32	11	3
	AAEL002118	2154	1719	2194	1753	1403	1303	4625	3265	3030	2350	3162	3144	1549	1192	1237	2338	1380	2056	2448	1500	502	663	938	552	369	661	804	1217	1472	2517	675	1238	1159	1889	281	1024	533	1878	3252	649	804	406	424	508	876	496	445
	AAEL002119	461	923	393	508	515	298	1487	813	775	669	681	449	668	702	774	1911	690.5	1405	1042	345	481	470	560	594	181	482	442	433	532	537	55	232	222	421	41	302	73	607	1517	787	606	358	538	736	1084	674	497
	AAEL002120	47	9	58.5	79	92	64	16	0	3	6	27	103	163	1	102	38	75	126	96	119	84	79	97	18	56	61	110	90	84	71	6	3	4	24	28	20	41	12	68	32	43	48	56	35	85	82	17
	AAEL002124	268	138	64	207	152.5	109	422.5	33	420	257	196	230	5	33	10	8	31	12	83.5	297	158	166	118	35	161.5	83	139	147	142	510	417	331	390	262	152	163.5	178	174	84	459.5	453.5	389	289	213.5	331	339	475
	AAEL002125	470	209	352	748	342.5	339.5	587	860	511.5	293.5	535.5	392	686	374	432	563	529.5	479.5	623	475	578	185.5	456	131	223	371	323	424	488	325	208.5	408	263.5	270.5	82	95.5	73.5	179.5	713	362.5	315	179	298	428.5	755	481	361.5
	AAEL002126	74	20	29.5	89	64.5	153.5	1	0	0	0	0	0	968	1053	689.5	1008	418.5	192	355	195	36	122	623.5	283.5	5	133	147	80.5	141.5	1	0	0	0	0.5	0	0	1	3.5	3	5	12	6	0	0	16	0.5	0
	AAEL002128	0	0	0	0	0	0	24.5	0	0	1	1	0	0	0	0	3	0	0	2	0	0	1	0	0	1	0	0	0	0	0	57	0	0	0	0	0	0	3	0	0	0	9	7	0	0	0	0
	AAEL002129	77	191	76	158	46	57.5	2	87	65	56	76	1	127	157.5	183	243	105	119	114	3	61.5	110	134	62	30.5	65	55	84	112	103	57.5	216	85	131	113	134	153	40	96	81	124	72	83	87	86	122.5	91.5
	AAEL002130	669	272	502	395	370	277	61	266	119	172	117	818	214	432	76	421	153	461	2785	290	207	113	87	191	46	188	190	249	246	327	306	295	485	488	191	359	197	88	160	83	210	61	135	96	97	120	132
	AAEL002131	16	0.5	0	3.5	8	0	0	29.5	6	12.5	38.5	23	30.5	1	2	13	4.5	9	5.5	0	6.5	0	0	0	2	4	0	2	5	17	7	0	9.5	3.5	0	13	2	14.5	27.5	0	9.5	0	0	0	0.5	0	0
	AAEL002132	0	0	3	24	8	1	2	38	26	11	0	2	311	496	288	3507	32	3218	3305	16	0	0	0	3	0	8	31	23	6	0	0	5	0	1	0	2	2	8	3	0	0	3	1	0	1	1	0
	AAEL002133	4	76	3	18	12	3	3	20	23	18	3	14	10	0	3	3	12	6	16	21	3636	1931	2484	1723	1235	1171	3230	12	23	15	8	94	47	9	8	2	12	12	3	734	2254	1175	1519	1738	884	1082	2237
	AAEL002134	541	275	456	404	329	467	229	361	87	95	106	396	650	728	658	1064	581	697	458	1060	393	161	293	133	154	181	179	383	431	99	88	61	114	51	59	72	88	87	82	393	302	197	311	436	528	417	239
	AAEL002135	213	255	317.5	378	139	195	97	58	43	67	64	201	361	402	293	232	398	265	171	646	358	257	639	144	136	61	466	202	275	288	49	61	190	220	273	277	276	45	59	243	292	203	191	236	368	309	195
	AAEL002137	205	170	374	472	225	308	304	334	201	164	129	178	572	582	123	499	275	294	326	414	259	194	423	169	86	107	177	215	369	208	115	324	206	428	52	270	114	132	176	162	262	129	236	203	323	289	191
	AAEL002138	675	417	3	949	723	354	50	185.75	48	129	25	133	0	1	2	14	12	18	5	72	0	0	5	2	1	8	0	711	201	8	25	0	74	1	1	0	1	15	14	0	30	2	0	0	0	9	2
	AAEL002139	30	14	4	42	17	23	31	0	16	5	19	59	0	17	38	31	43	13	11	14	38	19	22	3	14	11	15	25	15	15	0	40	31	11	26	22	31	5	0	17	26	12	28	31	40	12	14
	AAEL002140	188	131	337	281	204	237	81	155	74	57	152	37	208	170	226	187	251	206	156	191	214	107	177	139	140	74	230	107	167	264	100	149	307	312	390	174	293	32	39	204	157	130	206	166	331	212	107
	AAEL002141	1	15	40	47	24	31	27	138	29	12	36	0	71	51	70	31	55	22	5	64	68	0	100	1	13	20	12	15	19	144	12	26	206	60	10	31	24	8	7	95	98	13	80	118	159	113	50
	AAEL002142	392	268	207	320	219	209	144	316	171	95	235	314	207	312	210	665	120	262	276	58	39	61	38	58	48	111	119	181	226	44	157	151	89	133	18	196	33	43	206	123	30	60	62	94	138	72	56
	AAEL002145	76	73	53	85	56	49	109	101	78	33	2	67	170	139	83	120	192	139	61	73	87	21	3	38	13	57	63	59	103	64	42	74	0	111	13	35	25	29	84	69	43	31	84	64	122	81	31
	AAEL002148	280	77	181.5	129	55	93	268	431	122	65	114	51	276	253	252	510	241	233	98	272	182	123	99	111	85	56	159	100	147	591	164	350	431	322	581	479	515	58	85	75	87	64	119	74	127	168	117
	AAEL002152	196	156	152	269	103	144	233	42	237	87	267	293	208	76	78	189	85	237	197	175	31	45	62	73	1	41	53	149	143	168	1	113	212	103	14	47	26	119	128	33	86	21	35	51	50	60	13
	AAEL002153	0	0	0	0	0	10	12	0	12	0	0	0	0	0	0	0	14	5	5	0	1	0	0	0	0	0	0	0	0	0	0	0	74	3	8	38	12	0	0	0	12	0	0	6	0	0	16
	AAEL002155	984	693	977	1118	720	819	958	1254	808	672	719	1457	1074	968	1073	1258	1019	1386.5	1131	1685	930	611	949	467	373	404	901	728	852	743	365	512	599	400	77	424	225	454	729	665	669	463	709	615	974	551	649
	AAEL002157	0	15	56	22	14	0	8	56	22	18	0	7	141	144	31	89	50	61	15	1	66	24	1	16	24	12	48	9	35	8	1	40	181	115	33	81	55	6	0	41	11	19	33	39	62	41	38
	AAEL002158	1148	974	887	1169	662	1062	1089	1041	668	610	846	1022	1264	885	981	913	976	956	594	1028	299	264	515	161	131	88	336	713	831	2020	1569	1688	1662	1546	2610	2002	3819	392	515	300	408	260	323	277	391	408	281
	AAEL002159	233	106	29	133	56	163	0	88	46	44	39	0	37	132	127	212	168	125	50	77	64	36	67	50	50	18	94	59	79	220	72	70	332	169	118	217	231	17	36	130	41	49	48	102	118	99	76
	AAEL002160	289	180	314	460	246	317	113	81	207	112	86	156	484	423	217	304	435	199	251	261	1558	995	1023	476	565	366	1155	302	363	253.5	130	20	316	914	242	615	539	129	92	577	690	476	685	550	682	547	534
	AAEL002161	60	23	65	44	23	48	243	370	133	243	162	91	114	66	111	43	90	112	37	123	321	190	275	115	126	20	310	40	73	220	147	66	135	106	491	180	303	77	91	147	177	167	205	161	218	183	202
	AAEL002163	605	550.5	553	731.5	510	451	1299.5	1465.5	1207	740.5	1073.5	1347	1137	1339	587	1180.5	503.5	815	1123.17	608	701	622	786	285.5	174.5	340	372.67	548	511	519	334.5	983	403	508.5	46.5	324	100.5	744	846.67	321	437.5	280.5	266.17	297.5	412.5	465	284.5
	AAEL002165	189	155	120	97	68	76	84	106	35	55	100	0	102	178	122	163	124	132	83	153	139	66	279	47	76	18.5	148	67	58	322	106	2	157	127	109	85	140	93	98	70	95	29	90	100	160	120	102
	AAEL002167	0	0	0	3	0	0	0	0	12	0	0	0	0	0	0	0	0	2	0	45	0	0	0	0	0	0.5	0	0	14	0	0	0	0	0	17	0	15	0	0	0	0	0	0	0	0	0	0
	AAEL002169	343	214	173	245	106	200	161	262	143	41	51	24	214	47	153	213	172	118	113	184	103	133	310	84	100	142	201	84	212	46	143	195	69	17	93	90	96	65	204	114	248	77	100	184	175	124	47
	AAEL002170	389.5	197.5	454.5	328	270.5	282.5	305	304.5	154.5	189	295	98	710.5	829	442.5	701	531	558	472	259	713.5	477	1098	846.5	327.5	270	864	272	319	683	127.5	112	162.75	333.5	187.5	372.5	335.5	167.5	167.5	698	854	447.5	857.75	732.5	623.5	570	572.5
	AAEL002173	24	0	20	6	0	0	34	0	19	1	4	33	85	22	0	29	0	10	21	25	0	0	0	0	0	2	0	5	6	2	1	0	10	0	4	2	2	1	13	0	11	0	0	2	0	0	0
	AAEL002174	494	734	1071	844	414	783	167	34	175	130	146	271	1241	736	679	850	1137	504	305	1985	1129	1261	2303	941	518	406	1916	532	678	671	144	341	244	727	211	686	426	77	291	1382	1016	604	1121	1183	1562	1158	933
	AAEL002175	536.33	550	457	565.67	358.5	429.5	993.17	933.5	1317	843.83	1164.33	1526.17	373	443.83	684	535.67	311.5	631.5	988.67	400.25	431.67	330.33	574.17	205.5	255.5	190	386.5	394.5	425.17	706.83	539	252	451.67	341	82	301.5	78	673.17	778.17	342.33	198	234	282.5	273	439.5	209.17	269.67
	AAEL002176	72	66	84	63	22	22	46	2	61	41	23	1	86	8	15	47	53	22	10	137	162	31	107	24	51	31	145	29	40	60	160	94	66	86	206	103	165	17	0	84	262	106	148	131	211	180	122
	AAEL002177	0	2	0	0	2	0	1	0	4	1	0	1	0	1	0	2	2	0	3	5	21	10	13	11	39	28	30	2	1	4	1	0	1	2	1	0	4	1	2	0	10	0	2	6	1	1	9
	AAEL002178	313	436	450	376	381	155	384	568	247	254	275	585	63	427	241	653	336	476	495	168	301	394	658	210	171	470	357	454	292	266	81	115	91	200	74	162	65	75	422	438	377	189	311	383	544	213	345
	AAEL002179	105	48	87	71	41	58	0	1	10	4	0	0	109	57	98	66	60	90	15	46	97	61	108	49	54	12	100	53	63	68	24	0	17	79	170	43	148	9	3	55	58	37	60	68	63	49	58
	AAEL002182	102	8.5	64.67	91.5	44.67	53.5	108	0	92.5	31.75	44	0	39.5	11	73.67	83	59.5	56.5	36.5	176.67	19	53.5	71.5	58.5	47	23	82.71	59.5	65.5	105.5	61.5	104	92.5	221.67	41	220	114	32	44	35	77	27.5	51.5	45.5	107	78	73.5
	AAEL002183	591	552	648	668	395	372	232	204	158	137	137	62	1199	809	816	496	1152	494	278	835	1134	734	1399	571	555	225	1120	375	662	655	518	487	419	810	2071	685	1398	95	104	841	828	525	639	756	1600	946	752
	AAEL002184	1244	753	828	903	534	802	1114	726	532	579	497	928	936	1440	1483	2187	1117	1877	900	1112	680	416	815	429	304	260	545	685	827	398	201	411	516	432	142	332	454	278	542	359	583	349	344	435	616	615	474
	AAEL002185	21	1	15	32	11	9	2854	2595	1656	1100	2098	1134	150	222	51	79	32	47	77	115	6	12	0	6	29	4	4	13	29	6076	7872	9378	3044	4798	13013	6227	8785	458	545	32	43	11	26	29	45	35	18
	AAEL002186	27	1	118	59	42.5	64	77	0	81	27	43	138	260	62	11	45	103	23	23	69	141	183	86	40	114	46	122	46	35	42	0	202	1	59	18	117	29	26	59	66	93	32	87	68	91	27	26
	AAEL002187	1404	319.25	1176	835.75	886.5	940.5	0	0	1	1	1	0	105.5	4	4	0	219	1	81	1347.5	16	1	0	4	6.5	8	15	317	915	1	0	1	1	0	3	0	2	4.5	0.5	6	74	33.75	10	1	9	3	38
	AAEL002189	17	13	3	9.5	7	12.5	0	0	2	0	0	0	0	0	0	0	8	0	0	7.5	24.75	0.25	0	1	24.92	0	0	5.33	15	0	0	0	0	0	0	1	2	0	0	9.83	73	28.75	33.17	23.08	9	7.5	23.5
	AAEL002190	269	61	230.5	148	79	122	49.5	14.5	81	87	149.5	134.5	106	56.5	190.5	182	248.5	75.5	128	73	168.5	100.5	100.5	104	102.5	57.5	220	122.5	95	375.5	216.5	97	335	714	138	528.5	435	48.5	48	64	129.5	72	86.5	132.5	115.5	59	49.5
	AAEL002191	934.69	159	1145.05	522.08	422.33	765.67	0	0.5	3.5	1	2	0	296.08	0.33	7.25	6.67	388.05	1	18.42	702.75	79.79	3.83	1.5	1.83	89.25	13	38.83	185.25	598.17	0	0	1.5	0.33	0.5	0	0	1	2	2	13	264.08	77.33	108.83	34.58	33.17	33.5	81.25
	AAEL002192	5	30	5	6	5	54	67	341	137	25	58	95	74	78	40	136	2	3	90	3	0	0	0	0	3	0	0	6	2	40	65	171	0	19	7	18	16	11	30	0	1	0	0	0	1	9	0
	AAEL002194	1656	1067	857	1513	1982	1311	53	54	31	43	0	8	742	245	444	210	863	228	1448	1444	1044	670	661	457	568	416	1430	1126	687	270	61	159	72	773	382	605	752	11	5	647	1853	856	691	407	572	1394	1370
	AAEL002195	33	65	68	64	42	74	0	0	0	0	0	82	129	0	0	47	43	24	12	70	3	95	0	45	61	48	105	45	69	5	0	1	4	0	3	0	0	3	2	60	78	22	60	42	143	95	80
	AAEL002196	28	17	0	1	6	2	0	0	9	20	0	0	0	0	19	84	9	11	13	19	0	0	0	6	0	0	14	0	3	0	0	0	13	0	1	0	2	4	27	0	0	0	0	0	0	0	0
	AAEL002198	547.5	595.75	598.5	804.5	317	451.5	208	291.5	137.5	148	188	153	698	642	507	487.5	620	479.5	246.5	427	415	204	503	243.5	122	75.5	476.75	677.5	445.25	182	66	134	149	246	452	178.5	268.5	61.5	157.5	376.5	294	215.5	271	267.5	491.5	448	225.5
	AAEL002199	0	1	0	0	0	0	0	0	0	0	0	0	0	0	0	0	1	0	0	0	0	0	1	0	18	0	0	0	0	0	0	0	2	0	0	0	0	0	0	0	2	0	0	0	21	0	2
	AAEL002202	37	0	25.5	59.25	30	18	0	0	0	0	0	0	0	0	0	11	0	0	0	32	5.25	2	0	12	1.67	0	8	0.75	60	1	0	0	0	0	0	0	0	1	0	10	248	1	7.75	5	1.58	19	0
	AAEL002207	192	301	267	261	172	113	325	277	166	90	158	223	268	405	217	288	233	142	141	284	213	131	329	122	78	79	255	183	222	255	107	161	136	256	88	144	146	52	116	182	237	127	185	201	266	228	206
	AAEL002208	31	14	19.5	18.17	7	25.5	0	0	1	0	0	0	13	12	0.5	0	7.5	0	1	9.25	10	0	4	0	9.5	0	0	8	28	0.5	0	0	0	0	0	0	0	0	0	8	99.5	2.25	93	29	11	20	8.25
	AAEL002209	85	63	0	4	5	39	117	63	21	33	42	0	0	53	0	37	0	27	31	0	0	0	0	8	2	1	0	26	7	128	24	0	18	29	6	0	4	19	70	0	57	0	0	22	1	0	0
	AAEL002211	119	116	6	46	0	74	0	0	0	1	0	0	35	6	11	0	53	0	0.5	83.5	55.5	40	5	0	44	12	0	110	2	3	0	2	0	1	1	0	0	1	0	19	0	106	66	28	0	22	94
	AAEL002212	0	6	11	3	3	3	0	0	0	0	0	0	0	0	0	0	0	0	0	10	1	0	0	0	3	5	1	0	1	1	0	0	0	0	0	0	0	0	0	0	25	28	19	6	1	7	21
	AAEL002213	0	0	0	0	0	0	0	0	0	0	0	0	0	0	0	0	0	1	0	0	0	0	65	70	0	1	0	3	1	0	0	0	0	0	0	0	0	0	0	3	35	1	12	17	5	14	7
	AAEL002214	129.5	104.5	170	158	119	113	304.5	29	98	97	81.5	375.5	173.5	17.5	138.5	188	160.5	159.25	113	108	11.5	26.5	132.5	33.5	24.5	68	48.5	153.75	147	50	53.5	156.5	58	62.5	27	38.5	29	48.5	115	88.5	86	56.5	95	61.5	151.5	93	24.5
	AAEL002215	469	103	314	201	105	175	192	124	63	19	32	1	431	243	115	143	266	55	62	459	213	192	283	41	130	77	91	135	239	41	35	36	81	36	4	33	50	21	29	147	171	69	102	184	268	241	95
	AAEL002216	226	472	414	391	88	299	763	1343	495	452	451	585	593	742	580	848	625	1420	347	463	442	297	547	103	182	156	150	306	160	628	247	560	402	376	235	422	580.5	244	644	255	148	267	399	337	395	330	321
	AAEL002217	0	0	23	8	2	0	0	75	15	0	0	0	0	0	1	0	25	7	14	1	58	13	0	0	2	12	23	2	21	0	0	0	0	0	0	0	1	8	20	0	2	16	12	19	2	0	29
	AAEL002219	59	64	7	42	33	36	111	13	31	50	29	11	0	58	71	51	18	35	73	41	29	47	48	44	11	38	60	17	23	113	0	30	10	33	15	16	32	15	34	34	25	27	51	46	67	42	75
	AAEL002220	0	0	0	0	0	0	0	0	8	0	2	0	0	0	0	0	0	4	4	0	0	0	0	0	0	0	0	0	0	0	0	0	9	0	0	0	1	1	0	0	0	0	0	0	0	0	0
	AAEL002221	1744.5	2304.25	1161.5	1917.5	512	1404.5	725	522.5	362.5	320	535	394	614	452	552	907.5	656	967.5	424.5	611	357	187	315	191.5	102	83.5	260.25	1584.5	642.75	370	237	185	191	285	507	244.5	423.5	192.5	292.5	240.5	242	154.5	227	223.5	378.5	248	175.5
	AAEL002222	0	0	4	38	19	18	46	0	0	0	0	0	1	0	1	41	31	12	9	0	0	3	34	14	1	2	4	10	18	61	0	0	0	65	2	15	6	10	3	5	49	2	13	14	34	8	1
	AAEL002223	433.5	3.5	630	214	343	274.75	2	0	9	0	0	0	0	1	2	0	197	2	151	439.67	39	0	0	5	34	5	65	7.67	249	1	0	0	0	0	0	1	0	1	1	1	235	3.5	39	7	8	21	4
	AAEL002225	175	169	249.5	111	87	151	208.5	179.5	107	131	79.5	145.5	216	197.5	168.5	186	222.5	181.5	87	165	116.5	144.5	206.5	95	66.5	43.5	191	92.5	113	179.5	217.5	231	120	214	400	248.5	343	59.5	38	147	146.5	124	135.5	166.5	194.5	183	173.5
	AAEL002228	0	115	83	74	14	80	0	0.5	14	7	0	0	0	0	0	0	46	0	0	150	0	0	1	0	0	0	0	52	39	234	90	24	198	31	9	87	39	5	0	14	18	0	0	0	0	0	0
	AAEL002229	1364.75	786.5	1574.62	1065.42	390.67	1066.08	0	0	8	2	8.5	1	188.83	49	44	5.5	518.04	1	34.5	1338.67	204.12	47.5	1	6	171.92	17.83	106.33	818	742.92	1	0	1	0	1	2	0	0	0	3.5	63	435.42	270.08	183.75	48.12	52.42	75.5	322.92
	AAEL002231	13906	12411	8506.5	13744	2389	7737	20	34	10	59	29	42	20055.5	5980	8420	686	26738	194	521.5	20380	735	380	60	37	310	113	211	12008	5070	49	31	19	16	49.5	146	6	86.5	52	65	182	196	330	248	119	50	104	294
	AAEL002232	61	37	101	128	37	100	0	88	15	5	16	0	28	30	94	153	100	91	59	33	219	131	146	35	113	56	179	63	75	63	31	1	77	41	111	58	107	8	2	79	63	47	54	91	131	131	38
	AAEL002233	1451.5	17.25	2200	956.25	1077.5	1084.5	1	0	6	5	2	0	455.5	1	7	10	712	6	149	1921.25	242	5	10	6	75.5	18	193	15	1548	4	0	1	1	0	0	1	0	0	3.5	23	744	2.75	97	17	20	27	1
	AAEL002234	0	34	34	36	4	0	0	0	0	10	25	0	0	0	0	74	8	45	45	0	0	0	0	0	0	0	0	28	7	8	17	59	60	7	1	10	6	4	0	0	0	0	0	0	2	0	0
	AAEL002235	1	77	2.5	70	67.5	22	47	118	41.5	61	30	154	139	83	24	39.5	33	180	78	28	99	46	102	28.5	3	45.5	30	39.5	66	8	1	34	51	38	11	26	36	55.5	41.5	57	68.5	7	13	30	87.5	75.5	50
	AAEL002237	0	0	0	3	0	0	0	0	0	0	0	0	18	0	0	3	0	4	3	0	0	0	0	0	0	0	0	1	0	0	0	1	0	0	0	0	0	0	0	264	0	2	89	107	175	70	21
	AAEL002238	1	114	19	29	25	48	119	80	23	0	0	0	90	0	55	49	23	15	3	1	1	31	5	7	112	25	29	32	37	0	0	0	49	31	9	4	9.5	12	15	20	7	14	49	12	66	56	39
	AAEL002239	3	0	0	6	12	9	1	0	1	0	0	0	0	0	0	0	0	1	0	17	0	2	2	6	17.5	4	7	7.5	17	0	0	0	1	0	0	0	0	3	0	18	73	10	6	11	2	28	5
	AAEL002240	271	466	339	277	175	345	838	591	320	194	245	221	83	163	76	221	184	204	343	485	11	116	193	134	15	81	170	200	324	60	58	150	87	51	15	114	29	188	227	135	246	113	157	96	160	136	43
	AAEL002241	898.11	270	1009.44	661.83	523.08	669.08	0	0	2	1	4.5	0.5	118.5	3.33	6.25	7.17	165.97	1	22.67	562.42	24.79	4.83	0	0.33	53.83	6.58	36.17	263.58	628.5	0	0	0.5	0.83	0	0	0	0	5	0.5	21.5	164	108.67	65.5	19.21	30.83	36.5	140.17
	AAEL002242	23	0	1	12	10	16	0	0	2	12	0	0	0	41	0	5	9	14	29	0	100	67	101	32	37	19	75	7	10	15	0	0	13	13	22	73	29	5	0	78	22	41	75	50	65	85	21
	AAEL002243	0	52	9	32	10.5	43	2	1	0	0	0	0	22	1	0	2	22	0	0	27	17.5	14	2.5	24	176	5	22	7	40.5	1	0	1	0	0	1	0	0	1.5	0	57	240	181.5	164	99.5	100	55	194.5
	AAEL002244	80.5	62.5	103	113	67	63	54.5	0	18	7	3	225.5	175.5	40.5	70.5	117	137.5	53.75	36	164	23.5	25.5	68.5	6.5	47.5	21	49.5	60.25	67	133	2.5	0.5	27	29.5	6	77.5	31	6.5	7	50.5	79	28.5	43	81.5	125.5	88	83.5
	AAEL002245	16	21.5	38.5	10.25	12	14.5	1	0	0	0	0	1	1	0	0	0	16	1	0	19	68	9.75	0	8	97.17	5	2	17.58	10	0	0	1	0	0	0	0	0	0	0	70.83	140	111	112.42	51.25	42.42	50.5	79.5
	AAEL002246	26046	15816	22863	26678	14970	16696	28	48	18	121	20	26	25012	10286	13308	1061	33902	445	1539	34110	169	40	14	17	65	34	69	12942.5	27497.7	31	24	15	5	19	15	0	9	93	117	161	244	115	180	108	121	154	131
	AAEL002248	119.17	226	122.5	233.5	78	82.5	113.5	104	174	52.5	59	106.5	151	195.5	75	150.5	101.5	97.5	103	203.5	69.5	139.5	211	71.5	53	57.5	75.5	100	258.5	194	43.5	110	69	60.5	5.5	118	10.5	43	41	151.5	82	43.5	40.5	89	145.5	101	77.5
	AAEL002249	122	0	176	106	48	109	116	94	21	13	0	0	50	88	85	124	131	52	28	2	193	225	90	71	11	88	97	75	61	220	1	83	91	188	25	124	75	21	2	111	39	31	97	87	35	85	101
	AAEL002250	2.5	7.5	5	14.5	4.58	1.08	0	0	2	6.75	6.58	0	6.75	0	5	4.42	6.58	1.75	14	1.58	60.5	3.75	9.42	27	0	23.5	9	5	0	16	3	3.33	4.08	21.25	1	0	3	0.25	2	8	3.25	3.75	38.5	1	26.5	0	7.5
	AAEL002253	208.5	102	98.5	313	129	167.5	202.5	180.5	204	195.5	297.5	214.5	379.5	113.5	195	419.5	228	265	302	123.5	132	122.5	101.5	18.5	75.5	92	49.5	124	237.5	40	10.5	76	48	11	9	16	4	132	308	114	99	36	107	68	228	60.5	58
	AAEL002254	0	67	0	4	7	0	0	246	11	0	1	1	0	0	0	6	0	5	0	0	6	40	160	113	21	55	89	2	23	129	0	204	175	273	56	131	64	7	0	12	24	21	48	4	26	8	25
	AAEL002255	3	0	0	0	0	0	14	216	36	75	4	103	0	0	0	6	0	22	0	0	0	0	0	0	0	0	0	0	0	19	13	107	23	50	75	45	91	15	65	0	5	1	3	0	0	5	0
	AAEL002257	27	0	4	32	15	18	0	0	4	0	0	0	0	0	6	4	16	8	15	0	31	1	14	11	0	9	4	6	3	0	0	0	0	10	19	20	15	0	18	2	12	2	13	3	4	21	5
	AAEL002258	26.5	83.5	82	90.5	36.42	102.92	0	0	56	21.25	103.42	3	193.25	73	52	87.58	74.42	44.25	79	26.42	88.5	36.25	86.58	31	3	30.5	19	41	33	58	35	113.67	51.92	18.75	12	1	14	34.75	9	49	25.75	14.25	67.5	7	62.5	4	36.5
	AAEL002260	2	1	44	69	36	17	83	4	95	56	12	2	0	3	6	21	19	24	90	4	7	1	107	11	0	39	80	49	45	100	0	76	1	11	8	4	17	23	119	28	53	14	4	50	40	35	38
	AAEL002261	223.5	77	174	193	240.5	194	4361.5	2142.5	3045	1858.5	1835	2750.5	371	96	293	118.5	110.5	130	1828.5	249.5	210	102.5	447	218	116	151	206.5	187	94	532.67	260.5	28	252	310	56	422	107	2632.5	2131.5	309	444	193.5	315	284.5	441.5	325	229
	AAEL002263	63	30	13	11	8	7	35	0	22	16	40	15	0	15	29	12	18	21	82	1	20	35	15	17	9	5	20	14	8	296	151	298	296	177	716	336	394	12	17	3	35	16	8	1	1	1	23
	AAEL002264	0	0	0	0	0	0	0	0	0	0	0	0	0	0	0	0	0	0	0	0	0	0	0	0	0	0	0	0	0	0	0	0	0	0	0	0	0	0	0	0	0	0	0	0	0	0	0
	AAEL002267	0	41	25	53.5	41	11	154	0	20	21	116	87	81	0	75	21	56	23	55	62	2	1	4	2	0	2	0	46	87	151	47	39	109	242	187	109	244	43	10	0	0	0	1	0	0	0	5
	AAEL002269	238	307	448	476	180	197	469	672	586	93	525	219	576	426	461	213	597	78	566	528	81	167	354	204	46	93	160	207	322	1140	394	571	547	1319	227	815	479	204	152	300	354	151	680	772	903	464	226
	AAEL002270	1	1	1	1	6	17	50	1	31	1	27	36	0	6	1	92	1	0	38	0	1	0	0	0	2	0	0	2	2	2	3	0	0	0	1	0	0	0	0	0	0	0	0	0	0	0	0
	AAEL002271	365	56	350	326	119	131	274	203	237	85	212	5	513	396	333	958	231	539	346	264	304	321	169	100	173	119	141	241	215	170	208	244	129	145	13	77	53	95	238	187	114	92	128	129	240	217	138
	AAEL002272	972	679	1008	786	605	835	190	122	147	194	165	795	1131	831	607	970	1146	777	549	1126	735	477	403	479	220	565	580	626	805	141	186	432	122	265	107	174	151	51	140	434	364	239	297	474	750	493	259
	AAEL002273	0	0	0	0	1	0	0	1	2	6	0	0	0	0	0	0	0	0	0	0	0	12	0	0	8	5	8	0	0	0	0	0	0	0	0	0	0	1	0	3	8	11	18	0	0	0	14
	AAEL002275	41	75	41	5	3	31	49	39	23	4	46	47	27	1	38	92	1	0	45	2	4	0	0	0	0	0	0	8	2	7	6	0	1	0	2	5	2	0	0	0	0	2	1	0	0	0	0
	AAEL002276	1	55	62	42	25	1	402	412	146	125	276	115	61	32	47	24	75	64	4	120	37	70	64	81	26	13	68	38	41	77	57	26	77	169	180	236	287	81	131	149	152	95	84	65	86	197	179
	AAEL002279	112	79.5	251.5	104	52	114	217	244	63	13	32	4	201	115	132.5	143.5	119	132	62	308	128	15	36	29	20	31	39	82	81.5	144	8	54	15	47	9.5	71	18	52	53	18	90.5	25	24	82	73	17	45
	AAEL002281	3	0	3	3	9	18	0	1	21	14	10	0	0	0	57	23	0	0	0	0	2	0	0	0	0	0	0	2	1	5	4	0	0	3	4	4	1	7	0	0	11	0	0	0	0	4	1
	AAEL002282	12	1	58	75	68	32	137	72	47	19	48	3	61	186	101	190	112	118	206	80	23	26	75	24	43	20	33	72	37	21	3	0	59	42	29	36	33	18	18	26	38	36	25	20	60	26	31
	AAEL002284	126	65	205	140	44	214	14	89	19	10	8	6	129	206	119	87	98	100	25	90	207	51	194	58	52	36	118	74	80	37	79	34	28	68	150	127	145	34	6	68	139	51	123	132	164	141	77
	AAEL002285	2.5	16	37	40	20	3	39	91	14	19	18	6	87.5	268	37	179	21	71	49	3	4.5	52.5	38.5	16.5	8.5	4.5	20	24.5	28.5	210.33	39	63	21.5	56.5	37.5	49.5	84	11.5	5.5	25	12.75	8.5	24.5	17.5	23.5	8.5	49
	AAEL002286	80	34	83	106	67	83	0	49	9	1	15	4	115	113	42	145	95	89	21	146	32	79	129	62	17	36	14	51	102	42	42	0	70	122	19	70	64	16	44	45	47	26	108	80	73	84	33
	AAEL002287	125	714	836	716	476	435	64	32	204	222	147	147	327	497	189	774	98	912.5	1045	400	765	548	679	424	188	446	417	553	554	154	51	125	163	131	14	120	83	99	316	151	429	124	212	95	100	97	179.5
	AAEL002288	39.5	1.5	75	60	188	35	211	440	36	204.5	12	932	53.5	3	1	27.5	94	50	440	100	148.5	45.5	141.5	59.5	54.5	66.5	95	71.5	25.5	162.33	1	43	93	196.5	66.5	187.5	84	264.5	109.5	141	209.75	178.5	84.5	144.5	56	253.5	137
	AAEL002290	136.5	137	163	175	92	202.5	161	2	75	64	65	124.5	121	266.5	155.5	128.5	182.5	77.5	172	175	136	268.5	119.17	80.5	73	51	242.5	145.5	177.5	68.5	87.5	2	54.5	139	11.5	41.5	5	25	43.5	164	105.5	73.5	95	152	205.5	175.5	104.5
	AAEL002291	20.5	4	30.5	22	5	39	0.5	0	0.5	1	2	9.5	321	225	179	332	96.5	83	44	74.5	80.5	59	157	91.5	2	20.5	43.5	13.5	15.5	0	2	3.5	1	3.5	8.5	0.5	3.5	0	3	2	3	0	9.5	3	5	3.5	1
	AAEL002292	259	141	87	69	66	38	0	0	29	2	0	0	0	0	32	21	15	1	5	36	55	0	30	10	14	16	32	139	70	0	1	58	0	40	18	7	19	7	0	23	9	29	40	17	10	66	91
	AAEL002293	92	29	35	72	31	84	81	90	41	81	76	102	99	152	128	84	124	96	107	94	131	80	115	46	65	15	155	26	64	98	127	102	119	188.5	430	180	300	35	24	55.5	98	74	92	74	95	120	94
	AAEL002295	569	406	688	604	613.5	467	587	431	421	338	484	736	641	313	203	369	596	272	531	603.5	1007	891	1488	665	541	357	944	560	423	1235.25	178	186.75	477	1152	199	606	425	353	412	255	771	333	554.5	289	223	299	585
	AAEL002296	765	417	877	460	299.5	466	530	538	372	301	117	425	982	778	902	822	562	382	431	667	1009	372	735	458	339	234	681	388	430	543	217	560	274	388	245	397	605	177	118	359	598	278	282	229	405	374	478
	AAEL002298	118.5	238.5	132	198.5	86.5	123.5	55	2	72.5	90.5	110	7.5	123.5	281.5	140	303	319	140.5	88	257.75	170	55	66.5	34.25	38	39.5	63	109.5	167.75	279	158.5	173.5	139	229.5	59.5	119	109	60.5	39	98	69	75	70	88.5	117	51	55
	AAEL002299	544	374	486	476	315	200	680	1012	502	250	347	858	390	152	252	412	333	777	330	451	176	91	156	173	84	79	233	287	238	458	196	196	244	232	109	268	178	286	545	101	201	97	162	103.5	183	103	105
	AAEL002301	107	121	140	338	407	65	2	178	89	96	86	614	288	53	105	123	552	98	1097	369	191	257	374	164	146	117	408	175	236	378	13	5	40	366	414	400	536	148	63	453	689.5	406	245	410	481	683	514
	AAEL002302	187	132	46	110	57	54	4	0	4	0	0	1	0	2	16	0	45	1	1	61	69	13	10	18	142	4	10	64	45	3	0	0	0	0	0	1	3	1	0	90	379	133	276	43	85	45	130
	AAEL002303	1	22.5	10	3	5	2	0	32	1	0.5	0	0	26	0	52	18	18	14	2	0	25	6	0	7	5	4	8	5	9	0	0	24	0	8	25	6	6	6	0	4	10	5	7	17.5	22	11	15.5
	AAEL002304	246	93	247	264	106	69	48	192	55	36	30	2	233	226	284	308	213	403	197	436	400	194	475	270	97	160	320	128	176	195	41	111	148	116	68	84	126	45	6	215	418	241	418	265.5	324	247	439
	AAEL002306	284	636	237	346	270	160	135	1	139	101	140	135	382	218	246	624.64	432	219.82	291	292	179	57	1	61	35	96	98	245	412	189	1	120	263	52	48	140	59	59	84	88	87	37	125	49	132	74	96
	AAEL002307	26	0	6	6	6.5	1	0	0	0	0	0	70	0	0	0	0	0	3	3	0.5	0	42	2	2	51	12	55	25	5	1.75	5	0.25	0	1	0	0	1	0	0	57	77	0	121.5	1	26	25	78
	AAEL002308	1666	1248	1212	2028	1631	1467	1034	1072.5	526	658	584	657	1220	672	335	1853	899	4312	3560	861	586	357	670	532	370	506	413	1279	1267	782	236	234	408	703	289	471	361	268	707	955	911	295	525	612	869	574	645
	AAEL002309	1375	1207	1254	1983	3793	2059	2751	1315	2216	2007	1998	2318	440	389	272	266	422	349	1080	467	6133	4155	10890	3907	2184	1652	9884	2669	564	3580	3200	3058	2501	1137	1969	1712	1985	1211	1406	3915	7387	3418	8373	8010	2552	12272	4518
	AAEL002310	2.5	57	0.5	34	11	66	31.5	0	3.5	7	30	104.5	33	3	37	47	30.5	59	9	98.5	183.5	18	89	40.5	22	13.5	82.5	2.5	33.5	10	29	39.5	54	25.5	69.5	24.5	34.5	6	4	4	43	27	22.5	45	36	20.5	17
	AAEL002311	157.5	42.5	136	24.5	65.5	2.5	180	85	333.5	110.5	296	387.5	45.5	35.5	80	70	41	21.5	55	57.25	5	9	1.5	11.75	4	11.5	7	48.5	36.25	232	152.5	208.5	230	278	138.5	207	225	86.5	222	38.5	7	3	20	1.5	57	1	1
	AAEL002312	68	1	1	50	25	32	0	31	12	23	36	0	194	84	100	58	29	59	22	196	61	51	61	29	5	28	18	41	37	95	37	16	42	23	4	0	23	15	0	24	61	13	40	28	36	4	5
	AAEL002313	0	0	0	0	0	0	0	0	0	0	0	0	0	0	0	0	14	12	10	61	0	0	0	0	0	0	0	0	1	0	0	0	0	0	0	0	0	0	0	0	0	0	0	0	0	0	0
	AAEL002316	17	0	0	8	1	0	11	0	0	0	0	0	0	0	0	2.5	3	7	3	0	1	0	10	3	4	0	5	4	6	0.33	1	0	2.5	4	7	0	5	0	1	9	2	0	5	0	3.5	0	0
	AAEL002317	13	20	17	16	5	3	0	0	22	21	1	0	16	0	39	43	10	45	36	5	2	28	27	2	3	28	17	16	19	61	1	4	44	4	16	16	13	4	53	14	22	14	31	2	29	5	0
	AAEL002318	59.5	101.5	176	153.5	71.5	103.5	54	30.5	38	16	43.5	13.5	210	142	57.5	182.5	162.5	90.5	90	118.5	104.5	17.5	14.5	19	4.5	23	14.5	72	100	38	14.5	0.5	8	27.5	5.5	12	25.5	8.5	59	111.5	71.5	14.5	49.5	52	89	79.5	56
	AAEL002320	1	0	1	0	0	1	0	0	0	0	3	0	0	0	0	9	0	0	0	0	0	0	0	0	0	0	0	0	0	4	1	0	0	1	3	1	4	0	0	0	0	0	0	0	0	2	0
	AAEL002321	0	3	40	28	4	44	2	65	20	14	41	2	1	18	19	16	8	62	23	62	26	15	0	4	13	5	1	13	6	53	42	0	7	1	2	8	1	9	13	9	4	4	4	7	5	11	0
	AAEL002322	73	166	170	174	59	44	0	140	68	24	24	1	96	0	41	215	119	115	38	41	326	120	148	92	126	109	225	72	87	82	5	93	45	84	27	85	8	40	27	115	104	100	124	80	223	114	68
	AAEL002324	521	304	351	387	239	232	382	278	274	214	263	181	190	355	348	459	362	281	309	428	288	247	271	113	145	88	315	212	250	105	53	162	256	320	170	182	168	118	213	178	318	142	188	188	417	197	159
	AAEL002329	53	110	85	127	72	110	226	1	33	91	7	0	472	177	191	132	127	140	140	115	132	132	141	65	46	111	172	112	155	202	1	223	62	66	2	78	8	22	11	52	60	37	69	54	100	56	46
	AAEL002331	71	52	216	162	101	120	200	327	226	73	201	205	416	622	365	428	238	372	219	287	80	138	271	114	105	41	130	100	162	153	128	47	106	129	43	169	108	87	79	278	231	141	176	172	362	171	144
	AAEL002334	692	383	890	732	435	511	288	269	207	159	141	503	1192	714	480	711	701	561	278	869	1390	1133	858	604	427	371	1040	443	588	157	151	137	270	788	317	911	665	155	152	604	570	467	429	613	862	657	593
	AAEL002335	50	32	179	76	18	10	0	38	17	15	0	0	60	15	41	63	47	49	20	30	1	116	2	42	26	25	35	29	65	12	0	7	26	2	5	1	17	2	16	19	16	26	36	20	72	47	43
	AAEL002337	187	116	110	120	84	220	67	146	37	39	51	127	205	183	270	90	168.25	265	89	203	272	125	110	64	80	75	284	78	91	81	74	65	62	81	255	58	260	20	78	117	81	68	83	71	194	121	148
	AAEL002341	47	0	0	37	15	1	1	1	0	0	0	0	0	11	0	0	48.75	1	3	3	0	12	41	12	69	17	17	6	4	2	0	0	29	0	1	0	0	0	0	38	27	14	5	11	72	0	0
	AAEL002343	59	1	0	19	7	0	1	0	0	1	17	0	88	71	37	62	17	56	17	2	16	35	168	2	2	26	26	15	20	58	37	0	75	21	0	1	4	0	0	12	25	7	36	32	46	21	11
	AAEL002345	49	60	10	76	44	84	190	86	38	44	16	38	30	91	4	34	236	85	136	196	83	81	158	40	55	55	79	55	49	1	0	0	66	9	11	17	8	37	1	40	20	45	98	0	129	45	122
	AAEL002346	180	237	409.5	241	119	277	352	138	108	91	194	175	315	82	68	400	239	322	234	522	145	115	236	68	72	92	139	145	240	251	4	29	108	80	62	125	52	52	211	86	76	57	65	139	194	150	58
	AAEL002347	0	0	0	0	0	7	0	0	0	22	0	0	1	71	2	87.75	9.5	64.75	263.5	3	0	0	0	0	0	0	0	0.5	0	42	62.75	45	0	19	41	9	27	1	0	0	0	0	0	0	0	0	0
	AAEL002348	24	37	17	130.5	43	9	58.5	0	19	0	15	25	0	5	65.5	9	43	9	45	20	26.5	7	0	0	15.5	4	13	45	69.5	35	0	7	20	9	4	3	12	15	11	24	4.5	7	22	17	27	2	0
	AAEL002349	168	179	251	463	349	439	125	2	136	105	120	142	178	10	288	429	283	255	315	275	332	448	580	337	110	254	491	342	310	175	43	173	53	346	20	233	35	90	183	278	406	232	259	332	424	240	230
	AAEL002350	337	360	255	333	203	226	999	906	619	332	503	7715	294	531	366	379	414	317	7498	425	613	484	818	292	223	233	644	227	246	1082	936	529	771	1075	1156	1224	1275	313	306	307	742	265	474	306	389	578	453
	AAEL002351	78	145	224	132	70	120	226	79	44	37	61	117	220	365	161	235	135	122	138	167	174	114	225	47	24	80	128	112	130	156	86	96	62	126	5	75	10	32	81	95	28	20	94	68	133	87	11
	AAEL002353	0	0	0	1	4	0	0	0	0	0	0	0	0	7	0	0	0	3	4	0	0	5	4	5	2	1	9	2	3	57	0	0	0	11	0	0	5	1	0	3	13	0	1	10	1	2	0
	AAEL002354	90	77	141	116	42	46	2723	5493	1652	2415	1018	4351	40	444	315	945	74	2137	1997	125	35	167	921	729	1	17	64	55	66	5	1	42	1	3	7	1	5	1368	2391	28	95	37	6	31	19	65	41
	AAEL002355	0	0	0	8	0	14	0	0	1	0	0	0	0	91	0	17	1	1	8	0	0	0	0	4	1	0	0	7	6	0	32	0	16	0	5	0	13	1	0	2	25	17	0	8	26	18	0
	AAEL002356	173	0	1	2	1	19	0	0	24	0	19	0	0	100	0	13	0	0	32	0	1	0	0	0	1	1	0	9	0	2	0	0	1	1	3	0	1	0	1	0	0	1	0	0	0	0	0
	AAEL002357	2	4	36	24	6	42	4	169	28	29	84	44	97	24	56	41	17	27	54	31	15	5	0	1	0	1	0	30	15	11	159	5	77	18	2	7	9	22	86	0	0	1	2	21	0	0	0
	AAEL002358	207	127	112	131	169	173	1022	857	690	197	541	876	295	8	89	242	139	275	92	341	17	117	83	86	48	71	184	116	133	140	150	275	269	185	31	227	20	237	467	32	82	71	73	88	191	123	47
	AAEL002360	0	0	0	0	1	0	0	0	0	0	0	0	0	61	40	6	35	8	14	1	0	0	0	0	0	0	0	4	3	0	0	0	0	25	9	15	29	1	0	0	0	0	0	0	0	0	0
	AAEL002361	6	18	58	8	7	32	255	241	42	3	160	148	0	59	42	94	0	0	63	1	2	0	0	0	1	0	0	5	4	7	6	0	2	3	4	9	1	1	0	0	0	1	9	0	0	0	0
	AAEL002362	213	63	135	125	78	206	38	107	61	52	53	1	359	136	202	322	217	165	59	189	381	309	252	139	153	108	357	162	146	29	101	30	20	81	84	155	161	41	34	151	167	123	147	167	241	219	174
	AAEL002366	19.5	0.5	62.5	19	19.17	54	0	0.5	8.5	4	10.5	31	0	1	12.5	85.5	22.5	19.5	4	71	1	38.5	0.5	11.5	14.5	5.5	20	18.5	26	2	0	0	0	41.5	2.5	18	2	10	0.5	13.5	7.5	20.5	18	39.5	11.5	7.5	9.5
	AAEL002367	111	51	0	12	12	0	0	0	17	21	35	0	0	0	52	66	0	97	88	1	1	30	0	17	2	5	1	11	11	0	0	0	9	18	3	46	6	8	29	36	4	14	17	14	39	24	39
	AAEL002369	301	142	120	241	156	233	480	577	263	115	140	314	375	113	258	444	277	423	347	137	269	172	273	98	84	214	210	224	242	313	3	149	314	171	18	268	17	119	363	227	241	94	167	261	223	167	89
	AAEL002370	375	19	218	183	115	120	139	158	144	236	45	185	114	128	178	382	80	284	150	42	254	317	222	205	19	173	229	168	175	91	43	0	41	159	19	91	24	104	159	232	161	102	136	190	246	134	77
	AAEL002371	92	92	160	101	81	74	67	127	63.5	88	72	35	112	108	169	239	141	147	55	169	192	104	128	76	37	24	142	76	102	62	29	62	45	61	144	113	135	29	16	77	106	63	95	100	118	108	77
	AAEL002372	923	744	917	966	626	707	403	211	265	176	205	324	1467	859	1277	537	1198	682	353	1317	3300	1895	4001	1270	1347	519	3514	431	872	784	660	490	562	2579	8170	3196	5771	117	115	1505	1954	1376	1677	1482	2126	1908	1806
	AAEL002373	0	0	0	0	10	0	0	1	1	7	0	0	0	0	1	0	0	0	0	1	80	0	111	17	0	16	66	1	0	0	0	0	0	0	0	0	2	0	11	28	14	38	78	44	8	58	13
	AAEL002374	367	194	206	257	125	188	55	285	71	68	97	154	231	464	432	576	339	506	189	444	184	131	108	99	89	108	205	150	321	24	67	61	90	54	6	48	25	30	72	94	97	94	123	70	103	132	198
	AAEL002375	266	102	135	124	77	107	54	93	53	32	20	63	36	235	139	173	177	236	131	141	183	80	162	64	73	63	138	63	84	183	33	155	19	226	159	170	349	20	60	88	117	62	79	114	137	136	87
	AAEL002377	627	497	601	626	310	339	244	196	92	33	62	149	523	300	518	412	750	233	194	836	1369	1006	796	357	732	281	1416	358	507	297	82	99	209	169	564	277	460	66	62	606	478	348	437	412	827	574	494
	AAEL002378	0	0	0	0	12	0	32	0	3	7	25	0	0	0	0	0	0	0	0	0	0	0	14	0	1	7	23	0	0	1	26	79	1	166	21	47	50	22	40	42	2	23	0	48	59	1	4
	AAEL002380	0	0	0	0	0	0	0	0	0	0	0	0	0	0	0	0	0	0	0	0	0	0	0	0	0	0	0	0	0	14	0	0	0	0	0	0	0	1	0	0	0	0	0	0	0	0	0
	AAEL002383	28	1	24	4	3	0	2	0	2	0	0	50	8	20	0	13	1	2	19	1	2	0	0	0	0	0	0	2	2	5	3	0	1	1	1	1	0	0	1	0	0	0	0	0	0	0	0
	AAEL002384	94	68	81	52	30	112	118	25	39	17	4	23	31	22	52	133	95	100	37	100	1	7	2	20	46	26	64	43	80	44	0	198	42	89	94	79	90	24	40	35	21	17	38	13	85	13	43
	AAEL002385	3	0	0	34	28	7	90	58.5	8	71	0	0	0	0	37	56	69	14	12	57	115	157	176	18	70	16	109	42	21	242	53	106	43	4	26	189	29	10	0	50	84	85	73	21	87	130	97
	AAEL002386	461	209	400	648	321	394	506	407	347	229	392	475	648	1000	601	1261	657	572	333	981	864	588	838	267	182	211	378	404	538	947	263	708	383	600	97	479	140	190	283	393	392	238	385	371	490	411	459
	AAEL002387	224	100	128	161	98	147.5	79.5	115	52.5	41	57	17.5	212.83	411.5	242.5	419.67	202.33	280.17	158.5	166	246.5	232.5	252	172.5	122.5	77.5	257.17	117	120	35.5	110.5	82	27	109.83	34	94.5	94	47	81.5	157.5	178	136	148.5	130.5	175	131.83	108
	AAEL002388	331	99	218	342	186	126	116	307	67	53	95	382	209	25	191	245	199	126	310	161	64	126	138	121	27	67	215	139	261	216	0	152	26	49	5	64	24	31	33	145	116	82	128	135	183	214	194
	AAEL002389	37	50.67	98	60	45.75	74	55.5	65	25	39	52.5	9	126.5	107.67	92	110.5	100.5	76	49.5	55	24.5	24	58	10	4	13.5	48.5	37	52.5	117.5	31.5	73.17	36.5	46	86	49	45.5	14.5	11	37.5	35	15.5	39	25.5	37	32	32
	AAEL002390	2	1	40	1	0	1	2	0	0	0	0	0	1	0	2	2	0	0	10.5	1	48	64.5	89	30	12	122	56	0	0	213	16	158	141	25	13	61	5	2	0	192.5	210	61	91.5	139	246	224	64
	AAEL002391	0	0	0	14	5	0	1	0	0.5	0	0	0	0	0	33	30	56	8	0	22	27	0	14	4	2	7	21.5	4.5	5	2	0	0	0	35	0	0	1	1	27	17	17	0	4	50	6	0	0
	AAEL002392	10	1	22	54	27	11	105	71	65	12	13	25	47	34	9	46	49	47	23	3	24	0	2	70	27	18	0	26	41	33	49	0	23	8	7	2	14	20	16	14	2	30	19	29	12	12	15
	AAEL002394	0	0	0	6	3	0	29	0	26	25	1	106	0	0	6	9	7	11	20	0	0	0	0	0	29	8	0	3	9	66	10	57	2	0	0	0	1	10	3	3	5	0	12	12	1	19	0
	AAEL002395	23.5	11.5	41.67	41	31.25	13	14	0	0.5	8	0	0	113	103.5	25.5	71	61.5	33	20.5	1	25.5	41	64.5	20.5	22.5	12	31.5	39.33	41.5	1	0.5	50.5	22	8	9.5	29	10.5	13	35	26	22	32.5	30.5	29	72	27.5	17.5
	AAEL002397	265	607	441	560	420	468	6805	511	4694	2053	3517	2723	699	984	384	1239	522	1131	848	267	225	153	287	84	74	111	225	418	376	1140	420	951	475	811	194	619	335	3041	2173	307	254	127	289	184	460	180	147
	AAEL002399	705	234	775	872	338	637	797	225	654	223	529	7	816	439	707	645	829	213	251	1064	790	1214	1322	655	531	460	1286	460	621	671.5	348	874	456	684	168	288	241	303	318	992	1000	799	909	1042	1245	1148	1012
	AAEL002401	826	367	428	776	307	384	414	477	402	254	418	361	707	795	765	624	678	583	348	678	908	509	754	357	269	87	876	291	511	164	149	179	341	222	481	258	426	155	175	510	537	335	412	478	931	665	285
	AAEL002402	266	125	177	195	95	131	37	61	36	43	20	174	180	64	167	164	102	227	180	107	39	22	57	17	7	20	36	112	187	137	17	29	54	25	5	57	22	15	47	33	62	28	71	31	59	13	17
	AAEL002404	1302.5	1118	467	451	551	312.5	402	168.5	103	149	64.5	135	1434	1420.5	1288.5	1488	1221.5	725.5	294	558.5	1342	949.5	458.5	375	577.5	350	1177.5	926.5	565	105.5	96	180	102	1209.5	1461	1145.5	1018	68	160	1423	1230	1043.5	1446.5	506	1497	1596	1434.5
	AAEL002406	21	1	0	22	8	16	2	0	23	20	18	313	46	0	14	59	31.5	24	77	1	112	112	40	41	26	17	20	12	16	136	59	137	63	76	71.5	356	114	17	43	12	45	42	22	13	31.5	41	70
	AAEL002407	236	4	277	413	215	348	77	137	143	169	152	103	234	253	231	329	266	229	144	466	638	555	359	182	251	333	693	232	345	84	87	144	79	210	37	166	19	134	273	421	621	333	403	383	548	366	249
	AAEL002408	62	0	0	9	3	31	0	0	0	0	0	0	0	0	14	0	1	3	18	39	0	33	1	5	0	19	76	15	7	1	0	14	0	6	0	1	0	4	11	9	0	0	34	8	3	35	0
	AAEL002410	84	87	79	46	33	0	222	249	64	3	30	114	64	1	1	13	24	64	12	27	0	0	0	29	2	30	0	14	59	304	42	0	37	9	5	24	11	19	56	22	0	25	6	24	4	17	0
	AAEL002411	2402	1892	2574	2633	1683	2213	8524	9290	8462	7232	6167	8284	3035	2528	3221	4378	3104	2929	2037	3710	16534	10504	17082	9011	6038	4362	12054	2059	2543	4939	2351	3551	3456	8272	3332	5997	6528	5362	5994	7397	14937	7469	8665	9841	10311	10060	10859
	AAEL002412	22	148	149	218	122	131	157	0	197	111	159	120	50	76	78	190	90	168	389	248	23	67	0	21	34	53	51	135	114	1	20	0	53	61	11	22	27	116	135	30	18	27	47	24	46	0	9
	AAEL002413	4	3	255.5	88.5	128	2.5	3	2.5	11	4.5	1.5	3.5	3.5	64	40	34.5	79	19	1.5	130.5	1	18.5	2.5	78	57	26	7.5	70.5	36	98.5	17.5	25	37.5	82	4	34.5	14	6	23	653.5	322.5	177	224	453.5	920	472	170.5
	AAEL002415	463	198.5	212.5	294	224.5	207.5	781.67	935	489.5	580.5	844.83	804.67	549.33	393.5	545.83	951.17	348.17	824.83	465	549.5	167	222.5	367.5	99.5	107	146	256.5	224	264.67	175	57	73.5	68.5	260	27.5	93.5	59.5	311.5	610.83	221.5	187	151	199	232	258.5	155.5	189
	AAEL002416	728.5	535	990	879	754	592	177	312	210	111	164.5	298	1486	1256.7	1695	1838	1437	1176	871	870.83	1576	932	1334	1043	680	517	1688	704	617	325	151	443	425	549	121	724	213	134	75	1017	1095	718	648	472	650	988	1021
	AAEL002417	9584.33	7691.67	9291.83	6196.83	4138	6609.5	84263.3	81627	48335.1	46267.2	41513	70911.3	18522.6	19968.8	16121	45277.4	9340.5	42142	19486.5	7621.5	14121.7	10448.1	15753.2	5118.5	6318	7002.83	12952.4	5162.92	6039.17	2622	1418	2300.5	1894.67	2614.67	1164.17	2276.33	2213.5	28118.8	62887.8	10332.8	12148.8	8573.5	12512.2	12329.8	19775.8	12919.6	10167.8
	AAEL002418	144	90	119	110	45	94	57	92	49	66	36	75	174	114	145	111	123	126	52	210	247	92	166	62	111	39	233	70	101	141	100	90	73	91	260	104	230	14	27	59	70	66	47	76	144	98	119
	AAEL002419	357	115	186	170	140	274	339	524	189	165	284	254	333	413	188	666	253	308	193	247	247	55	155	48	34	41	42	154	230	553	76	235	227	108	18	74	22	99	212	60	116	30	50	81	64	111	19
	AAEL002422	144	103	110	263	158	91	0	89	8	19	0	0	258	11	90	12	236	19	69	63	2	1	0	1	0	21	6	241	164	2	6	5	10	2	14	4	5	13	62	1	0	0	0	0	1	0	13
	AAEL002423	17	0	0	1	3	1	0	0	9	12	0	0	71	0	0	0	6	3	2	1	1	0	4	0	0	0	0	4	7	0	0	0	3	0	1	0	4	1	19	2	0	5	3	2	0	7	0
	AAEL002425	1	0	16	0.5	5	2	8	2	4	9	0	98	0	2.5	0.5	9.5	5.5	5.5	3	1	0	2.5	0.5	1	0	0	1	0	8	19	16	0	13	0	14.5	1.5	3.5	0	9	1	1	0.5	2	4	2	3.5	1.5
	AAEL002426	248	58	259	235.5	163	225	4	86	143	5	1	13	275	471.5	162.5	336.5	413.5	256.5	107	322	576	487.5	168.5	271	91	244	454	164	159	246	45	3	90	136	10.5	61.5	11.5	53	2	406	397	196.5	309	350	318	599.5	329.5
	AAEL002427	72.5	101	23	33	25	5.5	52.67	2	23	2	26.5	1.5	105	55.5	18	48	26	60.5	39	0	18.5	43	29	21	13	34	29.5	33.5	40.5	1.5	13	89	34.5	34	7.5	0	6	18	29.5	20	52.5	17.5	9	34	54	12.5	38
	AAEL002428	519	307.5	439	349	278.5	142.5	654	346.5	519.5	303	256	763.5	284	342	314	764	270	864	404	271	72	142	203.5	152	25	140	140.5	215.5	302.5	402	5	229	155	308	20	236.5	7	192.5	701	170.5	241	151.5	225.5	185.5	153.5	166.5	110.5
	AAEL002430	163	276.5	752	309	147.5	409.5	1004.5	1261.5	582.5	529	368.5	725	86.5	315	125	201.5	257.5	179.5	94.5	341	93.5	197.5	837.67	515	51.5	111.5	77	108	138.5	193	195.5	61.5	304.5	48	4	78.5	14.5	275.5	758.5	84	150	120	222.5	94	99.5	173.5	30
	AAEL002432	16	84	20	14	3	0	0	0	0	0	0	0	0	0	5	1	2	29	12	48	230	369	549	265	137	89	162	10	7	0	0	0	0	0	6	0	1	3	13	123	342	167	398	333	268	187	189
	AAEL002433	214.5	83	203	169	120.33	41	1619.5	1358.83	1729.5	1895	1611	2002.5	152.5	52.5	80	317.5	58	236.5	90.5	95.5	795.5	418	878.33	690.67	257.5	387.5	552	97	61	215.5	18.5	59.5	78	198	57	149	69	1141	2142.5	248	750.5	307.5	389	226.5	231	188.5	318
	AAEL002435	214	356	207	374	196	124	51.5	176	132	63	106	335	255	268	545	382	244	306.5	297	468	62	287	174	86	32	88	166	208	282	6	90	156	283	103	76	107	57	108	146	177	98	101	139	201	292	198	103
	AAEL002436	1026	723	921	1181	605	706	1674.5	1284	1688	1043	1292	1304	1535	1359	1038	1771	1006	1548.5	542	990	2064	1408	1380	1019	704	645	1888	584	844	815	439	640	662	786	340	812	476	807	1440	1467	1892	1062	1789	1570	2090	1729	1185
	AAEL002437	92	39	121	68	62	113	98	0	49	58	43	0	0	96	82	20	68	78	59	4	1	38	73	42	101	56	100	57	68	120	1	0	80	22	21	25	6	38	101	78	79	38	55	130	60	116	49
	AAEL002438	621	472	600	791	229	263	541	186	306	283	323	124	372	282	281	745	419	803	419	424	24	47	349	142	33	27	78	276	316	92	0	0	24	26	28	29	33	133	201	125	134	76	79	108	159	64	109
	AAEL002439	80	20	73	37	23	26	0	0	13	5	0	93	105	22	6	8	50	0	3	0	219	168	60	19	44	64	187	24	49	0	0	2	0	0	0	0	0	0	1	91	177	105	153	129	152	134	61
	AAEL002440	287	121	167	156	80	121	0	2	16	5	0	10	196	152.5	303	52	278	36	33	208.5	9	0	0	0	4	0	13	116	196	1	0	2	0	0	0	0	0	8.5	2	34	39	45	32	29	26	37	59
	AAEL002442	1	93	1	9	10	0	0	0	1	1	1	0	0	0	0	11	19	13	5	0	28	2	22	0	0	3	6	7	17	4	0	0	0	10	7	19	24	0	1	3	7.5	5	2	10	24	13	10
	AAEL002446	42	331	196	118	37	101	202	0	25	7	31	1	15	138	93	73	82	85	63	77	132	119	66	44	57	73	169	77	142	2	0	170	4	28	5	40	14	17	0	90	101	52	104	89	133	50	46
	AAEL002447	177	92	139	31	84	47	35	0	56	23	25	134	0	26	53	19	63	12	0	24	39	25	55	7	16	12	30	46	27	150	46	40	79	129	184	134	162	12	32	9	22	38	47	21	59	20	37
	AAEL002449	3115	2637	3345	2894	1519	2333	628	470	563	462	199	417	3093	1915	2007	889	2935	362	319	2264	719	533	220	262	494	194	714	1509	1938	183	43	169	62	144	424	98	252	156	271	1278	3009	1544	1560	1654	1728	1326	1889
	AAEL002450	173	209	109.5	117	69.5	94	59.5	0.5	33.5	45.5	23	51	38	71	133.5	87	135	71	47	220	199.5	149	116.5	61	103.5	45.5	185.5	85.5	120.5	32.5	73.5	1	45	46.5	9.5	18	12.5	7	26	121	92.5	63	158.5	158	264.5	99	78
	AAEL002451	13	24	10	34	58	5	7	49	29	27	61	55	124	0	35	78	57	68	76	27	4	23	0	1	0	17	19	45	40	21	7	5	2	14	3	22	11	10	87	5	2	4	13	7	27	11	0
	AAEL002453	46	29	34	147	27	11	97	0	90.5	110	0	109	75	78	123	129.5	35	125	55	49	32	67	37	16	39	27	19	53	68	114	2	105	50	80	5	89	18	11	68	67	25	20	51	72	148.5	15	92
	AAEL002454	103	0	0	20	17	33	40	0	1	44	19	0	140	2	24	89	36	88	14	31	17	0	34	9	11	4	21	37	24	1	0	1	3	25	19	12	37	4	10	16	17	11	1	8	54	16	0
	AAEL002455	95	54	64	61	25.5	25	192	352	29	89	19	0	0	60	85	64	54	100	52	3	139	145	88	45	56	54	39	34	47	82	64	0	6	26	14	42	15	17	61	49	53	39	43	32	52	50	9
	AAEL002456	248.17	312.17	283.5	204.5	123.5	206.83	140.33	105.5	47	54.5	29	294.33	316	352.5	370	261.17	358.67	224.5	393.33	162.83	139.5	34.17	178	27.5	17	12.5	93	114.5	227.83	61.33	45.5	50	74.5	24.5	92	32	72	18	59.5	91.5	71.5	21	42.5	32.17	170.5	66.17	23
	AAEL002458	0	0	0	0	0	0	0	0	0	0	0	0	0	0	0	0	0	0	0	0	27	24	0	0	0	11	13	0	0	0	0	0	0	0	0	0	0	0	0	0	0	0	0	0	0	0	0
	AAEL002462	0	47	54	33	12	32	0	0	5	1	0	0	0	63	1	53	34	16	23	17	33	2	49	11	13	12	51	27	31	0	0	0	9	0	0	7	4	7	0	23	1	0	30	27	28	11	6
	AAEL002463	456	208	384	278	154.5	223.83	281	158	91.5	197	152	401.5	403	930	398	720.5	371	942.5	627.5	146	449.5	306.5	779	275	134	234	403	135	286.5	335.5	146.5	264.5	322	180	115	173.5	139	92.5	180	199.5	283	107.5	176.5	127	254	109	93
	AAEL002464	703	301.5	690	673	439	463.5	1820	1679	1541	1793	1382	1481	801	418	701	427	679	673.5	348	678	3825	1829	4166.5	1583	1413	484	3305	399	549	705	743	980	789	1568	5616.5	1660.5	3315	750	895	1579	2647	1864	2179	2057	2727	2268	2715.5
	AAEL002465	0	0	135	98.5	29.5	140.5	6	1	4.5	31	41.5	116.5	0	20.5	25.5	17	29	72	43	110.5	114.5	30.5	150	63	36	73.5	111	39.5	46.5	35	1.5	184	57	78	15.5	48.5	15	52	45	34.5	97.5	61	33.5	72	28.5	66	35
	AAEL002467	0	0	0	0	0	0	28	1	19	3	0	461	0	0	0	8	1	1	170.67	0	1	0	0	0	0	0	0	1	0	8	63	35	154	44	27	79	18	5	203	0	0	1	0	0	3	0	0
	AAEL002469	106.67	71	109.67	169.33	69	102.67	231.33	354.71	246.67	166	184.67	808	210	98.67	49	317	43	139	93.67	180.33	227	41	9	67.33	44	123	103	66.25	113.33	87.5	82.33	308	27	36.67	26	19.33	42	77	330	106	49	31	65.33	50.67	62	113.42	81.67
	AAEL002472	0	0	0	1.55	0	0	0	3.39	0.6	0.65	0	0	0	0	0	3	0.25	0.5	1.71	0	0	0	0	0	0	0.45	0	0	0	0	0	0	0	0	0	0.3	1.96	0	0	0	0.25	0	2.78	0	0	0.67	0
	AAEL002474	0	28	0	56	29	32	521	603	315.5	375	210	844	2	3	11	381	1	1163	681	3	1	63	237	92	8	18	21	20	46	16	26	0	17	23	8	30	15	93	475	78	129	114	102	113	98	117	113
	AAEL002476	0	0	0	0	0	0	0	0	1	0	0	0	0	0	0	0	0	0	0	0	0	0	0	0	0	2	0	1	0	0	0	0	0	0	1	0	0	0	0	0	0	0	0	0	18	1	0
	AAEL002481	0	0	0	0	1	0	3	33	0	0	0	0	0	0	0	0	0	0	0	1	0	0	0	0	1	0	0	0	0	99	33	0	6	58	4	25	58	0	0	0	0	0	0	0	0	0	0
	AAEL002483	78	4	233	153	69	134	7	316	72	77	2	1	322	225	58	392	199	245	119	290	619	483	476	268	192	174	614	114	134	52	1	72	19	149	36	81	82.5	37	1	379	500	262	336	257	502	370	361
	AAEL002485	6	4	1	4	3	2	300	0	17	2	157	24	0	0	0	92	0	4	46	0	2	0	0	0	0	0	0	0	5	5	2	0	1	12	2	2	4	0	0	2	0	0	0	0	0	0	0
	AAEL002486	76	64	111	59	52	37	16	53	85	5	78	53	151	120	150	191	69	91	70	158	201	167	127	63	59	61	160	65	41	114	34	166	22	102	81	64	69	41	0	66	45	72	42	37	63	58	65
	AAEL002487	295	438	408	429	293	240	114	184	77	126	86	161	193	169	319	665	410	1556	220	311	243	88	156	98	25	137	184	386	254	233	178	23	14	172	18	149	22	50	149	141	134	82	110	116	186	281	44
	AAEL002488	177	245	261	271	134	190	147	48	59	24	33	100	415	498	234	425	240	170	142	474	315	292	149	120	172	112	586	182	278	247	44	35	84	67	41	149	38	27	3	215	130	161	202	216	236	268	177
	AAEL002490	0	1	0	9	4	1	0	0	0	0	0	0	0	0	21	1	3	0	6	0	0	29	74	23	16	6	13	2	19	0	0	0	0	0	12	0	7	0	0	112	103	47	61	61	114	133	36
	AAEL002493	21	135	193	61	41	137	117	82	50	65	45	1	450	190	158	292	143	132	73	287	262	139	47	40	90	23	171	110	99	87	31	0	31	103	78	57	96	38	46	31	101	45	68	42	33	50	12
	AAEL002499	10	1	13	32	43	26	115	119	37	65	85	93	0	57	17	92	68	22	50	52	28	0	3	15	0	2	5	31	51	23	0	0	5	43	2	0	3	19	158	1	1	9	2	20	0	15	0
	AAEL002501	432	735	1032	914	379	746	815	652	449	319	338	303	1049	499	730	758	1084	582	473	1688	1752	1332	1825	848	762	497	1844	540	734	699	488	458	439	647	309	596	727	292	259	741	947	738	792	891	1126	1024	888
	AAEL002502	2	32	169	115	77	127	371	384	223	233	175	232	157	236	93	177	103	141	54	175	44	113	166	59	58	52	59	80	81	330	0	180	92	18	11	32	10	56	268	64	40	41	34	89	75	43	52
	AAEL002503	305	211	229	190	129	154	115	156	108	129	114	251	196	348	420	326	217	321	200	279	34	45	100	26	1	24	50	135	188	103	65	44	147	171	324	123	232	54	105	81	54	13	37	52	94	100	26
	AAEL002504	2570.83	2968.67	3736.67	2531.67	1159.67	2356.5	11287.9	11408.2	9614	8180.67	10315.8	7115.17	4958	5896	7362.5	8537	4752.67	6349.67	2137.67	4932.83	6109.67	4235.17	6889.83	3235.67	2882.67	1299.67	6585.17	1620.83	2359.83	10407.3	7221.67	7619.17	6282.33	13489.8	33369.2	14409.5	24573.7	4050.5	3464.75	3823.67	5630.33	3070.83	4117.67	4033.25	5346.67	5550	4792.5
	AAEL002506	215.5	0	93	31	24	0	184.5	194.75	183	58.5	167	1	93	97.75	31.5	228	43	76.5	59	6	1	0	1	0	0	2	0	55	86.25	327.5	181	148	108.25	197.25	7	60	15.75	114.25	128	5	0	1	10	4	0	0	1
	AAEL002508	528	789	941	962	350	546	852	928	906	527	628	967	810	521	508	625	762	448	554	753	1057	788	1029	320	363	196	710	384	649	428	111	332	169	225	187	250	325	324	516	532	353	270	413	437	849	461	345
	AAEL002510	369.5	524	796.83	549.5	170.5	305.83	1176.67	1163.17	1565.83	547	1581.5	397.67	392	237	381	406.17	461	232	112.17	434.17	616.33	802.83	1819.33	546	304.33	295	923.67	220.17	383.17	690.5	156.5	244.83	286.17	341.67	160	320.83	306.5	825	453.33	1626	1178	694.33	1600	1632.67	1937.5	1925.67	1017.33
	AAEL002512	361	90	121	231	178	264	350	181	138	148	95	150	249	340	475	608	341	334	153	352	100	94	69	38	58	67	118	192	291	126	51	146	112	96	70	124	120	77	70	175	190	144	194	141	326	263	156
	AAEL002514	43	27	45	74	21	52	1	28	0	33	1	0	2	1	38	57	67	68	48	174	1	1	100	19	6	13	67	28	38	1	43	0	26	17	8	2	11	18	2	51	17	7	24	12	28	52	40
	AAEL002518	147	95	51	44	43	60	55	268	43	89	93	257	95	28	67	82	90	87	60	14	1	7	39	48	2	61	40	77	66	20	6	117	118	37	21	103	17	72	159	81	88	69	55	20	29	133	105
	AAEL002520	46	43	50	5	7	2	58	37	110	28	84	110	139	0	44	82	48	107	8	0	1	10	103	31	5	5	31	7	9	86	0	43	74	95	130	82	108	12	75	29	8	11	48	13	67	5	0
	AAEL002523	199	105	251	144	83	120	181	190	101	122	95	226	177	188	315	115	175	245	137	215	367	103	142	86	111	36	250	87	98	74	98	80	50	151	459	116	257	31	82	57	96	83	67	31	81	97	126
	AAEL002524	0	4	0	2	4	0	42	28	14	35	9	60	1	0	10	26	9	23	174	2	7	9	0	1	2	1	14	4	4	112	6	26	19	29	118	15	49	7	1	4	9	1	26	9	14	13	1
	AAEL002525	344	555	812	614	323	329	469	416	321	97	345	153	417	664	412	611	517	299	315	676	164	141	427	111	90	171	236	359	529	517	54	86	199	186	47	283	37	109	186	159	238	71	90	201	374	151	151
	AAEL002526	166	132	208	154	53	108	417	345	246.5	294	364	223	201	167	290	123.5	229	148	48	181	408	200	470	184	172	53	453	80	197	518	635	521	412	543	1948	728	1279	147	118	256	315	207	286	242	219	282	319
	AAEL002527	1650	1225.5	1566	2406	1127	1565	2697	2214	2173	1433	1349	1232	1954	1318	706	1216	1892	885	1506	2106	1594	1334	2033	837	1048	618	1846	1045	1842	1458	989	947	656	1201	481	1241	919	1105	719	908	1390	710	796	1130	1104	1049	1344
	AAEL002529	0	8	36	29	9	30	30	26	11	2	34	0	95	1	44	13	18	35	22	5	66	3	66	13	14	8	24	12	12	14	1	18	14	16	9	0	27	3	7	11	16	13	45	20	67	35	1
	AAEL002531	35	78	63	25	8	35	128	0	14	2	22	1	0	44	26	31	35	39	32	82	32	89	0	6	18	3	37	13	7	0	1	0	39	0	1	0	11	4	57	22	8	14	19	9	24	11	0
	AAEL002534	883.5	692	1170.67	1331.5	572.83	840.5	474.5	683.17	662.67	422	442	643.5	1482.67	1131	1320	795.17	1491.33	726.5	343	1534	4357.5	2670	3869.17	1227	1685.67	611.5	3671.83	571.5	1172	991.5	876.5	797.67	880	3307.17	7267.17	3841.5	9166.17	276.5	292.5	1561.67	2026	1294.17	1722	1557	2382.5	1920.5	1906.83
	AAEL002537	0	0	1	12	2	4	1	0	2	1	10	237	3	450	61	2253	13	817	485	27	9	3	2923	100	3	14	12	7	0	0	0	0	1	1	0	1	0	5	3	43	0	0	9	5	5	0	0
	AAEL002538	1.5	0	58	74	37	93	93.5	3.25	50	103.5	98	42	169	77.25	3.5	47	31	62.5	74	72	188	98	98	71	153	59	215	48	38.75	2.5	1	37	101.75	62.75	0	24	5.25	63.75	32	95	188	80	138	176	168	45	83
	AAEL002539	302	147	322	318	183	282	408	580	395	158	188	192	403	316	151	381	169	135	231	451	137	161	698	242	115	264	295	244	253	340	154	4	46	157	63	101	61	141	174	230	341	172	262	221	190	242	367
	AAEL002541	0	0	37	10	25	26	58	238	123	71	102	0	24	125	91	397	24	461	111	106	140	93	58	90	56	60	47	30	27	1	60	0	64	64	37	59	49	66	81	79	139	47	98	119	139	46	92
	AAEL002542	356	349	478	536	281	378	2378	1878	1737	813	1511	1350	784	599	397	1136	654	719	335	1004	2160	1489	2709	981	783	529	2129	364	456	308	460	452	371	394	892	593	1008	670	749	1831	1990	1060	1312	1410	1878	2029	1777
	AAEL002543	161	240.5	30.5	135.5	50.5	141.5	359.5	140.5	183	48	183.5	185.5	29.5	141.5	71.5	84	36	51	65	203.5	138.5	27	71	5	14	13	120	75	90.5	348	100.5	171.5	194.5	154.5	11.5	176.5	27	67	85.5	33	70	26	54	46	88.5	61	61.5
	AAEL002544	223	161	247	156	90	175	0	68	89	97	100	124	134	172	216	265	186	337	71	251	107	26	154	60	74	56	62	111	120	178	33	99	220	138	216	125	164	59	65	45	107	87	108	147	87	78	161
	AAEL002546	165	128	245	175	91	117	629	1094	601	326	602	334	57	347	200	169	118	248	234	92	34	91	45	51	15	82	101	84	139	1583	403	450	611	364	24	302	18	275	362	47	124	36	61	71	35	39	82
	AAEL002547	83	120	103	64	34	33	444	0	126	25	23	0	49	44	62	102	34	52	13	1	3	1	0	0	1	3	1	14	29	169	30	19	231	63	5	57	38	47	25	5	24	9	0	0	21	1	0
	AAEL002548	114	2	148	91	39	64	21	14	65	17	63	42	99	123	14	204	84	44	90	140	89	91	49	12	9	36	78	63	103	92	20	3	129	80	78	82	58	31	32	82	55	30	28	66	128	139	68
	AAEL002549	103	184	162	93	56	142	111	1	159	95	68	217	108	322	345	354	97	145	232	3	1	22	1	0	33	102	45	110	58	351	112	172	124	164	38	107	71	57	170	57	15	27	60	24	11	12	1
	AAEL002550	838	909	941	925	943	743	1671	810	762	507	808	670	803	929	624	1035	519	859	650	332	281	223	270	93	83	271	332	753	826	304	117	250	82	230	148	343	142	495	885	319	214	160	268	201	400	213	104
	AAEL002551	1241	1837	2235	1734	887	1338	1192	1177	369	263	327	827	2708	920	1175	2029	1956	1837	1206	1415	1736	758	1235	566	699	840	1248	933	1668	1814	749	864	989	1747	1082	1714	1736	224	610	866	623	541	697	883	1573	930	699
	AAEL002554	0	1	6	58	18	1	1	0	9	12	1	42	2	53	1	0	36	87	210	47	37	8	0	0	13	0	0	14	34	5	1	0	1	23	1	0	2	8	19	12	3	11	47	16	21	11	14
	AAEL002555	449	115	112	241	121	241	2	14	101	34	207	85	542	185	19	21	399	87	100	468	295	127	887	103	54	74	159	154	285	189	140	275	105	48	12	126	8	111	17	482	185	307	126	115	88	1026	676
	AAEL002556	0	2	0	15	16	60	55	0	54	19	1	0	0	23	0	60	38	34	18	14	172	51	96	4	0	18	39	22	13	1	0	93	0	1	1	0	3	6	0	18	29	44	43	38	15	72	9
	AAEL002557	389	276	292	506	484	347	92	151	109	72	504.5	192	186	143	252	271	242.5	423	987	231	44	183	201	76	153	304	34	534	355	111	10	62	1	50.5	8	73	15	57	209	133	207	46	166	121	145	94	91
	AAEL002559	23	1	49	46	33	57	126	59	10	8	48	87	106	89	112	179	135	228	651	19	116	219	187	182	3	115	282	66	60	0	48	79	35	100	4	35	1	51	59	53	150	88	1	56	66	38	88
	AAEL002560	15	10	93	99	62	140	109	50	77	81	12	22	33	107	75	259	152	120	76	169	345	348	230	248	230	237	463	89	112	91	66	56	133	316	171	174	129	18	67	213	350	132	302	176	217	275	366
	AAEL002562	174	156	81	224	137	202	1	274	86	110	78	121	77	453	360	336	436	194	136	136	245	137	62	175	204	88	222	144	172	245	30	97	66	219	75	161	163	103	28	230	209	114	107	174	265	191	130
	AAEL002563	263	273	94	260	79	126	221	0	33	18	96	0	108	195	251	143	204	132	83	430	187	144	326	64	62	79	386	139	225	62	79	64	143	150	18	86	32	46	175	139	89	86	172	149	310	273	87
	AAEL002564	0	0	0	0	0	0	20	0	0	35	0	0	0	0	0	0	0	0	0	0	0	0	0	0	0	0	0	0	0	5	0	0	0	0	0	0	0	11	53	0	0	0	0	0	0	0	0
	AAEL002565	549	246	321	479	128	572	1924	2720	1738	1523	1517	2477	581	744	462	1403	394	1963	797	632	366	408	614	511	224	334	317	328	403	577	303	75	156	217	53	257	72	1027	2302	627	855	545	523	750	772	649	600
	AAEL002566	133	43	1	36	12	35	0	128	0	0	0	0	103	650	172	1024	45	461	151	5	1	0	664	477	0	1	2	11	11	0	0	0	0	0	2	0	0	5	1	0	2	0	0	0	0	0	17
	AAEL002567	0	0	1	8.5	3	0	5	0	0	0	0	0	93	83.5	84	326	12.5	251	220	10.5	0	19.5	48	24.5	0	2	12.5	3	12.5	0	0	0	0	1	0	0	1.5	1	1	2	1	0	0	7	17.5	0	0
	AAEL002569	45	51	153	52	21	14	15	90	26	1	1	0	0	0	63	43	65	16	27	0	117	72	3	37	27	41	15	48	85	3	51	0	1	3	1	12	2	4	19	92	69	62	59	61	70	103	69
	AAEL002571	121	82	155	91	45	114	112	0	46	0	51	52	184	65	290	232	157	189	184	248	4	63	103	7	8	52	53	50	70	39	0	6	98	38	5	1	0	22	5	18	52	16	37	23	41	17	0
	AAEL002572	5293	3667	5112	3193	1598	4563	53052	53015	28847	26419	29496	36872	12121	15233	13725	31583	6582	43617	11657	9327	5793	3551	7634	2948	3253	2178	6143	2616	3595	1744	1195	1963	1269	2152	1814	2166	2421	18970	35099	5787	7625	4681	5850	5940	8161	6500	6536
	AAEL002574	0	0	0	0	0	0	0	0	0	0	0	0	0	0	0	0	0	0	0	0	0	0	0	0	0	0	0	0	0	0	0	0	0	0	0	0	0	0	0	0	0	0	0	0	0	0	0
	AAEL002575	0	0	0	1	0	0	0	0	0	0	0	0	0	1	0	32	0	0	1	0	0	0	0	0	0	0	0	4	0	0	0	40	0	0	0	0	0	0	0	0	0	0	0	0	0	0	0
	AAEL002577	0	48	0	14	4	19	0	6	0	0	0	0	0	0	0	0	0	9	1	0	1	0	0	12	0	0	0	4	1	0	0	0	0	0	0	0	0	1	0	0	0	7	0	0	0	0	0
	AAEL002578	374	477	573	798	632	449	58	265	204	268	148	611	439	178	184	240	692	273	449	393	780	532	1229	599	391	315	700	665	528	337	121	163	100	588	396	346	595	104	131	315	826	548	567	596	322	369	837
	AAEL002579	1	0	0	22	10	0	0	10	24	0	0	0	0	47	14	0	0	17	42	0	34	0	0	1	1	0	0	1	1	88	2	0	14	1	1	0	5	2	12	0	0	0	0	2	0	0	0
	AAEL002580	419	517	653	512	948	359	558	675	380	262	386	965	323	271	221	686	835	350	2678	373	497	499	585	167	294	344	446	486	549	477	164	244	314	814	77	541	102	208	376	791	633	451	704	840	824	1044	463
	AAEL002581	96	54	71	37	18	1	43	0	0	20	0	42	0	0	33	43	34	23	19	113	25	83	53	11	13	31	126	9	24	3	0	0	42	3	1	15	1	5	60	52	60	34	45	74	53	36	40
	AAEL002583	491	306	430	473	335	451	71	207	110	100	75	36	878	362	256	315	279	314	335	297	206	156	187	77	37	209	213	320	484	190	22	148	123	83	102	60	54	58	111	206	87	79	129	165	266	150	22
	AAEL002585	1351	1014	1350	1356	1235	811	338	327	306	224	217	1130	1043	96	841	293	1096	328	2976	834	816	688	1481	498	566	675	1040	861	904	451	221	923	564	874	324	725	743	113	293	1073	1470	838	1159	918	1208	1560	2217
	AAEL002586	0	0	0	0	0	0	0	0	0	0	0	0	0	1	1	0	0	0	0	0	0	1	1	0	0	3	3	0	0	11	4	0	0	3	4	2	4	3	24	0	0	0	0	0	0	2	0
	AAEL002587	5	21	28	17	4	2	2419	1930	1305	1665	1280	1628	5	8	3	5	9	10	8	13	31	1	0	7	23	3	83	9	3	1539	885	2410	1389	1425	5693	1306	3175	798	1091	8	6	25	35	5	16	16	42
	AAEL002588	1	11	62	50	13	7	11	11	48	47	5	6	8	1	5	9	10	15	3	30	3289	2729	5064	2056	820	1029	3215	26	37	65	26	51	38	105	13	29	33	7	24	145	3521	2841	2423	880	28	272	2679
	AAEL002590	1040	459	526	600	352	456	2	0	21	4	1	2	269	30	86	320	220	240	421	317	107	146	353	190	86	145	185	254	503	5	41	1	85	82	19	6	20	23	84	131	194	108	96	143	117	80	199
	AAEL002591	0	1	0	19	6	2	1324	1078	871.5	981	797.5	1132.5	3	38	14	30	4	389.5	112	46	0	0	0	0	0	0	0	1	15	6	0	0	12	27	62	36	37	404.5	571.5	0	0	0	1	1	0	0	0
	AAEL002592	0	29	46	42	34	86	5	6	4	13	0	0	11	62	43	11	105	45.5	8	109	19	11	43.5	0	0	0	45	23	101	16	4	8	3	7	64	10	20	11	9	6	12	9	25	4	0	5	4
	AAEL002593	1172	908	1053	1339	771	644	254	415	281	267	339	968	859	425	571	289	906	190	2947	1662	1168	805	901	533	512	356	1007	683	915	672	236	548	522	317	143	394	283	222	190	682	1485	791	818	721	830	955	1338
	AAEL002595	4833	3088	3973	5097	3667	3678	452	134	444	277	264	1873	5376	3587	3460	1956	6486	360	2966	8947	3258	3693.5	4093	2223	2122	1294	3670	4259	5202	992	482	765	867	1212	556	1328	947	291	164	4423	6735.5	3330	2519	3116	3734	4542	5856
	AAEL002597	844.5	627.5	478	815.5	534	453.75	522	543	754	507.5	497	1407.5	348.5	549.5	412	1138.5	699	560.5	1308	822	443	546	1154.5	499	311	251.5	521.5	493.5	632.5	1881.5	646	719	1196.5	1022	294.5	856	633.5	380	752.5	692	664.5	436.5	632	526	587	728	552.5
	AAEL002598	0	0	0	0	2	0	0	0	14.5	2	0	48	0	76	41	38.5	9	17.5	22	1	0	48	0	9	0	9	28	0.5	0	0	0	0	0	0	0	0	0	3	6	17	0	0	0	0	0	0	0
	AAEL002599	49	77.5	34.5	24.5	18.5	0	46.5	82.5	28.5	21.5	33	41	96	345	407.5	316.5	47	203.5	115	56.5	133	142	361	141	25.5	36.5	93	36.5	10.5	32	30.5	19	11.5	32	46.5	38.5	79	22	32.5	93	146	59.5	59	109	106.5	50.5	54.5
	AAEL002600	1706	1248	886	1324	1666	692	772	470	572	453	313	1060	2006	564	986	701.5	2347	283	1856	1984	1605	2041	2052	1519	1262	800	1719	1305	1856	836	377	369	488	608	212	567	364	285	390	4649	6736	3719	3264	3167	3909	4770	4377
	AAEL002601	1	188	33	118	454	1	206	341	57	44	135	685	4	1	77	99	60	112	1297.5	6	514	222	550	91	153	276	307	123	176	240	41	100	44	243	42	333	101	61	19	342	469	293	343	266	141	180	415
	AAEL002602	0	0	0	2.5	3	0	5	31	14	11.5	14	9	5	2	0	0	1	0	0	0	0	0	0.5	2	0	0	0	0	0	5	2	7.5	2	5	0	10	1	13	3.5	1	2.5	0	0	0	0	0	0
	AAEL002605	1	4	2	1	1	1	1758	1534	915.5	1434	969.5	817.5	2	4	10	9	2	268.5	15	4	1	0	0	0	1	1	0	2	0	0	3	0	5	5	15	8	19	690.5	1184.5	0	0	0	0	0	0	0	0
	AAEL002606	70	55	12	124	37	26	37447	4462	21809	13113	33121	10635	107	61	35	46	54	64	26	146	21	3	0	1	8	40	8	10	107	1401	1034	1230	1043	223	1409	266	527	11859	8171	6	4	15	9	6	0	3	25
	AAEL002607	316	299	258	219	272	118	49	0	16	32	72	1	139	320	122	91	95	120	23	196	1	12	2	8	0	14	13	210	183	43	111.5	0	62	131	20	66	57	33	0	34	8	33	43	20	24	86	0
	AAEL002610	7780	3406	5282	8704	22145	3926	4817	1486	2548	1186	4223	20356	1143	683	829	476	6880	679	9479	7679	8070	8092	14303	5696	8709	4433	12738	11425	5187	5647	1536	3106	3176	6073	2323	8447	4517	1803	2729.5	12116	24921	12121	14398	16936	18394	13857	23514
	AAEL002612	66.5	3.5	39	55.5	53.5	3.5	19	37.5	28.5	54	1	2	6.5	0.5	5	4.5	12	33.5	36.67	32	1579.12	253.58	907.97	392.82	518.32	660.65	1187.3	55	23.33	11.5	2	4.5	2.5	126.16	542.48	67	79	6	3.5	514.15	669.65	305.16	799.64	336.16	710.81	581.48	647.98
	AAEL002613	1	7	8	5	6	5	4	6	18	7	3	18	5	7	6	19	5	9	17	21	4429	3839.5	5059	2810	1714	1153	4434	21	13	8	5	17	16	8	3	3	16	9	4	1601	2982	1948	2955	2389	3124	2609	2142
	AAEL002614	6	127	80.5	26.5	28.5	37.25	1	1	87.5	4	42.5	155	153	1	99.5	122.83	20	48	30	0	1	8	0	45.5	1	17	6	12	24	2.75	51	90	104.5	65	3	54.5	5	30	155	2	1	14	39	17.5	31.83	29	0
	AAEL002615	95.5	72.5	146	130	149.5	66	80.5	0.5	39.5	51.5	61.5	138.5	1	1.5	24.5	34	56	110	142	206	146.5	205.5	213.5	179.5	104.5	147.5	193	146	164	170.5	31.5	2	46	207.5	13	204	29.5	61	84.5	92.5	179	151.5	164.5	211	90	165	159.5
	AAEL002617	67.5	38.5	37.5	61.5	15	32	38	21	15.5	9	1	2	53	27.5	58.5	14	32.5	15	24	55	1009	200.5	115.5	17.5	661	129.5	665.5	8	56	27	32.5	19.5	40.5	12.5	116.5	12.5	59	3	0	280.5	929.5	621.5	399	214.5	287.75	415	767.5
	AAEL002618	0	0	0	0	1	0	0	0	3	0	0	0	0	21	52	96.5	0	34	25	0	4	45	342	38	2	2	20	3	2	0	0	0	0	0	0	0	0	0	0	1	1	7	3	0	0	5	0
	AAEL002619	18	33	111	110	108	54	3	3	14	2	1	5	5	0	2	4	5	1	4	10	1069	255	747	118	252	219	846	78	18	11	3	5	4	4	1	2	4	1	1	50	219	126	367	52	173	259	308
	AAEL002622	44	49	0	16.33	15.17	11.33	84.5	70	32.5	11.17	29	0.5	24.33	43.33	62.83	24.17	24.17	6	28.83	26.67	1	1.5	0	0	3	7	20	12.83	11.33	0	0	123.33	30.5	39	3.5	26.17	1	8.5	21.17	13.33	7.33	0.67	25	46.67	11.83	16.83	0
	AAEL002623	0	234	36	61	445	3	4	6	22	3	0	7	3	1	4	13	9	5	2	19	1010	323	1884	288	644	425	1062	110	6	19	4	2	9	4	0	5	6	0	3	72	917	419	216	54	48	333	842
	AAEL002624	386	6	75	255	668	322	83	202	259	151	431	1310	319	71	95	28	295	49	1141	170	647	493	881	376	771	452	1156	245	190	545	379	193	282	605	252	481	541	162	221.5	1481	1680	806	1504	1521	1673	1674	2201
	AAEL002625	1	10	2	60	66	32	2	8	24	7	1	2	3	0	2	0	9	3	0	17	576	642	770	433	201	336	565	34	52	20	4	2	9	2	0	2	0	2	4	11	794	570	600	176	6	34	645
	AAEL002626	0	0	2	1.5	6	3	18	17	0	9	10	0	0	0	0	1	4	0	0	0	0	9.5	0	0	1	0.5	0	0	7.5	0.5	2	0	26	0	5.5	18	2	3	19	0	1	0	0	1.5	3.5	0	3
	AAEL002627	105	226	52	567	408	98	21	27	89	22	8	15	11	18	21	3	23	12	14	73	1248	918	2659	1160	916	549	1585	193	55	57	17	14	19	9	6	5	9	11	6	301	1559	865	703	268	219	384	988
	AAEL002629	7354	5446	6017	7471	4501	5998.5	243	806	257	201	134	1752	3112	2703	2068	1324	4648	501	1019	8402	2332	2413	1321	1119	1361	1125	2167	5970	5245.5	1457	419	1139	533	553	373	399	614	263	341	3912	4724	2784	2530	3179	3846	3729	3395
	AAEL002630	0	1	1	14	18	0	1	2	7	0	0	3	1	0	0	2	1	6	1	4	43	62	513	15	48	116	17	2	19	5	1	1	1	2	1	1	1	0	0	0	11	0	18	23	23	0	6
	AAEL002631	123	70	126	287	55	107	3	3	15	4	1	5	1	2	36	8	92	10	4	2	420	227	369	223	133	288	400	56	75	2	3	7	3	3	2	1	3	1	1	1156	1314	519	582	884	1472	975	1236
	AAEL002632	0	136	119	112	64	102	0	0	29	0	0	0	0	1	34	9	39	18	56	77	26	33.5	0	3	29	22	8	56	42	2	0	0	0	0	1	74	1	22	61	31	40.5	9	42	20	1	30	22
	AAEL002633	0	2	0	1	8	0	1	1	0	0	0	0	3	0	0	0	0	0	0	0	167	147	104	33	73	46	97	0	2	20	0	256	126	44	6	123	29	0	0	66	144	21	47	26	8	74	126
	AAEL002636	165	150	199	87	76	28	142	211	110	61	101	117	138	102	91	276	153	148	98	209	114	37	29	31	32	31	33	128	109	203	23	43	99	169	38	79	55	38	63	21	36	20	48	28	80	75	62
	AAEL002638	56	92	0	15	8	33	0	3	40	0	1	112	1	0	1	0	13	2	0	4	93	141	248	81	80	67	90	18	28	1038	195	941	535	712	106	369	183	8	2	37	274	70	99	63	67	51	45
	AAEL002639	278	275.5	238	317	208.5	203.5	152.5	166	88	83.5	134.5	139.5	420	283	352.5	127	344	168.5	99	354.5	679.5	318.5	775.5	266	213.67	89	782	134.5	278.67	259.5	246	206.5	222	792	3245.33	879	2138.5	50.5	51.5	335	335.5	256	303	275.5	395	405.5	309
	AAEL002641	0	0	0	0.5	0.5	3	0	0	0	0	0	0	0.5	0	0	1.5	0	2	0.5	0	0	0	0	0.33	0	0	0	0	0	0	0	3	0	1	0	0	0	0.5	0	0	0	1	0	0	0	0	0
	AAEL002642	0	0	22	21	5	17	0	0	20	17	0	0	3	74	9	44	38	17	17	8	0	0	0	14	0	7	0	27	37	30	0	63	0	21	6	10	1	2	32	10	7	1	8	10	13	30	7
	AAEL002643	5.58	6.8	0	0.58	0.2	0	16.12	0	0.2	2.67	0.22	21.45	0.25	0	0.33	6.55	1.33	4.33	0	9.92	0.25	0	2.83	0.25	0	0	0	0.5	0.45	0	14.03	0	0.33	0.25	1.25	2.4	0.5	0	0	0.4	0	3.17	0	0	0	2.5	0
	AAEL002644	100	80	106	98	46	62	84	134	95	50	19	174	236	144	91	174	144	198	173	145	224	163	287	79	101	72	199	67	115	337	91	161	4	221	180	223	324	44	146	135	114	89	105	163	113	141	63
	AAEL002645	214	266	111	245	143	179	489	96	202	180	244	240	308	104	239	324	238	317	139	520	121	119	346	152	72	235	241	174	213	16	60	2	81	175	6	108	13	131	287	113	223	139	101	323	227	90	108
	AAEL002646	487.5	486	681.5	700.5	516.5	512.5	1060	776.5	679.5	412.5	429.5	405	783	826	555.5	1203.5	691.5	784.5	773	366.5	341	161	388	170.83	41	183.5	211	697.5	546.5	282	146.5	135.5	263.5	190	73.5	239	90	394	908	105	204	135.5	214	193	367	305	184
	AAEL002647	68	69	1	10.33	5	0	42	107	22	2.4	0	0	107	71	0	38	18	1	10.14	1.7	122	33	88.14	1	11	17	21	28	29	3	0	0	0	9	1	11	10	0	44	21	44	12	36	53	14.33	34	0
	AAEL002651	209	7	98	185	137	125	258	302	60	52	130	174	97	357	131	167	130	166	147	32	31	50	89	27	4	46	25	154	106	98	68	121	158	146	2	88	18	62	121	76	82	50	48	64	137	93	40
	AAEL002652	1	0	0	12	1	0	22	122	15	20	2	1	0	0	0	0	1	7	0	0	0	0	2	0.33	0	3	1	3	7	7	2	1	0	3	7	1	6	8	43	2	0	16	0	1	0	0	0
	AAEL002654	1	0	0	0	0	0	0	0	0	488	26	0	0	4	2	2	2	1	1	4	0	0	0	0	0	0	0	0	0	0	0	1	0	0	0	0	0	440	785	0	0	0	0	0	0	0	0
	AAEL002655	0	0	0	0	24	0	0	0	0	0	0	11	0	0	0	24	0	3	5	0	0	0	1	0	0	0	1	0	0	0	14	1	17	71	9	80	25	0	19	12	21	1	19	0	10	0	10
	AAEL002656	24	0	0	6	5	0	1	0	0	49	0	2	0	42	0	16	8	8	0	26	18	0	0	3	1	0	0	5	3	137	17	37	111	943	3452	993	1787	62	38	2	0	0	1	0	1	0	0
	AAEL002657	0	3	2	3	2	19	60	0	12	0	2	36	0	0	0	30	0	0	19	0	0	0	0	0	0	0	0	1	1	3	0	0	0	0	2	0	2	0	0	0	0	1	0	0	0	0	0
	AAEL002658	45	9	35	11	21	0	1	1	18	13	0	0	79	0	12	42	26	9	8	1	27	1	46	24	15	4	45	14	16	45	15	132	81	24	8	112	22	2	9	67	14	35	68	52	34	146	41
	AAEL002661	70	15	54	34	14	40	0	0	0	2	0	0	1	0	2	14	17	2	698	145	0	3	0	26	11	5	0	27	43	0	17	0	0	0	1	0	4	1	0	2	0	0	0	0	0	0	0
	AAEL002662	36	0	4	23	12	1	140	13	58	26	35	77	1	2	1	200	0	160	35	42	3	8	2	40	1	2	8	7	13	49	0	40	13	18	16	0	10	14	1	21	34	39	30	52	34	29	20
	AAEL002665	6	3	1	2	3	0	136	400	118	94	160	218	3	1	50	136	72	101	14	1	57	57	250	63	37	13	110	5	11	179	151	2	107	503	163	278	322	73	139	92	193	82	22	69	110	123	100
	AAEL002666	0	0	0	0	0	32	0	0	11	39	0	80	0	0	0	0	0	0	0	0	0	0	0	0	0	0	0	0	1	0	0	0	0	5	0	0	0	16	44.5	0	0	0	0	0	0	0	0
	AAEL002668	143	47	51	116	23	86	4	132	5	13	0	2	0	36	95	56	52	60	35	204	120	58	161	59	79	29	98	106	47	99	3	52	66	47	29	116	83	5	17	87	177	79	147	99	165	109	153
	AAEL002669	8	14	0	22	9	2	1	0	19	1	6	102	0	68	14	3	11	13	0	0	0	7	0	30	0	2	28	7	0	79	76	1	61	33	37	17	48	2	3.5	30	11	3	22	37	44	26	39
	AAEL002670	48.5	0	116.5	2.5	48.5	48.5	0	0	0	0	0	0	70	0	25	70.5	11	1	1.5	93.5	27.5	3	39	6	0.5	0	20	4.5	125	0	4.5	5	0	0	0.5	0	1.5	2.5	0	35	1	6	5.5	11	5	3.5	4
	AAEL002671	0	1	0	9.5	9.5	0	0	0	6	0	1	0	0	0	0	2	0	12	5.5	0	203	56	277.5	95.5	81.5	97	283.5	3.5	2	2	0	1	3	3	0	0	1.5	0	0	28.5	118.5	90	63	85.5	34.5	43	87
	AAEL002672	0	0	3	0	1	0	77	1	15	1	1	0	0	0	0	104	0	19	0	1	23	49	38	40	39	15	59	1	0	41	1	76	20	54	8	22	10	1	0	28	64	25	0	9	12	42	32
	AAEL002673	71	2	36	39	79	100	2124	1201	1158	509	578	1759	3	97	49	548	14	320	484	16	138	131	9	235	40	71	65	14	18	46	56	42	105	107	23	49	27	344	796	209	660	69	237	97	148	222	136
	AAEL002674	1	3	41	4	6	13	166	1	43	2	41	143	75	26	25	79	0	0	19	0	3	0	0	0	0	1	0	0	4	6	1	0	0	1	2	0	0	0	0	0	0	0	0	1	0	0	0
	AAEL002675	3	45	0	51	16	4	0	0	0	0	0	1	1	0	2	45	35	4	9	88	114	153	139	120	164	78	242	14	42	140	44	0	12	186	434	310	421	0	0	306	539	152	289	178	415	409	143
	AAEL002676	0	5	0	0	2	0	0	0	2	44	0	0	0	0	1	2	2	7	11	0	0	0	0	0	0	1	0	4	0	0	0	0	0	10	0	0	0	3	1	0	0	0	0	0	1	0	0
	AAEL002677	0	0	0	0	0	0	0	0	0	0	0	0	0	0	0	0	0	4	0	0	0	0	17	0	0	0	0	0	0	0	0	0	0	0	0	0	0	0	0	0	1	0	0	0	0	0	0
	AAEL002678	133	304	183	225	142	167	795	639	403	312	350	355	135	244	285	638	245	560	244	329	294	199	144	90	145	86	173	141	203	350	118	114	109	209	75	198	196	189	349	134	105	131	168	150	229	152	128
	AAEL002680	135	75	407	67	674	249	0	0	28	1	1	0	161	23	34	485	57	38	36.5	552	97	0	8	26	3	10	25	34	538	20	0	0	37	59	4	0	3	1	2	19	73	1	6	11	31	43	9
	AAEL002682	0	0	0	0	0	0	0	0	0	0	0	1	0	0	0	0	0	0	1	0	24	0	31	0	0	2	1	0	0	53	30	0	30	0	1	0	0	0	0	4	24	2	12	0	4	14	15
	AAEL002683	248	218	237.5	245.5	141.5	88.5	209.5	192.5	128	60	109.25	200	141.5	86	133.5	173	156.25	85	16.5	228.5	387.5	108.5	529	155	165.5	117.5	161	109	106.5	58	2	32	30	188.5	16.5	118.5	30	67.5	36.5	518	396.5	245.5	335	364	679.5	501.5	269.5
	AAEL002684	103	45	13	77	47	68	1	26	8	9	7	0	42	74	23	41	39	36	38	33	0	1	19	3	1	9	12	21	69	8	33	49	12	4	19	5	6	13	33	44	15	13	52	14	34	36	7
	AAEL002686	0	0	40	1	0	0	89	92	59	64	42	2	0	35	5	0	1	13	98	2	0	72	0	5	26	8	13	1	0	8	1	31	29	84	267	52	140	15	9	0	32	9	17	5	0	13	0
	AAEL002687	1556.5	543	1011	784	485	712.5	1381.5	2623	966	1240.5	653.5	987.5	1008	679.5	1521.5	1342	981	1416	480.5	799	2022.5	1058.25	879	1159.5	511	582.5	1548.5	600	837	443.5	383	517.5	655	828	174.5	628.5	289	496.5	565	1170	2310	1139.75	1288.5	1146	1265	1531.5	1479.5
	AAEL002688	50.5	48	50	89	42	71.5	269.5	803	250	226.5	177.5	156.5	108	45.5	124.5	141	70	157	124.5	132	102.5	138.75	343	200.5	60	53.5	75.5	92.5	60	63.5	69	142	85	104	19.5	104.5	39	145.5	108	82	122	67.25	69.5	98	125	80.5	123.5
	AAEL002689	19	0	1	0	0	3	1	0	15	0	17	0	0	0	11	1	0	0	6	1	0	0	0	0	0	0	0	0	2	0	0	0	0	0	0	1	0	0	0	0	0	0	0	0	0	0	0
	AAEL002690	1	1	61	8	1	1	1	83	10	0	5	1	39	0	0	0	12	7	0	0	0	0	0	2	0	1	1	1	1	0	0	95	0	0	0	1	0	2	0	20	0	0	1	0	1	0	0
	AAEL002692	46	0	92	25	9	31	56	41	63	27	18	70	0	0	5	72	18	66	25	19	0	27	51	11	1	15	0	5	9	30	38	35	83	32	20	13	47	32	21	10	0	0	6	10	1	0	0
	AAEL002693	1	1	0	0	0	0	1	0	1	0	0	0	0	0	0	0	0	0	0	2	0	0	0	0	6	2	0	0	0	2060	977	1610	1420	1418	3094	1221	1776	1	0	5	2	0	3	2	4	2	0
	AAEL002694	436	170	211	264	145	207	295	386	69	68	62	97	265	1	262	170	240	152	240	300	184	95	132	57	43	108	128	182	206	199	175	163	138	101	6	89	21	34	53	92	149	44	68	83	117	123	86
	AAEL002696	0	0	0	2	8	0	0	0	0	0	0	2	0	2	2	0	0	0	0	1	85	118	662	150	90	30	193	0	2	1	0	1	1	130	7	71	20	16	0	541	577	277	297	416	345	496	277
	AAEL002699	35	0	28	22	2	0	55	0	0	0	0	0	2	0	0	34	1	14	2	0	101	313	638	248	140	26	205	7	3	0	0	4	5	1	1	1	1	0	0	333	928	450	337	607	1133	807	343
	AAEL002700	592	428	392	593	302	470	371	551	209	353	331	629	707	879	761	928	534	846	326	529	261	199	291	161	169	126	260	356	457	297	150	253	223	354	48	375	93	164	325	204	214	167	218	165	352	251	153
	AAEL002701	395	179	139	385	221	218	46	108	77	81	58	88	368	274	336	283	405	242	159	321	704	454	353	263	188	132	451	198	218	178	160	120	158	182	277	101	259	42	110	342	240	176	265	258	421	265	298
	AAEL002703	173	161	222	250	139	88	248	99	182	146	69	199	82	296	244	291	369	177	122	189	739	737	1022	435	183	186	883	180	213	396	231	278	171	383	568	343	576	99	54	555	669	485	645	495	698	813	640
	AAEL002704	0	0	1	21	10	0	1	0	0	233	0	0	1	0	0	4	12	3	0	0	0	0	0	1	0	1	0	35	2	5	17	0	0	2079	706	1917	1264	486	390	1	0	0	0	0	1	0	0
	AAEL002711	1	93	79	26	28	0	57	115	69	86	44	230	105	1	0	68	0	23	56	81	3	0	0	0	14	23	23	34	21	264	26	18	69	58	2	30	7	19	51	26	22	5	10	5	2	23	10
	AAEL002713	0	43.5	0	7	4	0	1	0	0	6.5	43	0	0	0	31	1	4.5	5	0	1	312	156.5	29	77.5	87.17	69	243.5	7	3.5	0	0	1	0	0	0	0	0	1	0	144	256.5	171.5	151.5	115	202	150.75	180
	AAEL002714	51.5	2	2.5	84.5	45.75	58	0.5	122	38.5	9.5	31	2	9	100	4.5	28	77.75	0.5	19.5	200	330.5	81.5	67.25	26.5	71	39	283.5	39	82.5	4	0	2	3.5	8.5	3.5	3.5	3	5	2.5	142.5	198	118.5	176	211.5	337.5	170	179.5
	AAEL002716	252	407	255	445	174	418	523	274	436	176	490	215	147	79	218	88	183	36	20	496	168	56	0	12	48	33	116	207	230	128	87	71	90	41	46	91	116	201	146	146	165.5	69	67	63	171	135	129
	AAEL002718	629	537.5	470	846	408	571	127	145	107	52	162	312	193	111	196	733	240	878	847	426	168	46	163	169	31	46	25	475	589	1	2	0	0	26	0	0	1	57	69	55	72	54	38	49	97	20	28
	AAEL002719	102.5	59	101.5	144.5	82.25	67	53.5	156	43.5	39.5	42	60	281	104	172.5	171	160.25	128.5	49.5	211	292.5	160.5	239.75	98.5	174	68	305.5	72	142.5	94	25	98	105.5	195.5	173.5	165.5	234	14	68.5	117.5	187	80.5	133	166.5	235.5	212	188.5
	AAEL002720	1	1	3	0	5	3	393	261	358	163	455	428	0	3	0	10	9	5	6	4	0	0	0	0	0	0	0	6	10	823	382	249	561	1068	490	1127.5	1306	209	105	0	0	4	1	1	0	0	1
	AAEL002721	131	23	161	90	62	176	105	85	60	32	96	18	4	324	10	181	101	198	84	98	65	56	87	36	52	18	75	94	83	5	73	0	11	55	14	9	16	26	48	84	31	10	38	57	94	51	41
	AAEL002722	152	120.5	93.5	117.5	34.5	92	40.5	85.75	20.5	45.5	112.5	51	145.5	158.75	140.5	81.5	141.5	83	16.5	100	152.75	87	129.75	34	71.5	14.75	159	59	92	161.5	95.75	143.5	58.75	194.5	614.75	245.75	558.5	24	32.5	63.25	162.5	51.5	83.5	96	138	92.5	76
	AAEL002723	136	63	248	49	40	57	124	2	93	54	0	2	107	290	58	103	73	98	44	134	251	91	248	127	69	55	215	97	66	105	45	100	75	231	113	144	119	37	78	131	199	183	132	130	147	107	69
	AAEL002724	0	1	0	21	8	0	43	60	32	4	28	0	0	65	19	0	3	13	19	0	0	0	10	0	6	0	1	3	16	51	4	0	27	37	3	1	8	3	12	1	0	0	0	16	0	0	21
	AAEL002725	21	21	0	20	9	13	399	342	161	327	178	158	1	0	1	10	2	1	0	13	195	49	5	3	189	21	99	14	2	1	10	3	10	0	4	3	0	88	166	165	990	628	281	212	181	478	588
	AAEL002726	0	0	0	20	11	15	0	0	5	0	16	0	41	1	0	124	21	194	151	1	0	0	0	0	1	0	0	17	15	0	0	84	8	56	15	3	16	4	12	3	0	5	0	0	0	0	0
	AAEL002728	475	253.5	845.5	461.5	207.5	444	93.5	388.25	92.5	109.5	107.5	176	774.5	432.25	423.5	580.5	536.5	411	137.5	863	651.25	440	748.25	264	308.5	212.25	445	267	439	396.5	276.25	99.5	326.25	369.5	429.25	683.25	774.5	74	157.5	202.75	297.5	285.5	194.5	235	238	310.5	304
	AAEL002730	0	0	0	19	30	1	152.5	0	70.5	58	85.5	0	1	0	36.5	5.5	7	58.5	64.5	0	1	13.5	78.5	9.5	25	5	8	6.5	4	122.17	39	62.5	31.5	128	70.5	67.5	73.5	3.5	0	9	71	31	30.5	14.5	35	35.5	20
	AAEL002731	0	0	26	10	13	0	47	0	247	76	211	3	150	2	0	9	15	11	25	112	21	0	48	7	34	8	60	7	20	103	0	70	17	59	86	152	128	97	210	50	40	21	46	54	58	50	3
	AAEL002733	204	163	95	142	117	53	227	202	118	74	72	84	189	118	230	142	149	54	156	110	126	68	119	79	68	118	137	107	61	673	187	358	270	480	500	630.5	592	72	175	71	177	68	81	127	70	55	65
	AAEL002737	566	193	472	219	216	454	987	1933	427	860	757	1571	1046	454	599	359	509	385	286	239	751	295	663	278	506	58	783	108	202	825	1369	1113	755	853	4041	1340	3072	358	260	635	826	597	345	355	270	935	427
	AAEL002739	171	0	1	73	45	48	0	0	16	0	0	78	124	149	70	151	51	70	25	35	35	49	12	5	23	21	1	26	63.25	8	22	0	42	3	28.17	13.2	21	14	15	45	15	12	14	24	28	26	58
	AAEL002740	54	1	153	46	29	31	0	0	12	0	25	187	211	3	90	59	95	23	49	68	0	0	1	0	1	16	11	34	13	2	2	45	28	0	0	68	1	10	22	3	0	6	5	12	14	10	1
	AAEL002741	324	196	76	115	82	64	969	961	1287	957	531	1624	58	3	6	4	193	145	159	304	3	15	1	3	1	4	1	134	187	4	0	2	1	32	2	18	0	784	867	4	15	0	0	0	3	28	12
	AAEL002742	29	26	46	1	0	55	403	185	521	189	483	483	79	92	0	64	0	11	0	1	0	0	0	0	0	0	0	0	2	0	34	53	13	0	0	0	3	90	1	0	0	0	22	6	33	0	0
	AAEL002745	0	0	0	8	0	0	0	0	0	0	0	0	8	1	0	0	0	2	1	0	0	0	0	0	0	0	0	0	10	13	0	0	0	0	0	0	1	0	0	0	0	0	3	0	0	0	0
	AAEL002748	281	109	77	320	172	251	61	399	250	56	273	78	641	383	309	206	369	200	560	502	1253	687	1149	527	528	302	1004	184	280	396	212	176	121	236	40	266	87	114	92	551	656	516	682	625	728	876	629
	AAEL002751	53	82	2	27.5	30	59	69	55	9	23	1.5	1	9	14	69	58	61	27	48	0	44	113	58	7	9	13	14	59.5	24	3	33	48	49	1	1	0	2	4	28	52.5	90	10	83	68	92	63	40
	AAEL002752	27	3	46	37	9	24	0	1	4	0	0	0	0	0	0	35	0	24	10	102	0	35	39	35	23	17	23	29	16	0	0	63	0	9	3	0	4	3	0	45	3	2	14	12	37	20	12
	AAEL002753	130	4	112	25	30	38	0	0	6	4	0	0	1	34	38	103	18	56	19	53	72	20	0	0	10	15	30	3	41	2	4	1	0	12	22	7	13	3	29	29	0	28	5	13	40	35	1
	AAEL002754	3	70	84	73	29	16	0	73	7	9	18	1	0	36	2	135	122	31	28	36	7	41	4	8	1	10	0	46	67	21	0	0	0	11	11	0	9	1	19	14	9	0	3	6	23	0	0
	AAEL002756	1	12	0	36	13	0	96	58	6	10	15	64	42	1	0	25	7	43	0	4	0	0	0	1	0	17	1	10	12	37	67	80	28	1	11	0	17	9	0	19	0	8	3	0	0	2	0
	AAEL002757	0	0	0	4	0	0	0	0	5	0	0	0	0	0	0	1	0	0	5	0	14	0	0	4	0	7	0	0	3	0	0	0	6	0	14	1	1	2	0	0	0	0	4	2	0	0	0
	AAEL002758	99.5	68.5	72	95.5	53.5	34.5	27.5	34.5	27.5	36	49	30	120	91.5	124	83	188.5	128.5	18.5	103	78.5	84.5	135	56.5	54	30	188.5	39.5	112.75	191.5	114.5	122.5	107	182	472.5	92	347.75	14	25.75	148.5	131.5	88	88.5	37.5	181.5	183	109.5
	AAEL002759	8209.5	7061	7170	7134	5158	6546	86181	75031	56834	52130	45321	71888	15032	18015.5	14553	50486	9596.5	53663	23992	11460	13475	10966	17859	11025	7336	10868	16323	6722	6246	3268	1281	2271	2074	3522	328	2986.5	645	38660.5	70602	17401.5	21091	11810	17567	17631	21086	17848.5	12606
	AAEL002760	15	72	1	29	20	29	27	27	12	31	27	0	88	0	13	48	39	61	30	47	45	4	51	27	9	7	39	40	16	132	24	67	60	63	39	20	64	5	25	18	35	24	56	32	51	32	65
	AAEL002761	2980	3386	3782.5	3465	2084.5	2973	22641	24553	21392	17289.5	15391	21338.5	4860.5	7201	6613	14123.5	3950	11512.5	4627	5441	6798	4942	8566.5	4378	3184	3082	7335	2525	2809	1318	1049	1386	1152	1653	314	1419.5	622	13444.5	16158	6709.5	7853	4915	6962	5953.5	9590	8234	6419
	AAEL002764	2754	1903	2544	2306	1263	2417	10531	12544	8279.5	6468	6525	10437	5446	5392	3792	9357.5	3054	6180	2720	4603	3537	3011	3210	1831	1729	1375	3404	1799	2372	2166	1587	1940	1443	4006	1150	3466	1860	6575	7998	2404	3601	1864	2539	2293	2753	2777	2913
	AAEL002765	85	114	147	52	20	125	193	97	63	37	28	67	47	0	28	100	38	92	101	6	55	102	10	21	11	15	7	34	38	59	0	1	91	35	11	49	3	17	57	35	16	29	16	8	48	54	44
	AAEL002766	108.5	193	76.5	143.5	42	25.5	4	78	64	40	47	38.5	12.5	110.5	233.5	109.5	195.5	112	71	213	102	31	126.5	48	69	29.5	145	63	99	9.5	1	56	56.25	49.5	43.5	48.5	132.5	20.5	36	42	100	59	46	80	83	84	110
	AAEL002769	543	696	547	563.5	321	285	1116	749	385	217	464	917	331	500	777	823	405	1096	1261	357	25	56	257	21	46	35	56	353	475	1715	339	743	1076	375	269	312	299	115	452	179	161	130	171	255	302	248	112
	AAEL002771	87	219	89	203	137	17	203	185	12	52	10	147	158	0	12	287	210	335	94.5	77	78	91	69	78	81	167	302	107	211	142	34	46	100	103	24	106	72	19	59	158	107	103	178	123	287	127	20.67
	AAEL002772	280.5	214.5	163	273.5	159.5	324.5	1.5	135.5	59.5	57	33	5	207	408.5	534.5	341	353.5	298	106.5	367	164.5	101.5	359	94.5	96	79	307.5	246.5	265.25	120.5	87.5	418.5	132	128	59.5	162	98.25	30	26.25	151.5	146.5	98	103.5	173.5	313.5	162	198.5
	AAEL002773	0	0	0	0.5	0.5	0	0	2	5	17	0	1	0	0	0.5	1	1	7	0.5	0	0	1	0	0	0	0	0	0	0	0.5	0	0	0	0	0	0	0	0	0.5	0	0	0	0.5	0	0.5	1	0
	AAEL002775	109	87	45	30	28	52	53	95	13	1	12	0	97	97	184	411	26	51	81	82	23	0	86	67	4	23	14	29	43	79	1	0	28	32	0	0	5	9	21	28	0	20	27	0	31	27	16
	AAEL002777	773	445	640	558	398	384	356	541	229	349	303	615.5	322	243	555	539	352	499	533.5	345	88	89	141	52	27	84	76	402	387	141	152	220	136	197	120	126	221	187	347	143	143	96	92	141	197	159	161
	AAEL002779	137	105	211.5	84	126.5	28.5	18	3	25.5	49	36.5	86.5	103.5	74	213	128.5	123.5	162	167.5	115.5	183.5	76	244	133	52	82.5	156	86	130.5	171.5	1	218.5	70	121	92.5	94.5	190.5	19.5	79.5	144	218	122.5	225.5	150.5	200	237.5	246.5
	AAEL002780	414	268	656	561	218	225	89	80	57	36	23	0	352	694	388	1014	407.5	1211	577	600	58	35	490	242	15	13	134	253	381	0	0	0	0	1	0	3	0	27	27	33	31	38	25	70	32	41	23
	AAEL002781	696	337	410	419.5	306	223	133	877	166	144.37	81	197	243	374	238	367	552	432	167.2	530	125	73	85	68	54.11	59	77	284	395	152	263	183	245	444	50	299	102	78	433	228	320	140	347.5	201	471	216	198
	AAEL002782	58.5	62.5	70	69	35	44.5	91.75	115.5	103	41.5	39	130.5	56.5	142	48.5	74	76.5	79	52	76	144.25	133	161	52	23.5	30	53.75	57.5	54	18.5	5	16	14	48.5	40.5	12.5	27.5	16.5	15.5	63	76.5	47	64.25	59.5	121	73.5	44.5
	AAEL002783	93	44	49	72	46	15	140	34	61	49	28	33	84	50	182	227	82	64	16	144	222	95	63	40	69	32	80	38	68	73	63	60	33	100	51	86	194	36	26	48	55	50	39	50	60	36	36
	AAEL002784	57	21	97	85	33	56	45	0	35	22	15	2	1	0	64	31	58	22	47	80	182	96	96	51	62	54	113	23	90	102	68	28	131	258	236	261	616	11	15	32	39	78	86	75	67	34	41
	AAEL002785	35	0	2	38	9	3	0	0	12	22	0	0	65	0	59	26	23	23	2	56	26	56	71	60	41	32	133	26	12	2	3	0	1	3	17	2	10	5	41	111	73	81	39	64	160	159	117
	AAEL002786	0	0	0	6	0	26	0	0	7	0	0	0	0	0	0	1	0	0	0	41	0	0	0	0	0	3	0	4	2	3	0	0	0	0	0	7	0	1	9	0	0	0	0	1	5	0	0
	AAEL002788	26	52	21.5	110	62.5	81.5	218	88	44.5	5	11.5	169.5	131.5	82	51	158.5	79.5	84	72.5	144.5	110.5	27	232	64	79	101.5	200	102	74.5	18.5	58	48.5	90	29	29.5	70.5	31.5	17.5	22.5	135	55	80.5	61.5	100.5	125	123.5	106.5
	AAEL002789	633.5	591.5	526	663	302	441.5	579.25	332.5	572	398.5	671	550.5	668.5	635	510.5	607	602.5	525	327	1075	797.75	578	893	322	288.5	158	595.25	320.5	508	245.5	68	216	197	164.5	289.5	133.5	433.5	214.5	247.5	440	364.5	203	347.75	408.5	831	542.5	345.5
	AAEL002790	50	0	32	28	21	17	49	45	8	22	30	49	36	40	7	1	25	1	13	13	11	0	0	28	13	10	0	3	47	0	12	43	17	19	26	41	35	13	33	6	0	23	17	43	24	13	14
	AAEL002791	384	268	188.5	358	150	160	296	354	323	85	279	303	173	246.5	115	112	220	135	236.5	60	153	75	142	66.5	46	78	130	129.67	272	253	27.5	223	115	312	44	189.5	143	129	187	86	69	94	80	72	105	114	39
	AAEL002792	1	3	23	3	1	0	60	18	16	0	4	25	0	0	7	13	1	2	2	7	0	0	0	0	0	0	0	1	1	2	0	13	14	0	5	0	0	0	0	0	0	0	1	0	0	1	0
	AAEL002796	0	4	13	49.5	39.5	72	398	1006	769	45	434	313	1	27	48.5	77	2	31	117.5	5	43	71	67	96	13	18	80	35	12	218.5	142	26	56	134	45	150	81	67	68.5	64	132	141	258.5	151	109.5	174	191
	AAEL002797	196	182	303	239	154	257	742	764	408	473	621	620	459	468	452	214	351	402	177.5	265	582	207	444	153	145	60	545	166	224	356	336	381	279	469	1734	574	1149	177	276	242	268	220	217	272	237	269	311
	AAEL002800	0	0	0	0	3	1	0	0	0	0	0	0	0	0	0	2	0	0	0	0	0	24	0	0	14	19	34	1	2	0	0	0	1	9	0	0	1	0	0	4	26	2	8	15	23	4	30
	AAEL002801	37	62	101	47	15	47	44	71	28	6	10	0	2	0	101	127	27	55	25	18	30	48	24	7	12	8	17	30	30	43	0	0	36	23	33	2	70	10	0	35	18	0	15	8	34	15	30
	AAEL002803	0	17.5	21	7	5	14	101.5	0	8	19.5	1	1	0	0	4	70	7	219	108.5	1	38	1	1	17	59.17	16	17.5	9	16	1	0	0	1	0	0.5	0	1	4	2	15	54	4.5	5.5	15.5	17	8	19
	AAEL002804	415	259	341	412	204	289	2	184	136	63	91	0	371	296	104	303	287	235	240	283	867	633	1161	567	455	457	980	181	326	220	156	191	124	327	39	400	37	79	49	568	368	341	547	547	629	654	523
	AAEL002805	412	136	206	288	143	218	120	73	152	187	131	93	425	535	299	537	337	439	197	445	115	188	404	166	53	54	341	209	317	263	60	34	168	240	79	243	138	115	118	141	84	101	77	127	182	110	144
	AAEL002808	108	82	82	130.5	53	122	237	114	128	91	52	72	305	92	84	137	111	74	24	41	239	191	260	96	114	87	153	68	98	5	58	96	78	142	124	200	276	33.5	45	73	119	66	79	85	126	80	67
	AAEL002809	105	53	146	203.5	81	86	67	17	21	73	55	0	33	136	202	160	155	121	63	204	92	76	157	57	61	21	81	104	207	172	5	184	142	79	119	71	155	14.5	18	91	91	60	125	76	204	184	93
	AAEL002810	0	49	91	78	17	58	149	1	10	12	14	1	0	24	4	28	37	1	15	207	246	100	100	85	115	76	165	36	69	30	1	0	16	3	3	13	4	16	22	152	96	65	157	264	353	232	92
	AAEL002811	16	11	27	28	17	6	0	0	22	3	26	23	57	9	12.5	18	33	4	2	78	0	0	0	0	0	0	0	8	17	85	57	67	25	36	127	45	61	10	19	5	6	5	0	0	2	1	3
	AAEL002812	45	6	46	44	34	79	35	84	25	20	36	20	166	25	95	49	58	109	36	48	29	28	65	13	8	12	38	21	50	161	148	169	128	113	317	153	236	11	13	69	65	29	69	59	77	117	17
	AAEL002813	1000	927	1194	854	376	862	3954	4252	2290	2894	3338	2693	1735	2207	2425	1529	1402	2608	633	1469	2721	1151	2884	786	1102	298	3205	461	876	4486	5736	4487	4094	4532	17364	5896	14506	1141	1130	1396	2322	1238	1579	1664	2092	2253	2108
	AAEL002814	73	26	97.5	126.5	44	125.5	216.5	83	81.5	70	95.5	48.5	56	187	94.5	67.5	93	54	65.5	126.5	23	36.5	54	35.5	13.5	23	42.5	62	76	92.5	46.5	7.5	10	32.5	30.5	19	41	35.5	44.5	98	57.5	42	64.5	59.5	105	69.5	34.5
	AAEL002815	46	73.5	94.5	69.5	39.5	42.5	207.67	139.5	179.67	133	65.5	243	82	121.5	59.5	272.17	55.5	276.5	173.5	58	95	49.5	168	84.5	38.5	107.83	142	48.5	46	154.17	113	153.5	76.5	133	18	141	39	79.5	192.17	52	77.5	90.5	51	78.5	70	71.5	56
	AAEL002816	187	94	274	194	127	172	498	301	238	172	255	217	226	116	228	72	254	66	72	226	58	31	23	5	9	7	40	150	194	89	28	138	22	54	10	24	35	100	67	29	16	34	24	43	47	30	20
	AAEL002817	371	285	229	377	139	148	695	928	764	380.6	558	459	139	164	118	224	87	72	82	288	62	217	117	57	17	25	123	140	202	607	101	333	218	150	54	117	54	326	544	148	86	79	139	157	176	99	71
	AAEL002818	380	312	351	515	275	288	358	295	153	69	36	21	439	484	353	690	387	314	159	546	411	462	502	137	310	248	452	285	520	503.5	67	210	205	139	47	236	88	101	149	332	246	196	307	332	453	343	148
	AAEL002819	1	96.5	1.5	37	35.5	29	6	124.5	74	92	71.5	8	160	73.5	111.5	123	68	59	14.5	6	7	88.5	40	7	23	22	21	39.5	57	80.5	3	33	0	73.5	5	19	11.5	61	34.5	55.5	19	13	8.5	26	29.5	11.5	27.5
	AAEL002820	50	1	130.5	32	38.5	36	5	0	13	9	0	0	0	0	5	19.5	44	27	22	8	40	8	43	0	0	1	0	28	68	0	0	0	0	0	1	0	1	2.5	16	8.5	7	5.5	4	26	27	28	11
	AAEL002822	0	69	0	54	22	37	0	0	23	0	0	0	74	0	41	18	20	31	16	140	29	0	1	13	25	16	26	26	71	3	0	2	0	19	1	17	6	6	0	20	21	19	27	71	67	50	0
	AAEL002825	342.5	196.5	246.5	225.5	99.5	165	1127	973.5	603	597	779.25	587.5	449.5	424	537.5	341.5	426.5	567.75	212.5	332.5	498	188	680.25	151	217.5	65.5	610	142.5	200.5	422	417	534	393.5	671	1845.25	739	1379	263	353.5	285	352.5	235.5	393.5	266.5	386	458	385.5
	AAEL002827	3961	2536	3937	3389.5	1679	2548	17652	17967	18451	12450	14655	14150	6607	6232	4438	10650	4082	6694	2607	6017	11015	7463	9418	5662	4616	2888	8687	2597	3061	3372	1765	3421	2164	7209	2785	6843	5833	10112	6535	6242	8114	4353	5724	5755.5	6402	5145	5438
	AAEL002828	283	53.5	66	191	100.5	154	82	10.5	89	44	21.5	259	156	288.5	399.5	218.5	181	182	116.5	313	307	90.5	312	85	88	74	135	185.5	198	61.5	50	89	127	85.5	22	42	21.5	46	102.5	127.5	68	70	137.5	94	236.5	141.5	57.5
	AAEL002831	167.5	117.5	140.5	152.5	87.5	112	184	175.5	87.5	120	149.75	106.5	116.5	197	207.5	142	194.5	347.25	254	199.5	217	55	141.75	41	48.5	41.5	127	97.5	146.5	111	55	158	94.5	136	337.75	101	250	45	88.5	88	123.5	57.5	98.5	93.5	199	113	122.5
	AAEL002832	10267	6769	9916	10563.5	5119	7434	8154	6678	4223	4117	4245	4949	10754	8675	9563	5028	8801	6067	3980	12186	13195	6777	14936	4733	5500	1731	14294	4115	8174	11583	11724	10810	9699	27547	95265	33307.2	79907	2136	2547	7560	8535	5410	7727	6948	12215.5	9916.5	7782
	AAEL002833	271	323	346	356	278	478	109	505	100.5	352	264	304	391	375	292	975.5	511	1787	497.5	378	131	147	262	53	40	40	123	319	431	744	115	443	220	708	488	339	449	108	104	192	276	96	140	145	216	162	118
	AAEL002834	1228	880	372	885.5	501	541	603	330	255	74	14	156	983	334	189	117	578	91	140	1054	1740	850	200	443	557	736	1425	570	721	209	180	234	443	410	44	332	104	80	166	508	974	468	624	585	591	592	377
	AAEL002835	57	105	101	118	82	188	538	200	368.5	249	292	183	2	83	1	165	43	83	211	73	5	111	166	57	26	40	46	101	30	337	96	45	69	84	8	43	8	213	535	58	22	38	100	107	178	72	1
	AAEL002836	57	108	205	264	97	250	231	2	164	87	83	93	190	158	210	405	220	235	205	148	162	53	346	67	40	50	49	144.5	194	187	114	162	93	288	57	114	199	136	131	102	119	47	102	73	134	79	89
	AAEL002837	92	309	227	177	97	77	285	129	108	197	23	105	377	263	229	290	130	105	69	174	157	32	188	96	56	64	220	90	122	121	29	1	92	158	18	177	45	36	48	84	216	69	73	90.5	155	102	131
	AAEL002838	94.5	33.5	1.5	71	48.5	9	129	78	104	36	60	174.5	279	66	34.5	175	59	184.5	148	231.5	76.5	40.5	84.5	43.5	8.5	40.5	119	68	83	5	1	64.5	37	49	9	64	19	14	2	16	34	26.5	46	23	62	52.5	30.5
	AAEL002840	153	189	316	182	181	143	155	78	170	112	86	581	373	97	125	307	201	293	769	167	68	87	36	116	46	86	178	203	268	202	130	83	128	200	94	121	168	109	35	89	66	136	92	124	143	118	94
	AAEL002843	158	117	53	64.5	27	39	57	0.5	7	21	44	0	84	14	109	114	56	133	32	3	150	70	93	64	86	65	52	53	82	44	4	54	22	55	13	86.75	22	16	48	53	72	24	77	66	65.5	93.5	35
	AAEL002844	526	238	495	553	252	338	289	321	178	106	156	261	516	614	595	649	472	566	283	624	288	262	235	122	65	100	239	300	505	340	84	219	330	192	160	347	345	96	194	174	149	99	214	144	195	116	143
	AAEL002846	52	129	57	122	21.5	55	0	12.5	34	16.5	56	1	0	54.5	62.5	185.5	47.5	39.5	112.5	137.5	251.5	58	393	173	66	37.5	53.5	85	96	190.5	94	105.5	0	61.5	15.5	22.5	20.5	20	8	71.5	104	55.5	87.5	81	117.5	52	103
	AAEL002847	51	121	190	55	26	32	84	20	2	14	37	52	273	1	1	81	11	87	42	88	1	2	45	7	0	24	90	19	63	35	35	0	2	20	2	1	9	12	56	8	22	0	21	15	70	0	0
	AAEL002848	1937	2417.75	3092	3702.17	1979.75	2778.5	8.75	283.25	28.25	104	29	110	4290.5	4114.75	3488.5	6389.5	4652.83	3688	1932.5	5539.5	1231.75	1558.5	2437	674	447.5	1337	1702.25	2286.5	3410.5	80	3.5	0.5	72	25	11	18	10	45	56	688.5	461.5	427	626	744.5	947	326	343
	AAEL002849	58	0	1	40	17	17	0	2	16	1	1	0	0	0	58	30	13	8	33	18	31	70	31	1	9	5	9	27.5	31	75	0	0	0	56	4	0	11	3	10	28	48	3	32	30	22	19	5
	AAEL002850	210	42	44	133	99	181	3	0	28	2	53	40	171	252	66	206	185	148	107	233	30	82	104	9	54	39	49	85	129	16	4	0	8	38	14	3	17	22	29	82	94	21	56	69.5	124	74	39
	AAEL002851	29215	21894.2	32136	28152.8	13550.2	29149.5	32815.2	38884.8	22410.8	20581	19685	33445	42806.5	45358.2	41468.5	76318.5	40728.2	41059	25729.5	38897.5	25660.2	26076.5	31185	15676	10444.5	19373	28338.8	18621.5	28139.5	11946	4459.5	5389.5	5136	7164	1900	5711	3459	18604	27680	22179.5	19259.5	10947	16417	21314.5	27250	22836	14567
	AAEL002852	152	0	1	76	15	0	0	0	0	0	0	0	133	0	49	9	28	28	0	202	106	46	1	25	4	8	132	42	49	0	0	1	22	7	10	0	6	6	1	43	18	18	18	26	58	17	69
	AAEL002853	0	94	96	30	56	98	112	70	38	116	47	131	0	6	3	95	10	1706	1119	8	28	25	531	321	21	11	20	27	33	34	26	43	52	179	41	152	18	54	117	0	23	52	1	14	0	17	8
	AAEL002854	76.5	164.5	134.5	122	127.5	13	52	10	54	98	102	56.5	353	9	24.5	208	282	108.5	117	176.5	37.5	18.5	200.5	48.5	18.5	31.5	33	106	128	256	0	2.5	43	61	18	49	32	118	177	84	99	32.5	49	91	119	99.5	74.5
	AAEL002855	0	20.25	0	0	0.67	2.5	0	0	0	0	0	0	0	12.5	0	12.5	0	1	0	0	1	0	3.5	3	0	0	0.5	1	0	0	0	0	0	0	0.5	0	0	1.67	0	1.5	0	0	0	0	0	0	0
	AAEL002856	185	36	87	120	69	51	20	98	143	72	134	262	62	273	135	142	123	220	168	163	405	193	491	106	106	122	123	45	86	369	269	265	132	206	94	285	165	63	190	148	213	67	141	183	300	154	212
	AAEL002859	124	130	182	259	151	37	1049.5	744	909	396	830.5	823	136	277	191.5	433.5	138	413	356.5	82	151	192	68	44	36	111.5	92	195	222	588	416	356	295	595	110	528	172	461	799	135.5	168.5	53	146.5	117	140.5	78	119
	AAEL002860	377	344	1009	515	304	481	2129	1279	1088	796	809	971	621	313	397	1410	422	549	164	507	1199	1024	1568	709	747	572	1652	246	413	1083	204	792	855	1868	696	1429	887	745	969	1062	1584	1055	1326	1197	1087	1300	1143
	AAEL002861	1827	1389	1580	1355	841	1393	135	1	190	77	96	290	382	309	252	254	560	290	344	1957	1684	918	1083	769	403	521	1221	1125	713	324	148	31	119	265	57	63	106	90	20	1406	1276	794	760	1103	1496	1105	668
	AAEL002863	65	47	85	107	44	49	0	80	85	46	44	191	304	59	216	199	131	96	108	131	59	139	1	22	5	19	72	72	117	85	4	56	36	60	10	62	16	38	20	86	67	35	66	74	95	106	51
	AAEL002864	51	169	84	169	82	58	110	98	87	74	0	226	207	210	118	245	114	113	38	72	36	120	133	61	48	57	32	92	104	102	75	1	68	33	3	44	15	15	59	83	72	71	43	95	99	62	92
	AAEL002866	468	331	471	494	268	377	652	244	353	229	230	367	6	491	178	703	400	386	410	344	210	76	198	132	158	138	237	229	412	211	102	246	162	328	57	185	78	131	302	246	211	120	261	228	436	308	220
	AAEL002867	454	285	317	389	202	97	139	136	135	44	49	4	283	482	277	266.25	355	324	102	397	1240	795	787	370	296	244	613.25	184	273	51	102	69	93	544	198.33	668	437	76	101	423	258	320.5	400	385	622	584.5	445
	AAEL002869	250	19	213	303	159	212	153	160	144	140	65	43	410	79	187	339	430	221	199	582	55	126	98	124	123	87	366	190	235	13	38	232	56	57	24	4	15	75	106	305	110	189	166	284	489	303	155
	AAEL002870	737	470	447	608	290	316	216	269	328	211	227	568	766	147	677	810	777	232	237	1039	1365	854	819	419	378	307	656	475	543	339	67	160	185	123	54	188	81	157	128	616	445	419	345	442	882	682	548
	AAEL002874	211.5	161	138	137	68	136.5	94	37.5	28.5	44	43.5	1	271.5	144.5	126.5	137	252	157.5	72.5	108	117	145.5	204	99.5	49	40.5	155	101	142	37	24	35	32.5	74.5	160	145.5	149.5	26	1	113	112	92.5	77.5	130	194	122.5	160.5
	AAEL002876	70	55	123	80	80	59	432	232	129	101	139	162	1	84	152	86	84	196	116	12	79	20	26	33	3	32	4	50	128	336	99	153	157	80	30	113	34	29	215	16	22	16	9	30	29	19	8
	AAEL002877	1.5	4	5	3	2	1.5	92	0.5	1.5	18	0.5	0	35.5	34.5	1.5	1	2	8.5	15.5	1	2	4.5	5	1.5	0	4.5	3	2	10	2	0	0	1.5	4.5	7	2.5	2.5	0	0	2	1	1.5	0.5	1	3	0.5	0.5
	AAEL002878	384.5	277.5	328.5	329.25	265.5	283.5	1267.75	1162.25	904	703	928	925.5	529.25	638	543	458.25	496.25	643.5	383	453.75	527	359	733.25	352	273.75	136	580.5	252.5	329	3018	1182.5	2769	1794	2602.25	7632.25	2044.25	2797	430	477	496	553	330	523.5	521	618	524.5	475.5
	AAEL002879	3030	2981	2266.5	3578	2424.5	2241	2913	2580.5	1502.5	1168.5	1512.5	2258	3749.5	2420.5	2162.5	2755.5	2889	4637.25	2913.5	2394.5	2442.5	1978	2368	931	673	2948	2529	2102	3159	920.5	232	666	626	1137.5	518	1175	780	869	2400.5	2595.5	1234.5	867	1783	1975	4015.5	2059.5	1210.5
	AAEL002880	0	0	0	7	4	0	67	0	64.5	137.5	7.5	0	1	1	0	0.5	67.5	1	0	46.5	0	0	0	4.5	0	1	0	1	5	64.5	10.5	27	0	373	93.5	80	159.5	166	229.5	27.5	42	0	22	9.5	59	70.5	0
	AAEL002881	2939.5	1720.5	2163.5	2118.75	1332.5	2033.5	9183.25	8156.75	5863	5156	6864	6437.5	3848.75	4130	4230	3118.75	3520.75	4780.5	2490	3325.25	3636	2511	4600.75	2310	1890.25	766	4489.5	1238.5	2021	21737	15625.5	20152	14411	15713.8	52398.8	15416.8	25925	2666	3419	3288	4044	2164	3342.5	3085	4389	3463.5	3179.5
	AAEL002882	0	0	0	0	0	0	0	0	0	0	0	0	0	0	0	1	0	8	0	0	0	0	0	0	0	0	0	0	0	0	0	0	0	0	0	0	0	0	0	0	0	0	0	0	0	0	0
	AAEL002886	1491	1266	1570	1654.5	843.5	927	209	842	955	374	339	820	881	1513	970	1078	1470	756	1784.5	2154	1730	1157	1691	858	789	685	1919.5	1058	1333	1243	683	743	724	1607	250	1217	536	318	401	1093	1330	826	1021	989	1715.5	1485.5	1195
	AAEL002887	1014	436	629	801	440	403	936	576	538	273	412	326	1020	807	606	1004	972	809	846	1113	641	361	727	301	228	505	449	568	767	644	8	93	251	92	10	149	27	285	408	579	329	304	359	419	1007	507	230
	AAEL002888	82	189	145	184	114.5	169	379	306	212	96	147	240	134	53	186	230	231	216	215	268	701.5	267	281	217	127	158	253	91	189	228	43	2	55	38	134	198	148	94	164	151	182	167	189	174	218	227	193
	AAEL002890	176	124.5	388	311.5	173.5	229	206.5	116	119	95.5	129.5	104.5	723	302	190	580	339	276	260	483	163.5	144	134.5	51.5	59.5	72.5	128.5	298.5	294.5	185.5	68	175	91	135.5	42.5	99.5	127.5	49.5	127	192.5	94	43	166.5	213	298.5	187.5	83
	AAEL002891	92.25	45	44	119	96.5	66	32	27.5	43.5	30.5	25	56.5	189	95.75	91	46	102	90.5	104.5	127.75	169.5	177.5	223	141.5	102	46.5	233.75	69	99	30	6.75	78.5	20.5	47	95.75	37	40	16	14.5	288.75	176.25	133.5	184.5	248.5	366.5	330.5	211.5
	AAEL002892	64	117	38	86	49	141	93	342	106	71	168	2	172	443	231	776	96	187	315	110	53	198	458	35	7	85	164	47	51	143	65	0	80	85	9	58	36	47	131	43	19	31	81	47	38	46	40
	AAEL002893	1	0	55	35	14	28	157	0	66	10	97	120	96	58	42	191	30	87	34	63	1	2	0	1	28	14	0	25	49	0	0	53	0	0	1	0	4	29	53	1	0	9	16	0	9	16	9
	AAEL002895	132	57	82	96	28	4	113	443	151	26	172	90	0	116	45	53	46	33	58	279	67	38	20	63	32	62	82	45	33	21	1	0	0	28	48	33	10	48	92	44	62	70	33	16	78	56	36
	AAEL002896	0	0	0	3	14	10	0	0	0	0	0	0	0	29	35	5	1	9	37	0	0	16	0	1	0	0	0	6	3	41	0	0	3	10	0	20	7	1	0	0	14	0	0	1	1	10	5
	AAEL002897	0	0	7.83	1.5	8.5	0	8.83	0.5	9.33	21.67	1	6.5	5	9.33	14.83	9.33	0.5	9.17	9	39.67	19.33	17.17	0	5.17	0	0.33	73.17	4.5	7.92	14.33	1.5	0	2	18.33	59.5	4.25	41.33	3.83	4.67	19.58	0	11.83	35.83	43.83	15.25	0	0
	AAEL002898	332.75	154	189	223	251.5	149	133	166.5	152.5	89.5	143	233.5	339	346.25	285	305	263	355.5	348.5	399.25	381.5	238.5	585	347.5	170	106.5	600.25	127	147	168	53.25	124.5	100.5	125	382.25	134	251	64	76.5	672.25	556.75	366.5	467.5	650.5	746.5	832.5	500.5
	AAEL002900	603	522	266	332	114	575	648	670	323	467	317	471	450	558	462	754	517	472	1183	406	299	395	759	209	241	225	790	235	129	671	554	364	507	870	562	710	875	186	452	238	496	186	404	412	463	422	673
	AAEL002902	40	2	0	11.5	7	0	0	0	1	0	0	7	1	0	22.25	12.5	11	3	19	0	0	17	0	1	14.5	4	8	8	8.5	0	0	0	7	0	0	0	8	1	0	16	10	4	7	27	39.5	26	13.5
	AAEL002903	103	70	155	57	20	62	75	30	27	39	27	116	13	52	126	28.5	44	68	396	3	42	66	41	10	22	41	54	30	57	283	98	185	109	16	157	25	75	15	46	31	38.5	26	36	54	45	22	29
	AAEL002904	0	0	0	0	2	0	0	0	2	0	17	0	0	0	0	0	0	0	0	0	0	0	0	0	0	0	0	0	0	94	42	0	0	7	0	10	2	11	43	0	0	19	0	0	4	5	0
	AAEL002905	26	20	66	26	23	24	37	34	11	25	15	24	23	32	35	154	51	60	26	18	56	50	3	20	3	4	6	29	18	95	11	129	51	60.5	44	7	26	1	0	51	22.5	6	29	32	39	43	13
	AAEL002906	1219	984	1039	1182	395	831	1176	1600	1770	708	829	759	1076	954	713	1166	1275	594	726	1403	1206	1048	1180	879	386	391	1222	748	1015	189	406	368	498	203	121	263	118	594	616	861	891.5	518	708	924	1305	887	592
	AAEL002907	0	0	0	1	0	0	0	0	0	0	0	0	0	0	0	0	0	0	0	0	0	0	31	34	9	6	0	2	0	0	0	0	0	2	0	0	0	0	0	0	4	0	0	0	2	0	0
	AAEL002908	0	0	5	0	6.5	0	87.5	1	22	0	182.92	0	0	10.5	0	0	0	0	0	0	0	0	0	7	0	0	0	0	0	20.5	0	29	7	0	3	0	0	13	0	0	11	7.5	11.5	3	1	2.5	0
	AAEL002909	0	0	0	0	0	0	2.5	0	1	9	0	0	0	0	0	0	5	0	0	0	1	7.5	2	5	9.5	0	13	1	0	0	0	0	0	0	0	0	8	3	0	0	0	3.5	0	1.5	5.5	1	16
	AAEL002910	31.5	57.5	136.5	127.25	36	97.5	2	1.5	32.5	45	0	2	131.5	159	109.5	123.5	74	55	35	63.5	109	86.5	57	66.5	116	87	158.5	53.5	116.5	4	0	1	5	25	3.5	66	2	19	32.5	110	20	55	41	145	167.5	64	42
	AAEL002912	201	1	423	192	98	101	88	81	81	55	151	192	395	251	135	400	356	165	56	345	287	206	183	136	185	107	202	141	170	177	45	214	166	179.5	270	193	278	52	21	141	302	100	164	138	222	204	208
	AAEL002913	376.5	525	288	498.5	292	452	378	527.5	444	281.5	183.5	564.5	229	545.25	431	702.5	443.5	568.5	348.5	414.5	964.5	426.5	944.5	598.5	286	435.75	1046.25	345.5	354.5	384	235	205	281.5	433	80	211	63	225	240.5	275.5	461.5	351.5	324.5	263	332	320	401
	AAEL002915	0	29	12.5	11	5	13	97	0	13	0	6	0	10	0	26	0	12	7	67	0	0	7	0	1	11	0	0	6	26	19	16.5	11	0	5	2	7	0	1.5	16	3	2	0	28	3	3.5	9	0
	AAEL002916	0	0	1	0	0	0	60	60	1	0	0	0	0	0	0	4	0	1	14	1	1	0	0	0	0	0	0	0	0	1	0	0	0	1	0	0	0	1	0	0	0	0	0	0	0	0	0
	AAEL002917	2	5	1	1	3	2	180	100	24	59	58	101	2	0	2	41	12	24	4	37	768	470	386	176	279	231	550	2	1	350	424	383	412	329	65	297	155	38	15	8	61	57	180	32	93	62	105
	AAEL002918	1	0	0	45	22	12	0	105	43	7	7	0	0	0	16	22	34	30	40	1	32	48	3	19	0	25	7	25	33	0	10	0	53	10	4	0	7	35	20	35	6	22	3	24	19	33	3
	AAEL002919	0	0	0	1	2	0	25	0	16.5	0	11	0	0	28	0	0	0	12	0	0	0	0	0	0	7	4	0	4	3	28	0	52	31	3	0	0	4	3	0	0	4	0	0	0	0	0	0
	AAEL002921	66	1	62	28	22	33	0	4	1	1	0	1	151	0	1	68	97	12	0	190	190	76	54	33	89	45	154	47	72	2	0	0	0	2	0	0	0	2	0	114	73	62	47	67	179	124	80
	AAEL002922	0	11	23	21	4.5	0.5	43.5	0	25	1	5.5	28.5	31	0	13	64.5	10.5	27	26.5	1.5	12	30	17.5	0.5	0.5	3.5	6	17	16	22.5	7.5	3	4	5.5	3.5	4.5	2.5	5	14	0.5	6.5	1.5	12	20	16	9	4
	AAEL002924	156	253	210	160	99.5	128.5	604.5	513	356	299	222.5	418.5	410	50	284	510.5	108.5	400	253.5	111.5	146	136	293.5	192.5	98.5	199.5	177	80	124	276.5	113.5	193	185	273.5	18.5	222.5	45.5	208	299	98.5	66.5	95.5	126	178	174	127	147
	AAEL002925	167.5	73	11	69	40	76	8	0	5	14	1	0	116	76	18	55	85.5	70.5	45	2	103	80	15	30	52	39.5	1	47.5	60	3	56	53	47	32.5	1	22	3	2	5	22.5	58	36	39.5	9.5	59	75	6
	AAEL002929	36	6	1	96	48.5	9	2	2	2	3	0	143.5	0	49	78	1	39	0	1	4	624	246	787.5	234	208	74	613	47.5	47.5	4.5	1	3	4	32	4	2	19.5	2	0	372.5	179.5	210.5	326	240.5	174.5	517	727
	AAEL002930	7.5	0	0	6	1	0	0	0	0	0	0	0	0	0	0	2	1.5	2.5	2	0	0	0	0	0	0	0.5	0	0.5	0	14	0	0	0	0.5	0	0	0	0	0	0.5	3	0	11.5	1.5	0	1	0
	AAEL002932	0	6	0	4	0	4.5	11	0	0	0	0	0	0	0	0	0	8.5	0	0	0	0	0	0	2	0	1	1	0	0	0	0	0	1	0	9	0	1	0	0	1	4	0	0	0	3	0	0
	AAEL002933	260	199	265	314	157	305	123	295	200	135	213	266	667	399	359	409	341	359	260	488	193	161	311	152	94	90	361	215	212	263	256	257	234	495	943	512	859	88	126	218	242	217	202	183	340	310	283.5
	AAEL002934	0	72	0	71	28	28	0	1	25	0	11	1	0	0	86	21	73	36	13	24	27	66	80	30	1	20	34	42	57	3	1	0	22	41	44	65	28	14	0	62	33	21	36	53	106	41	34
	AAEL002935	141	74	146	105	72	47	503	904	211	251	202	488	87	43	98	165	80	130	130	114	65	88	107	34	39	48	78	55	66	67	90	111	31	127	27	106	72	125	281	44	71	44	38	23	90	38	91
	AAEL002938	472.33	455.17	217	438.17	320.67	450.67	407	679	430.5	446.83	415.33	292.5	342.33	415.67	579.5	829.33	423.67	506.5	722	577.5	101.33	321.67	643.33	276.17	132.5	167.83	238.17	384.17	374.5	598	120.67	249.17	195.17	354.67	32	414.5	41.5	360.17	420.17	314.67	403.17	146.5	242.17	230.83	402.67	381.17	305.33
	AAEL002940	0	0	0	0	0	0	0	0	0	8	0	0	0	0	29	0	0	0	0	0	0	0	0	0	0	0	0	0	0	0	0	0	0	0	1	0	0	0	0	0	0	0	0	0	0	0	0
	AAEL002943	26	3	50	34	18	69	51	0	0	14	0	0	40	188	34	18	35	10	6	21	12	61	78	5	0	27	0	14	53	33	1	0	0	22	19	0	2	4	1	36	38	11	33	15	61	0	0
	AAEL002944	23	0	1	175.5	128	109	2	196.5	143.67	74.5	54.5	242	110.67	229	101.5	210	72	121.5	217	121.5	30	89.5	101.5	74	60.5	60.5	141.5	149	148	40.5	68.5	102	78.5	134.5	15.5	82.5	6	32	17	112.5	41	55.5	48.5	130.5	111	75.5	19
	AAEL002948	108	53	158	68	40	90	94	43	44	31	52	58	178	45	96	135	88	117	34	123	57	64	101	34	44	21	129	52	83	61	23	99	112	113	178	40	151	10	12	58	76	27	38	50	78	76	64
	AAEL002949	0	3	0	3	0	0	0	0	0	0	1	58	0	0	1	0	0	59	10	0	4	1	1080.5	1020	0	0	2.5	0	0	0	0	0	0	0	0	0	0	0	0	0	0	0	0	0	3	2	0
	AAEL002950	574	344	323	629	480	381	381	619	250	618	108	468	499	464	239	574	473	236	76	518	233	68	128	64	101	62	94	381	369	860	579	539	509	826	79	509	163	196	294	177	448	96	166	69	143	147	184
	AAEL002951	40	14	0	13	17	46	0	0	11	0	3	0	27	0	14	20	24	12	13	0	0	0	0	1	4	4	22	18	22	0	0	0	0	10	0	0	3	1	3	10	2	16	18	61	46	35	6
	AAEL002953	319	380	310	301	222	190	78	264	116	164	118	203	333	480	528	465	488	268	191	299	408	177	183	239	75	76	289	190	283	404	161	94	278	187	68	199	149	64	104	226	199	146	183	185	294	179	164
	AAEL002955	0	0	0	1	0	0	0	92	0	0	1	127	0	2	1	56	1	334	81	0	5	4	2746	4624.5	0	2	5	0	0	0	0	0	0	0	2	0	0	0	12	3	0	0	1	0	4	0	0
	AAEL002959	31	1	0	21	26	41	36	1	18	6	16	118	2	570	396	533	121	494	172.5	66	133	13	111.5	22	16	16	43	24	37	0	0	0	0.5	38.5	11	0	20	21	50.5	23	5	3	6	0	19	0	12
	AAEL002960	0	0	0	3	1	0	0	59	3	9	6	165	0	1	4	6	0	409	58	0	11	5	6533	7388	0	4	2	0	0	0	0	0	0	0	1	0	0	1	0	3	1	0	4	0	0	0	0
	AAEL002961	0	0	0	1	2	0	0	0	7	0	3	0	0	0	0	202	0	5	17	2	349	494	9	4	0	161	563	1	0	1	0	0	0	0	0	0	0	0	0	0	0	0	0	0	0	0	1
	AAEL002962	0	0	3.5	9	11.5	0.5	5	0	20	17.5	15	754	63.5	280.5	135	827	69.5	4806	2166	18	199.5	558.5	19858.5	6370.5	10	191	480	5	4	0.5	0	0	0	0	3	3.5	0.5	6.5	3.5	0	7	6.5	9	14.5	16	4.5	15
	AAEL002964	696	299	433	694	257	373	332	60	143	125	174	383	1351	1098	1335	879	986	206	333	487	176	191	134	55	86	78	230	498	313	177	0	148	111	151	64	218	167	92	83	219	307	141	147	220	260	210	69
	AAEL002965	0	0	32	10	1	22	32	25	41	59	39	52	0	3	0	0	0	47	6	1	5	4	1877	3023	0	1	3	0	0	0	0	0	0	0	0	0	0	22	0	0	0	0	0	0	0	0	5
	AAEL002967	55	70.5	22.5	70.5	35	11	67.5	35	70.5	85	3	46.5	215.5	74	12.5	2	34	49.5	39	195	37.5	34	41.5	13.5	57.5	28.5	16.5	38.5	47	1	7.5	65	63	36.5	20	11	19	27.5	30.5	36.5	44	16	70	81.5	33	51.5	24
	AAEL002968	79	125	178	16	8	16	104	336	0	15	56	0	0	183	147	146	1	20	36	1	2	1	1	0	0	1	5	7	7	27	7	2	2	10	12	11	8	8	1	0	1	1	13	10	15	0	0
	AAEL002969	1	47	2	80	71	90	97	0	68	55	12	204	121	20	55	364	142	389	224.5	6	1	27	199.5	15	1	3	9	58	41	277	42	100	132.5	396.5	52	244	157	52	51.5	2	8	7	1	1	21	0	0
	AAEL002972	991	1309	924	1401	652	1223	151	2	142	93	240	124	1176	2546	1756	3062	669	726	335	1056	546	1869	1430	171	46	280	1191	861	887	0	14	0	3	35	4	3	5	131	49	109	46	6	69	57	113	34	31
	AAEL002974	0	0	19	37	12	4	0	73	15	22	0	1	0	29	21	56	9	34	46	0	48	46	0	18	38	43	22	11	23	53	12	43	66	12	7	15	2	15	19	20	30	1	43	7	37	23	6
	AAEL002978	806	422	854	782	463	586	1880	2835	3798	345	2022	995	1786	1383	1001	1350	1022	1006	1369	797	1993	2376	3086	1921	729	826	1957	524	545	231	60	262	328	369	153	295	147	362	230	1338	1790	611	1508	1540	1178	1886	1250
	AAEL002979	20	7.5	48.5	32.5	13	1	42.5	34	65.5	17	9	29.5	40.5	62	17.5	1	2	13.5	22	49	20.5	14	5.5	7.5	9.5	7.5	7.5	8.5	17	0	22.5	1	70	15.5	2	3	3	3.5	26.5	23.5	12	8	24	28.5	10	2.5	9
	AAEL002980	192.5	143	292.5	262	120.5	168	67.5	19	34	44	56	18	176	295	265	176.5	280.5	107	36.5	362	187	182.5	210	89.5	141	59.5	165	140.5	210.5	74	61.5	61.5	110.5	111.5	225.5	122.5	213.5	11.5	13	155	155.5	89.5	134.5	167.5	231.5	199.5	101.5
	AAEL002983	153	186.5	234.5	295.5	153.5	234	233	191	178.5	158	201.5	209.5	330.5	199	161.5	161.5	222.5	168	138	477.5	398	276	227	148	138	142	296.5	155	278	333	122.5	284.5	245.5	210.25	69	119	64.5	95.5	94.5	160.5	123.5	74	122	135	197.5	182.5	174
	AAEL002986	251	274	317	341	176	120	94	298	159	48	135	286	134	259	233	380	188	143	145	386	165	70	119	65	98	155	81	177	219	192	62	43	62	80	6	74	7	71	60	83	57	69	62	152	139	122	67
	AAEL002988	4.5	65	14	65	31	26.5	50.5	1	10	8	0	169.5	48.5	6.25	24	140.5	34	73	57.5	31.5	66	2	37	3	13.5	24	32	58	36	138	6	47.67	1	31	25	38	28	8	24.5	29	27	13	35	52	41.5	8	49
	AAEL002989	72.25	99.75	154	135.25	77.25	62.75	138	109	49	30	13.25	88.25	150	36.75	137.75	100.75	132	118	40	143	98.75	32.75	32.25	32	80.5	40.5	72.25	81.25	123.5	125	81	103.75	19.75	65.5	38.75	63.75	81.25	31	31.25	85.5	45	39.5	67	70.75	204.25	85.5	73.5
	AAEL002993	617	507	439	358	158	474.25	203.5	403	166	47	290	161	553.5	1031	1052.5	388	607.5	651.5	255	940.5	801.94	377.5	1050	493.5	305	219.5	1089.5	232	305	278	172.5	254	308	346.5	1316.5	346	960.5	104	167	225.5	414.5	346	356.5	391	337	343	420
	AAEL002994	0	0	0	0	0	1	0	3	9	0	0	0	0	0	0	2	0	8	3	0	0	0	0	0	0	0	0	3	8	0	0	0	0	0	0	0	0	4	0	0	0	0	0	2	0	0	0
	AAEL002995	20	0	99	39	16	3	32	1	128	49	53	74	80	1	27	101	47	57	43	13	11	0	0	48	21	43	70	23	41	90	1	132	0	9	9	1	8	13	36	22	28	33	8	23	62	48	44
	AAEL002996	236	142.5	190.75	188	98	108	120	284.5	116.75	62	87	414.5	84	284	325	164.5	262.5	163.5	119.5	338.5	389.5	195.5	229	150	70	69	247	106.5	202	204.5	6	74.5	126	167.5	43.5	65.5	97	44.5	66	207	284.5	60.5	166	229	256.5	210.5	109.5
	AAEL002997	20	5	0	33	12	46	285	75	136	94	101	344	26	3	0	155	2	442	243	0	2	0	69	88	0	4	0	6	5	0	0	9	0	0	0	0	0	63	103	2	1	0	0	0	0	0	0
	AAEL002998	121.5	81.5	46	77	46	58	0	106	38	36	22	0	182	142	38	74	49	66	6	128	146	109	3	34	46	41	120	54	76	2	39	76	106	26	3	5	24	33	5	65	73	58	92	73	72	122	51
[truncated: 17,806 more rows]
