# Supplementary material for: Efficient sex separation by exploiting differential alternative splicing of a dominant marker in Aedes aegypti
Source: PLoS Genet. 2023 Nov 27;19(11):e1011065. doi: 10.1371/journal.pgen.1011065 (PMC10703412; doi:10.1371/journal.pgen.1011065)
Supplement: S9 Table — (XLSX) [file pgen.1011065.s020.xlsx]

## Sheet: Upset Result-Male enriched
	table S9. Upset Result-Male enriched
	L1	Adult	L3	L1|MP|LP	LP	L1|MP	L1|EP|MP|LP	L1|LP	MP	L1|Adult	L1|L3	L4	EP	L3|Adult	L1|EP|MP	L3|LP	MP|LP	L1|LP|Adult	EP|MP|LP	L1|EP	L3|L4	L3|MP	L4|LP	LP|Adult	L1|L3|L4|EP|MP|LP|Adult	L4|EP	L4|MP	L4|Adult	EP|MP	EP|LP	L1|EP|LP	L3|L4|Adult	L3|MP|LP	L4|MP|Adult	MP|LP|Adult	L1|L3|L4|Adult	L1|EP|MP|Adult	L1|EP|MP|LP|Adult	L4|EP|MP|LP|Adult	L1|L3|L4|EP|MP|Adult	L1|L4|EP|MP|LP|Adult	L1|L4	L3|EP	EP|Adult	MP|Adult	L1|L3|L4	L1|L3|EP	L1|L3|MP	L1|L3|LP
	AAEL026396	AAEL000020	AAEL022799	AAEL025323	AAEL024145	AAEL029024	AAEL023987	AAEL029023	AAEL004018	AAEL024705	AAEL012648	AAEL006756	AAEL008861	AAEL014994	AAEL001958	AAEL003100	AAEL005164	AAEL020423	AAEL024271	AAEL019906	AAEL021691	AAEL020035	AAEL020037	AAEL003504	AAEL022711	AAEL027406	AAEL006360	AAEL001219	AAEL025157	AAEL002153	AAEL014193	AAEL019655	AAEL024630	AAEL001652	AAEL020474	AAEL006128	AAEL022649	AAEL021838	AAEL022938	AAEL022114	Nix
	AAEL003757	AAEL000021	AAEL010624	AAEL029099	AAEL025530	AAEL004659	AAEL008779	AAEL022748	AAEL024160	AAEL022963	AAEL002040	AAEL011080	AAEL017128	AAEL005769	AAEL027185	AAEL025934	AAEL021439	AAEL012096	AAEL028234	AAEL021385	AAEL023723	AAEL001498	AAEL021859	AAEL026374	AAEL022112
	AAEL029043	AAEL000109	AAEL005330	AAEL003501	AAEL017095	AAEL005595	AAEL003308	AAEL022073	AAEL003867	AAEL026093	AAEL008295	AAEL009631	AAEL004353	AAEL018208	AAEL025995	AAEL023599	Tf1	AAEL006073	AAEL001940
	AAEL006665	AAEL000134	AAEL005960	AAEL021334	AAEL012741	AAEL025385	AAEL010882	AAEL025326	AAEL021027	AAEL019844	AAEL001981	CYP4D39	AAEL002390	AAEL012217	AAEL005230	AAEL026901
	AAEL029055	AAEL000157	AAEL009001	AAEL021654	AAEL008359	AAEL003265	AAEL023103	AAEL009963	AAEL014244	AAEL000661	AAEL003060	AAEL020087	AAEL005789	AAEL002817	AAEL008036
	AAEL029045	AAEL000188	Osi19	AAEL010365	AAEL005714	AAEL020165	AAEL028104	AAEL026591	AAEL021872	AAEL007938	AAEL021887
	AAEL001743	AAEL000217	Osi18	AAEL003177	AAEL026461	AAEL010639	AAEL029109	AAEL005907	CECN	AAEL002394	AAEL004780
	AAEL021737	AAEL000248	AAEL006888	AAEL013951	AAEL011098	AAEL003217	AAEL011591	AAEL020652	AAEL003624	AAEL018141	AAEL000665
	AAEL022747	AAEL000263	AAEL009484	AAEL026116	AAEL019867	AAEL022436	AAEL024137	AAEL003999	CLIPB37	AAEL005702	AAEL022845
	AAEL011406	AAEL000278	AAEL004031	AAEL004939	AAEL022572	AAEL028116	AAEL022878	AAEL025603	AAEL020192	AAEL013322	HPX5
	AAEL024584	AAEL000405	AAEL009054	AAEL026138	AAEL027772	AAEL000542	AAEL024296	AAEL025366	LYSC11	AAEL028056	AAEL013813
	AAEL029121	AAEL000483	AAEL014624	AAEL029093	AAEL005893	AAEL025770	AAEL009451	AAEL027780	AAEL015631	AAEL017334	AAEL023438
	AAEL005630	AAEL000572	AAEL012828	AAEL029083	AAEL008183	AAEL009990	AAEL000432	AAEL021957	AAEL000359	AAEL020016	AAEL023026
	AAEL020742	AAEL000647	AAEL013380	AAEL020943	AAEL023052	AAEL001976	AAEL014242	AAEL024377	AAEL003619	AAEL022650	AAEL014302
	AAEL018283	AAEL000703	AAEL008873	AAEL023387	AAEL009239	AAEL026860	AAEL029036	AAEL014235	DEFC	AAEL003355	AAEL000890
	AAEL023277	AAEL000704	AAEL002566	AAEL020758	AAEL004328	AAEL010998	AAEL029096	AAEL027196	AAEL018150	AAEL022352	AAEL018153
	AAEL019763	AAEL000730	AAEL007514	AAEL026523	AAEL020020	AAEL006975	MNSOD2	AAEL012239	AAEL022833	AAEL011253	AAEL002780
	PPO7	AAEL000744	AAEL000085	AAEL027207	AAEL006125	AAEL026330	AAEL027517	AAEL010197	AAEL006978	AAEL006723	AAEL023960
	AAEL002270	AAEL000750	AAEL029108	AAEL002674	AAEL006414	AAEL012424	AAEL014231	AAEL025390	HSP70Ba	GPROP4
	AAEL024189	AAEL000788	AAEL001494	AAEL010658	AAEL020666	AAEL012748	AAEL022642	AAEL020283	CYP9J16	AAEL013991
	AAEL015481	AAEL000825	AAEL009184	AAEL023507	AAEL002000	AAEL009705	AAEL021568	AAEL006017	AAEL007198	GPROP5
	AAEL027663	AAEL000860	AAEL020188	AAEL000694	AAEL023962	AAEL010149	AAEL022491	AAEL024820	AAEL024683	AAEL001096
	AAEL007225	AAEL000883	AAEL001553	AAEL027475	AAEL022906	AAEL022398	AAEL027221	AAEL001987	AAEL010634	AAEL017329
	AAEL026885	AAEL000970	AAEL015119	AAEL027476	AAEL018216	AAEL004857	AAEL021163	AAEL013415	AAEL020622	AAEL002430
	AAEL028192	AAEL000993	AAEL028071	AAEL000725	AAEL010803	AAEL008603	AAEL000108	AAEL027864	AAEL026833	AAEL024732
	AAEL020046	AAEL001007	AAEL017015	AAEL021299	AAEL022232	AAEL010393	AAEL025867	AAEL027179	AAEL002350
	AAEL026066	AAEL001062	AAEL004703	AAEL020574	AAEL011187	AAEL006179	AAEL006042	AAEL001156	AAEL025187
	AAEL024990	AAEL001094	AAEL008759	AAEL019894	AAEL027626	AAEL004366	AAEL022986	AAEL007253	AAEL023595
	AAEL022973	AAEL001099	AAEL026094	AAEL002275	AAEL004568	AAEL009035	AAEL006753	AAEL013750
	AAEL023619	AAEL001119	AAEL025866	AAEL007434	AAEL023625	AAEL007880	AAEL012947	AAEL011685
	AAEL010531	AAEL001139	AAEL020155	AAEL012937	AAEL006485	AAEL024196	AAEL024381
	AAEL002657	AAEL001215	AAEL022308	AAEL013918	AAEL028048	AAEL017144	AAEL009969
	AAEL006841	AAEL001257	AAEL007989	AAEL001666	AAEL002978	AAEL000566	AAEL000117
	AAEL002383	AAEL001304	AAEL012082	AAEL022202	AAEL004410	AAEL002192
	AAEL024886	AAEL001360	AAEL013449	AAEL000637	AAEL029012	AAEL006971
	AAEL004872	AAEL001473	AAEL028233	AAEL003644	AAEL001764
	OBP17	AAEL001476	AAEL020977	AAEL025281	AAEL001177
	AAEL022858	AAEL001581	AAEL021662	AAEL020571	AAEL010094
	AAEL006924	AAEL001586	CLIPA10	AAEL021064	AAEL004586
	AAEL003241	AAEL001616	AAEL007739	AAEL021962	AAEL007701
	AAEL029018	AAEL001655	AAEL027940	AAEL026842	AAEL020259
	AAEL023913	AAEL001747	AAEL024659	AAEL027701
	AAEL025485	AAEL001787	AAEL014433	AAEL025138
	AAEL022342	AAEL001798	AAEL022306	AAEL020780
	AAEL022083	AAEL001818	AAEL023384	AAEL004001
	AAEL025809	AAEL001843	AAEL025631	AAEL020907
	AAEL025474	AAEL001857	AAEL019993	AAEL027006
	AAEL020419	AAEL002004	AAEL025144	AAEL022181
	AAEL006576	AAEL002009	AAEL009938	AAEL023482
	AAEL022796	AAEL002035	AAEL013793	AAEL022730
	AAEL007648	AAEL002055	AAEL005959	AAEL014174
	AAEL024708	AAEL002125	AAEL025555	AAEL025739
	AAEL005222	AAEL002138	AAEL007531	AAEL023415
	AAEL024081	AAEL002163	AAEL010552	AAEL023970
	AAEL022894	AAEL002175	AAEL019994	AAEL024347
	AAEL009697	AAEL002253	AAEL006122	AAEL026824
	AAEL005891	AAEL002271	AAEL025406	AAEL021246
	AAEL024877	AAEL002357	AAEL017464	AAEL009564
	AAEL026035	AAEL002419	CLIPD10	AAEL022330
	AAEL001537	AAEL002469	AAEL011160	AAEL022937
	AAEL003225	AAEL002502	AAEL001671	AAEL012543
	AAEL024473	AAEL002546	CTLGA2	AAEL001911
	AAEL021765	AAEL002682	AAEL004776	AAEL015106
	AAEL009514	AAEL002690	AAEL004280	AAEL008943
	AAEL025698	AAEL002694	AAEL027439	AAEL000739
	CLIPB29	AAEL002742	AAEL021195	AAEL021867
	AAEL027233	AAEL002751	SPZ4	AAEL007188
	AAEL024376	AAEL002769	CTL9	AAEL027470
	AAEL002356	AAEL002906	AAEL025806	AAEL022798
	AAEL001452	AAEL002983	AAEL003112	AAEL013598
	AAEL002916	AAEL003043	AAEL027506	AAEL023618
	AAEL024839	AAEL003083	AAEL025229	AAEL027607
	AAEL026202	AAEL003104	AAEL014369	AAEL005777
	AAEL026242	AAEL003116	AAEL012575	AAEL002361
	AAEL021672	AAEL003137	AAEL023292	AAEL006541
	AAEL013161	AAEL003143	AAEL024028	AAEL004261
	AAEL027058	AAEL003161	AAEL026898	AAEL027705
	AAEL022984	AAEL003291	AAEL018136	AAEL020040
	AAEL027651	AAEL003316	AAEL025155	AAEL020922
	AAEL020130	AAEL003358	AAEL017025	AAEL023914
	AAEL021721	AAEL003367	CTLGA1	AAEL018303
	AAEL026290	AAEL003371	AAEL017542
	AAEL027789	AAEL003383	AAEL012709
	AAEL015638	AAEL003420	SCRB5
	AAEL002689	AAEL003466	AAEL008765
	AAEL005034	AAEL003528	AAEL010943
	AAEL006758	AAEL003539	AAEL019639
	AAEL020580	AAEL003551	AAEL011522
	AAEL025141	AAEL003569	AAEL005779
	AAEL004171	AAEL003682	AAEL012245
	AAEL020934	AAEL003743	AAEL017367
	AAEL025489	AAEL003754	AAEL001627
	AAEL013073	AAEL003817	AAEL010437
	AAEL028001	AAEL003952	AAEL025030
	AAEL023086	AAEL004009	AAEL001446
	AAEL009860	AAEL004052	AAEL013766
	AAEL020930	AAEL004083	AAEL013222
	AAEL029120	AAEL004090	AAEL008679
	AAEL009978	AAEL004138	AAEL012955
	AAEL024213	AAEL004168	AAEL009510
	AAEL025994	AAEL004200	AAEL009483
	AAEL008984	AAEL004212	AAEL002805
	AAEL020979	AAEL004239	AAEL011979
	AAEL026072	AAEL004287	AAEL019727
	AAEL024818	AAEL004297
	AAEL001333	AAEL004311
	AAEL027922	AAEL004369
	AAEL025958	AAEL004389
	AAEL007780	AAEL004409
	CYP325S3	AAEL004417
	AAEL023352	AAEL004488
	GNBPB6	AAEL004559
	AAEL007068	AAEL004575
	AAEL023698	AAEL004633
	AAEL025651	AAEL004668
	AAEL013917	AAEL004727
	AAEL019815	AAEL004773
	AAEL012453	AAEL004852
	AAEL027820	AAEL004862
	AAEL017380	AAEL004874
	AAEL006524	AAEL004881
	AAEL021034	AAEL004957
	AAEL024509	AAEL004972
	AAEL009471	AAEL004991
	AAEL020383	AAEL005017
	AAEL025106	AAEL005071
	AAEL013204	AAEL005211
	AAEL007911	AAEL005284
	AAEL021127	AAEL005290
	AAEL021156	AAEL005479
	AAEL013443	AAEL005491
	AAEL002001	AAEL005493
	AAEL027834	AAEL005583
	AAEL008288	AAEL005594
	AAEL026236	AAEL005599
	AAEL021833	AAEL005600
	AAEL006624	AAEL005617
	AAEL010097	AAEL005704
	AAEL008982	AAEL005726
	AAEL015451	AAEL005736
	AAEL023634	AAEL005749
	AAEL019510	AAEL005790
	AAEL006132	AAEL005803
	AAEL023504	AAEL005811
	AAEL027908	AAEL005838
	AAEL013910	AAEL005895
	AAEL021243	AAEL005902
	AAEL000382	AAEL006113
	AAEL004705	AAEL006145
	AAEL012858	AAEL006150
	AAEL027151	AAEL006330
	AAEL012855	AAEL006362
	AAEL004764	AAEL006368
	AAEL028103	AAEL006394
	AAEL009007	AAEL006436
	AAEL029123	AAEL006711
	AAEL023370	AAEL006721
	AAEL027915	AAEL006740
	AAEL023307	AAEL006824
	AAEL023908	AAEL006905
	AAEL008869	AAEL006937
	AAEL021883	AAEL006949
	AAEL020005	AAEL006976
	AAEL022713	AAEL006990
	AAEL027718	AAEL006993
	AAEL009000	AAEL007018
	AAEL010139	AAEL007034
	AAEL020516	AAEL007062
	AAEL022313	AAEL007153
	AAEL025531	AAEL007164
	AAEL028151	AAEL007235
	AAEL019583	AAEL007245
	AAEL021892	AAEL007246
	AAEL020991	AAEL007282
	AAEL026080	AAEL007288
	AAEL006568	AAEL007292
	AAEL008251	AAEL007307
	AAEL022882	AAEL007329
	AAEL027172	AAEL007375
	AAEL020832	AAEL007404
	AAEL026977	AAEL007410
	AAEL026909	AAEL007465
	AAEL000463	AAEL007476
	AAEL024672	AAEL007591
	AAEL002917	AAEL007631
	AAEL025196	AAEL007651
	AAEL029038	AAEL007659
	AAEL004861	AAEL007670
	AAEL004769	AAEL007685
	AAEL020608	AAEL007842
	AAEL025833	AAEL007920
	AAEL019613	AAEL007971
	AAEL010969	AAEL008056
	AAEL011624	AAEL008058
	AAEL025667	AAEL008112
	AAEL027725	AAEL008116
	AAEL020391	AAEL008164
	AAEL010657	AAEL008171
	AAEL027775	AAEL008199
	AAEL027766	AAEL008218
	AAEL005387	AAEL008319
	AAEL016989	AAEL008323
	AAEL009799	AAEL008334
	AAEL006720	AAEL008347
	AAEL022479	AAEL008398
	AAEL001735	AAEL008452
	AAEL010682	AAEL008456
	AAEL029092	AAEL008462
	AAEL027153	AAEL008521
	AAEL020431	AAEL008575
	AAEL002007	AAEL008622
	PPO3	AAEL008663
	AAEL027561	AAEL008699
	AAEL015127	AAEL008739
	AAEL025777	AAEL008745
	AAEL000698	AAEL008814
	AAEL025126	AAEL008823
	AAEL007053	AAEL008842
	AAEL009556	AAEL008862
	AAEL023588	AAEL009047
	AAEL023592	AAEL009068
	AAEL028184	AAEL009142
	AAEL023917	AAEL009167
	AAEL008975	AAEL009182
	AAEL018177	AAEL009208
	AAEL005109	AAEL009269
	AAEL010263	AAEL009381
	AAEL025624	AAEL009392
	AAEL029041	AAEL009400
	AAEL005021	AAEL009507
	AAEL025179	AAEL009574
	AAEL014205	AAEL009592
	AAEL021453	AAEL009686
	AAEL017452	AAEL009706
	AAEL023613	AAEL009719
	AAEL025320	AAEL009720
	AAEL007706	AAEL009806
	AAEL014067	AAEL009814
	AAEL021901	AAEL009838
	AAEL005148	AAEL009847
	AAEL024531	AAEL009874
	AAEL023036	AAEL009950
	AAEL027086	AAEL010005
	AAEL002897	AAEL010037
	AAEL027332	AAEL010170
	AAEL028195	AAEL010200
	AAEL021929	AAEL010260
	AAEL011891	AAEL010343
	AAEL023872	AAEL010381
	AAEL017289	AAEL010432
	AAEL022628	AAEL010473
	AAEL015280	AAEL010479
	AAEL019433	AAEL010506
	AAEL018290	AAEL010523
	AAEL002177	AAEL010569
	AAEL029122	AAEL010570
	AAEL010232	AAEL010584
	AAEL026361	AAEL010589
	AAEL008125	AAEL010681
	AAEL023858	AAEL010783
	AAEL026966	AAEL010898
	AAEL022695	AAEL010941
	AAEL021354	AAEL010951
	AAEL002273	AAEL010957
	AAEL019856	AAEL011004
	AAEL020691	AAEL011012
	AAEL002103	AAEL011049
	AAEL008380	AAEL011083
	AAEL008252	AAEL011084
	AAEL027937	AAEL011093
	AAEL011791	AAEL011133
	AAEL012837	AAEL011168
	AAEL024362	AAEL011183
	AAEL022337	AAEL011196
	AAEL013025	AAEL011209
	AAEL001658	AAEL011210
	AAEL027211	AAEL011271
	AAEL010583	AAEL011324
	AAEL004765	AAEL011365
	AAEL027649	AAEL011371
	AAEL002406	AAEL011394
	AAEL008284	AAEL011412
	AAEL007903	AAEL011560
	AAEL023945	AAEL011564
	AAEL023218	AAEL011594
	AAEL010193	AAEL011733
	AAEL010556	AAEL011737
	AAEL006760	AAEL011766
	AAEL026917	AAEL011776
	AAEL020648	AAEL011778
	AAEL013912	AAEL011787
	AAEL026572	AAEL011888
	AAEL021235	AAEL011889
	AAEL011757	AAEL011910
	AAEL001988	AAEL011981
	AAEL017998	AAEL012052
	AAEL018247	AAEL012079
	AAEL002909	AAEL012110
	AAEL008294	AAEL012117
	AAEL023635	AAEL012187
	AAEL023464	AAEL012395
	AAEL024684	AAEL012431
	AAEL021509	AAEL012478
	AAEL017350	AAEL012556
	AAEL019615	AAEL012579
	AAEL003322	AAEL012611
	AAEL020552	AAEL012688
	AAEL028190	AAEL012723
	AAEL028146	AAEL012792
	AAEL017533	AAEL012916
	AAEL009480	AAEL012929
	AAEL024942	AAEL013074
	AAEL022149	AAEL013203
	AAEL009411	AAEL013208
	AAEL023884	AAEL013305
	AAEL008256	AAEL013348
	AAEL027664	AAEL013350
	AAEL015503	AAEL013385
	AAEL021068	AAEL013396
	AAEL004953	AAEL013458
	AAEL009489	AAEL013509
	AAEL010858	AAEL013512
	AAEL009515	AAEL013526
	AAEL014770	AAEL013534
	AAEL002028	AAEL013546
	AAEL022504	AAEL013616
	AAEL022716	AAEL013617
	AAEL011786	AAEL013637
	GPRGBB1	AAEL013662
	AAEL027109	AAEL013723
	AAEL006399	AAEL013770
	AAEL021790	AAEL013776
	AAEL014993	AAEL013778
	AAEL005533	AAEL013823
	AAEL021505	AAEL013863
	AAEL023532	AAEL013941
	AAEL005602	AAEL013959
	AAEL011504	AAEL013962
	AAEL024984	AAEL013970
	AAEL013377	AAEL013987
	AAEL006585	AAEL014057
	AAEL026838	AAEL014215
	AAEL022383	AAEL014245
	AAEL025577	AAEL014303
	GALE11	AAEL014378
	AAEL003797	AAEL014450
	AAEL008791	AAEL014457
	AAEL013442	AAEL014523
	AAEL025052	AAEL014600
	AAEL019333	AAEL014762
	AAEL023112	AAEL014827
	AAEL027438	AAEL014970
	AAEL013349	AAEL014981
	AAEL024036	AAEL014999
	AAEL025673	AAEL015016
	AAEL004273	AAEL017418
	AAEL021088	AAEL017424
	AAEL008003	AAEL017500
	AAEL004293	AAEL018036
	AAEL028938	AAEL018041
	AAEL008498	AAEL018117
	AAEL028070	AAEL018131
	AAEL020171	AAEL018137
	AAEL002092	AAEL018151
	AAEL022265	AAEL018186
	AAEL011774	AAEL018187
	AAEL002968	AAEL018200
	AAEL008325	AAEL018201
	AAEL015253	AAEL018228
	AAEL019612	AAEL018248
	AAEL012018	AAEL018251
	AAEL020545	AAEL018254
	AAEL013752	AAEL018255
	AAEL013721	AAEL018320
	AAEL001196	AAEL018324
	AAEL028862	AAEL018329
	AAEL024340	AAEL019439
	AAEL013812	AAEL019458
	AAEL011869	AAEL019479
	AAEL003284	AAEL019484
	AAEL023655	AAEL019486
	AAEL001340	AAEL019488
	AAEL012649	AAEL019500
	AAEL020885	AAEL019507
	AAEL005633	AAEL019512
	AAEL009745	AAEL019518
	AAEL024193	AAEL019532
	AAEL021162	AAEL019540
	AAEL004231	AAEL019543
	AAEL012717	AAEL019549
	AAEL019698	AAEL019550
	AAEL028740	AAEL019577
	AAEL019836	AAEL019586
	AAEL008511	AAEL019589
	AAEL002281	AAEL019592
	AAEL027522	AAEL019621
	AAEL005967	AAEL019631
	AAEL009018	AAEL019652
	AAEL019933	AAEL019654
	AAEL006884	AAEL019662
	AAEL024113	AAEL019666
	AAEL028162	AAEL019688
	AAEL023909	AAEL019703
	AAEL025252	AAEL019704
	AAEL027675	AAEL019737
	AAEL025975	AAEL019752
	AAEL003226	AAEL019756
	AAEL019893	AAEL019801
	CECE	AAEL019802
	AAEL024776	AAEL019812
	AAEL023251	AAEL019830
	AAEL011085	AAEL019859
	AAEL027632	AAEL019862
	AAEL025722	AAEL019877
	AAEL013366	AAEL019882
	AAEL002672	AAEL019907
	AAEL020940	AAEL019956
	AAEL024667	AAEL019986
	AAEL020660	AAEL019995
	AAEL014945	AAEL020017
	AAEL026650	AAEL020074
	AAEL011472	AAEL020230
	AAEL014246	AAEL020261
	AAEL023788	AAEL020299
	AAEL023260	AAEL020330
	AAEL005286	AAEL020371
	AAEL025140	AAEL020382
	AAEL026153	AAEL020472
	AAEL012639	AAEL020491
	AAEL023581	AAEL020530
	AAEL009019	AAEL020631
	AAEL010772	AAEL020650
	AAEL008843	AAEL020701
	AAEL002311	AAEL020840
	AAEL007684	AAEL020913
	AAEL007641	AAEL020941
	AAEL023288	AAEL021020
	AAEL023184	AAEL021126
	AAEL007711	AAEL021284
	AAEL019454	AAEL021333
	AAEL001895	AAEL021382
	AAEL010894	AAEL021520
	AAEL010353	AAEL021583
	AAEL020103	AAEL021618
	AAEL015201	AAEL021625
	AAEL012332	AAEL021746
	AAEL023919	AAEL021795
	AAEL004316	AAEL021799
	AAEL024421	AAEL021828
	AAEL027927	AAEL021853
	AAEL000881	AAEL021882
	AAEL007311	AAEL021931
	AAEL011029	AAEL022058
	AAEL006607	AAEL022059
	AAEL021948	AAEL022184
	AAEL026239	AAEL022190
	AAEL026999	AAEL022253
	AAEL013351	AAEL022263
	AAEL005624	AAEL022397
	AAEL015416	AAEL022435
	AAEL001801	AAEL022508
	AAEL027351	AAEL022573
	AAEL009384	AAEL022631
	AAEL004317	AAEL022803
	AAEL021693	AAEL022806
	AAEL018263	AAEL023030
	AAEL024238	AAEL023243
	AAEL000512	AAEL023294
	AAEL026016	AAEL023512
	AAEL004318	AAEL023627
	mael	AAEL023670
	CCEAE4C	AAEL023675
	AAEL024002	AAEL023676
	AAEL007598	AAEL023684
	AAEL024741	AAEL023712
	AAEL028245	AAEL023746
	AAEL006985	AAEL023759
	AAEL009229	AAEL023768
	AAEL005554	AAEL023781
	AAEL012526	AAEL023810
	AAEL003950	AAEL023839
	AAEL013900	AAEL023898
	AAEL013621	AAEL023944
	AAEL024236	AAEL024128
	AAEL014445	AAEL024411
	AAEL026343	AAEL024438
	AAEL012856	AAEL024451
	AAEL018052	AAEL024503
	AAEL022611	AAEL024534
	AAEL020068	AAEL024560
	AAEL010354	AAEL024594
	WDY	AAEL024736
	AAEL009654	AAEL024786
	AAEL014347	AAEL024792
	AAEL023900	AAEL024800
	AAEL020990	AAEL024913
	ppk201	AAEL024981
	AAEL000243	AAEL025037
	AAEL010413	AAEL025049
	AAEL026364	AAEL025224
	AAEL002003	AAEL025250
	AAEL013325	AAEL025404
	AAEL023302	AAEL025514
	AAEL006533	AAEL025569
	AAEL024387	AAEL025611
	AAEL021575	AAEL025647
	AAEL028187	AAEL025664
	AAEL012652	AAEL025684
	AAEL019614	AAEL025786
	AAEL011439	AAEL025818
	AAEL009149	AAEL026274
	AAEL007458	AAEL026276
	AAEL000609	AAEL026310
	AAEL020562	AAEL026406
	AAEL021597	AAEL026479
	CTLGA6	AAEL026545
	AAEL019527	AAEL026665
	AAEL022585	AAEL026714
	AAEL014334	AAEL026737
	AAEL015128	AAEL026766
	AAEL021060	AAEL026782
	AAEL024306	AAEL026825
	AAEL001694	AAEL026869
	AAEL022807	AAEL026911
	AAEL026655	AAEL027019
	AAEL012015	AAEL027078
	AAEL026407	AAEL027190
	AAEL003462	AAEL027204
	AAEL012664	AAEL027307
	AAEL020482	AAEL027322
	AAEL008327	AAEL027342
	AAEL007664	AAEL027346
	AAEL003257	AAEL027350
	AAEL004711	AAEL027399
	AAEL026800	AAEL027444
	AAEL015609	AAEL027520
	CYP325K3	AAEL027527
	AAEL011582	AAEL027562
	AAEL027162	AAEL027601
	AAEL026042	AAEL027610
	AAEL002627	AAEL027956
	AAEL021217	AAEL028013
	CTLMA12	AAEL029064
	AAEL009690	ALDH9029
	AAEL028002	APG18B
	AAEL014238	APG4A
	AAEL023417	APG7A
	AAEL017475	APG9
	AAEL001894	ARK
	AAEL011167	arm
	AAEL013894	betaCop
	AAEL000247	Cat
	AAEL002173	CCEAE1O
	LRIM12	CLIPB27
	AAEL019574	CYP12F7
	AAEL027117	CYP4G36
	AAEL011186	CYP4H29
	AAEL024480	CYP6Z8
	AAEL019591	dbo
	AAEL013758	E75
	AAEL007369	FAS2
	AAEL026233	for
	PIWI2	GNBPB1
	AAEL009787	GPRFSH
	AAEL011422	GPRHIS
	AAEL028124	GPRNNA21
	AAEL021262	GPROP8
	AAEL024662	GSTD4
	AAEL020131	IKK2
	AAEL020534	inx3
	AAEL022116	LRIM18
	AAEL012886	ORP1
	AAEL006383	ORP8
	AAEL012906	ppk322
	AAEL007500	SOCS
	AAEL024756	SPZ2
	AAEL025458	SPZ6
	AAEL001686	Sxl
	AAEL020464
	AAEL002017
	PIWI3
	CYP6N17
	AAEL023374
	AAEL024339
	AAEL001076
	CYP9AE1
	AAEL020958
	OBP48
	AAEL025136
	AAEL026110
	AAEL003954
	AAEL025983
	AAEL024104
	AAEL019951
	inx4
	AAEL000079
	AAEL008713
	AAEL024828
	AAEL024676
	AAEL002038
	AAEL009965
	AAEL003020
	AAEL013846
	AAEL004903
	AAEL010472
	AAEL022972
	AAEL025808
	AAEL010822
	GPRDOP4
	AAEL026306
	AAEL014824
	AAEL013194
	AAEL018241
	AAEL012926
	AAEL027751
	AAEL025610
	OBP51
	AAEL019505
	AAEL024512
	AAEL027846
	AAEL009881
	AAEL020456
	AAEL028212
	AAEL006376
	AAEL023350
	AAEL026513
	AAEL001517
	AAEL002472
	AAEL013360
	AAEL022476
	AAEL013296
	AAEL000530
	AAEL027106
	AAEL000166
	AAEL022126
	AAEL010694
	AAEL029051
	AAEL022079
	AAEL009442
	AAEL013277
	AAEL003891
	AAEL025864
	AAEL011836
	AAEL019520
	AAEL011428
	AAEL010907
	AAEL000878
	AAEL013352
	AAEL027890
	AAEL013197
	AAEL022413
	AAEL023164
	AAEL009296
	AAEL006909
	AAEL024562
	AAEL026679
	AAEL018048
	AAEL027183
	AAEL008293
	AAEL003589
	AAEL015140
	AAEL008916
	AAEL014825
	AAEL002696
	AAEL001073
	AAEL025650
	AAEL004630
	AAEL004766
	AAEL010041
	AAEL011173
	AAEL001009
	AAEL026903
	AAEL025947
	AAEL014180
	AAEL023905
	OBP11
	CYC
	AAEL019684
	AAEL009199
	AAEL024834
	AAEL002474
	AAEL000849
	AAEL019541
	AAEL002661
	ChAT
	AAEL028170
	AAEL019608
	AAEL026052
	AAEL019572
	AAEL001650
	AAEL023321
	AAEL003522
	SCRB3
	AAEL014773
	AAEL003485
	AAEL013436
	AAEL007278
	AAEL002673
	AAEL001118
	AAEL011519
	CLIPA3
	AAEL025729
	AAEL025150
	AAEL002036
	GPRGRK
	AAEL028061
	AAEL007276
	AAEL020676
	AAEL026761
	AAEL011292
	AAEL007806
	AAEL017053
	AAEL002213
	AAEL026764
	AAEL005349
	AAEL010963
	AAEL001423
	AAEL020028
	AAEL024089
	AAEL023206
	CYP4H30
	AAEL020883
	AAEL007483
	AAEL007128
	AAEL000285
	AAEL010219
	AAEL020984
	AAEL009111
	AAEL004707
	AAEL005606
	AAEL013111
	AAEL013303
	AAEL006035
	AAEL023824
	AAEL027279
	AAEL013648
	GPRGHP2
	AAEL009189
	AAEL004724
	AAEL013520
	AAEL010710
	AAEL012646
	AAEL022268
	AAEL011501
	AAEL013444
	AAEL027392
	AAEL005160
	AAEL001299
	AAEL022234
	AAEL003977
	AAEL013544
	AAEL025361
	InR
	AAEL024256
	AAEL026163
	AAEL005957
	AAEL014550
	AAEL021510
	AAEL007793
	AAEL001095
	AAEL024275
	AAEL014240
	AAEL010109
	GPRDOP5
	AAEL019483
	AAEL023721
	AAEL019531
	AAEL019710
	AAEL007680
	AAEL014522
	AAEL013852
	AAEL001392
	CYP12F6
	AAEL011032
	AAEL026873
	AAEL009045
	AAEL011483
	AAEL023652
	AAEL007171
	AAEL021240
	AAEL013737
	AAEL023995
	AAEL008206
	AAEL027689
	AAEL010266
	USP
	AAEL018317
	AAEL017402
	AAEL021166
	AAEL018298
	AAEL001695
	AAEL027228
	CCC2
	AAEL013683
	AAEL027395
	AAEL022402
	AAEL000921
	AAEL019551
	AAEL008722
	AAEL012978
	AAEL024883
	AAEL018340
	AAEL008715
	AAEL005590
	AAEL009112
	AAEL013774
	AAEL023651
	AAEL025248
	AAEL021729
	AAEL011486
	AAEL009813
	AAEL019701
	AAEL012563
	AAEL027229
	AAEL019768
	AAEL025024
	AAEL012242
	AAEL024394
	AAEL028247
	AAEL027615
	AAEL001491
	AAEL004562
	AAEL021135
	AAEL020221
	AAEL007998
	AAEL015668
	AAEL025092
	AAEL003002
	AAEL003676
	AAEL022731
	AAEL006536
	AAEL013487
	AAEL000360
	AAEL021227
	AAEL012823
	AAEL025560
	AAEL023596
	AAEL020253
	AAEL022332
	AAEL022087
	AAEL006830
	AAEL021480
[truncated: 78 more columns]
