# Supplementary material for: Efficient sex separation by exploiting differential alternative splicing of a dominant marker in Aedes aegypti
Source: PLoS Genet. 2023 Nov 27;19(11):e1011065. doi: 10.1371/journal.pgen.1011065 (PMC10703412; doi:10.1371/journal.pgen.1011065)
Supplement: S10 Table — (XLSX) [file pgen.1011065.s021.xlsx]

## Sheet: Upset Result-Female enriched
	table S10. Upset Result-Female enriched
	Adult	L1	LP	EP	L3	L1|Adult	MP	LP|Adult	L1|MP	L1|LP	EP|Adult	L4	L1|MP|Adult	L1|L3	MP|Adult	L1|LP|Adult	L1|EP	L3|MP	EP|LP	EP|LP|Adult	L1|EP|MP|LP|Adult	L4|EP	L4|Adult	EP|MP	L1|EP|MP	L1|EP|Adult	L3|EP	L3|Adult	L4|LP	MP|LP	L1|L3|Adult	L1|MP|LP	EP|MP|LP	EP|MP|Adult	L1|EP|MP|Adult	L1|L4	L3|L4	L3|LP	L4|MP	L1|L3|L4	L1|L3|EP	L1|L3|MP	L1|L3|LP	L1|L4|EP	L1|L4|MP	L1|L4|LP	L1|L4|Adult	L1|EP|LP	L3|L4|EP
	AAEL000046	AAEL000036	AAEL005221	AAEL019493	AAEL019460	AAEL000127	AAEL008250	AAEL005032	AAEL000647	AAEL000029	AAEL012361	AAEL020035	AAEL001656	AAEL019439	AAEL009861	AAEL000786	AAEL009783	AAEL002245	AAEL024003	SRPN23	AAEL005656	AAEL020456	AAEL026796	AAEL011811	AAEL003674	AAEL013712	AAEL021904	AAEL012858	AAEL002661	AAEL001475	AAEL010884	AAEL012940	AAEL005000	AAEL014734	AAEL026955
	AAEL000050	AAEL000111	AAEL003791	AAEL019492	AAEL017012	AAEL000316	AAEL009629	AAEL012545	AAEL001683	AAEL000940	AAEL004509	AAEL024630	AAEL005270	AAEL020127	AAEL017133	AAEL004788	AAEL011922	AAEL026288	AAEL005029	AAEL001900	AAEL013263	AAEL009001	AAEL002566	AAEL017186	AAEL010789	LRIM8
	AAEL000076	AAEL000308	AAEL009810	AAEL006439	AAEL008058	AAEL000733	AAEL001096	AAEL021825	AAEL003597	AAEL001822	AAEL007792	AAEL013449	AAEL020986	AAEL020371	AAEL012245	AAEL010338	AAEL014804	AAEL021931	AAEL021375	AAEL018707	Act-4
	AAEL000138	AAEL000354	AAEL001352	AAEL013305	AAEL005712	AAEL001833	AAEL017029	AAEL011754	AAEL003936	AAEL001949	AAEL002040	AAEL000809	AAEL029061	OBP35	AAEL006390	GSTD11
	AAEL000173	AAEL000440	AAEL019845	AAEL006139	AAEL019704	AAEL001837	AAEL021847	AAEL022486	AAEL004665	AAEL002246	Osi19	AAEL003100	AAEL029071
	AAEL000178	AAEL000519	AAEL022991	AAEL015247	AAEL019841	AAEL001863	AAEL011444	AAEL011790	AAEL006703	AAEL003345	AAEL005330
	AAEL000179	AAEL000558	AAEL011751	AAEL000585	AAEL001294	AAEL003066	AAEL014835	AAEL012427	AAEL008746	AAEL010435	AAEL004770
	AAEL000182	AAEL000636	AAEL009309	AAEL004205	AAEL019674	AAEL003255	AAEL003424	AAEL010993	AAEL009807	AAEL022151
	AAEL000186	AAEL000642	AAEL000101	AAEL000904	AAEL019466	AAEL003298	AAEL026172	AAEL002910	AAEL011458	AAEL024934
	AAEL000199	AAEL000797	AAEL003654	AAEL021555	AAEL026093	AAEL003483	AAEL008285	AAEL009476	AAEL012902	AAEL026896
	AAEL000200	AAEL000859	AAEL003905	AAEL011550	AAEL003231	AAEL003842	AAEL000896	AAEL027674	AAEL013031	AAEL029107
	AAEL000206	AAEL000871	Med16	AAEL019920	AAEL025995	AAEL003886	AAEL012225	AAEL003514	AAEL015363
	AAEL000208	AAEL000882	AAEL013639	AAEL001902	AAEL005202	AAEL003899	AAEL014978	AAEL003202	AAEL023854
	AAEL000213	AAEL000905	AAEL024681	AAEL010109	AAEL010659	AAEL003970	AAEL004646	AAEL010782	LRIM25
	AAEL000219	AAEL000912	AAEL024601	AAEL012162	AAEL013613	AAEL004249	AAEL007194	AAEL012418
	AAEL000221	AAEL000948	AAEL009356	cry2	AAEL021166	AAEL004275	AAEL022743	AAEL004990
	AAEL000252	AAEL000967	AAEL019754	AAEL002019	AAEL010738	AAEL004335	AAEL011169	AAEL012546
	AAEL000265	AAEL001015	AAEL023365	AAEL007982	AAEL001390	AAEL004728	AAEL019429	AAEL026799
	AAEL000269	AAEL001020	AAEL004579	AAEL013552	AAEL004987	AAEL004947	AAEL015432	AAEL008324
	AAEL000279	AAEL001195	AAEL002590	AAEL006383	AAEL010186	AAEL005618	AAEL014241	AAEL002696
	AAEL000284	AAEL001232	AAEL029033	AAEL010086	AAEL004382	AAEL006011	AAEL018709	AAEL014287
	AAEL000294	AAEL001278	AAEL013818	AAEL006027	GPROP2	AAEL006154	AAEL026726	AAEL000224
	AAEL000324	AAEL001286	AAEL020709	AAEL009244	AAEL019680	AAEL006334	AAEL012981	AAEL000900
	AAEL000330	AAEL001295	AAEL011827	AAEL020756	GPROP1	AAEL006936	AAEL017570	AAEL019817
	AAEL000334	AAEL001305	AAEL021031	AAEL012489	AAEL023932	AAEL007604	AAEL025024	AAEL003756
	AAEL000388	AAEL001306	Cdk8	AAEL013267	AAEL023127	AAEL008428	AAEL003093	AAEL014900
	AAEL000403	AAEL001318	AAEL009924	AAEL022794	AAEL027394	AAEL008609	AAEL013140	SAAG-4
	AAEL000407	AAEL001319	AAEL026104	CYP315A1	AAEL014231	AAEL008844	AAEL020690	AAEL007138
	AAEL000408	AAEL001323	AAEL010248	AAEL010477	AAEL019870	AAEL009050	AAEL027754	LRIM9
	AAEL000419	AAEL001330	AAEL025229	AAEL023478	AAEL003934	AAEL009477	AAEL000801	LRIM10A
	AAEL000425	AAEL001449	AAEL003517	SRPN21	AAEL018154	AAEL010196	AAEL004244	AAEL008305
	AAEL000434	AAEL001485	AAEL005041	AAEL024317	AAEL006201	AAEL011898	CTLMA10	AAEL004899
	AAEL000436	AAEL001532	AAEL006277	AAEL015124	AAEL006753	AAEL012852	AAEL025532	SRPN26
	AAEL000458	AAEL001548	AAEL018150	AAEL001139	AAEL007794	AAEL013760	AAEL010416	AAEL003600
	AAEL000500	AAEL001564	AAEL004163	AAEL003983	AAEL026575	AAEL013885	AAEL026532	AAEL000749
	AAEL000562	AAEL001566	AAEL006605	AAEL025731	AAEL008944	AAEL014248	AAEL021510	AAEL006417
	AAEL000626	AAEL001577	AAEL026137	AAEL005821	AAEL009904	AAEL019438	AAEL027416	AAEL002656
	AAEL000650	AAEL001627	AAEL007220	AAEL015573	AAEL022370	AAEL019874	AAEL004919	AAEL000726
	AAEL000668	AAEL001632	AAEL018112	AAEL003648	AAEL020512	AAEL021857	AAEL023083	AAEL010235
	AAEL000677	AAEL001672	AAEL007602	GSTD6	AAEL006004	AAEL023480	AAEL027491	AAEL009852
	AAEL000679	AAEL001677	AAEL013323	AAEL005392	GNBPB6	AAEL024114	AAEL029015	AAEL000229
	AAEL000722	AAEL001796	AAEL019629	AAEL010472	AAEL007564	AAEL025631	AAEL017366	SRPN25
	AAEL000753	AAEL001836	AAEL023076	AAEL005047	AAEL006825	AAEL025888	AAEL013603	AAEL013606
	AAEL000757	AAEL001851	AAEL010847	AAEL021084	AAEL004576	AAEL026089	AAEL002880
	AAEL000791	AAEL001857	AAEL000033	AAEL013962	AAEL007780	AAEL026415	AAEL008350
	AAEL000793	AAEL001887	AAEL010577	AAEL024669	AAEL028234	AAEL026708	AAEL014239
	AAEL000844	AAEL001897	AAEL020729	AAEL000261	AAEL025390	AAEL027700	AAEL011633
	AAEL000847	AAEL001918	AAEL023151	AAEL020827	AAEL007102	AAEL028153	AAEL014240
	AAEL000851	AAEL001959	AAEL027145	AAEL005061	AAEL024112	AAEL029020	AAEL005729
	AAEL000852	AAEL001963	AAEL000923	AAEL007806	AAEL002189	AAEL029025	AAEL009871
	AAEL000854	AAEL002138	AAEL019598	AAEL024365	AAEL003115	AAEL029027	AAEL002228
	AAEL000922	AAEL002187	AAEL021548	AAEL012073	GPROP9	AAEL029070	AAEL000781
	AAEL000932	AAEL002191	AAEL019707	AAEL012687	AAEL008860	CASPS21
	AAEL000941	AAEL002199	AAEL017061	AAEL014099	AAEL001086	CTL18
	AAEL000942	AAEL002208	Aats-ala-m	AAEL008960	AAEL002088	CYP304B2
	AAEL000951	AAEL002211	AAEL002432	AAEL017380	AAEL003982	CYP4C51
	AAEL000952	AAEL002212	AAEL000845	AAEL019794	AAEL009081	GPRNPR4
	AAEL000958	AAEL002223	AAEL000683	AAEL015019	AAEL013562	HR4
	AAEL000963	AAEL002229	AAEL010855	AAEL010076	AAEL002394	mALP
	AAEL000986	AAEL002231	AAEL027688	AAEL008346	AAEL006797	PGRPS1
	AAEL001009	AAEL002233	AAEL010377	AAEL001457	AAEL021879
	AAEL001029	AAEL002241	AAEL019522	CYP9J17	MAL1
	AAEL001030	AAEL002261	AAEL027881	AAEL008359	AAEL002153
	AAEL001047	AAEL002267	AAEL022228	AAEL011727	AAEL001373
	AAEL001052	AAEL002292	AAEL004698	AAEL027179	AAEL017095
	AAEL001073	AAEL002313	AAEL022779	AAEL010162	AAEL024145
	AAEL001085	AAEL002353	AAEL020012	AAEL022746	CYP325Q2
	AAEL001089	AAEL002378	AAEL006227	AAEL022799
	AAEL001092	AAEL002440	AAEL023795	AAEL019655
	AAEL001101	AAEL002550	AAEL001781	AAEL013792
	AAEL001102	AAEL002592	AAEL014567	AAEL001652
	AAEL001103	AAEL002607	AAEL003692	GPRFSH
	AAEL001109	AAEL002629	CASPS17	AAEL013348
	AAEL001154	AAEL002716	AAEL007692
	AAEL001155	AAEL002718	Gr77
	AAEL001164	AAEL002816	AAEL006121
	AAEL001202	AAEL003041	AAEL019591
	AAEL001210	AAEL003049	AAEL023929
	AAEL001216	AAEL003067	AAEL027376
	AAEL001252	AAEL003123	AAEL013209
	AAEL001261	AAEL003195	AAEL010010
	AAEL001271	AAEL003242	AAEL019478
	AAEL001314	AAEL003289	AAEL000915
	AAEL001316	AAEL003318	AAEL004817
	AAEL001328	AAEL003347	AAEL006151
	AAEL001331	AAEL003434	AAEL005242
	AAEL001341	AAEL003611	AAEL020287
	AAEL001354	AAEL003616	AAEL015018
	AAEL001363	AAEL003624	AAEL005922
	AAEL001411	AAEL003728	AAEL021244
	AAEL001497	AAEL003740	AAEL029062
	AAEL001501	AAEL003965	AAEL003897
	AAEL001519	AAEL004043	AAEL001137
	AAEL001544	AAEL004124	AAEL020840
	AAEL001561	AAEL004292
	AAEL001573	AAEL004298
	AAEL001596	AAEL004326
	AAEL001642	AAEL004367
	AAEL001682	AAEL004369
	AAEL001690	AAEL004513
	AAEL001706	AAEL004543
	AAEL001708	AAEL004580
	AAEL001767	AAEL004590
	AAEL001795	AAEL004661
	AAEL001831	AAEL004676
	AAEL001838	AAEL004690
	AAEL001852	AAEL004805
	AAEL001865	AAEL004833
	AAEL001917	AAEL004847
	AAEL001972	AAEL004921
	AAEL001974	AAEL004931
	AAEL001997	AAEL004933
	AAEL001998	AAEL004972
	AAEL002006	AAEL005024
	AAEL002050	AAEL005045
	AAEL002065	AAEL005134
	AAEL002069	AAEL005177
	AAEL002108	AAEL005336
	AAEL002109	AAEL005428
	AAEL002135	AAEL005615
	AAEL002160	AAEL005645
	AAEL002161	AAEL005666
	AAEL002179	AAEL005793
	AAEL002183	AAEL005854
	AAEL002194	AAEL005903
	AAEL002198	AAEL005964
	AAEL002225	AAEL005992
	AAEL002257	AAEL006323
	AAEL002276	AAEL006328
	AAEL002293	AAEL006348
	AAEL002301	AAEL006353
	AAEL002337	AAEL006425
	AAEL002360	AAEL006479
	AAEL002366	AAEL006548
	AAEL002371	AAEL006575
	AAEL002375	AAEL006606
	AAEL002377	AAEL006617
	AAEL002401	AAEL006699
	AAEL002404	AAEL006704
	AAEL002442	AAEL006752
	AAEL002449	AAEL006826
	AAEL002454	AAEL006902
	AAEL002464	AAEL006903
	AAEL002490	AAEL007030
	AAEL002503	AAEL007063
	AAEL002504	AAEL007097
	AAEL002523	AAEL007109
	AAEL002526	AAEL007206
	AAEL002578	AAEL007218
	AAEL002612	AAEL007250
	AAEL002632	AAEL007382
	AAEL002675	AAEL007403
	AAEL002683	AAEL007456
	AAEL002703	AAEL007542
	AAEL002719	AAEL007562
	AAEL002722	AAEL007703
	AAEL002728	AAEL007789
	AAEL002737	AAEL008045
	AAEL002758	AAEL008048
	AAEL002782	AAEL008066
	AAEL002784	AAEL008079
	AAEL002797	AAEL008097
	AAEL002808	AAEL008102
	AAEL002813	AAEL008162
	AAEL002825	AAEL008221
	AAEL002827	AAEL008232
	AAEL002831	AAEL008274
	AAEL002867	AAEL008281
	AAEL002874	AAEL008451
	AAEL002878	AAEL008452
	AAEL002881	AAEL008456
	AAEL002895	AAEL008464
	AAEL002898	AAEL008496
	AAEL002933	AAEL008514
	AAEL002959	AAEL008528
	AAEL003011	AAEL008560
	AAEL003039	AAEL008598
	AAEL003060	AAEL008620
	AAEL003107	AAEL008635
	AAEL003125	AAEL008672
	AAEL003127	AAEL008684
	AAEL003136	AAEL008764
	AAEL003142	AAEL008815
	AAEL003160	AAEL008817
	AAEL003206	AAEL008876
	AAEL003210	AAEL008957
	AAEL003234	AAEL009032
	AAEL003262	AAEL009114
	AAEL003279	AAEL009193
	AAEL003302	AAEL009194
	AAEL003310	AAEL009195
	AAEL003317	AAEL009311
	AAEL003331	AAEL009323
	AAEL003344	AAEL009479
	AAEL003365	AAEL009481
	AAEL003384	AAEL009679
	AAEL003401	AAEL009683
	AAEL003405	AAEL009685
	AAEL003413	AAEL009784
	AAEL003417	AAEL009788
	AAEL003418	AAEL009790
	AAEL003423	AAEL009791
	AAEL003435	AAEL009793
	AAEL003452	AAEL009802
	AAEL003467	AAEL009803
	AAEL003469	AAEL010050
	AAEL003477	AAEL010062
	AAEL003481	AAEL010075
	AAEL003491	AAEL010164
	AAEL003492	AAEL010180
	AAEL003550	AAEL010265
	AAEL003552	AAEL010337
	AAEL003599	AAEL010369
	AAEL003601	AAEL010375
	AAEL003635	AAEL010488
	AAEL003658	AAEL010653
	AAEL003661	AAEL010671
	AAEL003676	AAEL010677
	AAEL003695	AAEL010785
	AAEL003722	AAEL010802
	AAEL003749	AAEL010932
	AAEL003750	AAEL010938
	AAEL003752	AAEL011160
	AAEL003755	AAEL011319
	AAEL003764	AAEL011324
	AAEL003774	AAEL011338
	AAEL003781	AAEL011343
	AAEL003813	AAEL011412
	AAEL003835	AAEL011423
	AAEL003847	AAEL011460
	AAEL003869	AAEL011470
	AAEL003879	AAEL011551
	AAEL003912	AAEL011639
	AAEL003917	AAEL011642
	AAEL003921	AAEL011662
	AAEL003927	AAEL011778
	AAEL003944	AAEL011854
	AAEL003961	AAEL011890
	AAEL003963	AAEL011901
	AAEL003976	AAEL011916
	AAEL003986	AAEL011929
	AAEL004016	AAEL012037
	AAEL004017	AAEL012041
	AAEL004031	AAEL012064
	AAEL004042	AAEL012131
	AAEL004050	AAEL012337
	AAEL004057	AAEL012340
	AAEL004059	AAEL012343
	AAEL004060	AAEL012497
	AAEL004065	AAEL012635
	AAEL004067	AAEL012679
	AAEL004081	AAEL012693
	AAEL004107	AAEL012694
	AAEL004113	AAEL012700
	AAEL004120	AAEL012702
	AAEL004126	AAEL012825
	AAEL004151	AAEL012860
	AAEL004161	AAEL013026
	AAEL004191	AAEL013170
	AAEL004213	AAEL013184
	AAEL004234	AAEL013222
	AAEL004247	AAEL013287
	AAEL004280	AAEL013327
	AAEL004284	AAEL013789
	AAEL004291	AAEL013802
	AAEL004308	AAEL013851
	AAEL004313	AAEL014069
	AAEL004327	AAEL014092
	AAEL004347	AAEL014335
	AAEL004350	AAEL014344
	AAEL004364	AAEL014361
	AAEL004384	AAEL014366
	AAEL004404	AAEL014515
	AAEL004407	AAEL014541
	AAEL004425	AAEL014561
	AAEL004427	AAEL014662
	AAEL004438	AAEL014840
	AAEL004439	AAEL014873
	AAEL004445	AAEL015022
	AAEL004450	AAEL015051
	AAEL004455	AAEL015092
	AAEL004457	AAEL015136
	AAEL004460	AAEL015156
	AAEL004482	AAEL015603
	AAEL004493	AAEL017098
	AAEL004547	AAEL017139
	AAEL004603	AAEL017209
	AAEL004607	AAEL017226
	AAEL004613	AAEL017367
	AAEL004616	AAEL017455
	AAEL004672	AAEL017460
	AAEL004691	AAEL017512
	AAEL004692	AAEL018011
	AAEL004700	AAEL018102
	AAEL004711	AAEL018114
	AAEL004726	AAEL018135
	AAEL004798	AAEL018137
	AAEL004809	AAEL018351
	AAEL004829	AAEL019427
	AAEL004855	AAEL019463
	AAEL004860	AAEL019550
	AAEL004884	AAEL019554
	AAEL004914	AAEL019581
	AAEL004928	AAEL019610
	AAEL004952	AAEL019708
	AAEL004997	AAEL019834
	AAEL005008	AAEL019842
	AAEL005035	AAEL019869
	AAEL005049	AAEL019902
	AAEL005054	AAEL019919
	AAEL005097	AAEL020010
	AAEL005127	AAEL020011
	AAEL005141	AAEL020117
	AAEL005143	AAEL020236
	AAEL005146	AAEL020279
	AAEL005163	AAEL020340
	AAEL005165	AAEL020347
	AAEL005170	AAEL020353
	AAEL005179	AAEL020357
	AAEL005180	AAEL020472
	AAEL005208	AAEL020502
	AAEL005234	AAEL020585
	AAEL005254	AAEL020684
	AAEL005259	AAEL020688
	AAEL005263	AAEL020799
	AAEL005287	AAEL020818
	AAEL005312	AAEL020833
	AAEL005354	AAEL020852
	AAEL005401	AAEL020928
	AAEL005414	AAEL020961
	AAEL005415	AAEL020978
	AAEL005471	AAEL020989
	AAEL005474	AAEL021102
	AAEL005496	AAEL021174
	AAEL005524	AAEL021313
	AAEL005536	AAEL021351
	AAEL005567	AAEL021440
	AAEL005579	AAEL021528
	AAEL005588	AAEL021566
	AAEL005598	AAEL021670
	AAEL005610	AAEL021706
	AAEL005633	AAEL021735
	AAEL005638	AAEL021746
	AAEL005694	AAEL021813
	AAEL005744	AAEL021817
	AAEL005748	AAEL021870
	AAEL005796	AAEL021925
	AAEL005819	AAEL021959
	AAEL005822	AAEL022009
	AAEL005868	AAEL022139
	AAEL005884	AAEL022154
	AAEL005890	AAEL022247
	AAEL005897	AAEL022256
	AAEL005900	AAEL022306
	AAEL005908	AAEL022309
	AAEL005914	AAEL022336
	AAEL005921	AAEL022374
	AAEL005928	AAEL022419
	AAEL005929	AAEL022576
	AAEL005946	AAEL022623
	AAEL005951	AAEL022632
	AAEL005959	AAEL022641
	AAEL005968	AAEL022651
	AAEL006053	AAEL022665
	AAEL006065	AAEL022704
	AAEL006066	AAEL022720
	AAEL006115	AAEL022775
	AAEL006124	AAEL022849
	AAEL006129	AAEL022892
	AAEL006175	AAEL022930
	AAEL006234	AAEL023005
	AAEL006235	AAEL023050
	AAEL006238	AAEL023089
	AAEL006239	AAEL023098
	AAEL006241	AAEL023335
	AAEL006251	AAEL023336
	AAEL006282	AAEL023346
	AAEL006310	AAEL023443
	AAEL006313	AAEL023460
	AAEL006342	AAEL023492
	AAEL006376	AAEL023510
	AAEL006382	AAEL023521
	AAEL006406	AAEL023525
	AAEL006414	AAEL023553
	AAEL006423	AAEL023597
	AAEL006429	AAEL023640
	AAEL006483	AAEL023653
	AAEL006485	AAEL023703
	AAEL006496	AAEL023715
	AAEL006501	AAEL023768
	AAEL006502	AAEL023922
	AAEL006509	AAEL023939
	AAEL006511	AAEL023976
	AAEL006518	AAEL024012
	AAEL006521	AAEL024147
	AAEL006534	AAEL024176
	AAEL006538	AAEL024216
	AAEL006557	AAEL024267
	AAEL006560	AAEL024288
	AAEL006566	AAEL024416
	AAEL006577	AAEL024467
	AAEL006625	AAEL024472
	AAEL006649	AAEL024493
	AAEL006660	AAEL024525
	AAEL006668	AAEL024603
	AAEL006688	AAEL024611
	AAEL006697	AAEL024686
	AAEL006727	AAEL024688
	AAEL006799	AAEL024790
	AAEL006800	AAEL024914
	AAEL006808	AAEL024939
	AAEL006819	AAEL024981
	AAEL006829	AAEL025080
	AAEL006836	AAEL025114
	AAEL006839	AAEL025149
	AAEL006887	AAEL025175
	AAEL006890	AAEL025303
	AAEL006908	AAEL025318
	AAEL006909	AAEL025433
	AAEL006919	AAEL025678
	AAEL006955	AAEL025700
	AAEL006983	AAEL025705
	AAEL007001	AAEL025730
	AAEL007011	AAEL025871
	AAEL007033	AAEL025990
	AAEL007049	AAEL026029
	AAEL007054	AAEL026057
	AAEL007084	AAEL026083
	AAEL007125	AAEL026112
	AAEL007135	AAEL026174
	AAEL007158	AAEL026231
	AAEL007185	AAEL026353
	AAEL007203	AAEL026386
	AAEL007261	AAEL026388
	AAEL007289	AAEL026435
	AAEL007299	AAEL026597
	AAEL007309	AAEL026598
	AAEL007312	AAEL026681
	AAEL007316	AAEL026689
	AAEL007342	AAEL026711
	AAEL007349	AAEL026742
	AAEL007351	AAEL026744
	AAEL007354	AAEL026837
	AAEL007366	AAEL026859
	AAEL007370	AAEL026877
	AAEL007371	AAEL026887
	AAEL007392	AAEL026915
	AAEL007394	AAEL026932
	AAEL007414	AAEL026972
	AAEL007423	AAEL027016
	AAEL007431	AAEL027019
	AAEL007441	AAEL027068
	AAEL007453	AAEL027091
	AAEL007462	AAEL027311
	AAEL007494	AAEL027367
	AAEL007508	AAEL027468
	AAEL007532	AAEL027488
	AAEL007549	AAEL027536
	AAEL007556	AAEL027549
	AAEL007565	AAEL027575
	AAEL007566	AAEL027593
	AAEL007576	AAEL027622
	AAEL007647	AAEL027654
	AAEL007650	AAEL027686
	AAEL007655	AAEL027829
	AAEL007679	AAEL027912
	AAEL007680	AAEL028081
	AAEL007705	AAEL028097
	AAEL007750	AAEL028145
	AAEL007752	AAEL028204
	AAEL007760	AAEL028229
	AAEL007770	AAEL028635
	AAEL007773	AAEL028724
	AAEL007777	AAEL029039
	AAEL007801	AAEL029056
	AAEL007818	AAEL029063
	AAEL007821	AAEL029069
	AAEL007839	AAEL029075
	AAEL007849	AAEL029085
	AAEL007868	AAEL029090
	AAEL007872	AAEL029094
	AAEL007881	AAEL029102
	AAEL007885	AAEL029103
	AAEL007893	AAEL029104
	AAEL007900	AAEL029105
	AAEL007926	AAEL029106
	AAEL007959	AAEL029110
	AAEL007992	CCEJHE2O
	AAEL008002	CECD
	AAEL008039	CLIPA16
	AAEL008044	CLIPB22
	AAEL008064	CLIPB28
	AAEL008072	CTL8
	AAEL008084	CTLGA1
	AAEL008094	CUSOD2
	AAEL008128	CYP325N2
	AAEL008154	CYP4C50
	AAEL008163	CYP6AG7
	AAEL008174	CYP6CC1
	AAEL008184	E75
	AAEL008195	GAM1
	AAEL008220	GNBPB4
	AAEL008228	GPRDIH1
	AAEL008248	GSTD3
	AAEL008249	GSTD4
	AAEL008253	GSTX1
	AAEL008255	OBP63
	AAEL008269	OBP8
	AAEL008271	ppk318
	AAEL008316	SCRB6
	AAEL008330	SPZ1C
	AAEL008341	SPZ2
	AAEL008342	SPZ3A
	AAEL008363	SPZ5
	AAEL008366	SRPN14
	AAEL008367	Vcp
	AAEL008369	white
	AAEL008374
	AAEL008392
	AAEL008394
	AAEL008425
	AAEL008454
	AAEL008469
	AAEL008486
	AAEL008490
	AAEL008492
	AAEL008493
	AAEL008500
	AAEL008517
	AAEL008553
	AAEL008605
	AAEL008619
	AAEL008623
	AAEL008662
	AAEL008692
	AAEL008693
	AAEL008697
	AAEL008706
	AAEL008719
	AAEL008736
	AAEL008765
	AAEL008769
	AAEL008773
	AAEL008784
	AAEL008785
	AAEL008794
	AAEL008801
	AAEL008822
	AAEL008828
	AAEL008831
	AAEL008848
	AAEL008857
	AAEL008863
	AAEL008871
	AAEL008886
	AAEL008887
	AAEL008906
	AAEL008982
	AAEL009044
	AAEL009066
	AAEL009078
	AAEL009080
	AAEL009086
	AAEL009108
	AAEL009109
	AAEL009160
	AAEL009186
	AAEL009199
	AAEL009201
	AAEL009202
	AAEL009205
	AAEL009225
	AAEL009250
	AAEL009257
	AAEL009273
	AAEL009287
	AAEL009313
	AAEL009330
	AAEL009345
	AAEL009351
	AAEL009406
	AAEL009467
	AAEL009483
	AAEL009569
	AAEL009579
	AAEL009590
	AAEL009601
	AAEL009603
	AAEL009625
	AAEL009630
	AAEL009631
	AAEL009646
	AAEL009647
	AAEL009650
	AAEL009657
	AAEL009667
	AAEL009703
	AAEL009722
	AAEL009742
	AAEL009753
	AAEL009765
	AAEL009772
	AAEL009778
	AAEL009779
	AAEL009808
	AAEL009843
	AAEL009859
	AAEL009899
	AAEL009914
	AAEL009944
	AAEL009964
	AAEL010003
	AAEL010008
	AAEL010032
	AAEL010071
	AAEL010085
	AAEL010090
	AAEL010159
	AAEL010190
	AAEL010224
	AAEL010227
	AAEL010230
	AAEL010242
	AAEL010249
	AAEL010254
	AAEL010263
	AAEL010276
	AAEL010315
	AAEL010317
	AAEL010359
	AAEL010370
	AAEL010398
	AAEL010423
	AAEL010456
	AAEL010464
	AAEL010468
	AAEL010514
	AAEL010572
	AAEL010592
	AAEL010611
	AAEL010624
	AAEL010634
	AAEL010642
	AAEL010673
	AAEL010694
	AAEL010716
	AAEL010754
	AAEL010776
	AAEL010777
	AAEL010778
	AAEL010794
	AAEL010799
	AAEL010801
	AAEL010805
	AAEL010810
	AAEL010819
	AAEL010823
	AAEL010840
	AAEL010949
	AAEL010954
	AAEL010974
	AAEL010977
	AAEL011048
	AAEL011050
	AAEL011055
	AAEL011087
	AAEL011090
	AAEL011099
	AAEL011130
	AAEL011156
	AAEL011157
	AAEL011163
	AAEL011180
	AAEL011200
	AAEL011201
	AAEL011233
	AAEL011255
	AAEL011264
	AAEL011274
	AAEL011288
	AAEL011353
	AAEL011357
	AAEL011397
	AAEL011433
	AAEL011463
	AAEL011465
	AAEL011466
	AAEL011468
	AAEL011496
	AAEL011500
	AAEL011506
	AAEL011519
	AAEL011557
	AAEL011584
	AAEL011588
	AAEL011622
	AAEL011626
	AAEL011627
	AAEL011696
	AAEL011697
	AAEL011710
	AAEL011711
	AAEL011718
	AAEL011738
	AAEL011756
	AAEL011758
	AAEL011832
	AAEL011848
	AAEL011865
	AAEL011871
	AAEL011887
	AAEL011905
	AAEL011937
	AAEL011968
	AAEL011974
	AAEL011980
	AAEL011985
	AAEL011988
	AAEL011992
	AAEL012000
	AAEL012010
	AAEL012039
	AAEL012051
	AAEL012066
	AAEL012074
	AAEL012078
	AAEL012093
	AAEL012100
	AAEL012119
	AAEL012138
	AAEL012148
	AAEL012195
	AAEL012207
	AAEL012218
	AAEL012220
	AAEL012227
	AAEL012233
	AAEL012235
	AAEL012238
	AAEL012317
	AAEL012327
	AAEL012359
	AAEL012370
	AAEL012383
	AAEL012393
	AAEL012502
	AAEL012507
	AAEL012511
	AAEL012528
	AAEL012536
	AAEL012578
	AAEL012624
	AAEL012636
	AAEL012715
	AAEL012724
	AAEL012740
	AAEL012746
	AAEL012782
	AAEL012793
	AAEL012819
	AAEL012820
	AAEL012855
	AAEL012864
	AAEL012866
	AAEL012932
	AAEL012974
	AAEL012993
	AAEL013005
	AAEL013006
	AAEL013045
	AAEL013054
	AAEL013061
	AAEL013072
	AAEL013075
	AAEL013121
	AAEL013151
	AAEL013176
	AAEL013191
	AAEL013262
	AAEL013276
	AAEL013279
	AAEL013283
	AAEL013286
	AAEL013320
	AAEL013359
	AAEL013369
	AAEL013410
	AAEL013425
	AAEL013472
	AAEL013489
	AAEL013494
	AAEL013513
	AAEL013515
	AAEL013517
	AAEL013518
	AAEL013533
	AAEL013536
	AAEL013565
	AAEL013580
	AAEL013623
	AAEL013675
	AAEL013679
	AAEL013689
	AAEL013691
	AAEL013700
	AAEL013703
	AAEL013715
	AAEL013744
	AAEL013782
	AAEL013793
	AAEL013844
	AAEL013876
	AAEL013890
	AAEL013898
	AAEL013950
	AAEL013952
	AAEL013960
	AAEL013980
	AAEL013989
	AAEL013992
	AAEL013998
	AAEL014014
	AAEL014024
	AAEL014039
	AAEL014044
	AAEL014058
	AAEL014064
	AAEL014198
	AAEL014271
	AAEL014272
	AAEL014275
	AAEL014339
	AAEL014379
	AAEL014426
	AAEL014433
	AAEL014440
	AAEL014484
	AAEL014489
	AAEL014505
	AAEL014516
	AAEL014526
	AAEL014546
	AAEL014555
	AAEL014556
	AAEL014625
	AAEL014630
	AAEL014657
	AAEL014700
	AAEL014713
	AAEL014715
	AAEL014754
	AAEL014760
	AAEL014797
	AAEL014820
	AAEL014831
	AAEL014842
	AAEL014883
	AAEL014889
	AAEL014896
	AAEL014899
	AAEL014908
	AAEL014909
	AAEL014932
	AAEL014943
	AAEL014944
	AAEL015062
	AAEL015064
	AAEL015110
	AAEL015201
	AAEL015236
	AAEL015238
	AAEL015450
	AAEL015493
	AAEL015533
	AAEL015557
	AAEL015571
	AAEL015575
	AAEL015598
	AAEL015644
	AAEL015653
	AAEL017022
	AAEL017023
	AAEL017025
	AAEL017038
	AAEL017042
	AAEL017054
	AAEL017071
	AAEL017075
	AAEL017081
	AAEL017096
	AAEL017113
	AAEL017161
	AAEL017188
	AAEL017198
	AAEL017290
	AAEL017317
	AAEL017419
	AAEL017421
	AAEL017516
	AAEL017538
	AAEL017560
	AAEL017566
	AAEL017994
	AAEL018110
	AAEL018118
	AAEL018139
	AAEL018152
	AAEL018178
	AAEL018219
	AAEL018241
	AAEL018249
	AAEL018257
	AAEL018341
	AAEL019334
	AAEL019446
	AAEL019468
	AAEL019530
	AAEL019536
	AAEL019537
	AAEL019561
	AAEL019642
	AAEL019643
	AAEL019649
	AAEL019669
	AAEL019717
	AAEL019718
	AAEL019719
	AAEL019722
	AAEL019753
	AAEL019789
	AAEL019822
	AAEL019823
	AAEL019840
	AAEL019871
	AAEL019881
	AAEL019884
	AAEL019908
	AAEL019916
	AAEL019926
	AAEL019937
	AAEL019954
	AAEL019973
	AAEL019998
	AAEL020003
	AAEL020007
	AAEL020104
	AAEL020116
	AAEL020176
	AAEL020178
	AAEL020205
	AAEL020229
	AAEL020238
	AAEL020290
	AAEL020332
	AAEL020362
	AAEL020365
	AAEL020406
	AAEL020429
	AAEL020447
	AAEL020450
	AAEL020454
	AAEL020485
	AAEL020569
	AAEL020579
	AAEL020603
	AAEL020622
	AAEL020654
	AAEL020697
	AAEL020706
	AAEL020737
	AAEL020740
	AAEL020749
	AAEL020778
	AAEL020805
	AAEL020885
	AAEL020965
	AAEL020987
	AAEL021056
	AAEL021095
	AAEL021108
	AAEL021140
	AAEL021160
	AAEL021171
	AAEL021179
	AAEL021218
	AAEL021234
	AAEL021316
	AAEL021346
	AAEL021422
	AAEL021444
	AAEL021458
	AAEL021532
	AAEL021553
	AAEL021559
	AAEL021573
	AAEL021578
	AAEL021600
	AAEL021617
	AAEL021621
	AAEL021624
	AAEL021641
	AAEL021682
	AAEL021691
	AAEL021695
	AAEL021717
	AAEL021722
	AAEL021791
	AAEL021837
	AAEL021865
	AAEL021891
	AAEL021901
	AAEL021976
	AAEL021996
	AAEL022010
	AAEL022076
	AAEL022104
	AAEL022123
	AAEL022140
	AAEL022165
	AAEL022168
	AAEL022195
	AAEL022208
	AAEL022286
	AAEL022296
	AAEL022307
	AAEL022340
	AAEL022341
	AAEL022346
	AAEL022364
	AAEL022371
	AAEL022376
	AAEL022415
	AAEL022452
	AAEL022454
	AAEL022456
	AAEL022457
	AAEL022459
	AAEL022559
	AAEL022570
	AAEL022578
	AAEL022600
	AAEL022617
	AAEL022685
	AAEL022708
	AAEL022712
	AAEL022772
	AAEL022822
	AAEL022857
	AAEL022886
	AAEL022901
	AAEL022917
	AAEL022933
	AAEL023028
	AAEL023037
	AAEL023047
	AAEL023070
	AAEL023078
	AAEL023085
	AAEL023101
	AAEL023164
	AAEL023172
	AAEL023206
	AAEL023209
	AAEL023240
	AAEL023274
	AAEL023330
	AAEL023334
	AAEL023347
	AAEL023353
	AAEL023382
	AAEL023393
	AAEL023431
	AAEL023438
	AAEL023471
	AAEL023486
	AAEL023494
	AAEL023500
	AAEL023509
	AAEL023599
	AAEL023659
	AAEL023681
	AAEL023687
	AAEL023691
	AAEL023706
	AAEL023709
	AAEL023729
	AAEL023769
	AAEL023798
	AAEL023842
	AAEL023874
	AAEL023894
	AAEL023911
	AAEL023935
	AAEL023962
	AAEL023967
	AAEL023983
	AAEL024004
	AAEL024040
	AAEL024063
	AAEL024070
	AAEL024100
	AAEL024154
	AAEL024180
	AAEL024244
	AAEL024256
	AAEL024303
	AAEL024350
	AAEL024358
	AAEL024432
	AAEL024434
	AAEL024469
	AAEL024482
	AAEL024518
	AAEL024527
	AAEL024536
	AAEL024562
	AAEL024567
	AAEL024597
	AAEL024608
	AAEL024712
	AAEL024775
	AAEL024776
	AAEL024778
	AAEL024788
	AAEL024850
	AAEL024857
	AAEL025019
	AAEL025030
	AAEL025082
	AAEL025155
	AAEL025197
	AAEL025199
	AAEL025200
	AAEL025213
	AAEL025237
	AAEL025258
	AAEL025275
	AAEL025277
	AAEL025321
	AAEL025334
	AAEL025355
	AAEL025359
	AAEL025362
	AAEL025375
	AAEL025431
	AAEL025432
	AAEL025518
	AAEL025525
	AAEL025553
	AAEL025558
	AAEL025567
	AAEL025598
	AAEL025618
	AAEL025660
	AAEL025704
	AAEL025755
	AAEL025772
	AAEL025784
	AAEL025796
	AAEL025812
	AAEL025849
	AAEL025872
	AAEL025886
	AAEL025906
	AAEL025915
	AAEL025927
	AAEL025939
	AAEL025999
	AAEL026013
	AAEL026067
	AAEL026128
	AAEL026141
	AAEL026165
	AAEL026177
	AAEL026253
	AAEL026254
	AAEL026265
	AAEL026304
	AAEL026382
	AAEL026403
	AAEL026466
	AAEL026495
	AAEL026506
	AAEL026540
	AAEL026565
	AAEL026716
	AAEL026741
	AAEL026769
	AAEL026804
	AAEL026806
	AAEL026834
	AAEL026893
	AAEL026904
	AAEL026944
	AAEL026984
	AAEL027000
	AAEL027007
	AAEL027013
	AAEL027026
	AAEL027028
	AAEL027045
	AAEL027069
	AAEL027086
	AAEL027227
	AAEL027231
	AAEL027289
	AAEL027326
	AAEL027336
	AAEL027354
	AAEL027357
	AAEL027380
	AAEL027436
	AAEL027449
	AAEL027453
	AAEL027479
	AAEL027506
	AAEL027554
	AAEL027606
	AAEL027637
	AAEL027639
	AAEL027712
	AAEL027732
	AAEL027745
	AAEL027749
	AAEL027755
	AAEL027762
	AAEL027783
	AAEL027786
	AAEL027788
	AAEL027794
	AAEL027798
	AAEL027839
	AAEL027973
	AAEL027977
	AAEL028043
	AAEL028052
	AAEL028105
	AAEL028141
	AAEL028178
	AAEL028202
	AAEL028214
	AAEL029004
	AAEL029007
	AAEL029013
	AAEL029016
	AAEL029035
	AAEL029037
	AAEL029048
	AAEL029057
	AAEL029091
	AAEL029115
	AAEL029117
	14-3-3zeta
	Adk2
	CASPS18
	CCC1
	CLIPB1
	CLIPB13A
	CLIPB13B
	CLIPB30
	CLIPB33
	CLIPB34
	CLIPB38
	CLIPC1
	CLIPC11
	CTL14
	CTL15
	CTL16
	CTL9
	CTLMA11
	CTLMA12
	CTLMA14
	CYP314A1
	CYP4AR2
	CYP6AG6
	CYP6M6
	CYP6S3
	CYP9AE1
	CYP9M9
	D7 AAEL006424
	D7 AAEL026087
	eIF3-S4-2
	eIF3-S5
	eIF3-S6
	eIF3-S8
	GALE12
	GALE5
	GALE8A
	GPRMTH7
	Gr11
	GRRP
	GSTD5
	GSTE6
	GSTT1
	IAP5
	inx7
	JHA15
	LRIM10B
	LRIM6
	LRIM7
	LYSC4
	LYSC6
	Manf
	Med11
	Med18
	Med27
	mRpL1
	mRpL10
	mRpL11
	mRpL12
	mRpL14
	mRpL17 AAEL000180
	mRpL17 AAEL003397
	mRpL2
	mRpL22
	mRpL23
	mRpL24
	mRpL27
	mRpL30
	mRpL33
	mRpL41
	mRpL42
	mRpL43
	mRpL45
	mRpL46
	mRpL48
	mRpL49
	mRpL50
	mRpL51
	mRpL54
	mRpL55
	mRPL9
	mRpS14
	mRpS16
	mRpS18A
	mRpS18C
	mRpS21
	mRpS24
	mRpS25
	mRpS26
	mRpS28 AAEL003730
	mRpS31
	mRpS33
	mRpS34
	mRpS6
	mRpS7
	OBP13
	OBP55
	PGRPLC
	Prosalpha1
	Prosalpha2
	Prosalpha7
	Rack1
	RpL10
	RpL10a
	RpL11
	RpL12
	RpL13a
	RpL14
	RpL17
	RpL18
	RpL18a
	RpL20
	RpL21
	RpL22
	RpL23
	RpL24 AAEL008329
	RpL24 AAEL012681
	RpL26 AAEL005722
	RpL26 AAEL005817
	RpL27
	RpL27a
	RpL30
	RpL31
	RpL32
	Rpl35
	Rpl36-1
	Rpl36-2
	RpL38
	RpL4 AAEL000701
	RpL4 AAEL009994
	RpL44
	RpL5
	RpL6
	RpL7
	RpL7a
	RpL7ae
	RpL8
	RpL9
	RpLP0
	RpLP1 AAEL003530
	RpLP1 AAEL005027
	RpLP2
	RpS10
	RpS11
	RpS12 AAEL008169
	RpS12 AAEL010299
	RpS13
	RpS14
	RpS15
	RpS15a
	RpS16
	RpS17
	RpS18
	RpS19
	RpS2 AAEL010168
	RpS20
	RpS21 AAEL000529
	RpS21 AAEL004503
	RpS23
	RpS24
	RpS25
	RpS26
	RpS28
	RpS29
	RpS3
	RpS30
	RpS3a
	RpS5
	RpS6
	RpS7
	RpS8
	RpS9
	snRNP-U1-A
	snRNP-U1-C
	spase22-23
	Tctp
	TIM10
	Tpi
	TPX1
	TRAM
	TUBE
[truncated: 78 more columns]
