# Supplementary material for: Efficient sex separation by exploiting differential alternative splicing of a dominant marker in Aedes aegypti
Source: PLoS Genet. 2023 Nov 27;19(11):e1011065. doi: 10.1371/journal.pgen.1011065 (PMC10703412; doi:10.1371/journal.pgen.1011065)
Supplement: S11 Table — (XLSX) [file pgen.1011065.s022.xlsx]

## Sheet: Upset Result-GO term
	table S11. Upset Result-GO term
	L1 female	MP male	LP male	EP female	EP male	L1 male|EP male	L1 male	MP female	MP male|LP male	EP female|LP female	L1 male|LP male	EP male|MP male	L1 male|L1 female|MP female	L1 male|EP male|MP male|LP male	LP female	L1 male|MP male	L1 male|L1 female	L1 male|EP female	L1 male|MP female	L1 male|LP female	EP male|LP male	EP male|L1 female	EP male|EP female	EP male|MP female	EP male|LP female	MP male|L1 female	MP male|EP female	MP male|MP female	MP male|LP female	LP male |L1 female	LP male |EP female	LP male |MP female	LP male |LP female	L1 female|EP female	L1 female|MP female	L1 female|LP female	EP female|MP female	MP female|LP female	L1 male|EP male|MP male	L1 male|EP male|LP male	L1 male|EP male|L1 female	L1 male|EP male|EP female	L1 male|EP male|MP female	L1 male|EP male|LP female	L1 male|MP male|LP male	L1 male|MP male|L1 female	L1 male|MP male|EP female	L1 male|MP male|MP female	L1 male|MP male|LP female
	GO:0004553 hydrolase activity hydrolyzing O-glycosyl compounds	GO:0007010 cytoskeleton organization	GO:0007286 spermatid development	GO:0032392 DNA geometric change	GO:0030286 dynein complex	GO:0005930 axoneme	GO:0042995 cell projection	GO:0005198 structural molecule activity	GO:0015630 microtubule cytoskeleton	GO:0006259 DNA metabolic process	GO:0030031 cell projection assembly	GO:0005856 cytoskeleton	GO:0042302 structural constituent of cuticle	GO:0007017 microtubule-based process
	GO:0016798 hydrolase activity acting on glycosyl bonds	GO:0099081 supramolecular polymer	GO:0007289 spermatid nucleus differentiation	GO:0032508 DNA duplex unwinding	GO:0005875 microtubule associated complex	GO:0032838 plasma membrane bounded cell projection cytoplasm	GO:0005929 cilium	GO:0016714 oxidoreductase activity acting on paired donors with incorporation or reduction of molecular oxygen reduced pteridine as one donor and incorporation of one atom of oxygen	GO:0006996 organelle organization	GO:0006260 DNA replication
	GO:0016787 hydrolase activity	GO:0099512 supramolecular fiber	GO:0035092 sperm DNA condensation	GO:0003678 DNA helicase activity	GO:0003774 cytoskeletal motor activity	GO:0097014 ciliary plasm	GO:0120025 plasma membrane bounded cell projection
	GO:0003824 catalytic activity	GO:0005200 structural constituent of cytoskeleton	GO:0048515 spermatid differentiation	GO:0071103 DNA conformation change	GO:0030145 manganese ion binding	GO:0099568 cytoplasmic region
	GO:0006629 lipid metabolic process	GO:0099080 supramolecular complex	GO:0060271 cilium assembly	GO:0070876 SOSS complex
	GO:0009617 response to bacterium	Path:aag00330 Arginine and proline metabolism	GO:0120031 plasma membrane bounded cell projection assembly	GO:0006974 cellular response to DNA damage stimulus
	GO:0042742 defense response to bacterium
	GO:0004175 endopeptidase activity
	Path:aag04142 Lysosome
[truncated: 206 more columns]
