# Supplementary material for: Efficient sex separation by exploiting differential alternative splicing of a dominant marker in Aedes aegypti
Source: PLoS Genet. 2023 Nov 27;19(11):e1011065. doi: 10.1371/journal.pgen.1011065 (PMC10703412; doi:10.1371/journal.pgen.1011065)
Supplement: S12 Table — (XLSX) [file pgen.1011065.s023.xlsx]

## Sheet: Akbari_samples.pruned
	table S12. Akbari samples pruned
	Biological Sample ID	Sample Description
	11357	Male Testes
	11356	Male Carcass
	11358	Non-BF Female Carcass
	11780	12hr-BF Female Carcass
	11781	24hr-BF Female Carcass
	12072	36hr-BF Female Carcass
	12073	48hr-BF Female Carcass
	12074	60hr BF-Female Carcass
	11361	72hr BF female Carcass
	11359	Non-BF Female Ovary
	11511	12hr-BF Female Ovary
	11512	24hr-BF Female Ovary
	11513	36hr-BF Female Ovary
	11514	48hr-BF Female Ovary
	11515	60hr-BF Female Ovary
	11360	72hr BF female Ovary
	11362	0-2hr Embryo
	11507	2-4hr Embryo
	11508	4-8hr Embryo
	11509	8-12hr Embryo
	11724	12-16hr Embryos
	11772	16-20hr Embryo
	11773	20-24hr Embryo
	12105	24-28hr Embryo
	12170	28-32hr Embryo
	12171	32-36hr Embryo
	11774	36-40hr Embryo
	11775	40-44hr Embryo
	11776	44-48hr Embryo
	12172	48-52hr Embryo
	12173	52-56hr Embryo
	12106	56-60hr Embryo
	11777	60-64hr Embryos
	12174	64-68hr Embryos
	12175	68-72hr Embryos
	12107	72-76hr Embryos
	11782	1st Instar Larvae
	11783	2nd Instar Larvae
	11784	3rd Instar Larvae
	11363	4th Instar Larvae
	11725	Male Pupae
	11666	Female Pupae
