# Supplementary material for: Efficient sex separation by exploiting differential alternative splicing of a dominant marker in Aedes aegypti
Source: PLoS Genet. 2023 Nov 27;19(11):e1011065. doi: 10.1371/journal.pgen.1011065 (PMC10703412; doi:10.1371/journal.pgen.1011065)
Supplement: S13 Table — (XLSX) [file pgen.1011065.s024.xlsx]

## Sheet: Akbari_combined.count
	table S13. Akbari combined count
	ID	11356	11357	11358	11359	11360	11361	11362	11363	11507	11508	11509	11511	11512	11513	11514	11515	11666	11724	11725	11772	11773	11774	11775	11776	11777	11780	11781	11782	11783	11784	12072	12073	12074	12105	12106	12107	12170	12171	12172	12173	12174	12175
	AAEL020532	0	1	1	37	10	3	14	1	12	8	11	9	21	15	11	6	0	9	0	3	11	5	4	4	2	0	0	1	0	5	1	0	1	3	1	1	2	3	1	0	2	1
	AAEL027741	0	0	0	0	0	0	0	0	0	0	1	0	0	0	0	0	0	5	0	3	0	2	0	0	0	0	0	0	0	0	0	0	0	0	0	0	1	0	0	0	0	0
	AAEL012103	264	15	61	1	30	105	0	62	1	0	23	8	13	4	578	731	203	215	254	378	356	452	252	225	212	160	89	114	147	115	133	356	474	211	114	183	298	262	236	107	145	227
	AAEL000251	340	8	79	3	1	101	0	66	1	0	1	1	0	0	0	0	155	2	234	0	0	106	282	317	327	62	111	56	93	29	142	339	306	1	249	242	32	37	309	691	934	283
	AAEL025723	1	1	0	1	0	1	0	7434	1	4	3	5	0	5	0	2	12	4	4	8	29	12	5	6	843	5	1	38	9574	216142	2	1	3	52	1299	1121	7	0	5	46	1207	598
	AAEL000359	6	0	0	0	0	0	0	0	0	0	0	0	0	0	0	0	0	0	26	0	0	0	0	0	0	0	0	0	0	0	0	0	0	0	0	0	0	0	0	0	0	0
	AAEL000315	518	119	208	44	562	239	480	265	430	348	200	614	538	539	793	598	199	134	312	226	237	781	1449	1314	1075	363	232	1513	233	322	333	634	563	238	1365	1334	254	326	1476	1681	1428	1366
	AAEL000337	61	32	51	66	387	68	291	63	581	526	419	461	429	411	418	527	49	255	39	339	329	333	213	164	121	53	34	80	49	44	63	112	114	339	72	59	332	266	165	92	59	96
	AAEL000305	39	17	11	12	139	26	70	19	179	152	128	116	157	135	147	165	25	98	32	168	175	154	143	100	64	44	18	15	30	34	44	69	80	144	48	39	125	100	66	63	56	61
	AAEL021602	471	63	265	1	7	443	2	65	9	4	6	13	15	8	2	12	180	8	233	60	68	63	152	186	190	1878	749	55	82	133	786	1391	1452	19	131	51	20	18	160	227	106	88
	AAEL026948	21	1	0	7	6	5	6	9	8	7	1	20	5	4	9	19	14	1	18	0	1	24	106	94	73	5	4	18	19	11	10	10	19	1	45	28	6	10	116	193	129	46
	AAEL000328	2823	948	1253	153	622	3105	420	3735	353	405	352	1057	1942	1318	1317	1852	4811	2345	6415	1410	1048	4259	5188	5055	5317	2967	4477	1467	2772	3115	7183	11937	12714	2177	6564	6082	3470	3446	6532	8229	7815	6894
	AAEL000354	118	2	51	31	486	112	414	24	372	430	314	245	643	474	751	810	206	115	281	136	74	134	101	101	66	58	84	5	1	1	91	171	212	31	47	15	47	128	64	88	13	15
	AAEL018293	607	218	165	255	2765	465	2030	422	3754	2994	1940	2852	3892	2485	3425	2785	396	1383	437	2129	2411	1298	1586	1473	1022	555	622	628	654	501	567	1172	1014	1336	763	587	1817	1243	1102	1421	1056	606
	AAEL000341	32	2	15	1	16	17	19	47	1	2	44	14	9	14	24	30	29	148	75	403	1125	2218	1796	1416	568	33	21	57	86	54	34	51	51	2034	828	392	2835	2853	1496	1232	574	477
	AAEL025120	0	0	0	0	0	0	2	241	36	51	12	7	6	4	16	22	8	5	7	35	140	40	34	28	34876	4	1	748	57561	93465	2	0	7	117	45277	31363	22	6	7	1728	41845	25012
	AAEL024818	5	0	0	0	0	0	0	0	21	430	34	0	0	0	0	0	0	6	41	3	8	2	3	0	2	0	0	0	0	0	0	1	0	8	2	1	1	0	2	0	1	0
	AAEL000382	12	4	2	0	1	5	1	1	1	3	4	2	2	0	2	5	9	2	141	2	2	6	9	8	12	3	1	4	2	0	9	10	13	0	10	4	3	2	6	9	1	3
	AAEL000308	32	1	10	9	4	26	0	14	1	1	2	2	5	0	5	6	66	1	219	4	10	27	23	22	27	42	100	19	25	32	61	62	46	12	18	44	28	22	19	15	25	27
	AAEL000329	14	2	10	3	4	13	9	6	9	7	4	9	13	15	9	9	12	3	312	2	4	5	3	7	6	5	15	5	3	4	12	23	15	4	1	9	5	3	3	2	6	8
	AAEL029004	1018	498	1842	254	918	1221	821	635	1226	1292	1367	1063	1433	1272	917	1182	870	1457	974	1675	1563	1985	1831	1570	1812	1897	924	3286	2989	1700	904	1600	2699	1602	1409	2265	1464	1633	1500	1249	1646	2340
	AAEL023900	187	6	1	0	0	0	0	33	0	0	4	0	0	0	0	0	51	5	643	11	8	6	170	164	94	0	3	30	3	3	7	17	9	2	63	8	0	1	209	281	67	22
	AAEL000334	32	10	12	2	1	36	1	293	2	3	6	6	3	3	2	5	2283	3	2297	4	5	1143	1166	1105	427	93	71	37	210	162	66	99	87	20	618	98	280	745	1269	1151	245	175
	AAEL000332	86	88	100	89	364	150	286	111	411	260	259	384	456	625	432	469	167	222	174	306	256	319	278	216	255	334	184	100	606	266	106	182	294	394	320	368	280	322	208	183	276	334
	AAEL020848	145	229	100	72	1286	261	1069	206	1114	1383	1299	1348	1712	1413	1838	1622	238	1084	284	1459	1345	1083	955	803	536	244	279	99	432	487	295	553	559	1040	465	351	1055	927	635	582	445	449
	AAEL019833	1412	698	805	530	6320	932	5771	2167	10357	11379	7403	4812	7406	5417	7142	5136	2412	4031	2521	8159	11469	9773	4784	4941	2873	931	730	1573	868	1093	1715	3868	3080	10941	2810	2449	12956	7682	4903	3890	1865	2235
	AAEL019953	36	5	9	19	62	4	46	11	67	57	59	108	96	85	86	82	6	15	36	15	23	44	41	30	24	79	33	79	21	33	89	106	251	35	38	88	57	73	66	29	79	82
	AAEL005367	505	262	259	116	1809	369	1735	542	2607	2143	1597	1608	2031	1504	2095	2251	569	1256	559	2218	2717	2550	2580	2151	1342	403	417	1962	447	535	525	889	734	2129	1134	1029	2745	2226	2097	1710	1096	1268
	AAEL022002	0	0	0	0	0	0	1	0	0	0	0	0	0	0	0	0	0	0	1	0	0	0	0	0	1	0	0	0	0	0	0	0	0	0	0	0	0	0	0	0	0	0
	AAEL005363	34	0	13	2	2	30	1	83	1	0	0	2	2	3	7	13	33	3	52	3	2	29	88	90	83	26	51	45	37	71	63	80	83	7	150	126	20	37	127	160	171	161
	AAEL026767	0	0	0	0	0	0	0	0	0	1	0	0	0	0	0	0	0	0	0	0	0	0	0	0	0	0	0	0	0	0	0	0	0	0	0	0	0	1	0	0	0	0
	AAEL005345	81	1	18	5	7	61	3	33	1	5	4	14	15	14	8	19	105	3	121	5	257	731	565	453	178	76	77	66	204	88	98	153	138	718	114	116	1736	1188	367	297	187	140
	AAEL005347	241	751	81	31	612	232	502	324	786	684	361	500	984	829	835	686	390	169	434	240	452	1499	1641	1581	1181	390	270	807	245	305	409	941	1008	393	840	549	1306	1172	1577	1877	1370	843
	AAEL005368	315	266	91	140	1173	251	1076	302	2353	3000	1972	1343	1751	1190	1594	1839	352	1143	398	1843	1668	1395	1294	1197	670	357	269	214	494	370	408	688	716	1421	655	439	1631	1264	948	879	648	403
	AAEL005355	321	131	340	92	560	316	389	333	761	959	1203	787	859	986	644	819	238	925	278	1083	1027	1264	876	778	587	480	222	292	777	546	249	508	617	1710	956	1036	1359	1329	658	473	471	804
	AAEL005350	2	4	4	5	0	0	0	5	0	0	1	1	0	0	0	0	11	1	16	0	1	1	0	1	0	0	2	3	0	13	0	2	0	0	1	0	0	0	1	0	0	0
	AAEL019606	556	467	74	383	7182	415	6945	266	13140	11848	5844	5336	7918	6384	9138	7282	423	2001	388	3197	2742	1773	1614	1406	978	251	319	210	260	229	341	789	762	1483	567	328	2141	1201	814	1055	537	310
	AAEL023125	118	17	65	0	5	225	0	184	2	1	0	3	6	2	1	3	29	0	93	0	0	1	4	4	20	61	254	27	7	27	643	740	579	1	3	12	4	4	6	4	16	8
	AAEL001242	171	23	32	82	703	84	480	127	758	868	519	659	734	764	848	915	124	177	148	241	161	110	210	170	87	85	74	138	62	31	64	237	149	57	59	77	85	52	233	595	305	64
	Trnaa-ggc_12	0	0	0	0	0	0	0	0	0	0	0	0	0	0	0	0	0	0	0	0	0	0	0	0	0	0	0	0	0	0	0	0	0	0	0	0	0	0	0	0	0	0
	AAEL001235	160	171	146	175	390	186	356	224	213	286	266	380	678	511	1263	1010	224	551	313	664	760	803	428	397	371	233	314	426	147	281	630	982	596	480	222	256	845	711	329	220	237	390
	AAEL001243	20	60	24	2	6	58	0	37	4	1	1	4	5	1	1	5	33	5	36	19	43	380	442	389	208	83	75	62	78	47	59	123	147	82	249	143	233	286	369	356	202	116
	AAEL001238	252	118	206	120	1849	281	1249	211	2551	1437	1283	1482	2153	1466	1764	1288	120	1395	142	1542	1436	1048	1128	932	1114	445	96	1688	1185	381	95	419	1006	772	586	1646	1373	1052	998	1128	2094	1977
	AAEL022844	280	2	57	56	987	131	707	128	1621	1550	845	1007	1198	754	1174	1117	50	247	171	260	117	114	253	203	324	955	678	576	326	240	113	211	211	85	156	528	53	37	145	171	578	534
	AAEL001233	71	5	37	2	5	57	1	685	1	1	75	3	1	1	0	5	601	456	457	745	584	469	668	821	596	65	83	411	371	422	89	147	108	433	2264	150	145	288	1774	3339	305	151
	AAEL001240	3	0	1	7	74	1	54	0	99	134	67	67	82	59	94	130	3	23	1	18	8	8	11	6	14	3	4	2	0	0	0	5	0	1	3	10	0	1	4	6	4	4
	AAEL001237	2	0	1	0	0	0	12	163	0	2	0	0	0	0	0	0	76	2	56	4	11	727	11999	14769	8590	0	0	160	2344	947	1	1	0	2	24776	550	3	46	33194	44352	1837	911
	AAEL022279	0	0	0	1	0	0	1	0	0	2	3	0	0	0	0	0	0	0	0	5	1	5	4	1	3	1	0	0	0	1	0	0	0	5	1	4	2	1	1	1	0	1
	AAEL024518	0	0	0	0	0	0	0	0	0	0	0	0	0	0	0	0	0	0	0	0	0	0	0	0	0	0	0	0	0	0	0	0	0	0	0	0	0	0	0	0	0	0
	AAEL024593	1	1	0	0	7	0	2	36	2	3	2	4	5	6	5	6	52	1	107	10	23	170	640	434	24	0	0	4	36	22	0	1	0	7	7	0	117	53	374	349	14	0
	AAEL013148	1	0	7	30	186	18	115	66	49	27	13	208	125	147	125	211	158	2	4	8	10	984	3773	2600	181	3	4	5	112	123	2	5	31	17	142	19	88	76	1505	457	31	24
	AAEL013152	0	0	5	8	4	6	0	165	0	1	66	7	1	4	1	2	153	14	7	29	16	508	4603	3610	201	1	2	1	105	180	0	8	44	10	142	10	87	100	2563	749	2	6
	AAEL013157	0	0	0	0	0	0	0	0	0	0	22	0	0	0	0	0	11	3	1	7	2	298	481	315	31	0	0	0	8	1	0	0	0	0	14	1	21	52	173	47	2	1
	AAEL013154	25	27	25	1	11	39	2	67	3	92	137	15	35	24	13	20	35	172	55	255	324	261	225	197	120	35	29	78	77	89	70	135	101	416	153	123	369	298	191	164	116	139
	AAEL013156	0	1	2	1	1	2	1	53	1	2	4	0	0	1	0	3	749	6	713	19	102	5494	5874	4593	330	1	0	0	94	43	0	2	1	134	194	7	143	252	2453	697	17	18
	AAEL013151	33	26	37	99	1192	61	1047	86	1892	1848	1362	1147	1538	1051	1193	1549	95	723	157	927	804	641	448	444	285	126	56	51	307	155	33	115	144	506	192	129	586	475	296	185	126	188
	AAEL024320	0	0	1	3	1	0	0	0	2	232	20	0	0	2	1	1	0	5	0	7	4	1	1	1	1	0	0	0	0	0	0	1	0	3	2	1	3	1	5	0	1	0
	AAEL027537	1	0	0	18	0	1	1	0	1	2	0	1	2	0	1	1	0	0	0	0	0	0	0	1	0	0	0	0	0	0	0	0	0	1	0	2	0	0	0	0	0	0
	AAEL023172	1	7	0	10	3	3	5	5	7	5	23	1	4	5	5	7	6	18	2	12	27	28	9	16	11	4	2	1	13	9	4	11	5	19	0	3	16	18	5	11	4	8
	AAEL024543	0	0	0	0	0	0	0	0	0	0	0	0	0	0	0	0	0	0	0	0	0	0	0	0	0	0	0	0	0	0	0	0	0	1	0	0	0	0	0	0	0	0
	AAEL026595	0	0	0	0	0	0	0	0	0	0	0	0	0	0	0	0	0	0	0	0	0	0	0	0	0	0	0	0	0	0	0	0	0	0	0	0	0	0	0	0	0	0
	AAEL013150	131	52	131	88	460	146	394	112	917	897	656	802	731	668	670	799	163	406	192	407	388	381	325	278	256	238	121	85	447	281	113	243	304	432	217	252	366	408	304	244	230	271
	AAEL013153	0	0	0	1	0	0	0	0	0	0	0	0	1	0	0	0	0	1	0	0	2	0	0	0	0	0	0	1	0	0	0	0	0	0	0	0	1	0	0	0	0	0
	AAEL013155	0	0	0	1	0	1	0	0	0	0	5	0	0	1	0	0	0	2	0	8	9	6	5	6	11	7	0	0	0	1	2	6	5	1	0	0	0	1	1	0	1	0
	AAEL001809	19	4	4	49	790	36	779	1772	1240	1240	977	872	949	989	1003	1159	1784	475	1545	648	923	1296	1698	1686	378	17	29	150	254	337	36	109	54	896	271	108	1515	1249	1413	746	163	113
	AAEL020719	1	0	0	1	0	0	0	0	0	0	0	0	1	0	0	1	0	0	4	0	0	0	0	0	1	0	0	1	3	0	1	0	0	1	0	1	1	0	0	0	1	1
	AAEL001814	0	0	0	3	1	1	1	35	0	0	0	0	0	0	0	2	0	0	1	0	2	1	1	1	1	0	0	0	216	232	0	0	0	0	0	0	4	1	0	0	1	1
	AAEL023225	0	0	1	2	1	0	2	0	3	3	2	5	0	2	37	8	0	0	0	0	0	0	2	0	0	0	0	15	3	1	0	9	0	0	1	15	0	0	0	0	5	13
	AAEL018004	0	0	0	0	0	0	0	4	0	0	0	0	0	0	0	0	0	0	0	1	1	0	0	0	0	0	0	4	18	16	0	0	0	0	0	2	0	0	0	0	2	3
	AAEL020509	0	0	0	2	0	0	1	0	0	0	0	0	0	0	0	0	0	0	0	0	0	0	0	0	0	0	0	1	6	4	0	0	0	0	0	8	0	0	0	0	1	6
	AAEL009782	702	314	219	163	1501	454	1098	909	2232	2013	1162	1908	2096	1805	1960	2465	462	513	830	684	756	900	1602	1449	1463	482	979	205	239	434	1416	1950	968	548	1955	657	549	581	1505	1696	1035	604
	AAEL001820	7	0	2	3	2	4	0	327	0	0	3	4	4	3	24	50	30	1	30	8	7	5	3	3	4	1	2	1	2	217	4	20	32	2	0	0	1	0	1	1	0	4
	AAEL001797	39	9	29	99	25	39	43	29	57	33	38	57	73	75	47	41	33	36	39	59	32	92	62	67	46	66	36	11	150	83	38	57	68	67	83	62	71	64	71	61	46	54
	AAEL025411	0	0	0	0	0	0	0	0	0	0	0	0	0	0	0	0	0	0	0	0	0	0	0	0	0	0	0	0	0	0	0	0	0	0	0	0	1	0	0	0	0	0
	AAEL026493	0	0	0	0	0	0	0	0	0	0	0	0	0	0	0	0	0	0	0	0	0	0	0	0	0	0	0	0	0	0	0	0	0	0	0	0	0	0	0	0	0	0
	AAEL022985	0	0	0	0	0	0	0	0	0	0	0	0	0	0	0	0	0	0	0	0	0	0	0	0	0	0	0	0	0	0	0	1	0	0	0	0	0	0	0	0	0	0
	AAEL027770	0	0	0	0	0	0	0	0	0	0	0	0	0	0	0	0	0	0	0	0	0	0	0	0	0	0	0	0	0	0	0	0	0	0	0	0	0	0	0	0	0	0
	AAEL001810	857	354	467	215	1741	773	1497	615	2830	3031	2337	1843	2185	1728	2029	2076	933	1712	990	2530	2466	2203	2152	1883	1220	617	606	2219	417	463	1170	2285	2250	1509	953	1366	1789	1758	1842	1337	1326	1592
	AAEL001819	111	226	10	55	761	73	636	50	581	387	82	961	932	813	910	1135	43	82	76	115	129	56	86	72	78	81	106	24	155	66	60	206	165	54	18	49	99	64	80	115	234	50
	AAEL001830	290	201	309	112	1251	445	987	318	1264	1038	676	1381	1753	1283	1550	1798	337	640	323	808	753	781	713	594	599	1318	5691	510	1056	919	4175	917	1044	861	532	978	863	919	593	546	944	1023
	AAEL019959	13	4	4	1	3	11	0	24	1	2	0	1	1	2	2	2	0	0	166	0	2	0	1	0	0	147	11	0	3	10	5	47	16	0	0	1	0	0	0	0	5	2
	AAEL026010	402	49	16	93	1377	196	1414	60	940	681	259	431	1082	872	1719	1301	55	147	44	297	290	57	185	125	45	36	75	65	37	32	56	187	176	110	56	30	295	98	100	194	142	36
	AAEL019958	20	3	10	19	205	21	175	25	260	228	146	129	201	113	170	279	3	38	198	43	26	19	7	12	26	114	25	1	9	17	12	85	36	4	2	2	0	1	1	1	5	6
	AAEL001794	2161	252	1263	52	65	1553	9	2411	14	11	10	227	118	33	48	88	717	4	2186	4	2	2	3	3	150	17845	1433	117	461	1426	648	6011	2353	0	43	170	0	0	2	17	373	247
	AAEL001816	268	5	123	1	7	147	5	185	2	4	2	5	16	9	5	10	14	11	25	53	89	117	130	114	141	123	369	21	252	512	451	815	459	49	134	183	30	44	143	148	142	278
	AAEL001801	6	5	1	2	0	0	0	2	0	0	0	0	0	0	0	0	0	0	28	1	1	1	0	0	0	0	0	0	0	2	0	4	4	0	0	0	0	0	0	0	0	0
	AAEL018042	169	15	85	13	185	176	110	323	184	157	75	315	366	455	156	264	332	37	467	43	28	67	49	53	242	296	232	20	379	840	286	592	520	8	107	248	7	44	73	103	367	365
	AAEL020621	0	0	0	0	0	0	0	0	0	0	0	0	0	0	0	0	0	0	0	0	0	0	0	0	0	0	0	0	0	0	0	0	0	0	0	0	0	0	0	0	0	0
	AAEL018041	26	23	19	15	90	17	49	128	44	53	219	203	448	262	87	145	373	568	367	860	952	786	874	865	346	42	48	20	120	92	45	81	60	524	282	99	616	516	629	479	185	126
	AAEL001803	961	84	73	5	28	383	2	460	4	4	13	56	57	18	77	107	423	9	685	32	270	1604	1492	1140	402	581	533	187	218	280	907	1377	1539	343	222	156	2432	1958	949	961	396	137
	AAEL001817	239	127	98	31	86	116	3	272	3	8	89	27	36	12	294	328	392	184	526	291	640	1291	697	622	303	247	171	160	187	360	224	446	472	757	207	270	1302	1249	463	280	242	194
	AAEL001822	1	0	0	0	0	1	0	530	1	0	2	0	0	0	0	1	1312	44	119	28	39	4	2	1	4	8	0	2	70	469	1	5	2	15	1	1	8	3	2	3	1	1
	AAEL027244	0	0	0	0	0	0	0	0	0	0	0	0	0	0	0	0	0	0	0	0	0	0	0	0	0	0	0	0	0	0	0	0	0	0	0	0	0	0	0	0	0	0
	AAEL021826	254	410	87	112	1941	340	1385	838	280	212	339	1456	3097	2067	3128	2778	755	1014	1173	1735	2541	2544	3618	3238	1515	295	487	1007	748	571	964	1176	988	2700	1328	1191	3669	3133	3687	3166	1922	1556
	AAEL001807	308	2	143	0	22	189	0	2339	0	0	0	2	5	0	4	0	145	3	111	6	5	18	78	65	289	478	394	173	603	2592	998	1061	810	4	159	465	4	11	112	126	416	643
	AAEL020875	5	1	2	7	1	0	0	136	0	1	1	8	15	2	1	2	78	0	117	0	2	141	187	175	277	6	3	46	29	30	0	3	6	3	168	179	6	32	220	174	225	335
	AAEL024197	0	0	0	10	68	2	70	1	99	85	32	42	81	56	109	65	2	14	1	14	6	4	7	9	0	3	4	1	7	1	0	5	2	15	0	1	8	6	2	4	2	3
	AAEL018278	495	392	129	60	931	435	635	478	439	1058	810	773	1590	800	1068	887	442	647	546	993	1020	1235	1323	1116	674	2208	778	359	747	777	829	1612	1465	693	456	474	961	803	833	953	723	535
	AAEL001805	23	36	29	276	89	22	74	47	102	90	145	102	145	120	91	106	41	126	39	208	222	224	166	133	79	65	25	8	106	76	31	58	85	292	156	134	258	272	157	122	85	115
	AAEL001831	149	109	250	179	815	226	571	208	1138	1345	1571	922	999	1306	877	1105	177	1142	201	1351	1430	1348	1022	748	645	234	133	2259	665	440	238	344	436	1674	684	1172	1473	1495	808	559	725	1191
	AAEL025478	0	0	0	0	0	0	0	0	0	0	0	0	0	0	0	0	0	0	0	0	0	0	0	0	0	0	0	0	0	0	0	0	0	0	0	0	0	0	0	0	0	0
	AAEL001800	191	143	248	46	632	313	507	195	576	452	350	832	951	1049	943	833	119	681	177	817	899	784	756	567	731	281	147	254	446	313	276	540	513	969	724	1220	710	704	576	523	928	1116
	AAEL001818	949	34	159	6	16	320	0	874	1	1	2	1	7	8	5	17	1169	1	1458	4	2	18	25	20	88	224	77	71	59	56	321	963	504	1	96	94	1	1	37	68	79	91
	AAEL009779	38	84	150	146	337	124	267	204	488	545	798	545	619	660	345	353	183	692	159	997	1201	1663	948	846	533	192	122	64	316	274	132	263	294	1079	421	448	963	1066	545	363	283	475
	AAEL001821	1	0	3	1	0	5	0	7	0	0	0	0	0	0	0	0	1	0	6	1	0	0	1	2	4	6	0	4	5	1	6	14	13	0	4	13	0	0	6	3	9	13
	AAEL001835	310	4	129	1	23	224	0	2677	0	0	0	2	8	1	0	0	373	7	378	2	2	7	18	18	18	596	534	135	125	287	610	879	685	0	16	52	0	1	50	41	32	54
	AAEL001799	116	2	34	0	0	87	1	74	0	0	0	0	0	0	0	0	154	0	305	0	2	933	1518	1527	1416	92	63	244	105	53	143	296	333	2	1475	984	38	191	1897	1813	1439	1571
	AAEL001813	1189	7	143	2	15	198	0	1143	1	2	3	3	7	1	2	0	10	72	828	180	258	95	59	56	61	97	498	552	216	169	1894	3820	607	60	26	286	72	60	10	7	276	378
	AAEL001815	279	72	76	28	376	284	244	507	406	485	524	599	510	267	588	608	655	1891	892	2298	2245	1544	1924	1787	758	598	769	605	312	633	815	1771	756	2128	806	441	2323	1812	1911	1733	571	399
	AAEL024000	0	0	0	0	0	0	0	28	0	0	0	0	0	0	0	0	0	2	15	3	3	0	0	0	1	0	2	0	0	360	1	4	1	0	0	0	0	0	0	0	0	0
	AAEL021670	16	0	4	8	2	4	3	6489	3	4	1	1	2	1	7	0	787	1	445	2	2	10	2	0	3	4	5	0	1	3497	13	44	43	0	2	2	2	2	3	1	1	2
	AAEL017384	0	0	0	0	0	0	0	3589	0	0	0	0	0	0	0	1	18	0	7	0	0	0	0	1	1	2	0	0	0	5130	2	0	0	0	0	0	0	1	1	0	0	0
	AAEL023378	0	0	0	0	0	0	0	996	0	0	0	1	0	0	0	0	14	0	9	1	0	0	0	1	0	0	0	1	3	1441	0	0	0	0	0	0	0	0	0	0	0	2
	AAEL027468	0	0	0	0	0	1	0	262	0	0	0	0	0	0	0	0	16	1	238	1	0	1	1	2	0	0	0	0	0	12	0	0	1	0	0	0	0	0	0	0	0	0
	AAEL000239	1145	9	80	2	0	412	1	205	7	2	15	1	1	3	1	4	598	5	1040	7	6	526	1400	1469	2154	493	638	466	834	236	758	1565	1606	23	1528	1356	111	189	1480	2686	3463	1940
	AAEL009777	30	1	12	10	34	26	27	31	30	17	52	38	35	32	32	45	39	30	54	13	15	36	182	184	184	41	21	52	31	22	34	67	87	4	186	130	3	11	195	236	215	168
	AAEL001836	8	0	1	4	0	2	1	145	1	1	51	3	1	2	3	2	649	289	329	770	2402	26665	9808	8291	1611	29	15	17	4	244	30	25	27	2584	433	74	4396	5549	3419	476	24	55
	AAEL022251	44	2	29	2	0	51	0	4	0	0	3	0	0	0	0	0	0	5	33	8	23	46	8	14	3	170	251	0	0	1	150	321	201	17	1	2	31	35	3	2	0	0
	AAEL001826	0	0	0	0	0	0	0	12808	0	0	3	0	0	0	0	1	10	10	836	8	9	2	0	0	15	0	0	0	554	6191	1	0	0	5	13	1	0	0	1	0	7	3
	AAEL001796	246	263	97	18	63	255	6	608	4	58	336	318	688	128	274	211	449	877	808	982	913	3971	2302	1595	726	351	358	1097	792	447	320	570	679	1029	554	683	1902	2982	1386	1052	796	744
	AAEL001811	37	46	46	181	450	70	402	64	881	795	676	828	776	758	699	946	66	290	76	409	386	433	312	322	225	82	37	62	71	77	67	159	184	412	168	195	543	417	322	222	183	290
	AAEL001827	111	54	119	38	967	147	1039	232	1320	1357	1043	950	1294	1120	1123	1161	148	765	138	1031	1124	818	542	557	374	240	108	66	409	239	108	270	367	961	290	304	971	818	432	414	269	345
	AAEL001812	239	56	122	4	44	318	20	196	33	39	33	51	39	75	100	190	66	1235	187	870	322	1005	1286	1021	480	126	168	233	270	122	418	483	849	366	672	303	784	951	1183	995	593	375
	AAEL001808	874	633	269	189	4558	720	3340	1151	4271	4794	2858	1931	5420	4860	6060	5937	1154	1484	1111	2168	2070	2054	2707	2515	1457	1387	1216	673	584	557	1828	2407	1910	967	873	497	1688	1156	2050	2435	1106	696
	AAEL001798	8705	3281	2253	302	4220	3763	3195	2188	7263	7638	4484	5332	6501	3890	5682	7213	2645	2468	3601	4423	4625	4033	3967	4230	3129	4196	3464	8733	2298	3478	4671	11161	10069	3277	2285	3949	4567	3116	4567	4097	3806	4022
	AAEL001795	144	181	848	132	157	269	129	64	91	50	61	274	218	185	181	170	72	45	57	44	69	134	187	139	374	363	116	3998	1097	469	94	160	461	131	582	1988	172	209	413	388	937	1464
	AAEL027461	0	0	0	0	0	0	0	0	0	0	0	0	0	0	0	0	0	0	0	0	0	0	0	0	0	0	0	0	0	0	0	0	0	0	1	0	0	1	0	0	1	0
	AAEL001832	316	82	81	68	788	247	566	198	631	656	597	1049	1470	931	1027	1088	541	615	556	1495	1813	1571	1862	1714	793	413	357	125	156	119	371	727	643	1375	824	235	1704	1498	2022	1714	537	295
	AAEL001833	74	3	61	10	184	89	122	247	329	273	176	198	231	190	190	310	128	56	304	58	42	209	226	212	182	405	163	91	1203	887	59	107	197	69	178	470	105	145	173	209	383	387
	AAEL004732	81	1	9	4	12	49	8	5	5	12	4	15	15	11	13	26	24	2	72	9	7	10	11	10	12	42	21	16	8	6	26	109	64	5	2	3	4	4	7	20	34	7
	AAEL004719	438	184	96	29	175	362	93	194	112	139	187	200	241	135	369	295	167	335	223	2983	6580	2024	1434	1108	368	489	619	76	236	241	557	826	895	4890	300	81	6282	3278	859	772	216	81
	AAEL023948	3	1	3	18	58	11	45	4	88	102	86	77	80	88	983	252	10	26	10	31	26	19	20	22	69	11	12	14	21	11	8	225	26	29	39	26	34	20	24	33	54	46
	AAEL025526	8	0	0	0	0	1	0	0	0	0	0	0	0	0	0	0	0	4	1	2	0	0	0	0	0	1	1	0	0	0	3	3	4	0	0	0	0	0	0	0	0	0
	AAEL004727	132	71	115	80	1034	235	703	229	1182	1643	1314	1219	1328	976	1420	1751	308	752	366	1058	947	556	739	638	388	351	314	146	227	238	285	503	581	462	238	162	669	485	505	486	256	250
	AAEL024552	24	0	6	0	0	12	0	0	0	0	0	0	0	0	0	0	0	0	1	0	1	0	2	0	0	6	8	0	0	0	16	21	37	0	0	0	2	0	0	0	0	0
	AAEL004712	37	0	8	0	0	5	0	0	0	0	0	0	0	0	0	0	0	0	1	0	0	0	0	0	0	6	1	1	0	0	8	11	14	0	0	0	0	0	1	0	2	3
	AAEL004735	29	0	0	0	0	0	0	0	0	0	0	0	0	0	0	0	0	0	0	1	0	0	0	0	0	0	0	0	0	0	0	0	0	1	0	0	0	0	0	0	0	0
	AAEL020789	118	2	206	3	21	408	19	1022	19	32	22	22	42	50	25	18	61	8	77	14	11	16	95	77	594	432	515	151	642	601	249	532	385	4	360	176	4	2	96	246	402	197
	AAEL004715	1382	266	436	87	115	520	6	1273	2	816	1117	58	135	90	102	50	1802	1005	1307	2662	5042	2174	2068	2153	917	410	477	650	192	213	736	1827	1126	2920	903	684	5116	2117	3376	3832	1685	710
	AAEL004716	1706	936	939	468	6322	1321	5687	2348	8054	12136	8727	5563	12707	9587	6432	4077	1797	5278	2183	7986	8655	4932	5032	4865	2999	2043	1818	5121	2932	2308	1744	3152	3197	6830	2701	2329	8126	5462	4085	4069	3062	2236
	AAEL004718	8	11	12	26	665	21	556	90	1196	1258	922	475	772	640	789	913	32	1244	46	2128	2008	632	338	286	226	55	14	41	274	209	13	37	34	1571	144	140	1196	817	202	130	95	130
	AAEL020326	0	0	0	0	0	0	0	0	0	0	0	0	0	0	0	0	0	0	0	0	0	0	0	0	0	0	0	0	0	0	0	0	0	0	0	0	0	0	0	0	0	0
	AAEL004710	208	55	88	202	1387	237	1346	95	2770	2475	1672	1081	1652	1593	2149	2174	158	908	148	1296	1409	1086	1070	882	1144	313	139	232	179	81	211	820	503	975	589	706	1046	781	813	744	1075	875
	AAEL025012	0	0	0	0	0	0	0	0	0	0	0	0	0	0	0	0	0	0	0	0	0	0	0	0	0	0	0	0	0	0	0	0	0	0	0	0	0	0	0	0	0	0
	AAEL023352	66	11	3	4	5	0	2	5	2	9	6	8	1	3	2	5	2	4	73	7	13	1	9	3	5	1	0	2	4	1	0	1	2	8	3	5	7	2	2	4	8	4
	AAEL004726	27	130	198	331	197	302	176	110	242	167	230	342	375	473	307	349	87	217	124	286	363	478	429	354	380	383	247	180	638	449	205	420	672	410	313	859	321	376	367	262	454	769
	AAEL004711	28	27	21	23	3	31	4	4	10	5	30	14	11	6	2	7	13	30	58	10	4	33	21	34	28	25	18	6	12	8	22	44	73	9	51	21	13	14	65	61	23	43
	AAEL028037	1447	1298	390	372	4855	912	3730	1417	9008	7866	4227	4476	5239	4051	5865	5367	1378	2002	1453	3092	3419	2407	2859	2952	2058	2214	1679	1131	1006	1716	1518	2928	2179	2013	1359	1197	3336	2027	2844	2851	2293	1568
	AAEL025609	0	0	0	0	0	0	0	0	0	0	0	0	0	0	0	0	0	0	0	0	0	0	0	0	0	0	0	0	0	0	0	0	0	0	0	0	0	0	0	1	0	0
	AAEL021478	0	0	0	0	0	0	0	0	0	0	0	0	0	0	0	0	0	0	0	0	0	0	0	0	0	0	0	0	0	0	0	0	0	0	0	0	0	0	0	0	0	0
	AAEL026180	0	0	0	0	0	0	0	0	0	0	0	0	0	0	0	0	0	0	0	0	0	0	0	0	0	0	0	0	0	0	0	0	0	0	0	0	0	0	0	0	0	0
	AAEL004717	61	0	3	0	0	32	1	23	0	0	0	0	0	0	0	0	17	0	56	0	0	37	194	140	117	26	26	51	13	4	22	85	79	0	78	58	16	26	280	564	379	58
	AAEL004731	237	59	20	389	297	104	172	671	211	207	186	231	282	185	303	308	444	234	507	679	1567	1048	2009	1526	467	169	144	149	256	534	194	494	355	576	197	110	2470	1168	1586	1713	870	162
	AAEL004734	116	56	86	91	1548	128	1746	169	1108	523	294	1528	1853	1372	1604	2179	130	723	167	1244	1150	713	482	419	288	137	72	1507	259	189	90	205	297	972	305	461	1049	911	432	344	414	563
	AAEL004713	104	100	132	496	1451	173	1169	97	1523	1189	506	1472	1754	1253	1417	1500	113	482	190	711	848	300	205	190	151	175	200	136	96	168	362	301	301	175	45	36	102	79	43	41	38	57
	AAEL004724	243	1	52	0	2	105	1	72	0	1	3	0	0	1	0	0	1	2	15	3	6	5	1	4	225	30	48	2845	314	207	79	89	134	2	41	952	2	0	3	6	457	913
	AAEL004709	896	389	307	215	2179	815	1888	1131	3476	4899	3229	2474	3180	2160	3068	2594	956	4546	1224	6153	7327	3375	2930	2584	1746	4857	3801	2082	597	790	2462	2755	2753	3556	1101	1133	3708	2501	1671	1502	1542	1165
	AAEL026708	3	0	5	3	0	7	0	0	0	0	0	0	0	1	0	0	0	0	0	0	0	0	0	0	0	6	2	0	0	0	8	12	11	0	0	0	0	0	0	0	0	0
	AAEL004728	41	6	80	18	1411	270	1063	917	519	184	200	228	1179	1276	1900	1953	1175	1332	2768	3704	6365	1445	732	516	360	2331	8615	9	542	243	865	794	351	7595	314	198	4709	3178	530	436	402	212
	AAEL023918	1	0	1	0	0	0	0	1	0	0	0	1	0	0	0	0	0	0	0	0	0	0	0	0	2	0	0	5	2	6	0	1	0	0	0	4	0	0	1	1	2	4
	AAEL025094	92	1	147	1	0	172	0	0	4	0	0	1	4	0	0	0	0	1	1	1	1	1	1	0	0	161	87	0	0	0	205	303	417	0	0	0	0	0	0	0	0	0
	AAEL023457	3	0	21	2	0	26	0	0	2	0	0	0	0	0	0	0	0	0	0	0	0	0	0	0	0	41	9	0	0	0	32	61	70	0	0	0	0	0	0	0	0	0
	AAEL023262	19	0	24	82	12	27	10	3	18	20	14	30	18	15	13	22	1	2	1	1	1	1	2	2	2	19	16	0	1	0	51	72	85	4	9	4	0	1	4	2	3	4
	AAEL004730	103	2	324	8	0	445	0	0	3	3	3	1	0	0	0	0	0	0	0	2	0	0	0	0	0	308	120	0	0	0	515	721	977	0	0	0	0	0	0	0	0	0
	AAEL004729	370	3	701	8	2	990	3	0	17	2	7	9	4	3	5	3	0	3	9	1	1	3	2	3	0	611	392	4	0	2	1052	1287	1948	0	1	8	0	2	0	0	2	8
	AAEL004736	41	0	46	1	0	44	0	0	1	0	0	0	0	0	0	0	0	0	1	0	0	0	0	0	0	21	15	0	0	0	34	55	88	1	0	0	1	0	0	0	0	0
	AAEL004725	712	6	54	11	24	346	12	77	19	30	51	47	30	22	68	32	173	105	393	118	69	85	198	152	515	328	362	831	240	97	542	1014	1278	27	258	590	20	21	196	287	1001	591
	AAEL022597	0	0	0	4	0	0	1	0	3	0	2	2	5	0	1	1	0	0	0	1	0	0	0	0	0	0	0	0	0	0	0	0	0	1	0	0	0	0	0	0	1	0
	AAEL022850	2	1	0	0	0	0	0	0	0	0	0	0	0	0	0	0	0	0	1	0	0	0	0	0	0	0	0	0	0	0	0	0	0	0	0	0	0	0	0	0	1	0
	AAEL004733	505	483	431	157	1465	530	1256	1788	2466	2312	1812	2413	3152	2687	1866	2158	1073	2459	1791	2689	2645	2784	1996	1757	1077	1665	802	160	2269	1769	742	1046	1284	2981	1116	977	2814	2627	1605	1242	851	1070
	AAEL009776	242	73	87	588	1760	235	1710	244	1072	939	991	1203	1550	1354	1939	1776	158	1389	275	1846	1688	1188	1325	1129	667	240	196	279	320	319	232	374	526	1233	730	567	1228	1119	1053	950	723	534
	AAEL009951	328	37	271	30	196	566	130	1125	276	347	198	317	244	226	266	366	312	522	546	916	1361	1360	646	577	1284	353	713	542	434	4108	866	1774	1195	1935	1000	1550	2388	2510	509	436	1466	1789
	AAEL009948	697	42	156	41	495	300	216	1929	63	46	43	146	223	335	623	681	218	32	304	30	38	318	563	493	1627	333	463	421	2203	8833	327	699	663	542	4334	2633	756	1540	1289	1689	3440	2620
	AAEL020529	0	0	0	0	0	0	0	0	0	0	0	0	0	0	0	0	0	0	0	0	0	0	0	0	0	0	0	0	1	0	0	0	0	1	2	0	1	0	2	0	0	1
	AAEL025572	24	1	5	29	60	7	42	2	185	157	85	200	93	141	88	153	13	24	11	16	2	17	26	22	31	3	6	7	3	0	6	14	5	10	18	20	5	2	21	51	63	34
	AAEL010154	207	10	281	0	5	221	0	132	0	0	0	1	4	2	1	0	203	0	270	0	0	2	6	3	12	733	792	105	41	169	553	989	591	0	9	36	0	0	2	12	27	34
	AAEL023484	0	0	0	0	0	0	0	0	0	0	3	0	0	0	0	0	0	0	0	0	0	0	0	0	0	0	0	0	0	0	0	0	0	0	0	0	0	0	0	0	0	0
	AAEL010157	0	0	0	0	0	0	0	0	0	0	0	0	0	0	0	0	0	0	0	0	0	0	0	0	0	0	0	0	0	0	0	0	0	0	0	0	0	0	0	0	0	0
	AAEL019583	20	4	1	169	17113	373	15160	1	10837	6720	1562	2175	20831	11612	21765	19246	191	332	37	450	256	238	323	363	236	12	125	29	1	0	31	271	92	205	66	38	73	41	44	49	14	71
	AAEL005649	1	1	0	4	37	1	27	0	32	39	17	40	25	30	37	44	0	3	1	7	9	20	15	16	11	1	3	2	0	0	4	4	1	10	12	3	9	5	15	37	21	5
	AAEL010158	3	2	13	0	0	11	0	4	2	0	0	0	0	0	0	2	0	3	3	16	26	91	207	238	976	3	1	11	2	7	1	8	14	32	1296	244	52	36	418	771	510	329
	AAEL009772	698	676	629	167	2155	770	1855	1326	3400	3670	3051	2768	3122	2579	2387	2864	962	2725	1072	4081	4044	2823	2256	2006	1739	2000	851	1278	3928	3043	868	1513	2128	5079	1781	2077	4607	4000	2236	1842	1814	2458
	AAEL010151	339	1394	258	9	43	338	2	618	6	8	8	88	155	125	344	615	253	8	340	17	6	32	38	35	59	108	135	44	45	98	366	584	610	7	29	23	15	6	14	16	24	19
	AAEL027799	0	0	0	0	0	0	0	0	0	0	0	0	0	0	0	0	0	0	0	0	0	0	0	0	0	0	0	0	0	0	0	0	0	0	0	0	0	0	0	0	0	0
	AAEL020510	0	0	0	0	0	0	0	0	0	0	0	0	0	0	0	0	0	0	0	0	0	0	0	0	0	0	0	0	0	0	0	0	0	0	0	0	0	0	0	0	0	0
	AAEL028184	0	0	0	14	10	0	7	1	17	14	8	1	18	11	9	6	1	8	3	1	5	4	5	4	4	1	0	0	1	1	0	0	1	0	2	0	2	4	2	0	1	0
	AAEL018346	91	5	69	35	188	90	119	336	177	191	99	140	189	130	197	247	36	49	109	66	56	94	42	34	64	76	55	74	15	171	75	165	395	20	11	40	21	27	7	6	24	28
	AAEL005645	159	25	74	4	10	127	3	19	0	7	8	5	6	8	5	15	25	7	46	7	21	19	33	19	24	123	167	108	33	56	153	343	350	6	9	30	7	7	8	12	27	33
	AAEL005662	2349	376	404	244	2311	997	2035	1111	4754	5557	3746	3039	4018	1989	3119	3488	680	1558	785	1188	703	768	715	808	1007	2994	2054	7719	1627	2333	1982	4130	3249	410	418	2556	518	409	398	385	1555	2370
	AAEL005651	3334	899	1294	161	1105	2759	909	2266	620	1574	2290	1132	1619	745	1941	2527	4753	1133	4414	1752	2085	2728	2227	2485	2078	9281	11013	9124	2632	2596	14758	13064	14574	1468	2185	4001	2880	2564	3866	3457	5009	5218
	AAEL025384	1	2	9	1171	7	1	3	4	2	2	4	3	24	9	2	8	1	8	0	9	10	11	5	5	3	9	1	1	1	10	1	2	4	8	1	2	7	7	5	1	1	1
	AAEL005648	38	3	18	71	5	45	4	6	3	3	5	17	10	4	10	5	4	1	10	5	8	4	12	14	166	10	11	10	119	10	27	41	85	5	190	126	10	7	9	23	217	133
	AAEL009773	48	45	36	268	3382	116	3050	161	6515	7177	6738	3159	4407	3581	4130	4740	104	4373	56	5849	4839	1840	1353	1239	1082	275	71	173	1355	568	40	150	89	4278	774	647	2955	2095	531	424	306	482
	AAEL005660	159	95	42	12	14	74	4	110	3	77	430	39	61	30	32	42	301	342	320	817	943	414	510	558	271	183	101	266	179	118	144	277	296	492	256	128	584	436	694	431	132	175
	AAEL005643	156	100	5	117	1647	77	1110	100	2113	2592	1353	1438	1924	1411	2125	2072	106	468	129	1050	860	226	452	377	219	76	59	99	39	31	65	226	97	190	88	48	589	171	363	558	225	71
	AAEL005663	92	116	100	229	293	104	291	114	638	706	457	662	564	317	355	538	120	305	196	528	665	991	578	552	595	195	91	127	164	131	123	317	390	751	417	514	646	631	462	298	406	564
	AAEL005653	967	241	470	167	822	766	772	876	1194	1381	888	1036	1885	1210	1177	1264	1671	453	2078	707	824	1237	1149	990	984	1645	1258	128	1490	2170	1628	1623	2289	670	738	522	1066	947	1241	1036	910	959
	AAEL005646	247	208	66	96	1014	201	972	311	641	2024	1500	674	1153	665	1402	1200	465	721	648	1168	1235	947	1586	1525	801	297	168	848	316	288	232	460	591	752	688	512	982	683	1551	1212	809	579
	AAEL005657	11	1	0	13	56	3	49	1	67	58	23	35	41	59	119	42	5	5	4	7	5	5	13	5	14	0	3	25	2	1	2	9	8	1	4	4	1	2	13	21	29	6
	AAEL017446	0	1	0	29	7	1	1	0	5	0	2	4	10	7	6	7	0	0	1	8	3	6	4	8	6	0	0	2	0	0	1	2	1	1	0	2	4	1	2	1	3	3
	AAEL005655	318	234	55	52	1507	252	1276	577	1699	1501	913	1264	1752	1384	1942	2035	248	964	422	1336	1248	1031	1210	1004	589	604	405	124	318	395	415	817	603	662	341	216	1349	1006	854	896	606	303
	AAEL005656	4	6	2679	19	45	15380	41	39320	86	82	107	24	46	29	37	66	280579	118	9021	129	129	43	42	39	25	7399	7320	13	17	9	13714	35338	49322	36	21	13	28	30	26	48	78	15
	AAEL005659	101	263	105	32	350	202	318	269	732	759	687	418	643	498	598	725	288	706	323	1141	1341	1055	944	868	614	159	188	166	267	302	272	479	440	1025	527	374	1509	1123	905	765	494	569
	AAEL025387	0	0	0	0	0	0	0	0	0	0	0	0	0	0	0	0	0	0	0	0	0	0	0	0	0	0	0	0	0	0	0	0	0	0	0	0	0	0	0	0	0	0
	AAEL018347	188	6	97	30	646	297	421	252	830	597	312	267	541	585	720	961	154	90	381	219	203	92	110	86	561	141	161	32	254	261	251	587	779	121	299	221	82	71	39	130	425	262
	AAEL020008	4	0	0	0	2	1	2	0	0	1	1	0	7	5	3	3	2	0	2	3	0	3	3	1	8	0	3	0	2	1	1	2	3	2	14	15	1	8	48	81	50	18
	AAEL020009	0	0	0	0	0	0	0	0	0	0	0	0	0	0	0	0	0	0	0	0	0	0	0	0	0	0	0	0	0	0	0	0	0	0	0	0	0	0	0	0	0	1
	AAEL014102	33	0	9	1	0	3	0	8	0	0	1	0	0	0	1	0	15	0	19	2	0	10	16	21	90	5	9	16	16	3	10	21	17	0	63	67	0	1	22	57	97	44
	AAEL025382	0	0	0	0	0	0	0	0	0	0	0	0	0	0	0	0	0	0	0	0	0	0	0	0	0	0	0	0	0	0	0	0	0	0	0	0	0	0	0	0	0	0
	AAEL010866	245	110	192	136	207	219	165	109	332	346	235	234	246	158	229	276	62	255	162	404	533	695	239	198	294	246	544	18	89	215	398	778	478	404	240	116	410	639	43	46	178	134
	AAEL010867	807	124	1287	57	452	738	390	418	651	755	461	425	594	546	560	670	89	102	603	126	83	655	527	459	639	3162	502	958	842	1572	253	1751	1083	38	295	969	30	77	289	126	1101	1351
	AAEL010868	44	1	103	0	10	85	3	0	7	3	2	3	1	4	3	3	3	1	4	1	1	0	1	1	89	37	76	267	37	15	56	85	138	0	81	169	0	0	4	23	153	181
	AAEL012266	1324	44	300	44	562	642	402	1788	421	373	270	464	807	603	508	717	1465	142	1802	157	143	167	272	287	610	2145	1155	230	1487	3888	1602	3481	1849	102	592	1244	68	87	435	474	962	1245
	AAEL020149	0	0	0	0	0	0	0	0	0	0	0	0	0	1	0	0	0	0	0	0	0	0	0	0	0	0	0	0	0	0	0	0	0	0	1	0	0	0	0	0	0	0
	AAEL009778	7	9	11	21	114	13	78	32	202	126	79	188	105	153	132	223	19	66	39	113	152	221	158	121	57	9	15	43	37	25	15	33	22	229	92	53	255	260	117	102	34	69
	AAEL012262	1780	1115	1391	266	2359	1782	1917	2453	3257	3733	3884	2647	3416	2935	2526	2976	2627	3576	3388	3884	3635	3827	3788	3973	5538	4929	2847	2386	3107	3370	3536	5996	5390	2349	4450	5709	2460	2274	4448	4528	5981	6190
	AAEL012267	782	402	81	95	1867	366	1894	1338	1903	3654	3767	650	1545	1081	1915	1680	1010	2290	1433	5302	10075	7334	8686	6933	2716	412	395	256	984	1405	417	1015	875	6316	1949	825	13114	7491	6473	6985	2479	1111
	AAEL012264	170	202	578	46	387	502	293	329	321	256	335	719	858	1035	565	625	461	372	549	504	616	695	595	496	714	905	585	409	2091	1040	498	888	1700	715	724	1208	615	699	591	524	986	1403
	AAEL012268	11	4	7	3	1	14	1	2372	0	3	14	2	5	4	11	32	1026	27	2513	64	303	229	879	951	443	33	10	40	823	3361	49	78	67	228	281	155	452	243	1600	1721	676	333
	AAEL012261	97	125	225	72	572	228	522	227	980	933	726	765	898	747	718	888	240	581	253	887	883	704	522	524	476	613	352	164	455	434	395	668	643	505	291	282	714	540	492	383	307	441
	AAEL012265	145	167	206	229	3273	296	2635	243	2761	2052	885	4131	4525	3097	3826	3788	159	802	162	921	762	675	605	572	769	959	170	400	1085	439	74	320	1184	370	376	1184	451	491	425	482	1193	1474
	AAEL012263	54	30	37	48	627	57	476	49	1087	999	703	802	807	734	818	865	62	205	55	324	249	382	313	326	238	71	42	79	68	70	62	150	126	221	231	169	244	291	313	270	143	211
	AAEL021089	0	0	0	0	0	0	0	0	0	0	0	0	0	0	0	0	0	0	0	0	0	0	0	0	0	0	0	0	0	0	0	0	0	0	0	0	0	0	0	0	0	0
	AAEL007670	157	63	17	11	191	72	129	491	211	206	470	119	127	134	192	247	252	905	386	2466	3938	2180	2953	2576	1178	82	114	234	280	333	159	379	326	2057	949	423	3614	1926	2411	3302	1448	569
	AAEL020408	0	1	0	159	48	1	61	1	132	136	90	21	200	104	103	104	2	38	4	47	20	35	35	38	28	0	1	2	0	1	1	2	1	2	4	0	1	1	7	0	1	4
	AAEL022677	1	0	0	0	0	0	0	0	0	0	0	0	0	0	0	0	0	0	2	0	0	0	0	0	0	0	0	0	0	0	0	0	0	0	0	0	0	0	0	0	0	0
	AAEL027903	10	34	48	20	168	44	225	89	534	605	588	295	360	149	143	243	105	381	92	807	530	679	274	389	155	79	31	110	81	71	52	109	167	1322	397	331	835	990	320	243	288	272
	AAEL014653	12	8	4	9	98	10	41	12	56	84	76	70	83	76	93	236	12	64	9	95	127	66	49	43	20	6	4	94	22	11	12	41	15	100	13	22	158	85	57	36	18	17
	AAEL012929	540	55	74	92	919	283	646	271	1742	1957	1409	1279	1763	925	1228	1476	909	1679	761	2962	1535	905	919	900	1554	315	226	2635	297	297	517	1337	1101	660	749	1136	974	571	961	1097	1904	1307
	AAEL012930	605	485	324	241	5442	818	3628	993	8243	7144	4131	3885	5824	4626	6848	5839	1163	3216	1302	4967	5252	3313	3666	3321	1947	957	783	886	1478	1223	1097	1605	1474	3879	1708	1316	5051	3569	2800	3033	1940	1487
	AAEL023465	2	0	1	20	0	1	1	3	3	3	19	3	5	1	1	0	0	42	3	45	34	37	47	26	16	0	1	19	6	5	1	2	2	45	15	17	31	31	25	21	11	26
	AAEL025510	0	0	0	0	0	0	0	0	0	0	1	0	0	0	0	0	0	0	0	0	0	0	0	0	0	0	0	0	0	0	0	0	0	0	0	0	0	0	0	0	0	0
	AAEL028053	0	0	0	0	0	0	0	0	0	0	0	0	0	0	0	0	0	0	0	0	0	0	0	0	0	0	0	0	0	0	0	0	0	0	0	1	0	0	0	0	1	0
	AAEL005287	0	0	0	0	0	0	0	0	0	0	0	0	0	0	0	0	0	0	0	0	0	0	0	0	0	0	0	0	0	0	0	0	0	0	0	0	0	0	0	0	0	0
	AAEL020647	0	1	0	522	7	0	0	1	1	3	3	3	7	0	1	1	0	1	0	2	1	4	1	3	0	1	1	0	0	0	1	2	1	4	2	1	5	2	1	1	2	1
	AAEL004325	40199	21097	78906	2122	24627	66425	23867	25753	25052	21635	21642	30697	32970	32413	25010	26391	19226	38141	28911	55287	60069	73770	84856	67282	71011	79523	76035	105830	60494	44082	51379	58195	80654	78945	99971	129457	57790	62293	64536	64735	79907	89413
	AAEL004308	399	188	368	2345	1605	380	1330	1707	2354	2578	2077	2335	3055	2882	1779	2048	987	2553	1585	3178	3168	2851	1815	1676	1106	1198	489	301	3099	2143	492	744	889	3602	1151	1046	3189	2716	1504	1083	871	1202
	AAEL027748	0	0	0	0	3	0	0	1	3	3	0	1	1	7	0	2	0	3	1	16	16	48	12	14	10	0	0	0	0	1	3	6	10	33	8	11	41	32	40	22	1	21
	AAEL025155	15	0	2	0	0	4	6	10523	0	7	6	1	0	0	0	1	163477	3	92702	2	0	1052	8072	11071	46103	0	2	98	17348	8053	6	9	12	3	91668	2650	11	168	30136	97452	18160	7639
	AAEL022262	6	0	0	0	0	0	0	38	0	0	3	0	1	0	0	1	18	16	30	84	250	146	119	108	66	1	0	35	16	29	3	4	10	264	65	45	194	139	100	109	72	63
	AAEL004319	663	141	118	25	195	518	37	1183	13	118	1042	429	1910	685	550	631	1204	2375	1784	5066	7370	4650	4541	3608	1333	759	780	297	775	923	793	1402	1615	3584	954	329	7913	4939	3305	3294	1106	537
	AAEL004307	1695	451	173	81	1318	1286	818	1124	1944	2000	981	1705	1564	1075	1789	1992	1222	759	1691	1539	2434	877	2719	2310	1814	1812	2130	712	1075	869	2553	3684	2986	1252	1308	907	1952	1020	2474	3394	2904	1212
	AAEL004313	615	3203	758	71	91	693	59	5720	62	182	861	201	292	155	92	125	9716	774	9037	674	785	4066	13094	12923	4594	13882	6648	3363	9760	17060	560	930	1304	879	9907	4196	1050	2307	19452	16171	3525	3808
	AAEL021025	0	0	0	0	0	1	0	5	0	0	1	0	0	0	0	1	0	3	0	3	2	0	3	4	2	0	0	1	0	1	0	0	0	0	1	1	0	1	1	0	1	0
	AAEL020587	13	1	7	5	73	6	71	33	31	159	48	40	116	102	54	26	42	24	38	85	109	89	90	77	12	10	10	2	4	10	8	23	11	50	12	1	163	52	64	74	11	2
	AAEL018320	1027	416	58	171	3165	613	2498	747	2576	6734	4273	3000	5437	3866	4406	2275	705	1761	989	2824	2452	1395	3645	2907	1016	459	659	416	434	570	738	1659	1172	1575	692	447	3289	1900	2748	3279	1512	543
	AAEL004323	0	0	0	0	0	0	0	857	0	0	3	0	0	0	0	0	14	4	9	9	1	1	1	1	1	0	0	0	1	1	0	0	1	2	0	1	2	0	1	3	0	2
	AAEL004305	223	30	79	193	2448	235	1936	304	3628	3641	2209	2199	4151	2888	3380	3233	1119	813	765	1100	951	1119	1478	1360	752	525	446	97	241	93	375	601	433	615	644	200	888	791	1051	1099	523	245
	AAEL020230	1269	36	164	42	434	683	309	955	639	540	345	249	309	383	494	338	594	360	1160	630	463	940	1455	1025	2276	397	510	3807	1209	921	797	1281	1344	765	2474	2561	1236	1373	871	1831	3263	2036
	AAEL017495	0	0	0	0	0	0	0	1	0	0	0	0	0	0	0	0	0	0	2	0	0	0	0	0	0	0	1	0	0	0	0	1	0	0	0	0	0	0	1	0	0	0
	AAEL013174	67	10	4	23	236	33	141	65	270	286	159	215	287	169	225	274	34	48	35	91	74	31	87	72	37	17	28	1	13	5	22	64	37	38	16	8	111	39	105	205	57	10
	AAEL013172	215	139	75	191	2679	300	2159	443	4697	4180	2827	2415	3470	2812	3617	3512	512	1878	624	3287	3750	2563	2786	2389	1279	312	310	443	615	463	531	807	750	3239	1288	755	4028	3032	2035	2096	1331	733
	AAEL013176	38	285	636	850	1574	524	1411	316	2390	2487	2328	2166	2353	2199	2010	2430	266	1250	282	1855	1710	1409	1026	957	1176	467	194	1625	927	476	231	469	804	1262	709	1386	1187	1220	841	711	1084	1793
	AAEL013177	36	50	62	1009	140	61	112	69	226	162	158	343	346	328	185	230	77	158	100	197	131	223	139	155	134	126	67	69	197	136	73	107	155	185	138	201	217	221	176	124	132	231
	AAEL027111	328	174	96	211	3386	402	2541	383	5127	5123	3055	2477	3649	2594	4601	4146	493	978	637	1351	1235	1187	2182	1975	818	534	364	1195	353	348	430	952	879	918	549	441	1297	978	1710	1564	628	489
	AAEL013171	3597	1005	1137	44	587	1722	27	848	66	60	37	193	496	188	1465	1786	1514	212	2488	600	735	774	995	1004	984	2714	2502	824	634	932	4148	7175	4701	380	561	1067	561	558	1034	930	935	1289
	AAEL025171	512	187	106	253	1109	371	840	407	1537	1816	1381	1207	1469	750	1580	1445	400	1057	496	1569	1467	871	1107	1015	571	595	483	133	331	352	608	1153	1132	782	438	266	1255	771	832	958	511	300
	AAEL013170	383	146	74	136	1277	315	1147	1584	2882	3179	1950	2050	2594	1463	1800	2323	208	717	442	906	789	579	421	405	343	453	1913	163	250	443	549	802	504	305	116	103	470	339	204	142	149	223
	AAEL023938	0	0	0	0	0	0	0	0	0	0	1	0	0	0	0	0	0	1	0	1	0	0	0	1	0	2	0	0	0	0	0	0	0	0	0	1	0	0	0	0	0	0
	AAEL020075	563	68	141	45	895	397	947	153	1092	1150	743	944	955	946	1138	1146	162	542	197	606	533	569	407	354	220	264	387	201	115	142	422	581	674	650	280	203	577	533	255	269	196	141
	AAEL001901	87	12	57	9	6	25	1	17	2	1	0	4	5	7	2	5	54	0	38	1	0	47	28	26	44	16	10	1	3	0	33	86	46	0	59	32	1	7	25	46	12	24
	AAEL025100	0	0	0	2	12	0	12	1	2	3	2	12	23	9	8	16	1	0	1	0	1	0	0	1	0	2	1	0	3	0	0	0	1	0	0	0	0	1	1	0	0	1
	AAEL021965	17	27	4	3	130	7	136	22	101	66	26	45	60	132	149	132	59	11	45	14	2	13	35	27	25	10	7	29	27	12	10	11	10	5	68	57	3	6	26	29	36	41
	AAEL001887	1411	256	1426	137	1118	3064	866	13667	1414	1579	1724	1480	1931	1608	5316	5761	10451	1980	16394	4341	5844	2029	2424	2094	5992	49987	20962	869	13476	15200	6422	6440	7538	6805	3340	6099	4121	2297	3075	3535	9574	7682
	AAEL001899	74	0	41	1	1	60	1	6	0	1	0	1	1	0	2	0	68	0	97	3	8	9	12	8	51	41	36	159	102	49	55	103	141	6	35	57	4	4	6	20	79	77
	AAEL001893	41	9	6	24	412	42	458	63	318	658	454	181	483	423	612	740	79	242	89	427	672	664	764	620	272	33	26	74	77	62	48	87	78	527	194	112	1057	840	660	478	282	168
	AAEL001911	25	5	0	0	0	0	0	1	0	0	0	1	0	0	0	0	0	0	65	0	0	1	0	0	0	0	0	0	0	0	0	0	0	0	0	0	0	0	0	0	0	1
	AAEL001903	3	0	2	1	8	9	5	10	9	15	101	6	7	7	8	12	29	42	40	46	41	102	119	121	83	11	7	12	12	4	15	29	31	35	59	59	55	67	123	103	81	90
	AAEL001896	1960	1011	2248	417	6342	2152	4923	1682	6576	6011	2932	6514	8807	5030	7035	9285	2307	3158	2587	5461	6752	7316	7080	6377	6147	1894	1171	16582	2457	2161	2129	4121	4858	6924	7023	9671	8740	7572	8651	7774	9658	11694
	AAEL001910	258	135	150	137	1715	311	1214	239	2360	2998	1866	1447	2251	1464	2083	1670	324	1033	309	1155	966	693	900	774	717	342	263	1211	523	325	373	682	766	815	539	870	1010	766	739	810	1111	952
	AAEL024849	854	755	901	439	6940	1248	5504	2353	9232	10434	7514	4680	7694	6553	8052	5922	1995	5192	2512	7602	7344	6910	6220	6133	3735	1130	1356	3614	1187	1128	1973	3793	3063	5951	3588	2947	7628	5530	6198	5900	3002	3517
	AAEL001906	615	745	424	293	3194	749	2878	1069	1615	3233	2709	1471	4252	3139	5052	3664	671	1951	1037	3368	3974	3608	3766	3391	2183	1128	956	864	1425	1058	1007	1964	2315	3588	2044	1818	4441	3609	3183	3233	2124	1655
	AAEL025269	0	0	0	0	0	0	0	0	0	0	0	0	0	0	0	0	0	0	0	0	0	0	0	0	0	0	0	0	0	0	0	0	0	1	0	0	0	0	0	0	0	0
	AAEL001902	4	4	3	132	769	17	662	1009	1522	1351	796	804	1018	858	1094	1298	21	228	7	246	107	111	112	118	125	1	24	33	461	1543	6	16	8	49	39	19	18	10	21	26	10	9
	AAEL001915	23	295	12	75	888	73	676	104	929	1062	596	655	1226	615	1226	766	79	226	98	332	253	101	160	152	189	69	62	135	79	38	28	82	102	77	61	87	177	69	145	264	257	99
	AAEL025215	0	0	0	0	0	0	0	0	0	0	0	0	0	0	0	0	0	0	0	0	0	0	0	0	0	0	0	0	0	0	0	0	0	0	0	0	1	0	2	1	0	0
	AAEL021642	0	0	0	0	0	0	0	0	0	0	0	0	0	0	0	0	0	0	0	0	0	0	0	0	0	0	0	0	0	0	0	0	0	0	0	0	0	0	0	0	0	0
	AAEL001913	743	578	88	28	849	535	645	586	1007	1440	908	717	1546	712	1612	1689	446	725	556	1488	1754	1296	1799	1494	953	513	545	157	263	411	670	1622	1502	1130	668	472	1776	1495	1651	1860	889	441
	AAEL022834	0	0	0	0	0	0	0	0	0	0	0	0	0	0	0	0	0	0	0	0	0	0	0	0	0	0	0	0	0	0	0	0	0	0	0	0	3	0	0	0	0	0
	AAEL001905	28	4	23	8	4	36	0	24	1	1	8	14	16	2	0	1	9	9	35	2	12	4	30	26	55	18	17	22	17	13	38	92	80	1	43	35	3	0	25	29	42	54
	AAEL001904	244	345	133	123	1715	353	1391	1245	1552	1822	1881	1697	2423	1995	2059	2404	1068	1404	1056	2172	2333	1632	1394	1403	1110	1075	652	313	1375	1439	718	1235	1328	1597	977	651	2003	1313	1254	1377	973	865
	Trnag-acc	0	0	0	0	0	0	0	0	0	0	0	0	0	0	0	0	0	0	0	0	0	0	0	0	0	0	0	0	0	0	0	0	0	0	0	0	0	0	0	0	0	0
	AAEL024401	0	0	0	0	0	0	0	0	0	0	0	0	0	0	0	0	0	0	0	0	0	0	0	0	0	0	0	0	0	0	0	0	0	0	0	0	0	0	0	0	0	0
	AAEL001909	0	0	0	0	0	0	0	0	0	0	0	0	0	0	0	0	0	1	0	0	2	0	1	0	0	1	0	0	0	0	0	0	1	0	0	0	0	0	0	0	0	0
	AAEL001881	30	25	23	22	4	30	5	24	17	82	77	23	29	21	15	23	60	73	67	142	157	166	108	130	87	79	20	8	63	41	55	103	117	197	80	72	206	163	123	85	90	95
	AAEL001891	36	36	44	62	1440	121	1417	118	3420	3166	2401	768	1881	1230	2279	2070	147	1271	158	1783	1649	758	749	641	433	91	86	147	244	139	84	193	260	1087	289	280	1131	795	480	434	366	352
	AAEL001889	1	1	1	28	188	6	157	0	349	437	183	145	153	250	284	243	7	50	2	41	19	17	27	29	13	0	0	5	0	0	0	2	0	18	8	2	1	1	2	5	0	0
	AAEL001898	920	220	650	325	4629	1117	4033	767	5506	8831	5672	4386	5597	4010	5728	3492	936	6025	1382	10129	10391	4082	4609	4060	3395	1000	646	22396	2199	1395	961	2328	2054	7280	2433	7498	8848	5340	4220	4642	8445	8694
	AAEL001900	1	1	171	0	4	142	0	87	0	0	0	0	0	1	0	0	135	0	70	3	1	1	23	24	433	9	65	3578	286	126	324	600	697	0	254	1103	3	1	107	177	814	1433
	AAEL026657	0	0	0	0	0	0	0	0	0	0	0	0	0	0	0	0	0	0	0	0	0	0	0	0	0	0	0	0	0	0	0	0	0	0	0	0	0	0	0	0	0	0
	AAEL001895	0	0	0	0	0	0	0	29	0	1	1	0	0	0	1	0	0	1	1	2	1	0	2	1	181	0	1	1595	67	55	0	0	0	1	32	448	1	2	12	13	324	861
	Trnay-gua_14	1	0	0	0	0	0	0	1	0	0	0	0	0	0	0	0	0	0	0	0	0	0	0	1	0	0	0	0	0	0	0	0	0	0	0	0	0	0	0	0	0	0
	AAEL025623	3	1	1	1	3	2	4	0	11	4	1	5	10	0	5	3	1	1	2	6	3	3	5	2	3	4	1	7	1	1	1	1	2	1	0	7	2	1	2	7	2	3
	Trnay-gua_15	0	0	1	0	0	0	0	0	0	0	0	0	0	0	0	0	0	0	0	0	0	0	0	0	0	0	0	0	0	0	0	0	0	0	0	0	0	0	0	0	0	0
	Trnay-gua_16	0	0	0	0	0	0	0	0	0	0	0	0	0	0	0	0	0	0	0	0	0	0	0	0	0	0	0	0	0	0	0	0	0	0	0	0	0	0	0	0	0	0
	Trnay-gua_17	0	0	0	0	0	0	0	0	0	0	1	0	0	0	0	0	0	0	0	0	0	0	0	0	0	0	0	0	0	0	0	0	0	0	0	0	0	0	0	0	0	0
	Trnay-gua_18	0	0	0	0	0	0	0	0	0	0	0	0	0	0	0	0	0	0	0	0	0	0	0	0	0	0	0	0	0	0	0	0	0	0	0	0	1	0	0	0	0	1
	Trnay-gua_19	0	0	0	0	0	0	0	0	0	0	0	0	0	0	0	0	0	0	0	0	0	0	0	0	0	0	0	0	0	0	0	0	0	0	0	0	0	0	0	0	0	0
	Trnay-gua_20	0	0	1	0	0	0	0	0	0	0	0	0	0	0	0	0	0	0	0	0	0	0	0	0	0	0	1	0	0	0	0	0	0	0	0	0	0	0	0	0	0	0
	Trnay-gua_21	0	0	0	0	0	0	0	0	0	0	0	0	0	0	0	0	0	0	0	0	0	0	0	0	0	0	0	0	0	0	0	0	0	0	0	0	0	0	0	0	0	0
	Trnay-gua_22	0	0	0	0	0	0	0	0	0	0	0	0	0	0	0	0	0	0	0	0	0	0	0	0	0	0	0	0	0	0	0	0	0	0	0	0	0	0	0	0	0	0
	Trnay-gua_23	0	0	0	0	0	0	0	0	0	0	0	0	0	0	0	0	0	0	0	0	0	0	0	0	0	2	0	0	0	0	0	0	0	0	0	0	0	0	0	0	0	0
	AAEL020699	0	0	0	1	0	0	1	0	2	1	1	0	5	1	3	1	0	0	0	0	0	0	0	1	0	0	0	0	0	0	0	0	0	1	1	1	1	0	1	0	0	0
	Trnas-aga_1	0	0	0	0	0	0	0	0	0	0	0	0	0	0	0	0	0	0	0	0	0	0	0	0	0	0	0	0	0	0	0	0	0	0	0	0	0	0	0	0	0	0
	AAEL024182	0	0	0	0	0	0	0	0	0	0	0	0	0	0	0	0	0	0	0	0	1	0	0	0	0	0	0	0	0	0	0	0	0	0	0	0	1	0	0	0	0	0
	AAEL026932	5	8	1	1	27	4	26	12	30	32	13	26	48	36	32	21	7	18	6	73	59	48	46	30	8	22	2	4	7	9	1	7	4	43	6	1	100	46	14	10	4	1
	AAEL001912	42	1	9	3	2	22	1	65	4	799	1473	4	3	3	3	1	73	1986	106	2881	2883	1286	943	763	238	18	34	76	140	98	22	67	66	2045	220	120	2003	1705	713	577	198	152
	AAEL019902	240	36	101	165	226	155	242	5663	250	190	103	229	316	415	316	398	571	293	7529	830	441	252	459	436	191	425	320	9	53	232	1656	1074	510	234	196	64	158	155	515	302	81	107
	AAEL019903	380	170	161	278	543	209	551	4667	961	1104	674	527	779	829	717	1008	245	258	2298	431	391	514	601	602	308	496	340	11	57	235	950	1080	626	207	241	59	154	197	575	335	118	124
	Trnae-cuc_13	0	0	0	0	0	0	0	0	0	0	0	0	0	0	0	0	0	0	0	0	0	0	0	0	0	0	0	0	0	0	0	0	0	0	0	0	1	0	0	0	0	0
	AAEL001897	104	26	66	23	11	200	14	1968	13	18	9	16	10	16	14	21	112	3	1661	21	22	20	15	18	13	306	180	1	3	98	505	803	682	15	9	4	9	12	22	7	6	9
	AAEL001882	51	9	56	6	0	66	0	80	0	2	4	4	0	3	2	2	92	0	226	2	4	2	8	18	17	101	40	0	0	42	117	500	393	2	10	1	1	0	4	12	3	3
	AAEL001888	268	142	102	343	1114	198	953	828	967	717	635	1315	1816	1195	1580	1917	591	540	651	729	953	1232	1102	1003	919	2633	2827	936	706	1056	960	897	621	784	651	763	1160	739	913	879	869	835
	AAEL001914	803	299	87	10	205	377	125	794	150	362	670	107	255	134	376	424	916	171	1228	491	1039	1758	2602	2292	1341	613	615	191	604	671	746	1351	1344	1313	994	495	4099	2180	2301	3233	1436	666
	AAEL026329	0	0	0	0	0	0	0	0	0	0	0	1	0	1	0	4	0	1	0	0	0	0	0	0	0	0	0	0	0	0	0	0	0	0	0	0	1	0	0	0	0	0
	AAEL017030	1169	1043	1101	921	124	1619	18	2762	11	5116	6434	1373	1747	650	408	780	3363	5978	4551	13850	19095	23258	15911	14766	9300	2059	2342	9067	4819	3631	2581	5503	3918	19169	11808	6725	22100	20828	13683	11434	7983	7363
	AAEL001879	191	81	220	66	807	176	567	114	1059	1029	853	783	1020	833	908	1021	155	547	159	868	860	874	704	635	547	134	123	1462	161	168	195	383	395	753	456	563	804	847	666	483	469	829
	AAEL001883	70	53	48	33	1023	122	840	187	1396	1789	1383	735	1207	1078	1335	1345	87	1039	186	1400	1492	1177	788	688	389	129	80	64	268	205	84	170	203	1200	246	205	1606	1294	581	421	275	323
	AAEL001886	29	24	30	37	679	63	641	72	1063	1088	810	871	954	964	1017	1413	89	409	122	619	670	648	392	336	243	48	40	119	47	88	69	145	107	524	142	113	670	577	301	224	133	183
	AAEL001894	33	1	7	0	1	8	0	9	0	1	3	1	0	1	3	2	13	6	26	7	4	18	43	20	48	7	7	5	4	1	9	10	6	0	29	27	1	1	27	64	42	9
	Trnav-aac_22	0	0	0	0	0	0	0	0	0	0	0	0	0	0	0	0	0	0	0	0	0	0	0	0	0	0	0	0	0	0	0	0	0	0	0	0	0	0	0	0	0	0
	Trnaa-ggc_13	0	0	0	0	0	0	0	0	0	0	0	0	0	0	0	0	0	0	0	0	0	0	0	0	0	0	0	0	0	0	0	0	0	0	0	0	0	0	0	0	0	0
	AAEL001364	7	5	7	0	4	11	0	9	0	0	0	19	0	0	0	0	9	0	22	9	28	92	174	180	1800	14	19	243	421	253	10	101	74	10	3549	445	37	43	736	3226	992	526
	AAEL001368	269	23	76	4	1	153	0	289	0	43	623	3	3	15	2	1	407	1440	655	2469	3595	3603	2732	2581	1403	126	93	206	347	250	259	512	508	3136	1368	1068	4831	3808	1849	1958	1179	1072
	AAEL027571	0	0	0	1	0	0	0	0	1	2	3	0	0	0	1	1	90	1	147	2	0	1	6	7	851	0	0	0	167	47	0	0	0	0	1625	88	0	0	48	664	170	197
	AAEL026468	34	38	116	416	428	137	361	61	589	409	329	748	648	672	520	628	63	357	61	447	361	384	431	314	330	239	59	71	484	176	61	140	304	504	349	696	407	436	324	280	377	564
	AAEL008501	100	12	58	54	16	47	21	32	46	61	29	19	46	8	19	44	5	5	13	11	6	6	4	5	7	73	76	3	8	20	175	457	259	5	9	7	6	7	6	2	6	14
	AAEL008500	583	1031	694	2160	43336	2172	40143	2557	44853	92471	58071	38996	58842	38138	58498	71579	3487	19785	2533	27201	21192	15581	14189	14017	9684	2446	1634	1357	3137	2237	1790	3423	3351	11368	4160	2623	15233	9701	6510	6054	2522	3565
	AAEL008505	104	21	47	13	93	105	82	35	165	169	119	124	140	108	146	146	60	54	60	77	82	83	72	73	83	98	63	14	80	73	143	295	298	41	51	38	71	63	78	64	51	60
	AAEL008492	536	351	270	1227	265	306	203	315	415	605	632	440	760	375	337	460	340	438	385	524	550	934	629	623	583	815	201	136	758	506	342	724	1155	612	604	560	1062	1030	1106	735	857	876
	AAEL008497	144	379	83	159	442	158	465	139	587	568	435	710	749	557	630	692	266	178	288	352	315	700	931	813	1077	368	206	76	191	192	238	490	462	304	1094	693	364	416	1078	1015	934	852
	AAEL008496	126	108	4	11	5	30	5	20	5	0	1	5	3	5	3	5	39	1	77	5	4	0	10	13	41	23	46	8	6	6	50	128	94	3	25	18	4	1	21	85	68	8
	AAEL008493	62	39	43	4	2	33	0	54	3	4	75	10	6	27	5	12	80	98	152	163	178	225	161	142	199	52	28	11	31	23	64	126	162	194	189	106	224	190	202	167	97	144
	AAEL008498	9	1	1	0	0	1	0	9	0	0	0	0	0	0	0	0	3	1	98	0	1	39	35	30	8	3	4	0	0	0	4	5	4	0	5	1	1	6	31	18	2	1
	AAEL025921	81	3	209	2	1	156	0	197	0	0	0	6	15	3	2	2	42	7	63	61	87	60	102	98	175	948	739	202	105	331	952	1009	591	49	115	360	35	39	117	101	367	392
	AAEL008502	1192	72	461	18	47	898	1	387	1	1	2	383	499	129	54	83	538	4	749	5	27	489	724	674	1093	768	754	1374	802	632	1071	1926	2206	33	1202	917	145	297	917	1260	1398	1087
	AAEL000229	0	1	869	2	0	1082	0	0	0	0	0	0	0	0	0	0	0	0	0	0	0	0	1	0	0	560	654	0	0	0	737	1802	3644	0	0	0	0	1	0	0	0	0
	AAEL013608	564	529	260	3306	1186	336	797	516	1843	1927	1342	1050	1659	1886	1145	1358	598	740	579	776	839	1609	1578	1339	697	391	306	1241	433	509	343	519	500	1320	1006	1008	1462	1538	1552	1350	712	979
	AAEL008495	339	313	47	43	452	167	387	680	944	836	1026	284	524	171	442	640	648	2099	873	5306	7818	3381	4283	3707	1223	217	163	231	584	846	341	688	636	4242	842	329	7461	3644	3623	3274	1024	382
	AAEL020973	0	0	0	0	0	0	0	0	0	0	0	0	0	0	0	0	0	0	0	2	1	0	0	0	0	0	0	0	0	0	0	0	0	0	0	0	0	0	0	0	0	0
	Trnas-aga_45	0	0	0	0	0	0	0	0	0	0	0	0	0	0	0	0	0	0	0	0	0	0	0	0	0	0	0	0	0	0	0	0	0	0	0	0	0	0	0	0	0	0
	AAEL021689	0	0	0	0	0	0	0	0	0	0	0	0	0	0	0	0	0	0	0	0	0	0	0	0	0	0	0	0	1	0	0	0	0	0	0	0	0	0	0	0	0	0
	AAEL005133	0	0	0	0	0	0	0	0	0	0	0	0	0	0	0	0	0	0	0	0	0	0	0	0	0	0	0	0	0	0	0	0	0	0	0	0	0	0	0	0	0	0
	AAEL024554	0	0	0	0	0	0	0	0	0	0	0	0	0	0	0	0	1	0	0	0	0	0	0	1	0	0	0	0	0	0	0	0	0	0	0	0	0	0	0	0	0	0
	AAEL018228	45	3	0	101	837	27	721	116	881	719	356	300	504	526	837	853	86	151	135	158	47	89	170	125	117	12	12	50	20	16	19	52	26	69	93	88	37	23	118	206	289	86
	AAEL011890	6199	123	2437	15	36	2138	21	1065	20	23	31	40	46	39	119	133	725	17	3972	41	32	839	1560	1568	309	2088	2396	335	1947	1428	3932	5277	5500	34	213	1132	38	145	1623	625	571	838
	AAEL020097	504	272	375	21	3	532	0	8502	0	2	0	2	0	2	3	16	93	0	595	0	0	0	3	1	7	113	39	0	153	7104	114	1861	877	3	2	2	0	0	2	3	5	3
	AAEL011882	39	11	15	5	2	24	0	95	0	1	0	1	0	0	1	4	2	1	21	1	0	1	0	3	7	25	20	8	12	50	11	71	47	0	2	4	1	0	0	0	6	10
	AAEL023159	449	118	73	323	3955	448	3419	333	1115	1476	813	3583	4356	4159	5597	4822	167	562	297	519	358	283	602	450	377	688	759	447	249	216	435	924	710	257	191	407	300	238	277	340	575	345
	AAEL011888	1	0	0	0	4	2	1	2992	0	0	0	0	0	0	7	7	0	0	8	0	0	4	26	28	1076	1	1	2192	7417	8872	0	3	1	0	150	4631	3	0	25	62	2773	4696
	AAEL011889	1	0	2	0	0	4	0	2888	0	2	54	4	0	1	1	0	4	67	13	42	77	69	72	55	57	1	2	12	2774	34048	6	3	10	22	10	90	12	14	27	18	28	42
	AAEL011891	0	0	0	0	0	0	3	42	0	0	1	0	0	0	0	0	0	1	3	0	1	0	3	0	657	1	0	6264	47269	6079	0	0	0	0	25	12501	0	0	0	1	3369	8035
	AAEL016975	0	0	2	1	0	1	0	699	1	0	2	2	2	1	0	0	0	0	31	8	4	2	6	4	220	3	3	119	426	261	3	5	2	1	10	1590	1	1	5	6	933	1497
	AAEL011887	19	16	9	24	350	36	290	38	663	602	380	409	460	388	459	547	136	215	113	348	420	273	138	160	72	27	18	17	56	37	28	56	57	283	57	44	301	281	87	69	53	69
	AAEL011881	485	439	659	159	1162	868	936	1653	2087	2943	5199	2057	2609	1804	1370	1976	957	5648	1120	6336	6138	5575	4176	3742	2556	2295	891	402	4949	3837	848	1711	2288	8836	4464	4217	6529	6655	3412	3145	3202	2706
	AAEL026058	0	0	0	4	1	0	0	0	0	2	1	0	0	0	0	0	0	0	0	0	0	0	1	0	0	0	0	0	0	0	0	1	0	0	7	0	5	5	2	2	3	2
	AAEL010116	675	478	333	32	532	688	437	515	860	784	875	604	783	565	620	680	721	611	757	826	833	817	994	907	1072	933	610	473	855	777	801	1656	1776	651	1042	1043	701	709	1082	1124	1273	1255
	AAEL010120	98	3	20	0	1	44	1	34	2	10	72	2	5	1	0	2	83	109	142	137	93	222	378	397	454	74	48	112	43	19	110	206	239	27	285	244	8	22	419	494	370	269
	AAEL010119	69	23	38	381	242	59	329	94	505	509	446	264	482	317	351	466	188	269	184	475	575	898	591	595	279	183	49	45	173	135	87	168	194	430	272	99	544	573	589	290	114	183
	AAEL021770	0	0	0	0	0	0	0	0	0	1	0	0	0	0	0	0	0	0	0	0	0	0	0	0	0	0	0	0	0	0	0	0	0	0	0	0	0	0	0	0	0	1
	AAEL019711	159	27	32	162	1293	101	981	66	1437	1923	1022	1136	1793	1402	1797	1601	77	314	106	311	170	134	197	163	150	68	90	41	50	22	88	249	158	122	144	103	142	117	185	323	305	93
	AAEL010117	2	4	21	0	0	23	0	7	0	0	1	0	0	0	0	1	24	0	17	0	0	1	0	0	2	49	38	0	11	12	28	63	48	0	0	0	0	0	0	0	0	3
	AAEL010123	582	310	207	135	986	347	838	281	391	386	291	624	1141	1042	1189	1278	228	652	368	849	971	1072	1431	1165	1139	264	502	1965	300	308	1615	1521	713	702	739	863	713	701	969	952	1062	1065
	AAEL009760	4933	312	3115	3	19	5739	0	1	1	0	7	0	0	2	0	0	40	2	90	4	1	0	0	1	2	1087	1493	5	1	7	2594	4056	9587	0	0	0	2	0	1	2	3	1
	AAEL009761	166	1	11	1	0	76	1	41	0	1	4	1	1	7	1	0	39	5	105	7	4	89	375	322	304	71	99	132	83	30	105	242	190	8	203	164	40	64	367	636	639	144
	AAEL022003	81	4	26	0	1	36	0	23	1	7	47	2	0	3	0	0	52	58	89	70	69	179	321	333	378	51	54	110	43	26	95	125	152	18	383	285	33	52	300	355	305	347
	Trnaa-agc_52	0	0	0	0	0	0	0	0	0	0	0	0	0	0	0	0	0	0	0	0	0	0	0	0	0	0	0	0	0	0	0	0	0	0	0	0	0	0	0	0	0	0
	AAEL006975	542	250	0	0	0	0	0	43	0	0	1	0	0	0	0	0	0	3	3053	0	1	1	0	0	0	0	0	0	0	0	0	0	0	17	34	38	8	1	13	6	35	35
	AAEL006962	1452	325	979	24	142	571	4	1427	6	9	21	71	147	52	66	219	835	747	1720	1268	1487	1663	993	1032	669	621	1712	38	332	789	2138	1850	1352	891	437	433	1009	1420	682	449	371	417
	AAEL006971	324	80	851	27	57	60	28	5167	75	53	27	73	40	29	44	128	138	9	3099	9	20	14	22	27	121	1222	82	20	180	1420	68	140	127	7	29	153	3	3	3	4	120	147
	AAEL013611	513	19	202	13	19	322	15	29	21	40	168	19	66	33	33	49	126	113	139	117	108	84	43	51	63	7149	7917	59	33	43	2549	936	387	83	42	54	25	23	32	14	23	54
	AAEL006968	4966	730	3030	347	5616	5556	4090	1586	8433	9188	5943	3267	5677	6206	7439	8299	1500	1326	1985	1360	602	653	882	835	1749	6545	3112	494	1154	2785	2664	11742	9723	352	774	1459	141	120	226	350	1228	1649
	AAEL006969	2	0	4	3	0	5	1	1	0	0	0	2	0	0	0	0	2	0	1	0	0	0	0	0	0	6	1	23	0	8	0	1	7	0	5	5	2	0	1	1	6	8
	AAEL006964	546	114	295	169	910	490	707	544	1704	1844	1084	821	965	1204	1401	1718	178	236	563	302	327	323	491	407	1837	679	184	676	1154	2843	220	1076	1159	156	798	1670	102	153	425	434	1415	2170
	AAEL006983	42	13	26	94	873	48	776	79	1175	1000	758	747	915	937	1223	1343	43	319	51	356	304	335	280	252	225	31	28	72	82	47	35	77	75	231	158	201	240	209	170	148	148	202
	AAEL006977	1694	1608	786	277	4132	2023	3427	2934	5844	5368	4774	4107	5273	4459	5010	5185	2725	6967	3625	10347	11410	8207	7563	6293	4067	2946	2445	6954	4732	4139	2374	4168	4145	8924	3888	4266	9138	7847	5560	5286	4730	4053
	AAEL006966	601	231	506	265	196	795	163	605	84	11	138	223	262	212	213	253	1176	82	954	302	568	306	199	152	890	794	961	3027	743	1162	812	1551	1968	569	612	1776	308	422	149	314	1332	1910
	AAEL006970	0	0	1	0	0	1	0	4	0	1	0	0	0	0	0	1	74	8	78	7	11	7	12	18	13	1	1	3	14	0	2	4	1	11	8	20	3	2	28	25	13	24
	AAEL006980	6	0	19	0	1	38	0	107	0	0	9	0	9	32	0	0	2272	270	1938	426	32	35	1257	1234	171	48	44	1	77	18	66	94	80	31	333	7	6	0	2081	1312	15	16
	AAEL025227	0	0	0	1	0	0	0	0	0	0	0	0	0	0	0	0	0	0	2	1	0	0	0	0	0	0	0	0	0	0	0	0	0	0	0	0	0	0	0	0	0	0
	AAEL021366	0	0	1	0	0	0	0	0	0	0	0	0	0	0	0	0	2	0	0	2	0	0	0	0	0	0	0	0	1	0	1	0	1	0	0	0	0	0	2	1	0	0
	AAEL024258	31	21	16	5	62	28	35	76	54	54	99	122	60	159	85	210	338	83	287	72	88	861	902	711	353	16	38	115	93	78	28	70	88	475	819	399	560	1139	763	730	595	368
	AAEL027397	17	1	6	0	0	12	0	6	0	2	0	0	1	1	1	0	121	2	198	0	0	13	48	52	60	9	10	0	35	7	21	29	49	45	60	12	133	63	74	76	37	12
	AAEL026917	3	4	1	2	10	0	3	1	7	2	1	4	4	11	7	8	0	1	5	3	0	2	2	3	5	2	1	1	0	0	0	1	3	595	220	122	789	642	433	281	131	245
	AAEL023813	0	0	0	0	0	0	0	0	0	0	0	0	0	0	0	0	0	0	0	0	0	0	0	0	0	0	0	0	0	0	0	0	0	0	0	0	0	0	0	0	0	0
	AAEL006982	141	205	108	5	11	166	3	132	12	11	8	38	22	34	13	28	338	2	274	3	0	7	41	39	58	191	247	48	133	107	260	486	407	21	53	50	17	8	35	76	23	54
	AAEL006961	6	595	8	1	0	6	0	116	0	0	0	3	2	0	0	1	376	0	309	0	0	2	1	0	45	39	37	54	65	67	35	37	29	0	18	65	2	1	3	5	76	104
	AAEL006978	371	41	289	4	43	534	0	230	4	2	5	161	209	92	56	70	125	3	307	13	18	62	101	87	768	554	448	103	299	621	544	1176	1768	15	319	456	18	23	85	104	818	517
	AAEL026610	0	0	0	0	0	0	0	0	0	0	0	0	0	0	0	0	0	0	0	0	0	0	0	0	0	0	0	0	0	0	0	0	0	0	0	0	0	0	0	0	0	0
	AAEL006965	48	63	40	161	102	50	105	115	192	203	219	147	199	116	78	141	170	273	136	391	464	404	251	284	105	131	58	17	113	123	80	206	197	484	169	107	496	568	237	163	68	98
	AAEL006972	112	94	196	71	921	209	690	116	1408	1253	814	1173	1278	1019	1138	1308	129	594	122	730	588	562	616	504	649	365	96	357	475	207	144	347	903	422	366	657	442	502	496	519	729	975
	AAEL006963	69	44	42	54	918	74	730	105	719	1094	568	939	1151	972	1128	1279	105	541	131	748	663	366	310	244	240	85	68	120	141	110	70	180	144	542	167	164	420	386	222	212	189	202
	AAEL010957	3	0	3	1	1	4	0	59	0	0	1	3	1	0	1	0	3	4	4	7	7	3	9	6	9	13	6	17	8	151	1	9	9	3	0	1	2	1	0	0	4	3
	AAEL027726	0	0	0	0	0	0	0	0	0	0	0	0	0	0	0	0	0	1	0	1	2	0	0	0	0	0	0	1	0	0	0	0	0	0	1	0	0	0	0	0	0	0
	AAEL028171	13	27	15	71	15	14	11	29	20	29	32	27	49	23	10	16	44	35	32	32	54	80	34	33	23	67	22	1	24	41	30	36	66	19	12	6	24	20	19	13	5	7
	AAEL006973	881	138	272	14	63	526	10	746	22	18	49	144	180	135	62	132	910	42	1040	55	27	539	1024	1018	974	564	525	1775	594	728	933	1756	1712	25	871	489	94	285	1334	1969	772	585
	AAEL006976	5528	1425	675	172	886	1891	624	2991	803	1547	3130	1808	1843	827	1406	1881	4306	5276	4974	12925	19405	15462	15547	14470	7328	1946	2006	1239	1533	2420	3455	7740	7965	12750	5823	3208	24525	16293	14758	14376	7523	4997
	AAEL013253	793	334	262	158	1841	571	1443	590	1813	2218	1479	1901	2198	1418	2290	2206	770	981	960	1550	1639	1373	1844	1633	1100	751	787	957	452	495	1019	1929	1612	1018	895	569	1470	1011	1332	1527	1055	796
	AAEL013258	54	14	11	50	974	58	744	57	952	917	241	700	1043	1029	1297	1314	31	97	39	146	132	84	106	77	47	76	123	26	34	44	43	125	71	91	33	40	245	80	103	247	86	46
	AAEL013260	70	34	41	20	151	61	108	215	201	118	143	289	367	288	128	238	227	228	321	259	289	432	297	296	198	158	87	108	468	323	96	182	221	271	187	205	319	314	214	184	178	178
	AAEL013254	17	4	1	13	28	8	21	5	10	7	15	34	41	40	33	44	2	6	5	9	12	5	7	8	5	16	10	15	9	8	7	21	14	4	4	3	17	9	5	18	12	5
	AAEL013249	261	352	389	277	2984	699	2342	1291	2777	3860	3761	4895	5947	3737	4112	5395	1877	2542	1768	3230	2382	1629	2459	2313	2198	2692	654	1998	4052	2024	712	1397	2555	1377	1660	2114	1592	1242	2416	2755	2348	2348
	AAEL027582	0	0	0	0	0	0	0	0	1	0	1	0	3	0	1	0	0	0	0	1	0	0	0	0	0	0	0	0	0	0	0	1	0	0	0	0	0	0	0	0	0	0
	AAEL010959	1	0	1	6	1	0	0	4	1	0	2	3	1	0	2	5	0	1	0	1	3	3	0	0	1	1	0	0	4	81	0	5	2	0	2	2	0	0	1	0	0	3
	AAEL013256	345	55	245	1451	413	305	389	165	800	906	912	544	773	373	528	632	316	765	380	875	731	918	599	623	515	476	269	632	423	298	391	627	775	779	542	560	703	629	531	386	349	498
	AAEL016989	111	25	4	29	768	15	364	13	1524	571	358	139	895	675	865	1010	39	129	314	147	74	69	62	58	73	0	4	21	7	6	6	23	20	43	31	44	68	62	69	63	53	45
	AAEL023351	0	0	1	12	1	0	0	0	0	0	2	3	1	0	0	0	0	3	0	2	1	2	0	2	0	1	1	0	1	2	0	0	3	4	0	1	1	0	1	0	0	0
	AAEL026745	0	0	0	0	0	0	2	0	1	0	4	0	1	1	0	1	1	11	1	3	3	6	2	4	0	0	1	3	0	0	0	1	0	1	1	4	5	5	1	1	0	1
	AAEL013261	26	15	27	21	162	47	143	41	237	194	109	332	288	253	200	342	104	114	107	149	151	166	120	127	92	58	23	72	46	50	45	112	90	88	43	111	147	131	108	93	77	127
	AAEL013257	38	11	15	3	9	33	0	27	1	0	0	35	50	30	5	13	5	0	28	1	1	21	81	84	199	19	12	54	36	21	57	85	77	5	206	158	21	22	162	245	175	174
	AAEL013251	41	3	4	31	11	7	9	4	6	12	10	15	12	7	10	14	9	4	16	3	0	3	3	8	18	2	6	7	3	0	15	38	45	1	7	6	1	1	6	10	7	6
	AAEL013248	39	51	101	51	703	90	624	101	575	324	170	1002	917	783	699	908	75	138	94	284	386	286	158	186	132	124	47	504	234	201	55	150	209	383	121	210	504	379	169	144	166	282
	AAEL013250	210	59	30	89	1267	156	817	286	799	1259	870	842	1173	881	1674	1633	197	544	271	883	861	625	672	617	487	232	208	314	195	224	257	412	407	460	299	249	724	480	420	496	449	278
	AAEL013252	446	3075	164	62	589	385	462	592	719	1047	2048	978	1035	667	771	1033	775	874	785	1153	1126	1319	1210	1257	994	768	592	282	500	639	765	1390	1353	698	900	553	854	802	1013	1031	967	706
	AAEL022083	14	8	2	0	0	5	0	1	0	1	7	0	0	0	0	0	0	3	37	0	10	3	3	2	4	6	1	5	0	3	3	12	5	0	0	3	1	0	0	0	0	0
	Trnad-auc_5	1	0	0	0	0	1	0	1	0	0	0	0	0	0	0	0	0	1	0	0	0	0	0	0	0	0	0	0	0	0	1	0	1	0	0	0	0	0	0	0	0	0
	AAEL024644	1	0	0	1	0	0	0	0	0	4	10	0	0	0	0	0	1	5	0	3	2	2	3	1	0	0	1	0	0	0	0	1	2	6	1	0	1	1	0	0	1	1
	AAEL019487	1735	806	617	538	956	2360	774	631	1696	1459	1266	1593	1684	1142	1343	1811	925	1184	985	1434	1463	1654	1444	1212	1155	2838	1718	306	1349	1189	1940	3963	4546	1320	1062	1023	1030	960	1101	996	847	987
	AAEL014280	19	40	34	23	72	34	59	44	108	108	86	87	136	95	88	109	27	105	76	147	233	242	187	187	144	40	51	47	93	74	47	84	94	202	146	168	224	261	169	135	125	149
	AAEL014283	34	36	42	178	522	54	575	85	627	469	539	456	738	542	615	712	61	796	54	1251	1263	424	197	196	210	88	38	135	324	176	48	87	107	1257	178	127	1377	957	177	122	168	199
	AAEL019749	0	0	0	0	0	0	0	0	0	0	0	0	0	0	0	0	0	0	0	0	0	0	0	0	0	0	0	0	0	0	0	0	0	0	0	0	0	0	0	0	0	0
	AAEL019750	0	0	0	0	0	0	0	0	1	0	0	0	0	0	0	1	0	0	0	0	1	0	0	0	0	0	0	0	0	0	0	0	0	0	0	0	0	0	0	0	0	0
	AAEL014286	88	66	44	90	1541	183	1402	304	2803	3917	2330	1223	2232	1548	1922	1334	93	1248	156	2438	3542	2265	1890	1553	761	199	130	733	482	308	128	320	377	3530	531	526	4058	2867	1019	902	610	464
	AAEL014287	1	4	13	415	1208	43	1031	29	2043	1765	1361	934	1591	1442	1695	1763	38	818	13	928	809	465	367	355	340	71	17	61	428	187	6	24	17	618	226	229	366	261	114	127	104	184
	AAEL014282	197	143	178	51	592	228	375	413	945	1061	894	790	908	831	753	904	328	988	409	1256	1355	1087	793	623	400	458	317	167	736	682	362	504	654	1431	601	497	1517	1287	652	559	491	549
	AAEL019943	19	4	11	4	22	7	10	1	86	40	13	35	31	20	21	38	3	17	11	31	27	15	13	11	12	25	14	7	2	9	6	14	33	20	8	12	14	5	5	3	6	6
	AAEL014281	288	178	313	41	794	348	614	309	364	145	287	824	1090	1274	945	999	254	879	308	981	934	639	559	527	414	676	313	767	1059	600	324	571	801	886	481	897	740	770	482	509	643	918
	AAEL020937	0	0	0	7	5	0	0	0	4	8	7	3	8	0	2	6	2	0	1	0	1	0	0	2	1	0	0	0	0	0	0	0	0	1	0	1	0	0	0	1	0	1
	AAEL014284	6	0	6	0	0	9	0	12	0	0	0	0	0	0	0	1	20	0	27	23	73	179	160	156	75	4	10	20	7	10	14	18	23	111	74	50	179	171	179	160	70	79
	AAEL003331	68	2	21	15	23	55	13	638	15	11	39	29	27	15	13	26	1663	362	1617	717	503	770	2565	2562	833	122	95	30	357	237	86	113	134	589	1039	170	1204	1263	3488	3102	520	226
	AAEL017156	215	211	178	87	1374	311	1147	279	1008	1011	569	1217	1860	1449	1652	1417	137	886	195	1053	933	875	803	701	486	553	190	299	1080	521	203	407	672	1214	562	720	1292	1147	719	710	849	699
	AAEL003344	215	187	210	189	339	268	242	222	317	249	212	429	469	503	427	534	182	262	247	412	433	452	535	381	313	344	248	284	549	431	218	453	546	636	708	731	546	605	547	564	616	754
	AAEL003326	656	249	268	243	3339	406	3042	1005	3984	3250	3245	3452	4855	3927	4675	5472	650	2314	924	3736	3946	2624	1992	1982	1332	660	671	295	1081	975	966	1811	1320	2601	1178	885	2906	1870	1707	1682	1026	1121
	AAEL003343	166	43	19	121	2199	172	1899	186	3851	3522	2228	1975	2921	2942	3410	2595	128	824	45	948	550	305	492	382	294	265	178	32	38	40	75	325	187	311	163	68	325	147	235	260	124	89
	AAEL003336	219	167	190	32	829	303	643	487	1199	1030	902	1039	1417	1620	1122	1198	205	1295	338	2020	2549	2012	1539	1236	542	698	423	133	1304	1044	222	474	559	2666	599	506	2365	2191	907	742	424	512
	AAEL019427	778	20	142	8	60	615	30	3153	50	33	25	46	44	23	100	48	1053	26	1451	25	23	253	569	506	695	480	518	3436	730	428	1122	1970	2012	30	358	2349	47	76	609	728	2682	2161
	AAEL017142	30	6	15	0	0	50	0	0	3	0	4	1	1	0	0	2	792	7	1058	9	3	1	2	2	175	19	13	0	34	28	20	75	77	3	110	50	1	1	1	7	96	69
	AAEL003337	0	0	0	0	0	1	1	1	0	0	14	0	0	0	0	0	2	417	2	910	1299	1443	7158	6530	448	0	1	11	71	7	2	12	1	800	367	29	372	709	5638	2189	24	31
	AAEL003358	0	0	2	0	1	1	1	4	0	10	11	1	0	0	1	0	377	43	294	56	107	13830	23033	19381	1807	0	1	5	117	14	2	11	3	291	1162	77	1755	6129	15103	5208	103	88
	AAEL017252	0	0	1	0	1	1	1	4	1	1766	1150	0	0	0	0	0	9	516	3	511	858	17277	5966	3612	606	2	2	4	1	5	2	3	1	869	211	37	2922	7385	1540	386	35	25
	AAEL017359	0	0	0	0	0	0	1	0	0	0	0	0	0	0	0	0	0	0	4	0	2	5	164	150	11	0	0	0	0	1	2	0	0	0	21	0	2	2	547	152	4	0
	AAEL017111	0	0	0	1	0	1	0	1	0	0	0	0	0	0	0	0	0	0	0	2	1	776	1147	1086	96	0	1	0	1	0	3	2	2	3	39	3	13	117	713	192	1	4
	AAEL003351	2	0	2	1	0	4	1	0	0	0	2	0	0	0	0	0	0	7	0	25	34	12083	9926	6928	707	0	7	10	24	15	10	13	13	25	563	72	233	1249	7773	2188	102	91
	AAEL026140	0	0	2	0	0	1	0	32	0	0	0	0	0	1	0	0	0	0	1	0	0	0	1	0	1	1	1	17	109	110	2	12	4	0	0	19	0	0	0	1	10	21
	AAEL003345	6803	457	10764	47	151	16995	3	3559	1	2	71	114	495	365	24	108	4769	920	3457	397	146	65	169	167	226	22073	51760	333	633	3678	109565	58128	48182	66	312	201	56	62	221	285	212	194
	AAEL003342	11	10	2	246	422	23	382	9	866	764	598	474	595	479	554	673	29	211	12	293	243	210	152	153	141	10	6	6	19	17	4	22	26	110	47	36	96	94	73	62	18	60
	AAEL019883	3639	1651	339	317	5701	1503	4081	2624	4317	4013	3061	4450	6689	5064	7702	6240	1435	2194	2260	3553	3856	4175	5847	5136	3041	1902	3274	1874	1710	1326	2942	5193	4389	2466	2003	1403	3804	2871	4487	4706	3675	1701
	AAEL026268	0	0	0	0	0	0	0	0	0	0	1	0	0	0	0	0	0	0	0	1	0	0	0	0	0	0	0	0	0	0	0	0	0	0	0	0	0	0	0	0	0	0
	AAEL019942	4	0	0	0	1	0	0	1	0	0	0	0	0	0	0	0	0	0	0	0	0	0	0	2	0	0	0	0	0	1	0	0	0	0	1	0	0	0	0	0	1	1
	AAEL003356	66	24	12	7	162	43	154	31	240	248	217	88	108	118	245	261	50	63	69	131	113	297	316	305	147	42	23	47	26	27	50	85	65	166	195	154	212	259	267	303	172	151
	AAEL026782	285	159	94	97	2268	293	1903	468	1325	1268	592	1519	2115	2044	3045	2425	258	452	384	550	552	447	593	448	472	296	380	1745	314	349	410	715	544	619	343	1029	550	459	474	570	808	973
	AAEL024329	2	1	2	0	1	2	1	2	1	0	0	0	0	0	1	0	0	0	0	6	2	1	3	1	3	0	1	2	1	0	3	2	2	41	49	80	16	38	31	30	75	31
	AAEL020657	0	0	0	0	0	0	0	0	0	0	0	0	0	0	0	0	1	1	0	0	0	2	1	0	0	1	0	1	1	0	0	0	0	1	0	0	0	1	0	0	0	0
	Trnas-aga_46	0	0	0	0	0	0	0	0	0	0	0	0	0	0	0	0	0	0	0	0	0	0	0	0	0	0	0	0	0	0	0	0	0	0	0	0	0	0	0	0	0	0
	AAEL025736	125	6	15	8	14	53	7	146	21	8	72	32	15	23	11	20	162	285	202	597	1275	1285	1587	1360	640	43	57	229	143	109	58	122	96	1222	504	291	2029	1376	1522	1207	773	425
	AAEL010243	273	1225	185	81	813	422	770	359	450	504	231	967	1383	1064	1244	964	310	164	339	315	265	209	305	271	213	1488	606	313	748	1341	546	1028	1156	150	204	211	179	133	225	256	309	201
	AAEL015255	242	578	110	156	1314	279	994	325	1613	1278	904	929	1465	1288	1558	1576	306	704	452	977	846	764	848	783	533	338	339	781	457	444	456	787	715	775	531	600	884	707	699	793	656	522
	AAEL010232	18	1	1	17	1	2	0	5	2	1	0	3	1	7	2	2	1	1	38	4	0	35	38	26	13	0	1	5	3	1	2	4	1	1	17	5	4	12	29	19	4	3
	AAEL010226	78	36	6	33	786	55	589	81	749	708	271	532	573	466	942	776	42	194	54	415	481	88	268	178	68	28	36	46	34	59	49	144	76	136	44	24	511	121	170	295	155	31
	AAEL021254	0	0	0	0	2	0	1	0	3	1	0	2	1	6	0	2	0	0	0	0	0	0	0	0	0	0	0	1	0	0	0	0	0	0	0	0	0	0	0	0	0	0
	AAEL010239	18	20	29	95	220	38	226	19	369	342	308	282	308	260	221	309	19	178	25	241	245	182	128	120	94	37	18	39	69	53	22	82	80	397	135	166	398	326	204	149	114	200
	AAEL021307	1185	673	846	177	6108	1821	4950	1184	9328	7470	4244	3950	5535	5663	7037	7220	1250	2274	1421	2916	2436	2006	2604	2194	1993	2873	1933	4718	2640	2092	1800	3098	3708	2524	1850	2601	2170	1886	1875	1963	2295	2383
	AAEL027683	0	0	0	0	0	0	0	0	0	0	0	0	0	0	0	0	0	0	0	0	0	0	0	0	0	0	0	0	0	0	0	0	2	0	0	0	0	0	1	0	0	0
	AAEL010235	0	23	9706	14	2	11700	0	0	0	0	1	0	1	0	0	1	0	2	0	6	0	1	1	1	0	5753	8977	3	2	4	6982	16739	21610	2	1	0	0	3	3	1	0	0
	AAEL010228	0	13	5242	24	2	10199	0	0	0	1	1	0	0	1	0	1	0	0	1	1	0	0	0	1	0	4382	4724	1	1	1	3731	9626	14340	26	3	2	19	17	5	3	3	2
	AAEL010242	28	108	3511	35	2	4165	0	2	0	0	0	1	0	0	0	0	18	0	10	0	0	0	1	1	2	1632	1206	0	0	2	1568	3872	4633	0	0	1	0	0	2	2	0	0
	AAEL027483	420	137	86	171	3392	399	2639	305	4072	4344	2425	1746	2748	2330	4949	3941	396	1120	462	1812	1662	819	1377	1147	856	418	403	738	685	357	490	929	730	1011	398	498	1236	751	781	799	852	591
	AAEL010227	129	444	141	491	529	214	481	238	669	535	594	736	1056	938	623	703	193	525	125	638	595	880	749	565	446	2528	481	86	561	458	205	398	506	617	400	403	598	701	466	319	343	434
	AAEL010230	4040	935	4517	3512	985	3452	909	1216	1240	1021	1471	1334	1441	1362	937	1110	2363	1722	3506	2000	1786	2563	2819	2325	2931	3663	2568	2453	4713	5251	2678	4796	6690	3376	5650	8335	2030	2376	2683	2616	4546	5303
	AAEL010240	1	10	4	458	995	29	929	0	768	577	350	1615	1572	1208	857	1248	18	111	2	113	56	63	72	76	58	0	16	6	0	0	1	19	5	57	32	24	8	15	15	15	5	24
	AAEL010960	616	415	564	334	560	968	399	237	502	439	248	714	603	715	687	786	227	411	268	460	423	386	483	360	305	584	662	935	549	527	766	1594	1290	516	420	675	509	451	392	351	507	577
	AAEL028068	0	0	0	0	0	0	0	0	0	0	0	0	0	0	0	0	0	0	0	0	0	0	0	0	0	0	0	0	0	0	0	0	0	0	0	0	0	0	0	0	0	0
	AAEL010229	2	28	8	2351	5647	157	5097	1	5960	1944	375	5077	7352	8507	7573	8623	147	67	6	91	47	52	49	52	51	3	34	9	0	0	16	104	24	18	18	6	15	11	8	4	2	7
	AAEL020186	139	6	16	31	482	74	294	33	499	767	473	331	503	257	569	471	78	134	118	186	144	222	541	442	334	55	88	201	73	29	110	177	202	43	277	207	78	118	436	449	418	267
	AAEL023485	2	0	0	2	0	0	0	81	0	2	5	4	2	4	0	0	1	9	1	14	9	8	4	2	7	3	0	4	533	38299	0	0	2	17	64	59	22	29	12	20	62	64
	AAEL010343	379	80	80	150	1879	188	1534	350	2447	1821	1818	1382	1579	1580	2039	2011	502	1316	484	2076	2510	1843	1784	1989	905	269	219	365	232	214	267	623	550	1616	803	358	2421	1385	1637	1518	809	418
	AAEL010345	145	351	129	233	1753	261	1692	260	773	317	327	2686	3697	2389	2791	3080	271	374	356	607	640	1028	745	675	538	344	262	266	440	446	368	608	536	526	451	449	601	626	613	430	481	573
	AAEL010341	121	119	235	175	2157	307	1720	329	3662	3749	2762	2898	2860	2891	2793	3214	246	2482	328	3395	3234	2274	1708	1427	933	664	170	234	1989	968	157	403	770	2262	641	726	2232	1956	1070	892	668	958
	AAEL010348	391	99	82	3	35	282	6	186	10	19	23	214	282	55	116	151	209	43	406	35	56	76	87	57	363	274	275	193	241	147	357	710	843	22	84	469	37	49	62	76	822	625
	AAEL022581	0	0	0	42	0	0	0	0	3	0	0	6	6	0	0	0	2	2	0	2	3	4	4	3	6	0	1	0	0	0	0	0	6	0	0	0	1	0	0	0	0	4
	AAEL010347	31	0	3	5	6	2	1	5	12	10	8	9	6	5	8	8	4	2	29	5	10	7	27	15	15	8	4	14	9	0	5	19	12	2	17	16	0	1	60	140	82	11
	AAEL003599	216	62	296	149	170	272	116	762	206	269	207	213	195	205	258	309	703	184	805	279	251	171	355	248	259	265	370	265	307	1214	290	523	489	197	513	452	98	119	283	357	299	331
	AAEL021044	0	0	0	0	0	0	0	0	0	0	0	0	0	0	0	0	0	0	0	0	0	0	0	0	0	0	0	0	0	0	0	0	0	0	0	0	0	0	0	0	0	0
	AAEL010336	93	60	136	46	790	190	656	450	395	353	304	920	1131	1128	1011	943	79	346	101	449	363	283	290	290	281	538	105	364	683	311	84	232	636	314	214	417	301	297	235	216	365	353
	AAEL024597	1	3	7	4	44	6	41	5	35	35	44	29	53	33	42	56	6	67	10	126	180	21	16	6	11	12	5	5	32	34	6	10	8	338	10	19	191	106	16	15	15	22
	AAEL023297	0	0	0	0	0	0	0	0	0	0	0	0	0	0	0	0	0	0	0	0	0	0	0	0	0	0	0	0	0	0	0	0	0	0	0	0	0	0	0	0	0	0
	AAEL010342	24	7	10	96	1800	64	1469	195	3018	4657	2357	1837	2057	1808	2447	2359	56	1943	103	2900	4178	1004	573	447	304	42	43	39	528	530	16	61	33	3662	143	132	2875	1629	198	166	90	137
	AAEL010340	433	462	386	2104	4342	1050	4070	2028	8305	9951	11501	4156	5872	4436	5051	5346	1020	9098	1463	11937	13451	11146	9903	8122	3958	4278	1132	2127	6299	3473	779	1352	2096	18594	5686	3368	19119	18013	7777	6215	4789	3534
	AAEL010346	65	1	14	0	1	11	0	4	0	0	1	1	0	0	1	0	18	2	62	2	2	0	11	14	9	18	25	4	5	4	24	33	53	1	42	24	1	1	12	27	18	12
	AAEL010349	85	60	124	80	753	150	617	88	644	661	512	752	953	636	838	845	67	521	72	581	412	420	387	362	400	263	51	587	557	209	65	154	471	409	298	723	482	438	377	387	618	720
	AAEL010339	126	80	248	574	585	208	519	194	723	648	474	659	704	583	483	578	310	449	391	416	358	518	474	441	524	741	179	74	802	311	187	295	537	470	627	967	417	465	488	484	684	953
	AAEL010333	38	35	106	37	229	107	186	54	418	437	384	396	356	277	242	330	61	237	58	215	167	214	181	184	231	217	61	147	253	98	59	143	367	229	257	435	218	256	206	193	372	395
	AAEL003606	1632	2009	2949	5688	3498	5075	3059	3902	3855	3325	2278	1836	4101	5094	4954	4471	469	2951	2705	4588	5782	4272	3655	2836	3448	60296	13826	1277	3799	8225	424	1447	8107	7116	5840	3692	5011	4682	2133	2458	2925	2382
	AAEL017368	580	1091	1201	421	5705	1360	4463	2713	4762	4700	5575	7538	10663	8162	6185	6295	2268	4514	2155	5144	4256	3824	4244	4146	2870	5405	1148	1922	6092	3478	1145	2564	5108	3705	3052	4287	4515	3636	4742	4761	4689	5106
	AAEL010337	822	87	578	154	59	1376	1	1002	3	4	9	47	237	699	1330	740	659	315	2501	456	1154	206	205	179	714	1723	2956	1534	566	508	1267	3809	1745	1444	1099	1766	687	425	472	1221	1594	1719
	AAEL026674	2	0	2	1	0	1	0	0	0	0	0	0	0	0	2	0	0	0	0	1	3	0	1	0	0	0	1	0	0	0	0	5	3	0	0	1	0	0	0	0	0	0
	AAEL010344	520	19	184	131	169	367	4	385	6	9	15	2782	16766	3993	475	722	3185	19	1316	32	13	22	26	17	531	514	687	83	1095	569	733	1274	1126	32	158	307	14	14	14	32	809	419
	AAEL010338	41	0	475	14	6	362	0	409	0	0	3	71	403	60	2	14	1779	2	2853	0	6	6	4	8	7157	4636	8159	8	15	5	4532	2192	812	4	1840	4505	0	0	57	426	10230	9778
	AAEL010334	305	11	130	1	3	282	0	131	0	130	38	2	6	1	0	1	65	15	100	17	14	21	58	66	169	208	174	524	188	127	287	617	628	6	107	443	3	7	62	109	315	368
	AAEL026269	51	5	3	11	34	17	17	3	23	16	12	50	18	21	34	44	3	3	14	9	3	3	20	8	9	15	12	49	10	2	12	32	19	1	7	5	2	2	16	38	82	8
	AAEL009338	54	20	86	8	8	59	5	23	8	11	9	24	60	20	8	27	56	6	294	6	3	6	3	4	192	191	160	516	294	453	202	433	517	2	33	756	1	1	2	2	192	444
	AAEL009333	26	2	22	0	0	22	0	1	0	1	0	0	5	2	0	1	6	2	4	1	0	0	0	0	1	21	11	0	0	0	19	27	23	0	0	1	0	0	0	1	10	1
	AAEL009334	51	19	45	4	9	96	5	21	5	22	16	22	24	19	13	9	18	7	148	4	4	9	49	53	161	76	141	333	169	185	153	265	256	1	58	656	1	1	70	74	425	426
	AAEL003581	524	202	1994	144	2337	2615	2496	1156	1078	1160	586	2361	3100	3067	2737	2759	189	1326	1176	1323	1104	466	409	352	1198	22193	4987	234	1338	1457	330	449	4975	1350	2407	1327	941	641	407	883	1265	933
	AAEL025355	13	30	79	27	5	49	0	30	1	3	27	24	21	13	4	2	39	32	39	32	22	54	21	35	25	118	20	3	56	30	21	46	149	6	10	13	14	5	26	12	6	23
	AAEL028168	124	50	77	15	591	119	519	133	1105	997	752	464	763	818	819	776	126	662	131	837	774	702	502	425	277	133	98	88	233	206	131	211	200	1016	356	318	825	795	323	283	227	209
	AAEL009345	943	992	1277	434	2170	1349	1730	2057	1834	1302	1323	3638	4121	2594	2655	3183	1276	2294	1681	2918	2646	3375	3379	3138	3505	5546	1238	826	12143	5526	891	2376	4489	3124	4332	5312	2643	2737	3638	3198	4165	4666
	AAEL026621	0	0	0	0	0	0	0	0	0	2	3	0	0	0	1	0	0	3	1	1	0	0	3	1	0	0	0	1	0	0	0	0	0	0	0	1	0	0	0	1	0	0
	AAEL021743	0	0	0	0	0	0	0	0	0	0	0	0	0	0	0	0	0	0	0	0	0	0	0	0	0	0	0	0	0	0	0	0	0	0	0	0	0	0	0	0	0	0
	AAEL017371	75	71	109	44	602	139	498	212	973	765	696	515	782	791	723	831	103	412	114	408	359	369	439	334	277	313	270	323	409	373	105	255	249	428	329	404	265	316	243	192	206	271
	AAEL009340	173	110	110	52	637	138	665	96	175	182	255	791	1238	981	852	904	198	118	203	155	184	308	328	342	344	439	148	152	344	234	142	294	302	92	216	188	168	169	337	281	240	284
	AAEL025727	0	0	0	0	0	0	0	0	0	0	0	0	0	0	0	0	0	0	0	0	0	0	0	0	0	0	0	0	0	0	0	0	0	0	0	0	0	0	0	0	0	0
	AAEL026761	3	0	0	0	12	6	10	4	24	11	12	10	30	18	20	18	0	8	2	4	9	4	4	3	5	5	10	0	7	3	1	0	0	10	8	6	11	15	7	6	5	3
	AAEL023681	12810	5850	32888	16408	7001	23333	5410	8792	7125	7237	12071	10380	10212	11736	6106	7208	5802	15058	8538	21219	21475	30301	30551	25324	25653	23759	19701	37309	24730	15803	14947	16313	21519	32977	48350	64775	20233	25386	24896	22133	27912	42867
	AAEL003605	1049	896	662	222	3933	1165	3704	1153	4550	4935	3694	3242	4832	4759	4788	4128	863	4234	1102	5574	5830	4225	4623	3683	2231	1742	1649	3213	2630	1891	1213	2088	2616	6604	2492	2540	6445	5562	3133	3157	2794	2378
	AAEL026803	7	7	22	123	3	23	1	9	2	12	43	16	10	1	0	1	15	36	7	33	45	32	28	26	37	35	3	15	48	11	6	12	50	40	31	38	33	31	34	36	33	60
	AAEL009342	188	116	75	36	512	180	502	163	983	1240	1062	612	941	565	669	806	186	479	212	578	502	504	418	368	302	170	183	113	211	246	230	419	440	492	353	231	516	461	325	300	208	246
	AAEL012125	386	82	61	70	517	265	346	517	893	816	700	469	522	426	733	915	461	1143	597	2298	2990	1970	2161	1716	733	241	259	163	488	497	302	658	551	1440	405	180	2626	1750	1151	1127	588	169
	Trnak-cuu_27	0	0	1	3	0	0	0	0	0	0	0	0	0	0	0	0	0	0	0	0	0	0	0	0	0	1	0	0	0	0	0	0	0	0	0	0	0	0	0	0	0	0
	AAEL025701	0	0	0	1	1	0	1	0	0	0	2	0	0	0	3	1	0	0	0	1	0	4	1	0	3	0	0	0	1	1	0	0	3	2	0	0	2	0	3	2	0	0
	AAEL023406	1	0	0	5	0	0	0	0	0	0	0	0	0	0	0	0	0	0	0	0	0	0	0	0	0	0	0	0	0	0	0	0	0	0	0	0	0	0	0	0	0	0
	Trnap-ugg_6	0	0	0	0	0	0	0	0	0	0	0	0	0	0	0	0	0	0	0	0	0	0	0	0	0	4	0	0	0	0	0	0	0	0	0	0	0	0	0	0	0	0
	Trnap-ugg_7	0	0	0	0	0	0	0	0	0	0	0	0	0	0	0	0	0	0	0	0	0	0	0	0	0	0	0	0	0	0	0	0	0	0	0	0	0	0	0	0	0	0
	AAEL012114	2321	47	580	49	65	688	45	1150	70	47	33	167	442	219	111	156	760	3	1264	6	9	149	801	884	1919	722	612	4329	4183	6619	1281	2232	2568	9	1286	7250	21	23	970	1129	3329	7098
	AAEL018232	197	13	12	5	36	57	19	13	41	25	18	25	44	33	38	49	29	9	41	8	11	32	122	110	77	71	72	46	12	3	50	189	144	9	41	43	8	14	100	200	169	35
	AAEL003597	299	407	209	15	76	333	36	620	36	21	106	45	51	44	1388	1140	104	286	394	421	493	792	612	501	729	397	581	431	853	1048	464	735	613	594	731	667	608	803	390	429	830	746
	AAEL012117	2506	827	709	260	2622	1709	2250	1251	1735	2046	2419	2860	3513	2168	3825	3925	1840	2183	2589	3393	4353	2745	2699	2393	1774	1028	1602	1111	738	1112	2797	5956	6579	3484	1241	1403	5167	3140	2850	2417	2270	1601
	AAEL012113	1568	4644	1271	283	710	1570	555	2176	1032	1362	1643	1370	1354	1004	855	1246	1154	1158	1787	1364	1382	2316	2702	2522	5754	3905	2033	4389	8192	8237	1084	2446	4362	1779	5535	9873	1565	1599	3019	3212	7795	8477
	AAEL012126	93	100	64	20	125	89	154	66	38	23	44	136	251	147	177	158	125	93	137	167	226	338	267	274	210	106	91	63	72	68	130	225	244	209	138	96	274	267	225	186	143	147
	AAEL012119	29	103	426	235	1419	369	1823	512	3692	4026	4662	3073	3509	3082	1776	2695	236	2776	281	3325	2254	2783	1737	1710	2027	1282	210	895	4221	1333	114	471	2152	1471	1425	4035	1460	1747	1729	1351	2106	4277
	AAEL014064	658	437	704	445	919	922	642	1057	1286	1114	1169	882	1433	1685	1221	1263	523	1363	692	1427	1408	2463	2355	1868	924	2078	1639	218	2144	2121	1023	1857	2068	2361	2198	1816	1681	2171	2248	1591	1180	1420
	AAEL014070	235	380	115	41	933	196	827	274	1208	1320	985	812	1346	1022	1175	1190	229	940	330	1243	1260	1080	1083	841	620	332	209	839	369	360	269	493	482	1171	471	454	1182	996	619	555	502	464
	AAEL012122	765	714	732	68	1641	998	1200	2822	2405	2370	2057	2267	3416	3654	2184	2515	1710	3342	2777	4212	4415	4066	3678	2952	1763	2771	1761	808	4447	3230	1514	1946	2215	4881	1983	1984	4122	3935	2480	2114	1634	1718
	AAEL014068	367	235	302	133	949	318	753	446	1479	950	966	1246	1944	1546	1219	1478	580	607	551	797	845	1131	1001	926	850	1749	325	288	1296	696	333	745	1156	703	727	628	843	756	933	843	805	872
	AAEL012120	1100	150	1127	51	649	1376	486	618	926	775	624	799	1058	1010	816	955	485	392	674	499	492	507	449	443	518	2002	2631	440	2109	2049	1173	4212	3015	509	551	1109	486	450	524	512	966	1110
	AAEL014071	261	271	281	81	1674	518	1349	888	2695	3589	3895	1844	3107	2079	2118	2173	682	3228	863	5334	5878	4162	3369	3146	1584	1269	584	1775	2563	1414	484	1062	1623	4826	1625	1276	6873	5051	2908	2821	1647	1558
	AAEL003582	22374	9430	46173	4413	12620	35806	8477	14466	13309	13977	19220	18604	20108	19867	12601	13641	10676	24381	14479	40471	39453	49552	52585	41192	41340	38356	34303	54703	40282	30041	22048	28514	38564	48840	60060	72632	36112	37240	41899	37273	38354	60372
	AAEL014066	16	103	46	95	101	63	97	47	84	72	111	137	171	119	143	188	64	224	49	301	294	235	176	158	119	199	57	110	83	100	41	99	141	234	86	93	167	122	85	68	57	82
	AAEL014076	0	0	0	0	3	0	1	0	0	2	0	3	4	0	0	0	0	0	0	0	2	2	2	0	1	0	0	1	0	0	0	0	0	7	5	9	3	6	10	5	9	12
	AAEL022006	0	2	4	7	3	1	0	0	2	2	12	2	1	4	1	1	0	8	0	5	11	15	10	5	9	3	0	6	5	3	3	2	5	4	5	5	8	6	5	3	2	2
	AAEL014622	398	212	233	365	5110	465	4219	701	5559	5585	3545	3438	4802	3867	5120	3362	569	1729	510	2528	2363	1385	1332	1201	749	441	441	2449	835	615	604	1038	938	2467	709	1172	2235	1587	956	922	821	913
	AAEL014067	25	8	2	0	1	2	0	4	0	0	0	0	0	0	0	0	1	0	63	0	0	12	7	10	8	0	1	1	4	3	2	3	3	0	6	7	0	2	25	19	7	9
	AAEL014069	22	12	27	9	2	44	1	110	3	2	0	3	0	2	6	4	49	0	146	0	2	103	89	53	91	43	22	719	219	53	28	86	79	3	75	320	28	52	68	62	145	254
	AAEL019800	12	0	7	12	21	19	11	86	18	28	25	33	20	26	42	37	374	23	426	58	49	430	376	379	294	59	24	27	93	31	62	90	49	77	267	89	443	496	410	733	244	132
	AAEL007120	13	0	3	0	2	23	0	9	1	0	6	0	2	1	2	3	2	1	7	2	8	31	77	50	17	4	10	9	7	12	12	84	76	6	4	6	61	37	66	111	78	5
	AAEL022306	0	0	0	2	10	1	20	271	14	15	16	8	35	4662	18	14	501	5	475	4	9	156	1788	2951	1079	1	2	32	541	83	16	1	2	3	1778	40	17	120	8828	8322	56	76
	AAEL014238	775	741	426	440	8339	634	6927	3648	4618	2027	2501	9987	13446	11173	13181	14415	805	773	2327	785	728	265	323	305	5544	1670	1039	5360	4254	1350	442	1033	1216	361	3305	4464	122	94	142	402	7796	5767
	AAEL021438	0	0	0	0	0	0	0	0	0	0	0	0	0	0	1	0	0	0	0	0	0	0	0	0	0	0	0	0	0	0	0	0	0	0	0	0	0	0	0	0	0	1
	AAEL014242	48	16	1	0	3	0	3	5	8	1	1	1	3	3	3	8	2	0	231	0	1	0	2	3	0	0	0	0	0	0	0	1	0	0	0	0	0	0	1	0	0	0
	AAEL010731	623	175	377	99	517	494	524	478	1282	1109	760	712	921	805	1041	1188	520	571	654	858	881	1047	1196	1047	616	394	1326	99	110	174	2197	2277	1316	653	440	201	694	652	699	645	297	277
	AAEL010732	156	95	108	47	749	196	669	183	1158	1161	747	743	919	837	904	794	142	755	215	1086	1229	855	749	571	413	257	161	227	435	309	214	374	412	1398	447	422	1262	1011	501	502	422	400
	AAEL010743	863	956	1067	73	797	1597	716	809	745	506	455	1215	1208	1229	1023	1130	1106	780	1283	993	1024	872	852	645	592	1430	1292	1601	1285	1296	1510	2574	3261	1106	682	1401	1008	849	722	626	963	1178
	AAEL010733	59	40	21	74	325	83	439	75	179	156	86	526	595	343	352	535	103	66	123	131	127	148	117	130	159	134	61	85	99	124	147	264	321	65	108	108	87	71	148	99	100	125
	AAEL010742	187	69	144	1	86	218	74	27	80	56	42	59	104	68	126	95	28	47	84	47	53	45	77	64	79	162	161	315	157	102	160	347	526	52	92	346	64	78	101	124	314	283
	AAEL010738	1411	837	213	11	70	1287	11	1044	15	14	15	34	109	210	212	188	2004	1479	2597	2530	2476	546	1056	910	933	2279	1783	507	204	263	2569	2927	2979	972	576	502	669	379	894	1374	1694	615
	AAEL010739	21	13	18	3	0	30	0	40	0	0	4	1	0	0	1	0	74	197	127	407	587	1081	1174	991	427	24	28	28	104	53	26	52	54	349	456	164	402	602	746	643	210	178
	AAEL026112	0	0	0	0	0	0	0	0	0	0	0	0	0	0	0	0	0	0	0	0	0	0	0	0	0	0	0	0	0	0	0	0	0	0	0	0	0	0	0	0	0	0
	AAEL000599	33	58	7	3	10	21	3	183	13	11	833	18	12	3	9	10	135	1717	189	2427	2399	1108	1038	877	364	28	31	91	148	194	39	70	88	1737	286	132	1933	1319	776	599	215	159
	AAEL000243	11	0	4	2	0	5	0	6	2	0	1	4	4	6	2	2	4	3	12	1	3	5	19	23	23	4	5	22	5	2	1	7	8	2	13	12	4	5	11	14	24	3
	AAEL019997	139	44	47	76	2052	128	1641	111	2067	1877	1040	1377	1934	1704	2497	2003	146	330	167	395	191	239	484	386	181	54	102	103	64	58	67	179	157	198	220	108	155	109	361	416	183	83
	AAEL000618	24	18	44	1	6	36	0	65	0	2	2	0	0	0	0	1	45	2	56	22	63	145	118	93	99	65	60	242	242	201	47	58	152	90	85	161	113	143	78	86	132	141
	AAEL000600	11	36	4	0	1	11	0	27	0	5	34	0	0	0	0	4	25	541	50	631	482	496	487	448	156	10	13	11	52	53	10	30	33	345	162	67	439	488	360	256	124	68
	AAEL000596	4083	29	542	39	306	1951	244	284	309	317	155	235	344	217	373	364	694	96	1048	137	203	146	229	226	329	1452	1707	415	264	130	3932	5909	5001	92	300	575	99	81	232	347	856	752
	AAEL000630	15	0	5	3	11	17	9	73	21	26	16	20	28	18	19	16	175	3	221	12	16	95	201	205	202	11	8	15	86	64	10	22	35	24	299	27	20	22	191	199	75	77
	AAEL018350	643	286	167	405	4002	539	2596	936	4829	4810	2647	2909	4111	2580	4829	4900	590	1008	734	1457	1332	1062	1203	1153	1270	1088	1329	505	1021	1338	843	1582	1352	828	823	558	1051	754	938	1432	1283	886
	AAEL020192	503	53	722	7	5	471	0	134	0	0	2	25	0	1	2	0	82	1	360	1	3	436	1536	1137	128	4738	81	7	21	107	118	1322	223	2	69	18	59	70	618	146	23	22
	AAEL000597	788	23	124	42	450	242	244	462	113	54	105	276	336	288	313	569	731	416	1232	1410	1939	4577	5020	5582	3464	266	354	382	398	223	470	1079	1022	1346	2689	1807	3320	2667	4837	5919	3379	2245
	AAEL023243	174	2	15	3	9	50	3	94	0	3	7	7	13	6	5	9	40	32	109	164	249	217	641	530	179	34	116	56	60	37	76	205	100	99	86	60	634	278	460	1431	826	68
	AAEL000605	88	131	106	44	668	144	540	322	902	1026	800	823	931	726	711	966	173	591	238	558	520	536	374	361	275	357	254	96	355	346	194	408	414	413	180	170	476	468	219	221	183	198
	AAEL000628	0	0	0	0	0	0	0	0	0	0	0	1	0	0	0	0	0	0	0	0	0	0	0	0	1	0	0	0	0	0	1	0	1	1	1	0	0	0	0	0	0	0
	AAEL025451	2	1	0	0	0	0	0	1	0	0	28	0	0	1	0	0	0	10	0	2	0	636	984	583	43	0	0	5	21	7	1	2	1	1	42	7	0	0	346	80	2	8
	AAEL000614	0	0	0	1	1	2	0	0	0	0	3	0	0	0	0	0	0	6	0	1	1	3	0	2	0	1	1	0	0	0	0	1	2	0	1	1	3	1	1	1	2	0
	AAEL000613	0	0	0	0	0	0	0	0	0	0	5	0	0	0	0	1	0	2	1	0	2	4	0	0	1	0	1	0	0	0	0	1	0	0	0	0	0	0	0	0	0	0
	AAEL000616	0	0	0	1	0	0	0	0	0	0	0	0	0	0	0	0	0	0	0	0	0	0	0	0	0	0	0	0	0	0	0	0	0	1	0	0	0	0	0	0	0	0
	AAEL001196	37	2	19	3	22	6	11	5	3	4	6	10	12	16	24	22	5	2	44	5	5	3	10	13	43	3	6	2	5	0	6	16	10	0	66	68	0	0	12	29	34	36
	AAEL023248	0	0	0	0	0	0	0	0	0	0	0	0	0	0	0	0	0	0	0	0	0	0	0	0	0	0	0	0	0	0	0	0	0	0	0	0	0	0	0	0	0	0
	AAEL025074	0	0	0	0	0	0	0	0	0	0	0	0	0	0	0	0	0	0	0	0	0	0	0	0	0	0	0	0	0	0	0	0	0	0	0	0	0	0	0	0	0	0
	AAEL018183	47	24	17	1	0	77	0	5	0	0	4	0	1	0	0	1	0	4	6	6	6	1	16	14	34	87	88	24	8	1	68	153	166	1	25	19	1	2	15	28	33	52
	AAEL001221	0	0	0	0	0	0	0	0	1	0	0	0	0	0	0	0	4	0	0	0	0	0	0	0	0	0	0	0	0	0	0	2	0	0	0	0	0	0	0	0	0	0
	AAEL001208	11	0	1	5	4	1	2	9	5	4	3	2	3	2	3	2	9	0	17	6	0	5	17	22	24	3	1	5	5	2	5	18	35	3	10	4	11	11	23	44	35	4
	AAEL001199	0	0	0	0	0	0	0	0	0	0	0	0	0	0	0	0	0	0	0	0	0	0	0	0	0	0	0	0	0	0	0	0	0	0	0	0	0	0	0	0	0	0
	AAEL019996	47	1	348	1	0	427	0	0	3	1	1	2	0	0	0	0	0	0	0	0	0	0	1	0	0	224	225	0	0	0	199	540	1003	0	0	1	0	0	0	0	0	0
	AAEL001218	2213	1845	3176	276	3453	2462	2166	4452	4573	4082	2906	4868	7068	4906	3773	4098	2828	3851	3288	5813	6055	4103	4592	4153	3896	6040	2845	15121	6267	5025	2168	3607	4799	4567	3151	5920	5059	4605	5164	5022	5912	6063
	AAEL001211	132	126	134	119	1292	214	1121	209	1846	2007	1599	1274	1404	1366	1444	1613	144	1517	165	2089	1997	1493	968	879	546	252	108	199	626	383	139	248	377	2597	572	596	2080	1947	760	521	412	567
	AAEL001200	171	97	59	11	390	152	368	156	517	608	346	241	486	309	517	473	177	295	199	404	370	325	396	334	361	338	169	244	420	341	272	414	586	261	172	271	343	206	239	294	303	302
	AAEL024349	0	0	0	0	0	0	0	0	0	0	0	0	0	0	0	0	0	0	0	0	0	0	0	0	0	0	0	0	0	0	0	0	0	0	0	0	0	0	0	0	0	0
	AAEL001204	1094	98	706	380	4609	1281	3374	1326	7650	6980	3747	3945	4939	5834	6785	6591	676	1068	972	1440	1435	1606	1555	1224	1375	2321	1628	268	953	3064	2619	6732	4516	1447	1010	546	2171	1804	1121	1153	948	837
	AAEL001207	221	9	99	80	658	132	512	344	774	401	381	341	519	432	561	472	164	667	238	1111	1616	1093	1138	978	355	48	86	118	153	182	162	272	237	1684	502	361	1907	1245	1171	1057	608	345
	AAEL025848	0	0	0	0	0	0	0	0	0	0	0	0	0	0	0	0	0	0	0	0	0	0	0	0	0	0	0	0	0	0	0	0	0	0	0	0	0	0	0	0	0	0
	AAEL027685	0	0	0	0	0	0	0	0	0	0	0	1	0	0	0	0	0	0	0	0	0	0	0	0	0	0	0	0	0	0	0	0	0	0	0	0	0	0	0	0	0	0
	AAEL001198	565	301	228	84	1478	513	1649	513	1641	1746	1203	614	2133	1540	1677	1584	430	416	570	616	535	438	539	510	444	466	509	187	366	728	767	2082	2043	433	343	250	363	278	531	554	333	323
	AAEL001201	316	410	161	41	516	438	497	704	281	1137	882	639	862	711	760	622	881	744	869	838	718	1190	2346	2079	916	512	470	753	457	569	686	1044	1192	564	758	823	1068	953	1863	1534	956	978
	AAEL022638	3	4	897	0	0	1411	0	0	0	0	0	0	1	1	0	0	0	0	0	0	0	0	0	0	0	484	612	0	1	0	837	1784	2323	0	0	0	0	0	0	0	0	0
	AAEL001210	2237	837	2749	116	525	2252	340	851	811	840	937	903	997	1069	640	804	1736	928	2403	1317	1313	1939	1784	1623	1836	2292	1658	1293	2459	3293	1653	2839	4008	1875	2032	3313	1188	1359	1375	1255	1727	2675
	AAEL001215	1131	467	246	188	2612	927	2750	744	5628	6635	5092	2404	3457	2491	3187	2837	787	2695	766	4119	4379	3489	2969	2595	1548	813	693	390	400	642	1203	2120	2457	4121	1378	860	4966	3962	2786	2140	1221	1256
	AAEL027660	1	0	0	0	0	0	0	0	0	0	1	0	0	0	0	1	0	0	1	0	2	6	1	4	0	0	0	3	0	0	0	1	1	0	0	0	1	1	1	0	0	0
	AAEL001216	667	1226	1384	868	12307	2324	11653	2524	16954	22537	21518	11652	14938	13112	12886	12235	1596	10589	1925	15939	18455	13912	10150	8242	5533	3502	1287	9041	6341	3434	902	2645	4731	18741	4630	4932	15137	12905	6071	4772	4532	4389
	AAEL001205	934	735	242	107	2228	750	1936	814	2424	3217	1719	1434	2662	1759	3122	2649	689	744	837	1198	1400	1138	1305	1206	762	1354	1041	422	624	978	1003	2178	1972	818	574	426	1249	941	1091	1234	851	444
	AAEL001206	2107	2125	3990	315	3795	3959	2431	3062	3994	3955	2512	4922	6103	4663	3873	4532	2569	3828	2984	5160	4972	4990	4945	4397	4415	7313	4264	15110	8808	5995	2702	4622	6888	4791	4316	8132	5457	5118	4975	4802	7024	8313
	AAEL001195	3	2	1	0	1	0	0	1096	0	0	7	8	3	4	1	4	4	4	6	9	16	14	5	18	48	3	3	3	126	10435	0	7	7	1	48	9	25	19	38	46	23	12
	AAEL001203	154	8	14	0	2	58	0	24	0	4	18	10	8	8	0	6	134	9	166	9	7	125	230	191	406	48	70	321	137	48	85	145	164	6	339	377	30	38	228	391	654	470
	AAEL001223	91	92	34	40	728	51	541	111	905	814	471	851	799	628	871	798	92	301	127	372	401	306	271	262	146	44	62	13	77	78	95	144	116	158	68	37	386	206	185	273	156	49
	AAEL001202	39	28	42	67	59	41	32	78	76	54	120	158	125	163	72	91	73	198	85	381	573	511	331	245	145	80	36	90	115	156	59	105	89	521	135	111	644	612	261	181	123	162
	AAEL003600	29	15	7067	4	3	9703	0	0	0	0	1	0	2	2	0	0	0	0	1	0	2	0	1	0	1	2882	4944	2	1	2	4555	9524	11543	1	0	0	0	0	2	0	2	0
	AAEL001209	2485	1699	1064	29	178	2005	136	1121	184	176	531	197	678	271	556	563	1104	2458	1623	2382	2258	1437	1237	1131	2536	546	2150	3402	547	504	9137	10905	5719	1318	1677	2205	1231	1022	1071	1433	2558	2640
	AAEL001212	396	541	170	59	1727	515	1242	727	3101	2199	1519	1923	2127	1548	2376	2633	351	1151	517	1441	1581	1043	1312	1015	711	892	860	219	765	1037	784	1315	998	1404	657	574	1503	1115	996	1007	809	578
	AAEL021281	0	1	0	0	0	0	0	0	1	6508	8027	0	0	0	0	0	46	269	2	256	224	22	18	11	19	0	0	0	0	0	0	0	0	54	0	2	5	1	3	1	0	0
	AAEL001219	24	4	2	3	5	11	2	10	6	20	12	2	7	4	11	4	1	5	4	21	43	30	26	24	51	12	3	29	6	9	15	40	50	27	14	69	38	24	43	16	77	87
	AAEL001220	363	1254	68	6	47	269	3	1047	12	111	1045	182	394	160	62	78	1453	1405	1531	1669	2198	3537	6200	5352	968	257	271	1534	865	613	287	678	859	1381	629	263	3798	2549	4881	3680	772	392
	AAEL006419	179	41	37	23	301	158	220	260	151	578	499	407	381	278	377	423	145	574	313	1062	1290	1239	1159	925	381	182	142	249	289	211	199	325	344	1265	356	310	1760	1597	667	585	465	335
	AAEL006404	0	0	1	0	0	1	0	1	1	1	0	0	0	0	0	0	13	1	9	3	3	10	9	19	8	9	1	2	1	0	1	7	1	4	7	6	6	3	9	17	12	12
	AAEL026470	176	116	94	87	1316	167	963	152	1571	1951	1224	1642	1749	1228	1539	1996	107	626	139	1074	838	537	540	582	481	351	191	309	282	218	177	334	361	562	268	335	672	551	285	340	459	425
	AAEL006412	1144	140	341	132	2496	894	1725	566	2577	2420	1267	1639	2224	1643	3131	3176	783	443	873	606	329	232	441	416	1521	788	1391	1208	1528	1308	2401	3361	3189	203	846	2577	116	84	311	574	2757	2550
	AAEL006413	118	52	71	27	425	117	392	109	436	513	312	574	593	410	530	662	97	264	122	478	563	478	333	312	246	143	108	63	100	88	161	250	255	575	233	203	566	461	279	288	186	200
	AAEL003601	8	3	1580	13	23	1691	14	0	26	25	17	32	34	16	17	25	1	6	2	8	3	1	2	3	2	794	865	4	0	0	572	1162	2089	1	1	2	0	1	0	3	1	0
	AAEL006400	336	200	509	98	870	432	722	313	1110	1052	873	968	1405	1447	1057	1278	269	980	297	1202	1267	1062	941	786	925	778	380	6139	972	533	344	594	853	1390	909	2959	1230	1162	938	813	1757	2339
	AAEL006409	229	113	162	107	983	215	916	132	483	146	134	663	958	897	1081	1016	160	278	216	359	424	398	355	325	249	700	222	376	409	265	242	354	393	472	289	349	493	523	341	306	333	311
	AAEL006407	16	21	17	104	918	44	763	16	1197	973	602	1072	1302	1059	1131	1405	18	277	18	350	195	216	145	115	118	32	13	46	125	69	24	60	59	160	89	87	130	113	92	65	56	99
	AAEL027614	6	3	1	0	3	3	3	1	2	3	28	5	4	1	3	2	5	53	3	46	53	19	20	17	15	2	4	2	7	2	1	4	6	5	3	7	7	3	2	0	4	6
	AAEL026494	2	0	0	3	48	3	64	4	111	82	34	39	61	31	70	41	0	16	1	17	12	3	5	4	6	2	3	1	4	3	0	6	2	114	30	32	113	66	42	67	46	23
	AAEL021989	0	0	0	0	0	0	0	0	0	0	0	0	0	0	0	0	0	0	0	0	0	0	0	0	0	0	0	0	0	0	0	0	0	0	0	0	0	0	0	0	0	0
	AAEL006401	87	92	91	3324	322	93	299	117	567	503	480	458	528	366	330	474	164	294	165	395	388	515	322	279	207	230	101	23	179	142	134	203	265	343	204	153	359	277	272	178	130	190
	AAEL006415	1104	901	1076	132	2394	1037	2369	1197	3787	3453	2063	3319	4275	2843	2611	2054	979	2126	1255	3382	3593	3014	2902	2467	2030	4017	1017	8371	4328	2197	762	1573	2913	2972	1388	2618	3818	3296	2495	2394	2621	2662
	AAEL006429	46	40824	5	2	0	1	0	0	0	0	0	1	0	0	0	0	0	0	103	0	0	0	0	0	0	0	0	0	0	0	0	0	0	0	0	0	0	0	0	0	0	0
	AAEL006418	1	2409	0	0	0	0	0	0	0	0	0	0	0	0	0	0	0	0	5	0	0	0	0	0	0	0	0	0	0	0	0	0	0	0	0	0	0	0	0	0	0	0
	AAEL007872	0	2	421	6	14	503	10	0	13	14	13	12	20	15	8	20	0	6	2	3	2	0	1	3	5	171	165	0	0	0	139	306	809	1	1	0	0	1	0	0	0	0
	AAEL006421	5	11441	2	0	0	0	0	0	0	0	0	1	0	0	0	0	0	0	14	0	0	0	0	0	0	0	0	0	0	0	0	0	0	0	0	0	0	0	0	0	0	0
	AAEL006430	10	12864	0	5	0	0	1	0	0	0	0	0	0	0	1	0	0	0	26	0	0	0	0	0	0	0	0	0	0	0	0	0	0	0	0	0	0	0	0	0	0	0
	AAEL006414	25	31277	2	0	0	3	0	0	0	0	0	0	0	0	0	0	0	0	64	0	1	0	0	0	0	1	0	0	0	0	0	3	0	0	0	0	0	0	0	0	0	0
	AAEL006403	27	47573	5	0	0	0	0	0	0	0	0	0	0	0	0	0	0	0	93	0	0	0	0	0	0	0	0	0	0	0	0	0	1	0	0	0	0	0	0	0	0	0
	AAEL025491	0	0	0	1	0	0	0	0	0	0	0	0	0	0	0	0	0	0	0	0	0	0	0	0	0	0	0	0	0	0	0	1	0	0	0	0	0	0	0	0	0	0
	AAEL006425	13478	21	6811	3	213	21736	2	2	0	0	0	1	10	13	0	0	11830	0	10367	0	0	0	0	0	0	589	4442	1	0	1	16132	30443	13145	1	1	2	0	0	0	0	0	0
	AAEL019461	1738	575	484	67	190	1508	128	79	156	162	86	155	270	137	228	267	558	40	507	76	182	142	178	150	282	1522	1560	27	42	147	1766	4587	4763	118	252	36	240	109	108	245	226	88
	AAEL006420	366	375	280	99	970	597	917	711	1152	1316	1181	1236	1330	1428	1526	1998	603	1243	766	1684	1661	2037	2538	1975	1199	883	750	480	678	717	760	1389	1236	1574	989	713	1984	2003	2064	1696	1138	1321
	AAEL024812	331	297	411	64	1490	620	1190	449	1874	1671	991	1196	1726	1366	1656	1513	293	960	369	1376	1362	1148	1294	1118	1174	503	429	4892	777	463	564	924	974	1213	880	1827	1277	1092	1224	1310	1768	2021
	AAEL021029	22	14	1	6	63	8	58	14	75	102	65	110	95	147	107	107	15	31	11	85	122	40	33	43	17	19	13	17	13	14	15	45	29	29	6	5	79	25	43	32	23	7
	AAEL021850	0	0	0	0	0	0	0	0	0	0	0	0	0	0	0	0	0	0	0	0	0	0	0	0	0	0	0	0	0	0	0	0	0	0	0	0	0	0	0	0	0	0
	AAEL006424	0	0	369	3	0	530	0	0	0	0	0	0	0	0	0	0	0	0	0	0	0	0	0	0	0	214	196	0	0	0	232	645	1097	0	0	0	0	0	0	0	0	0
	AAEL006417	0	19	6272	17	2	9308	0	0	0	0	0	0	0	0	0	1	0	0	0	3	0	1	0	0	0	6321	5823	4	1	3	7065	15880	22895	0	0	1	1	0	1	0	0	0
	AAEL006406	0	0	75	1	0	116	0	0	0	0	0	0	0	0	0	0	0	0	0	0	0	0	0	0	0	28	40	0	0	0	50	129	205	0	0	0	0	0	0	0	0	0
	AAEL006423	1	11	3188	90	3	3268	2	0	0	4	0	3	1	2	3	0	0	0	0	1	0	0	0	1	0	1520	1265	1	0	1	1869	4638	6437	1	0	0	0	0	0	0	0	0
	AAEL024303	0	0	613	3	0	974	0	0	0	0	0	0	0	0	0	0	0	0	0	1	0	0	0	0	0	558	484	0	0	0	971	2255	3499	0	0	0	0	0	0	0	0	0
	AAEL006399	19	1	0	1	10	1	9	34	14	16	70	9	4	6	14	10	161	29	224	76	73	209	279	248	114	1	4	12	0	0	2	4	3	15	119	20	1	13	205	163	50	24
	AAEL024007	25	17	5	0	13	28	15	23	12	4	3	9	12	18	37	14	2	5	10	17	13	9	10	4	54	21	40	17	71	67	48	82	48	15	50	155	10	10	18	32	183	86
	AAEL008336	22	0	9	4	37	21	27	284	11	540	873	18	40	15	29	19	140	1715	230	4137	4874	2193	1484	1308	364	24	17	59	84	99	41	58	53	4225	389	119	5482	3187	1385	1037	200	146
	AAEL024743	0	0	0	3	0	0	0	0	0	0	1	0	1	0	0	0	0	0	0	0	0	0	0	1	2	1	0	0	3	0	0	0	0	0	1	1	2	1	2	0	0	0
	AAEL026647	0	0	0	0	0	0	0	0	0	0	0	0	0	0	0	0	0	0	0	0	0	0	0	0	0	0	0	0	0	0	0	0	0	0	0	0	0	0	0	0	0	0
	AAEL025763	2	1	1	5	50	7	30	4	14	9	5	38	53	74	57	66	2	3	2	5	3	2	6	4	3	0	1	4	2	0	1	2	1	11	5	7	6	4	17	16	15	1
	AAEL026563	0	0	0	0	0	0	0	0	0	0	0	0	0	0	18883	1686	0	0	0	0	0	0	0	0	0	0	0	0	0	0	0	1918	0	0	0	0	0	0	0	0	0	0
	AAEL026372	0	0	0	0	0	0	0	0	0	0	0	0	0	0	0	0	0	0	0	0	0	0	0	0	0	0	0	0	0	0	0	0	0	0	0	0	0	0	0	0	0	0
	AAEL010041	37	3	10	0	2	26	1	23	4	0	4	1	5	5	3	1	34	0	62	0	2	196	314	329	178	17	31	99	22	11	43	83	80	4	220	154	24	77	406	357	259	232
	AAEL010042	334	184	426	54	1162	486	962	537	1385	1563	1077	1698	1758	1539	1304	1577	653	1117	850	1216	1028	1104	1043	1059	1128	1113	575	307	2413	1099	730	1303	2119	1015	987	1370	1041	1000	1112	1117	1303	1438
	AAEL010040	16	1343	18	15	7	13	0	126	5	0	2	17	0	3	0	1	11	2	36	1	6	6	5	7	121	44	14	343	47	208	17	88	81	0	32	562	2	0	6	18	265	692
	AAEL010043	165	28	77	2	10	119	0	96	0	1	0	41	8	10	8	20	351	4	312	24	50	63	180	162	387	247	195	148	64	23	188	357	406	42	299	395	45	60	299	445	581	424
	AAEL010685	10	0	3	1	0	1	1	244	1	0	1	0	1	1	0	0	7	20	0	29	38	28	34	52	497	1	8	734	1077	1151	1	10	15	25	488	509	22	15	42	146	693	599
	AAEL010681	1029	26	150	17	23	392	2	200	0	2	137	60	40	29	21	21	666	131	1246	147	265	302	785	873	2711	307	466	4016	1325	333	604	846	783	179	1921	2230	237	200	1585	2816	5970	3577
	AAEL023086	6	2	0	0	0	0	0	0	0	3	5	0	0	0	0	0	0	7	49	6	5	8	9	10	9	5	0	0	0	1	0	3	2	4	3	1	1	0	1	5	2	1
	AAEL010680	5	8	5	34	30	17	13	651	6	2	6	13	34	55	27	46	1918	6	1780	11	18	338	1124	1205	766	16	11	1	37	167	9	25	19	24	2163	43	59	77	1859	1959	109	53
	AAEL014729	71	142	146	97	1365	216	1069	402	2452	2740	2169	1852	1833	1755	1543	1798	221	2265	247	2814	2949	1502	891	763	402	278	259	127	1112	848	209	394	423	3755	509	470	2340	1925	466	373	301	355
	AAEL010689	254	260	123	87	1266	370	956	389	1378	1754	1147	1569	1877	1117	1786	1881	335	538	336	852	767	794	856	803	568	1151	311	443	484	462	542	1415	1027	562	361	348	810	663	741	754	455	477
	AAEL010684	1080	344	605	46	425	1149	391	68	622	492	364	444	598	670	579	703	75	112	214	90	47	200	700	696	625	795	2060	201	426	353	7366	16035	3909	14	650	275	9	64	892	985	296	310
	AAEL010688	70	13	76	9	35	86	39	51	49	37	41	80	73	87	62	85	37	15	67	25	24	57	70	74	111	123	99	60	52	47	94	232	229	26	70	103	22	22	66	75	93	101
	AAEL021088	4	4	2	14	89	0	53	6	119	129	45	69	99	58	76	69	1	20	14	27	11	14	12	17	10	14	4	2	6	6	3	4	9	4	9	2	1	5	7	4	2	3
	AAEL025675	3	0	0	3	2	0	0	0	0	0	0	1	0	0	1	2	0	0	3	1	0	0	0	0	0	0	0	1	0	0	0	0	1	0	0	0	0	0	0	0	0	0
	Trnad-guc_6	0	0	0	0	0	0	0	0	0	0	0	0	0	0	0	0	0	0	0	0	0	0	0	0	0	0	0	0	0	0	0	0	0	0	0	0	0	0	0	0	0	0
	AAEL010682	87	19	26	71	452	75	363	37	483	297	242	309	450	361	432	437	10	342	156	387	304	127	147	111	80	23	25	252	16	12	15	54	42	62	24	36	29	22	42	26	25	18
	AAEL008961	274	324	60	12	42	163	6	1469	8	11	493	125	277	123	136	119	866	1810	1244	3099	5150	4610	3636	2901	823	190	167	177	642	1070	281	534	510	4765	679	424	7138	5127	2312	1692	673	445
	AAEL024132	15	1	7	0	0	1	0	10	0	2	5	0	0	0	0	0	26	1	35	3	7	14	48	61	119	25	13	29	16	4	22	44	47	0	66	50	1	5	59	82	60	79
	AAEL019495	75	0	7	0	2	31	0	15	0	1	1	2	1	0	0	1	34	1	63	7	2	18	95	89	98	20	47	78	36	12	44	79	73	1	44	48	2	4	147	328	411	68
	AAEL000252	4	1	15	0	8	16	1	0	2	2	1	1	3	1	0	15	0	0	4	1	1	0	0	0	0	31	74	0	0	0	129	98	111	0	2	0	2	3	2	0	2	0
	AAEL014731	9	0	12	2	0	10	1	0	0	0	4	1	0	1	1	1	0	0	0	0	3	0	2	1	0	10	5	1	0	0	10	20	20	1	1	0	0	1	0	1	0	1
	AAEL019494	0	0	0	0	0	0	0	0	0	1	1	0	0	0	0	0	0	2	1	5	1	2	3	5	3	2	0	2	2	2	0	0	0	4	0	4	1	0	2	4	3	1
	Trnaw-cca_10	0	0	0	0	0	0	0	0	0	0	0	0	0	0	0	0	0	0	0	0	0	0	0	0	0	0	0	0	0	0	0	0	0	0	0	0	0	0	0	0	0	0
	Trnai-aau_17	0	0	0	0	0	0	0	0	0	0	0	0	0	0	0	0	0	0	0	0	0	0	0	0	0	0	0	0	0	0	0	0	0	0	0	0	0	0	0	0	0	0
	AAEL009129	1348	244	708	15	82	866	0	310	0	0	4	61	58	55	69	133	115	167	143	315	155	72	94	101	115	1563	1737	51	135	600	1177	2131	1809	38	217	179	11	27	159	222	265	257
	AAEL009131	2108	5	350	2	27	1026	0	2862	0	1	0	4	3	4	6	4	4	10	9	9	4	2	1	3	233	245	785	1596	712	3294	1828	2305	2897	2	176	652	0	0	4	29	281	500
	AAEL009130	7	2	3	1	0	10	0	7	0	0	1	1	0	0	0	0	0	26	1	52	34	15	15	11	23	7	8	60	5	25	7	23	28	147	169	510	10	16	46	70	572	617
	AAEL009123	89	6	133	0	2	145	0	134	1	1	1	7	2	0	0	2	28	56	29	213	266	392	324	325	1359	409	159	452	651	496	92	272	740	748	1053	3244	371	185	293	465	2809	3517
	AAEL026513	1	0	0	0	0	0	0	23	0	0	1	0	0	0	4	1	0	0	0	0	0	0	0	1	75	0	0	93	143	32	2	2	1	0	117	518	1	0	23	58	331	648
	AAEL009127	672	26	277	4	24	402	0	303	0	0	0	3	1	1	1	1	184	15	201	65	48	226	533	572	304	912	421	101	305	690	841	1440	1411	14	238	265	47	73	467	408	150	329
	AAEL009125	337	74	149	4	51	296	1	301	2	2	9	55	134	43	65	143	71	25	105	106	198	218	148	111	193	186	677	122	432	1882	591	1058	853	115	107	236	195	176	98	84	295	368
	AAEL019586	900	833	203	137	1555	525	1196	1205	1641	2149	2082	1253	2180	1174	1657	850	709	1094	905	2101	2536	1616	2182	2071	1225	912	853	780	1000	931	724	1660	1449	1411	1129	969	2297	1260	2000	2642	1793	1147
	AAEL017297	56	3	10	4	5	28	0	22	0	0	1	6	6	6	3	17	28	1	11	5	5	9	15	5	9	20	66	130	7	74	85	198	105	31	46	104	45	42	42	46	98	139
	AAEL022837	5	2	2	0	1	1	1	3	0	0	0	0	0	1	0	1	3	1	1	5	5	15	6	7	2	5	3	4	1	7	6	11	8	13	2	9	13	17	7	4	1	2
	AAEL009117	124	18	51	5	12	79	0	159	2	0	2	10	17	8	5	11	17	9	41	33	56	93	116	97	64	80	159	142	64	440	231	380	253	19	34	84	48	37	71	48	55	70
	AAEL009128	278	160	92	12	73	206	45	351	86	44	91	67	108	76	96	164	173	179	242	408	767	871	796	784	415	277	295	176	575	1375	511	869	542	413	389	538	592	597	617	559	530	563
	AAEL009132	270	10	136	60	448	203	388	834	346	241	171	790	1151	893	705	767	1017	305	918	312	260	63	56	67	117	218	359	446	585	1069	1073	1342	757	82	223	332	30	36	69	93	341	375
	AAEL026399	0	0	1	0	0	0	0	0	0	0	0	0	0	0	0	0	0	0	0	2	0	0	1	1	0	2	1	0	1	2	0	0	0	0	0	0	0	0	0	0	0	0
	AAEL009122	0	1	2	28	110	4	65	21	77	80	71	182	109	83	86	98	2	120	2	217	188	56	63	50	1945	0	1	37	13	13	3	3	3	60	1625	391	28	23	11	189	1108	663
	AAEL009133	0	0	0	0	1	0	0	0	0	0	2	0	0	1	1	0	0	0	1	2	1	0	0	0	3985	0	0	15	0	0	0	0	0	1	1345	844	0	2	0	44	2334	1403
	AAEL009137	8	3	6	24	90	10	83	28	83	112	76	117	81	95	99	104	11	48	9	79	107	85	68	87	3407	10	7	99	23	22	9	19	27	36	1732	638	42	30	40	214	1684	1177
	AAEL009120	85	113	121	55	276	148	220	160	285	348	237	462	497	348	343	434	84	164	114	280	316	288	181	175	169	182	127	134	327	770	224	346	386	158	118	101	186	186	103	90	73	147
	AAEL027927	250	39	198	2	8	241	9	14	6	2	1	12	12	7	4	5	27	4	74	1	3	3	2	2	15	112	90	9	0	1	247	465	511	4	15	6	5	1	2	9	6	9
	AAEL009124	2519	31	467	3	73	739	27	478	47	32	22	50	35	28	32	63	53	5	112	3	3	3	18	27	357	1526	897	81	840	2856	760	1476	2129	1	285	558	3	0	47	98	387	531
	AAEL009126	206	14	73	0	5	117	0	76	1	0	1	7	0	0	1	1	2	1	12	1	5	6	7	12	307	156	81	158	268	232	147	265	329	1	127	268	1	1	28	50	448	425
	AAEL009138	0	0	0	0	0	0	0	0	3	2	0	0	1	0	2	2	0	0	0	0	0	0	0	0	907	0	0	42	5	0	0	1	3	2	597	176	0	0	3	112	482	311
	AAEL023149	0	0	0	0	0	0	0	0	0	0	0	0	0	0	0	0	0	0	0	0	0	0	0	0	0	0	0	0	0	0	0	0	0	0	0	0	0	0	0	0	0	0
	AAEL017556	0	0	0	0	0	0	0	0	0	0	0	0	0	0	0	0	0	1	0	0	3	2	1	2	5	0	1	5	6	1	0	0	0	0	114	177	8	7	4	37	251	271
	AAEL009121	177	16	59	4	8	62	3	163	0	0	1	7	10	5	0	7	8	18	35	7	8	21	21	29	371	51	81	228	324	1592	167	260	272	2	90	852	2	3	33	33	485	862
	AAEL025973	5	6	0	12	4	3	4	2	1	3	2	2	3	2	3	8	0	1	1	3	4	3	7	3	7	6	2	7	6	0	1	9	3	0	6	0	2	0	9	33	38	2
	AAEL007143	163	7	50	7	22	47	36	36	58	71	37	44	48	53	44	51	30	20	100	18	12	12	116	115	223	35	28	73	29	5	63	195	159	39	241	278	32	25	224	341	313	329
	AAEL027729	0	0	0	102	3	0	9	0	14	8	6	11	14	9	13	5	0	2	0	0	1	1	2	2	0	1	1	0	0	0	0	1	0	0	1	1	0	0	1	1	0	0
	AAEL007146	120	10	32	6	18	49	6	28	9	9	6	32	6	8	17	10	56	15	74	15	6	71	205	211	437	178	106	325	117	41	140	223	269	20	277	311	70	50	310	441	569	363
	AAEL024540	538	20	71	15	147	347	169	468	153	234	107	66	139	92	123	61	281	101	659	305	1020	569	1081	890	531	939	1405	131	338	370	822	1340	953	937	452	342	1629	950	855	1136	888	339
	AAEL007147	2	1	0	1	10	7	6	115	11	185	62	30	26	11	11	17	444	91	592	79	80	761	1343	1324	153	7	2	43	155	52	3	8	5	227	138	40	586	780	1298	514	25	42
	AAEL028228	63	114	17	4	85	45	1	332	0	0	220	36	105	52	153	85	522	633	642	1011	1023	1073	3170	3248	1015	31	49	694	357	277	60	158	151	890	991	796	1002	778	4860	3511	908	842
	AAEL019762	714	183	298	44	810	556	733	687	569	497	901	689	890	933	1746	1572	1658	1238	1994	2174	2370	1560	1776	1467	1239	525	538	888	783	590	709	1122	1143	2372	1747	1246	2026	1766	1277	1400	1049	1017
	AAEL019763	63	16	0	2	4	1	0	2	2	0	2	3	3	6	4	1	0	0	302	3	2	2	1	1	5	0	0	1	2	0	0	0	1	0	6	1	0	0	4	0	1	0
	AAEL007241	105	42	32	10	243	69	273	83	198	147	137	172	276	242	283	297	92	245	133	398	389	250	241	225	172	65	92	276	156	106	86	162	161	420	218	198	571	448	237	223	315	194
	AAEL007226	187	178	213	9	308	361	249	814	592	489	522	241	577	595	461	689	1859	1409	2491	1987	5027	5073	7163	5943	7814	3863	3803	1012	6402	3302	1223	1200	695	3312	5040	4269	3927	3608	7630	9242	9283	6846
	AAEL007235	2783	252	1193	142	1069	1357	729	520	1241	1056	1862	1836	1479	1240	1291	1455	420	1119	1134	1925	2279	1545	1446	1287	996	1140	783	1466	441	505	1344	2553	3133	1664	734	1349	2057	1452	1488	1275	1427	1596
	AAEL007236	1302	260	1139	357	7653	1406	6412	3336	7743	4954	3003	4933	10226	14515	10141	11022	3890	1906	3159	2111	1633	2183	5083	4129	2528	3699	1845	469	4965	8482	3295	3388	2858	1714	3966	2383	911	1045	3607	3447	1922	1815
	AAEL007238	83	137	101	210	222	112	201	310	224	181	206	229	366	495	280	350	48	278	99	332	311	256	201	148	136	398	382	44	339	425	180	357	221	289	103	87	192	168	77	51	55	81
	AAEL007246	140	78	76	35	314	164	312	167	598	468	464	480	535	757	575	711	73	348	132	462	486	369	375	307	258	154	164	92	117	198	196	331	259	322	168	173	345	288	236	204	171	243
	AAEL019980	277	173	104	100	1162	245	805	364	1028	1437	715	1249	1478	1098	1516	1533	526	295	517	438	461	903	795	693	750	495	383	191	298	371	339	641	661	447	671	480	690	688	666	683	705	499
	AAEL007228	79	80	37	29	483	139	369	281	300	332	283	513	534	436	694	791	208	299	308	405	431	434	484	395	234	214	303	51	162	189	540	536	308	360	195	109	433	363	326	306	177	130
	AAEL023227	16	13	22	13	92	23	84	57	65	89	72	90	129	96	113	170	81	70	86	111	96	137	84	101	64	69	35	4	33	43	97	135	78	70	58	22	76	81	62	56	23	27
	AAEL007237	59	26	34	38	372	67	279	46	489	409	347	528	590	365	445	353	64	267	54	322	320	220	162	174	143	94	37	118	181	88	46	111	228	150	62	100	219	167	153	147	178	107
	AAEL007230	64	89	99	52	649	135	610	171	759	853	629	675	791	944	765	794	93	611	109	875	1039	804	516	376	202	327	162	211	299	337	126	225	300	1223	223	252	962	1054	270	189	176	223
	AAEL018136	19	0	21	7	32	30	40	658	47	44	31	55	67	28	36	40	2874	18	3056	15	16	114	674	1037	1559	30	16	75	636	347	28	46	72	35	2698	513	86	174	1969	2684	1049	562
	AAEL007244	27	32	18	45	457	51	397	51	686	894	651	680	829	611	745	751	116	279	125	412	415	625	423	356	207	60	34	37	68	55	62	110	119	243	134	84	299	254	316	247	140	112
	AAEL007245	579	322	55	150	2791	274	2020	306	2158	3572	1856	2104	3330	3031	4265	3897	448	684	500	987	795	298	835	766	374	462	447	82	223	191	299	1031	676	219	167	89	730	294	864	1486	740	114
	AAEL007224	147	3	119	0	0	150	0	51	0	0	3	1	0	0	0	0	75	0	125	0	4	3	95	125	402	117	83	70	80	66	106	277	351	0	387	140	1	0	279	413	257	253
	AAEL023798	10	2	28	0	0	18	0	0	0	0	0	0	0	0	0	0	2	0	1	0	0	0	5	2	7	15	4	5	3	0	19	50	72	0	6	1	0	0	15	9	1	2
	AAEL007233	37	0	8	2	0	12	0	39	0	1	118	1	1	1	0	0	31	345	50	490	454	220	255	229	103	31	15	16	19	36	37	57	63	408	143	74	411	273	232	255	126	93
	AAEL007754	5	0	3	0	0	0	0	0	0	0	0	0	0	0	0	0	0	0	0	0	0	0	0	0	0	0	1	0	0	0	0	1	0	0	0	0	0	0	0	0	0	0
	AAEL007229	245	454	179	80	715	260	742	441	1023	1243	1314	1065	2015	1231	764	1054	604	548	503	732	799	1163	841	813	628	3189	659	81	975	837	480	808	1014	655	671	387	730	701	739	630	569	484
	AAEL007225	272	10	0	1	2	0	1	5	6	8	10	15	12	4	7	5	0	5	438	3	5	4	4	4	3	0	0	0	0	0	0	1	1	2	2	0	3	3	3	0	1	4
	AAEL007243	468	53	274	115	246	315	161	192	147	141	139	213	201	156	182	189	274	116	342	121	116	204	163	183	356	286	239	1035	358	372	354	530	623	160	443	1576	174	171	220	253	723	1215
	AAEL007234	259	115	51	107	1547	148	1237	257	546	1382	869	1209	2069	1147	1680	1207	337	547	471	1100	1482	907	1025	967	422	212	198	361	231	236	246	520	393	792	247	184	1674	1001	915	915	423	227
	AAEL027249	784	1423	424	84	2034	967	1593	1507	4004	3100	2273	2580	4423	3267	3151	3112	1140	2406	1447	3147	3542	3247	3530	3034	1951	5686	1470	934	3257	2619	1079	2024	2460	3241	1733	1401	3982	3275	2871	3012	2340	1604
	AAEL025283	0	0	0	0	0	0	0	0	0	0	0	0	0	0	0	0	0	0	0	0	0	4	11	8	6	1	0	1	1	0	0	2	1	0	1	1	1	6	5	9	5	9
	AAEL022895	0	0	1	0	3	1	1	0	4	2	5	4	2	5	3	3	6	3	3	1	3	88	92	73	36	0	2	17	12	0	1	4	6	1	63	39	11	47	73	77	43	35
	AAEL007239	70	100	143	112	795	205	701	206	1145	1059	847	1011	1074	1389	1086	1128	107	794	169	1120	1071	986	827	646	389	302	184	150	469	364	159	310	373	1612	533	513	1219	1236	475	444	394	422
	AAEL007227	76	27	11	17	404	58	311	125	577	414	218	199	374	290	590	474	109	124	215	195	234	457	775	693	731	71	63	487	153	108	65	144	110	198	493	508	390	444	735	933	1129	736
	Trnaq-uug_3	0	0	0	0	0	0	0	0	0	0	0	0	0	0	0	0	0	0	0	0	0	0	0	0	0	0	0	0	0	0	0	0	0	0	0	0	0	0	0	0	0	0
	AAEL007758	1181	127	369	32	122	917	63	1462	129	132	66	765	354	124	191	219	187	27	218	44	34	23	22	27	51	633	956	415	881	1700	1118	1251	1759	26	32	34	11	8	49	24	26	33
	Trnac-gca_2	0	0	0	1	0	0	0	0	0	0	0	0	1	0	0	0	0	0	0	0	0	1	0	0	0	2	0	0	0	0	0	0	0	0	0	0	0	1	0	0	0	0
	Trnaq-uug_4	0	0	0	0	0	0	0	0	0	0	0	0	0	0	0	0	0	0	0	0	0	0	0	0	0	0	0	0	0	0	0	0	0	0	0	0	0	0	0	0	0	0
	Trnaq-uug_5	4	0	0	2	0	1	0	1	0	0	0	0	1	0	0	0	2	0	0	1	0	7	4	3	0	1	2	0	0	1	1	1	3	1	1	1	0	2	1	2	2	1
	Trnac-gca_3	0	0	1	0	0	1	0	0	0	0	0	0	0	0	0	0	0	0	0	0	0	0	0	0	1	0	0	0	0	0	0	1	0	0	0	0	0	1	0	2	0	0
	AAEL007221	9	0	5	1	20	10	11	5	17	21	21	13	21	11	20	20	5	46	9	51	46	49	38	30	32	6	9	8	5	7	12	13	11	41	16	8	42	46	29	31	22	16
	AAEL007240	905	159	99	167	2089	297	1490	676	2777	3614	2130	1728	2477	1455	2774	2668	2125	982	2122	1717	2129	1581	2522	2652	1489	505	438	596	574	495	577	1135	1103	1395	1411	526	2343	1134	2912	4164	1410	615
	AAEL025629	0	0	0	0	0	0	0	0	0	0	0	0	0	0	0	0	0	0	0	0	0	0	0	0	0	0	0	0	0	0	0	0	0	0	0	0	0	0	0	0	0	0
	AAEL012057	278	87	55	680	9535	332	8414	123	2787	5977	3774	3786	8150	6761	12378	8261	164	1288	203	1807	1222	550	752	614	434	121	218	178	143	101	82	428	227	841	306	310	1065	510	404	668	529	280
	AAEL026270	0	0	0	0	0	0	0	0	0	0	0	0	0	0	0	0	0	0	0	0	0	0	0	0	0	0	0	0	0	0	0	0	0	0	0	0	0	0	0	0	0	0
	AAEL012058	13	8	9	1	0	8	0	80	0	2	10	3	1	0	0	3	61	21	81	69	192	509	489	359	145	11	7	15	37	79	12	13	31	304	184	89	568	538	334	306	139	91
	AAEL007744	12	14	11	215	86	20	87	19	140	130	151	124	107	103	91	145	11	159	20	194	190	147	78	77	26	18	14	17	41	31	12	38	54	202	51	59	155	156	63	51	23	57
	AAEL023876	0	0	0	0	0	0	0	0	0	0	0	0	0	0	0	0	0	0	0	0	0	1	0	0	0	0	0	0	0	0	0	0	0	1	0	1	1	0	0	0	0	2
	AAEL026046	0	0	0	0	0	0	0	0	0	0	0	0	0	0	0	0	0	0	0	0	0	0	0	0	0	0	0	0	0	0	0	0	0	0	0	0	0	0	0	0	0	0
	Trnaf-aaa_5	0	0	0	0	0	0	0	0	0	0	0	0	0	0	0	0	0	0	0	0	0	0	0	0	0	0	0	0	0	0	0	0	0	0	0	0	0	0	0	0	0	0
	AAEL014635	16	17	5	1	3	9	2	145	4	52	460	5	6	3	2	7	56	1285	88	2361	3068	1547	1004	894	301	9	8	62	79	210	8	29	34	2281	321	139	2918	1956	761	618	235	159
	AAEL001960	452	42	432	3	25	684	0	274	0	0	0	0	8	40	128	236	161	2	266	10	15	21	17	17	56	520	948	188	62	241	944	2698	1348	16	12	33	20	11	1	10	36	43
	AAEL002005	4	0	0	0	1	0	0	1	0	0	1	0	0	0	0	0	0	1	0	0	1	0	11	11	8	0	0	0	2	2	3	5	2	1	2	26	4	1	3	0	30	23
	AAEL002031	952	171	502	7	37	733	13	1133	15	7	6	37	29	17	25	25	207	75	482	15	17	6	19	17	284	746	1557	11972	2262	4581	599	844	1151	12	37	2919	19	7	10	15	1342	2430
	AAEL001992	1163	491	272	299	7305	896	5490	2503	10257	9324	5995	3457	7149	5589	8889	6415	1222	5206	1952	9186	11558	5294	6682	5709	2321	766	1318	2090	1703	1948	1016	2111	1635	7133	1743	1132	11225	6235	4654	5348	2361	1292
	AAEL027350	45	59	58	27	400	98	305	78	603	548	457	336	461	381	453	569	55	368	113	481	557	477	353	334	194	105	107	120	113	106	118	224	194	536	183	159	642	527	319	241	195	220
	AAEL022717	0	0	0	0	0	0	0	0	0	0	0	0	0	0	0	0	0	0	0	0	0	0	0	0	0	0	0	1	0	0	0	0	0	0	0	0	0	0	0	0	0	0
	AAEL026026	0	0	0	0	0	0	0	0	0	0	0	0	0	0	0	0	0	0	0	0	0	0	0	0	0	0	0	0	0	0	0	0	0	0	0	0	0	0	0	0	0	0
	AAEL024275	0	0	0	6	0	6	4	2	4	10	4	2	2	1	3	4	1	9	1	6	7	10	3	5	5	6	8	0	2	1	4	6	8	4	1	4	8	4	7	2	0	2
	AAEL026291	0	0	0	7	0	0	0	0	0	0	1	0	1	0	0	1	30	0	0	0	1	1	0	1	0	0	0	0	0	0	0	1	1	0	0	0	3	1	0	0	0	0
	AAEL019890	65	40	108	49	932	152	701	66	1490	1288	931	944	1132	1537	1390	1420	58	513	87	615	549	471	377	356	258	118	397	80	93	84	279	448	320	525	205	156	385	377	184	149	119	166
	AAEL020031	24	33	25	30	153	38	115	88	229	201	206	219	229	150	162	237	77	111	105	229	312	351	411	337	197	47	63	74	55	79	65	142	115	204	116	60	254	242	232	180	91	93
	AAEL019891	32	45	31	57	454	67	443	69	823	725	539	612	660	601	725	920	118	306	104	519	690	649	496	407	272	53	56	50	57	92	108	142	129	486	189	151	633	541	342	287	145	181
	AAEL001997	28	52	334	269	329	154	324	70	527	530	668	496	517	478	341	444	48	541	75	571	414	588	486	446	434	253	41	372	658	216	60	150	493	706	725	1484	562	763	605	415	911	1115
	AAEL025373	1	0	0	36	11	0	12	1	25	9	13	20	12	10	9	14	1	18	1	15	12	6	4	4	1	0	1	0	0	0	0	0	0	36	6	10	36	28	27	12	3	22
	Trnad-guc_7	0	0	0	1	0	0	0	0	0	0	0	0	0	0	0	0	0	0	0	0	0	0	0	0	0	0	0	0	0	0	0	0	0	0	0	0	0	0	0	0	0	0
	AAEL027697	0	0	0	0	0	1	0	0	0	0	0	0	0	0	0	0	0	1	0	0	0	0	0	0	0	0	0	0	0	0	0	0	0	0	0	0	0	0	0	0	0	0
	AAEL019889	26	18	21	27	304	34	186	44	452	371	321	311	402	284	293	386	40	173	51	256	282	260	157	151	112	34	29	43	49	69	42	73	65	211	100	63	245	242	121	106	68	97
	AAEL028245	0	0	0	0	0	0	0	0	0	0	0	0	0	0	0	0	0	0	0	0	0	0	0	0	0	0	0	0	0	0	0	0	0	0	0	0	0	0	0	0	0	0
	AAEL001984	57	63	59	62	1301	126	928	125	2041	1739	1261	1304	1410	1891	1750	1725	124	749	149	937	1180	948	784	635	398	90	100	93	143	144	122	240	215	1094	312	324	974	964	459	417	303	349
	AAEL001974	330	115	352	4068	447	385	471	264	544	315	367	610	647	669	535	575	305	481	357	522	507	595	469	430	449	575	233	193	804	433	226	480	734	554	435	577	568	566	404	371	591	674
	AAEL002039	8	21	0	34	3	5	3	579	4	5	6	4	4	8	4	6	764	23	1229	38	57	90	297	343	657	2	7	69	351	106	3	6	3	46	934	286	31	123	524	1028	850	318
	Trnav-cac_6	0	0	0	0	0	0	0	0	0	0	0	0	0	0	0	0	0	0	0	0	0	0	0	0	0	0	0	0	0	0	0	0	0	0	0	0	0	0	0	0	0	0
	Trnav-cac_7	0	0	0	0	0	0	0	0	0	0	0	0	0	0	0	0	0	0	1	0	0	0	0	0	0	0	0	0	0	0	0	0	0	0	0	0	0	0	0	0	0	0
	AAEL002000	153	102787	0	2	0	0	0	2	1	0	0	0	0	0	0	1	0	0	293	0	1	0	0	0	3	0	0	0	0	1	0	0	2	0	1	0	1	0	0	1	0	1
	Trnaq-uug_6	0	0	0	0	0	0	0	0	0	0	0	0	0	0	0	0	0	0	0	0	0	0	0	0	0	0	0	0	0	0	0	0	0	0	0	0	0	0	0	0	0	0
	Trnac-gca_4	0	0	0	0	0	0	0	0	0	0	0	0	0	0	0	0	0	0	0	0	0	0	0	0	0	0	0	0	0	0	0	0	0	0	0	0	0	0	0	0	0	0
	Trnat-cgu_3	0	0	0	0	0	0	0	0	0	0	0	0	0	0	0	0	0	0	0	0	0	0	0	0	0	0	0	0	0	0	0	0	0	0	0	0	0	0	0	0	0	0
	Trnat-cgu_4	0	4	0	0	0	0	0	0	0	0	0	0	0	0	0	0	0	0	0	0	0	0	0	0	0	0	0	0	1	0	0	0	0	0	0	0	0	0	0	0	0	0
	LOC110674731	3571	599	4892	62	18	3068	1	3169	4	1	4	8	23	4	1	8	433	0	1822	5	37	36	69	81	258	5595	3810	8	6	1537	1518	3812	3973	11	164	75	13	5	93	200	152	92
	AAEL007760	190	183	192	129	671	225	592	297	828	697	782	737	979	908	868	927	244	834	330	989	1043	988	835	752	569	606	204	310	1555	900	196	279	474	1288	800	1036	1008	1003	726	578	595	858
	Trnac-gca_5	0	0	0	0	0	0	0	0	0	0	0	0	0	0	0	0	0	0	0	0	0	0	0	0	0	0	0	0	0	0	0	0	0	0	0	0	0	0	0	0	0	0
	Trnap-agg_6	0	0	0	0	0	0	0	0	0	0	0	0	0	0	0	0	0	0	0	0	0	0	1	0	0	0	0	0	0	0	0	0	0	0	2	0	0	0	0	0	0	0
	Trnac-gca_6	0	0	0	0	0	0	0	0	0	0	0	0	0	0	0	0	0	0	0	0	0	0	0	0	0	0	0	0	0	0	0	0	0	0	0	0	0	0	0	0	0	0
	Trnam-cau_21	0	0	0	0	0	0	0	0	0	0	0	0	0	0	0	0	0	0	0	0	0	0	0	0	0	0	0	0	0	0	0	0	0	0	0	0	0	0	0	0	0	0
	Trnaa-ugc_4	0	0	0	0	0	0	0	0	0	0	0	0	0	0	0	0	0	0	0	0	0	0	0	0	0	0	0	0	0	0	0	0	0	0	0	0	0	0	0	0	0	0
	AAEL001998	1279	62	3506	13	89	4758	1	1741	0	1	1	12	63	16	13	9	750	16	733	15	15	79	251	255	713	5066	12915	316	2281	4384	7731	9707	9676	32	800	1052	31	40	357	547	1147	1118
	AAEL001978	22	24	33	179	204	47	236	50	104	125	100	311	421	231	318	368	74	80	78	87	95	150	125	117	147	63	60	29	67	51	72	132	151	99	143	174	96	80	127	133	154	171
	AAEL002011	45	2	20	0	1	51	0	70	1	3	23	0	0	1	0	0	183	16	243	15	13	49	370	407	733	36	37	867	114	28	69	119	131	4	746	792	1	1	660	746	1100	1209
	AAEL001965	5319	434	3299	36	37	4114	3	7834	11	4	12	39	53	34	8	14	904	171	4431	544	1603	1186	1035	964	6113	15611	9003	1028	7266	12417	5785	8782	7513	1450	5644	9964	1044	912	729	1707	9507	8280
	AAEL002023	6934	1046	5213	473	7287	4565	7729	8747	5164	3936	2194	3646	6794	8862	9356	9783	524	3672	1677	1233	852	858	1155	953	6034	16664	6917	906	10599	22770	2568	7920	8388	541	6490	11582	340	359	676	1569	8819	8147
	AAEL025966	545	6	52	1	1	164	0	196	0	1	9	2	4	1	3	1	145	9	309	12	24	1918	2775	2270	1129	151	210	704	198	164	272	575	634	101	798	607	683	1161	2115	2371	1548	878
	AAEL001963	287	51	409	39	35	606	20	747	33	55	2235	67	61	32	39	51	1049	5772	1492	2012	4390	3555	1410	1423	2075	839	488	426	1318	775	640	1133	1717	6740	2677	1156	2597	2515	1943	2888	1721	1501
	AAEL019813	761	65	530	13	49	827	36	1203	44	41	31	60	64	61	58	55	1037	21	1197	26	95	308	883	790	2649	615	880	4480	1745	1474	1109	1996	2264	98	1100	2649	140	217	1011	724	5316	2820
	AAEL001985	259	33	85	1	0	131	0	6	0	0	0	0	0	0	0	0	0	1	49	1	6	14	9	11	21	113	93	1	1	10	161	310	355	3	9	3	1	2	4	4	5	6
	AAEL001969	7055	766	2823	11	100	5128	2	22618	45	10	95	134	24	30	14	96	8106	128	8667	90	104	5426	22318	16094	9863	6212	3233	556	12795	13251	4705	11163	12795	38	25190	2900	70	228	12208	15879	4311	3384
	AAEL002009	340	692	157	37	564	379	463	461	1129	970	934	737	943	861	876	1014	315	1179	400	1928	2565	2495	2006	1693	931	571	443	321	500	699	536	925	808	2722	888	570	2997	2739	1453	1253	1019	888
	AAEL002026	0	0	0	2	0	0	0	0	0	0	0	0	0	0	0	0	1	0	0	0	0	0	3	7	102	0	0	986	33	44	0	0	0	0	9	149	0	1	4	2	150	185
	AAEL001994	0	0	0	0	0	0	0	0	0	0	0	0	0	0	0	0	0	1	0	0	0	0	0	0	142	0	0	1	39	940	0	0	0	1	7	30	0	0	0	0	76	22
	AAEL001989	3	0	0	0	0	0	0	0	0	0	0	0	0	0	0	0	0	0	0	0	0	1	0	0	14	0	1	0	0	183	0	2	0	0	0	1	0	0	0	0	10	4
	AAEL002034	0	0	0	0	0	0	0	0	0	7	0	0	0	0	0	0	0	0	2	2	0	0	14	21	13597	0	0	12	1803	41	0	0	0	0	2172	3012	0	0	24	16	13371	6820
	AAEL001975	0	0	0	0	0	0	0	0	0	21	0	0	0	0	0	0	0	0	0	0	0	0	0	2	27854	0	0	11	2004	45	0	0	0	0	4797	5747	2	1	3	12	30836	14451
	AAEL015571	19	21	24	6	106	25	94	57	177	114	298	116	181	107	143	125	38	583	52	717	588	206	174	117	105	55	19	40	133	102	38	73	91	547	175	167	597	366	249	208	151	191
	AAEL002040	0	0	0	0	0	0	0	0	0	7	1	0	0	0	0	0	16	1	88	1	0	0	0	1	30	0	0	1	3295	1815	0	0	0	1	114	2	0	2	2	27	7	4
	AAEL001981	0	0	0	0	0	0	0	18	0	0	0	0	0	0	0	0	10	0	96	0	0	0	2	1	83	0	0	4	4219	2441	0	0	0	1	146	4	0	0	3	20	28	10
	AAEL002021	0	0	0	0	0	0	0	31	0	0	0	0	0	0	0	0	0	0	18	1	3	0	0	0	6	0	0	2	798	1360	0	0	1	1	0	12	1	0	0	0	8	9
	AAEL002024	0	0	0	0	0	0	0	69	0	0	0	0	0	0	0	0	0	1	29	0	2	0	1	1	7	0	0	3	502	2930	0	0	0	1	2	14	2	0	0	0	23	10
	AAEL002041	0	0	0	0	0	0	0	0	0	0	0	0	0	0	0	0	0	0	0	0	1	0	0	0	0	0	0	0	3	13	0	0	0	1	0	0	0	0	0	0	0	0
	AAEL001995	0	0	0	0	0	0	0	182	0	0	0	1	0	2	0	1	0	0	11	0	1	0	0	0	10	0	0	1	489	2553	2	0	1	2	0	12	2	1	0	0	17	16
	AAEL002029	0	0	0	0	0	0	0	664	0	2	0	0	0	1	0	0	0	0	1	1	1	0	2	4	91	0	0	1	336	6978	0	0	0	3	3	16	0	2	0	0	51	13
	AAEL001967	0	0	0	0	0	0	0	33	0	2	2	0	0	0	0	0	0	1	3	4	2	1	0	2	11	0	0	2	460	2031	0	0	0	0	0	5	0	0	0	0	6	7
	AAEL002035	0	0	0	0	0	0	0	681	0	0	0	0	0	2	0	1	0	0	1	0	0	0	0	0	1	0	0	1	64	7613	0	0	0	0	0	0	0	0	0	0	0	0
	AAEL015180	101	6	28	25	33	57	14	79	13	11	4	26	57	30	26	29	77	2	87	18	14	176	364	241	232	44	36	121	73	65	162	374	198	17	103	56	105	117	257	357	378	62
	AAEL001993	2	0	0	0	0	0	0	822	0	0	2	1	0	0	0	0	1	2	0	1	4	0	0	0	3	0	0	1	12	6017	0	0	1	0	0	0	0	0	0	0	2	2
	AAEL001991	5	0	3	0	0	5	0	417	1	0	1	0	0	0	0	0	0	0	0	2	0	3	2	1	0	8	3	0	831	5451	4	6	9	1	0	0	0	0	1	0	1	2
	AAEL002015	2	0	1	0	0	0	0	58	0	3	0	0	0	0	0	0	0	1	6	0	1	2	2	0	28	3	0	2	1919	4599	0	0	0	0	3	8	2	0	0	0	45	17
	AAEL002004	4	0	0	0	0	0	2	25	0	2	12	0	0	1	0	0	3	21	9	19	7	9	17	4	2	0	0	3	2796	1145	2	1	9	5	0	0	0	0	1	0	2	0
	AAEL001988	46	0	11	0	0	22	2	2	0	1	0	0	0	0	0	0	9	1	14	5	2	3	4	5	3	17	11	4	3301	1105	16	41	71	0	2	4	0	0	5	0	0	2
	AAEL001987	1	0	0	0	0	0	1	5	0	11	0	0	0	0	0	0	7	0	53	0	3	0	0	2	4	0	0	4	4570	1532	0	0	0	0	1	51	0	0	4	0	10	19
	AAEL001980	0	0	0	0	0	0	0	172	1	3	4	1	0	0	0	0	0	30	4	28	17	14	67	43	10	0	0	3	2252	1239	0	0	1	13	6	6	0	2	37	9	4	2
	AAEL002038	0	0	0	0	0	0	2	62	0	19	3	1	1	1	0	0	41	3	68	0	0	1	1	0	2	0	0	101	6233	2437	0	0	0	0	0	19	0	0	3	0	3	11
	AAEL002001	2	0	0	0	0	0	2	0	0	4	0	0	0	0	1	1	0	0	0	0	0	9	10	3	1	0	0	2	2300	906	0	0	0	1	0	10	2	0	7	5	1	5
	AAEL007741	0	0	0	0	0	3	0	58	0	0	0	1	0	1	0	0	0	0	1	0	0	3	16	13	564	0	0	663	312	288	1	0	4	0	643	738	3	14	86	257	738	543
	AAEL002007	6	0	0	0	0	2	2	14	0	12	23	0	0	3	0	0	7	59	1	63	38	81	198	152	52	1	0	9246	3246	1103	2	7	10	5	18	278	4	3	83	21	34	184
	AAEL002003	3	0	1	0	0	6	0	17	0	0	0	1	0	0	0	0	0	0	6	0	0	0	1	0	6	5	2	0	7	2948	1	10	3	0	9	12	0	0	2	2	39	18
	AAEL002028	6	0	1	4	0	3	0	187	1	14	0	1	0	1	0	0	3	0	5	1	3	4	5	10	15712	2	1	850	3958	807	2	6	2	1	24503	1775	0	0	5	2404	7467	4248
	AAEL002022	178	12	89	2	1	48	0	48	2	0	0	2	1	5	0	4	26	2	2678	2	1	3	3	2	21	131	18	5	28	40	49	73	302	1	16	3	1	0	1	6	15	8
	AAEL001964	13932	194	5915	17	39	6859	1	277	57	4	103	27	41	27	19	34	2032	12	4185	237	364	235	130	138	2458	9272	6373	3426	3782	3803	7648	13269	16036	200	2698	4600	76	76	37	100	3861	3051
	AAEL002012	123	206	228	129	1842	340	1552	482	1376	1867	1679	2119	2922	2424	2539	2811	399	1268	509	1617	1340	1227	1202	1005	628	614	412	479	652	680	411	617	842	1542	729	679	1223	1223	828	719	572	586
	AAEL001962	108	37	22	64	358	64	318	97	408	457	336	464	575	360	587	639	251	294	214	437	540	476	444	523	267	102	101	37	45	51	184	283	238	298	205	78	319	234	286	229	136	128
	AAEL024814	383	106	103	74	1148	282	801	418	1701	1296	800	979	1436	1157	1436	1155	245	1023	333	1888	2430	1317	1334	1205	564	345	239	604	583	459	287	569	603	1917	502	456	2603	1872	1017	1141	786	574
	AAEL002010	87	116	111	94	402	86	388	103	459	456	386	412	496	601	486	552	88	393	85	514	559	450	361	279	321	315	122	376	477	230	96	170	204	586	215	332	471	414	234	172	224	291
	AAEL019559	826	3175	491	161	2410	1130	1724	1356	3534	3445	2271	2445	3098	2618	3354	3935	1611	1443	1900	2234	2491	3254	3835	3493	2951	1862	1446	757	1928	1910	1611	3115	3873	1712	1618	1433	2818	2262	3356	2905	3346	2422
	AAEL020753	145	180	128	11	337	284	273	263	534	608	435	199	363	392	521	613	179	252	179	294	320	260	349	265	199	250	230	279	246	345	235	469	473	321	286	461	284	377	360	337	419	388
	Trnaa-ggc_14	0	0	0	0	0	0	0	0	0	0	0	0	0	0	0	0	0	0	0	0	0	0	0	0	0	0	0	0	0	0	0	0	0	0	0	0	0	0	0	0	0	0
	AAEL023970	43	22	0	1	21	0	5	2	10	6	4	5	21	20	23	16	0	4	202	3	1	0	2	2	0	0	0	1	0	0	1	1	0	0	0	2	1	1	1	1	1	2
	AAEL002036	53	50	15	713	7258	158	7606	42	5035	6716	3595	7336	10473	8639	7983	4790	212	1228	97	1426	781	573	777	663	474	3	100	163	35	36	15	158	47	771	388	303	506	398	312	333	291	299
	AAEL002016	274	182	183	97	2115	329	1668	404	3098	2346	1588	2229	2563	2133	2280	2641	312	1080	532	1297	1071	749	1058	869	926	804	417	418	2410	1146	248	590	779	1173	916	1295	903	791	862	1024	1313	1028
	AAEL026481	4	1	1	2	7	1	9	0	12	7	7	6	4	4	2	9	0	3	8	6	2	3	6	4	0	0	0	2	1	1	1	1	2	9	3	8	10	5	6	12	13	3
	AAEL022098	302	223	501	51	779	484	573	500	733	695	958	1060	1016	1103	961	1041	523	881	730	1056	1113	1055	1189	959	1113	1177	848	544	2575	1296	695	1000	1598	1465	1355	2202	1101	1083	1049	975	1648	1835
	AAEL002002	0	0	0	0	0	0	0	0	0	0	0	0	0	0	0	0	0	0	0	0	0	0	0	0	0	0	0	0	0	0	0	0	0	0	0	0	0	0	0	0	0	0
	AAEL002006	107	83	40	67	1432	111	1306	209	961	545	284	1704	1959	1786	1737	2033	179	594	194	788	996	520	460	345	235	227	101	322	451	406	102	204	209	1010	206	255	909	730	374	333	277	250
	AAEL001972	72	160	189	50	391	175	332	305	622	852	1090	567	783	1013	525	634	248	693	307	791	859	1099	736	621	361	352	346	364	662	718	198	290	316	1318	654	494	1089	1030	463	418	321	422
	AAEL001982	93	147	46	22	388	91	296	81	527	643	436	499	495	409	563	533	96	204	140	355	505	481	320	267	184	119	119	257	149	140	98	197	240	429	120	187	512	495	224	185	164	193
	AAEL025693	0	0	0	2	0	1	1	2	2	3	5	3	2	6	0	2	0	0	0	0	0	4	1	0	1	0	0	0	0	0	0	0	1	0	1	1	1	1	4	0	0	1
	AAEL001976	58	15	4	50	778	20	542	2	392	70	29	904	1030	805	822	992	5	18	120	7	9	5	4	5	7	0	10	2	2	1	1	13	2	14	4	3	8	7	8	5	3	7
	AAEL001958	11	10	3	76	884	20	698	3	906	255	97	1031	1101	998	1126	1373	32	29	48	37	19	29	23	32	28	1	9	6	0	0	2	19	2	16	22	19	15	14	18	15	11	19
	AAEL018281	164	175	161	419	1406	208	1339	254	1789	1362	791	1350	2013	2050	1894	2025	265	350	274	453	538	752	638	538	449	526	250	1110	477	385	269	403	483	479	429	647	714	651	611	458	605	848
	AAEL001986	30	9	21	47	822	61	632	182	903	1006	963	627	732	557	959	858	36	987	83	1328	1946	348	237	192	97	183	116	14	263	276	91	169	85	1626	120	87	1289	684	150	118	59	102
	AAEL001959	642	238	339	226	1855	673	1967	1460	2857	3400	2257	2043	3219	2022	2811	3071	1052	957	1146	2699	3286	6313	5333	4813	3051	2163	800	513	392	816	1516	3188	1685	2119	2069	1600	2735	3377	3704	2173	1913	1885
	AAEL001968	650	753	412	254	3843	695	3564	913	4082	3315	2515	3517	6089	5146	4517	4475	640	1345	747	1674	1504	1336	1074	922	757	5999	977	194	1909	1629	784	1391	1773	1430	645	768	1255	1233	677	558	807	728
	AAEL001971	80	64	78	31	713	115	505	141	1156	1035	748	749	846	752	764	859	95	523	124	696	656	531	537	429	357	130	94	73	307	231	134	209	260	833	339	310	715	660	381	344	326	315
	AAEL002019	243	81	193	29	447	316	362	110	481	254	61	409	514	492	474	630	230	54	244	59	70	59	67	72	105	359	233	2434	352	234	282	515	761	50	112	271	94	90	82	87	199	261
	AAEL028027	0	1	1	0	0	1	0	0	0	0	0	0	0	0	0	0	0	0	0	2	0	0	0	0	0	0	0	0	0	0	0	2	0	0	0	0	0	0	0	2	0	0
	AAEL025427	0	0	0	0	0	0	0	0	0	0	0	0	0	0	0	0	0	0	0	0	0	0	0	0	0	0	0	0	0	0	0	0	0	0	0	0	0	0	0	0	0	0
	AAEL007757	5	10	18	174	767	34	615	11	462	492	343	666	924	967	1018	1076	20	155	14	191	124	91	76	89	63	17	16	50	55	23	11	29	38	104	31	54	48	67	21	32	38	57
	AAEL025245	369	152	44	79	1000	218	692	132	1881	1474	2040	1025	1020	1009	1244	1459	182	2702	201	5198	5599	6056	6681	5712	1669	141	168	1754	857	753	222	475	463	3320	1281	596	10368	6634	4991	5520	1806	845
	AAEL019588	188	35	58	6	11	77	2	29	1	5	4	13	17	13	7	13	98	2	112	8	2	73	74	86	119	73	67	92	49	26	97	236	202	1	137	178	6	7	94	152	129	114
	AAEL011624	76	25	367	9	6	365	0	1	0	0	0	2	8	3	19	18	34	0	34	0	1	6	15	9	58	472	148	45	73	60	152	1261	821	0	21	141	1	1	7	5	81	94
	AAEL019482	18789	1173	10138	216	3182	9267	2256	5602	4379	3928	3626	2624	4051	2801	3719	4203	3631	3184	5125	5486	6676	7486	7658	7505	7091	8865	5995	11789	5390	8112	10697	23070	21341	6712	6932	10544	9528	8412	10196	9941	11649	11502
	AAEL013879	56	99	64	14	317	109	317	102	537	454	399	249	427	423	473	580	71	285	91	279	302	353	344	326	186	133	174	86	114	166	179	246	151	396	181	162	383	362	281	200	181	182
	AAEL013877	130	421	136	246	5930	325	4606	5960	9655	9563	5715	2605	5960	6389	8601	8424	1282	2730	1481	3183	2199	3010	4029	3261	1726	595	1586	304	1519	1951	3805	3670	681	3661	2141	696	3206	2970	3240	2420	900	968
	AAEL024274	0	8	6	1435	805	22	674	0	1314	1385	888	666	1087	709	1027	1066	17	217	1	237	117	158	193	184	213	0	5	16	0	0	0	8	8	75	64	31	46	45	68	47	15	40
	AAEL021321	0	0	0	0	0	0	0	0	0	0	0	0	0	0	0	0	0	0	1	1	1	0	0	0	0	0	0	0	1	0	0	0	1	0	0	0	0	0	0	0	0	0
	AAEL002220	4	0	1	0	1	1	0	1	0	0	0	0	0	0	2	0	0	0	3	2	0	0	1	1	2	0	0	1	3	0	2	9	6	1	2	2	0	1	7	16	25	2
	AAEL023761	3	0	1	0	0	0	0	0	0	0	1	0	0	0	0	0	0	0	0	0	0	0	1	0	4	0	1	0	1	0	0	1	1	0	2	1	0	0	1	2	7	1
	AAEL007750	99	32	94	72	59	101	44	117	22	14	33	123	123	140	69	93	120	55	173	75	114	94	92	93	123	136	162	60	350	319	130	267	376	80	142	255	67	94	77	69	140	197
	AAEL002215	128	96	92	83	1910	174	1520	280	3102	3392	2499	1370	1947	1797	2004	2083	137	2804	184	3936	4058	2089	1554	1311	678	194	148	609	585	478	161	303	328	4482	676	592	4186	3258	1011	850	627	575
	AAEL024378	0	0	0	0	0	0	1	0	0	0	0	0	1	0	0	0	0	0	0	0	0	1	0	0	0	0	0	1	0	0	0	0	0	0	0	0	1	0	0	0	1	0
	AAEL002184	331	305	344	46	823	481	788	1070	1677	1736	2393	997	1663	1198	1020	1475	1143	1715	1134	2018	1898	2270	1732	1682	1072	1035	861	154	1216	1398	785	1354	1417	2381	1663	1002	2156	2287	1625	1326	917	1041
	AAEL002194	142	55	992	4	9	452	0	503	0	1	14	12	3	3	1	5	305	55	1281	171	527	524	703	604	404	2825	1040	189	2896	2377	1620	1241	610	1152	604	320	923	793	511	598	187	264
	AAEL002199	0	0	0	0	0	2	0	4	0	0	0	0	0	0	0	0	0	0	0	0	0	0	0	0	4	0	1	0	9	4	0	2	5	0	6	13	0	0	0	1	12	23
	AAEL002217	7	3	3	0	1	1	0	52	0	0	0	0	0	0	0	0	30	1	26	2	1	61	161	191	518	19	9	13	217	85	4	22	9	4	665	140	2	22	331	743	373	235
	AAEL002242	15	2	95	2	0	53	0	136	0	0	0	5	0	1	0	1	66	0	74	0	0	2	1	6	7	636	88	4	75	153	158	411	136	0	3	12	0	2	7	6	15	22
	AAEL025380	208	0	147	0	6	354	1	228	1	2	6	4	1	1	1	6	76	6	88	7	6	13	51	56	333	512	493	143	237	146	645	1033	1005	0	517	416	1	3	193	321	583	412
	AAEL002192	44	8	10	0	0	16	0	15	0	0	0	0	5	0	0	0	7	1	123	0	1	16	3	1	18	16	18	4	6	12	19	31	45	0	35	10	1	5	11	12	28	16
	AAEL002196	2	2	5	8	9	4	2	12	2	1	5	40	2955	3941	12	13	147	8	73	4	5	10	25	17	26	2	19	0	6	13	11	18	13	0	15	1	2	5	18	21	9	7
	AAEL025134	546	1704	371	220	1534	744	1288	1872	1192	1313	1169	1964	2917	1401	2536	3275	2145	1130	2399	2156	1998	1679	1879	2073	2648	2172	1142	333	1687	1743	1301	2722	2667	1309	2979	1207	1640	1434	2511	4208	2957	1732
	AAEL027365	0	0	0	0	0	0	0	82	0	0	0	0	0	0	0	0	0	0	0	1	0	3	127	126	3203	0	0	1	514	202	0	0	0	0	9134	228	0	1	450	3964	782	392
	AAEL002213	1	0	0	0	2	0	0	31	0	0	0	3	2	3	0	1	0	0	1	4	1	2	11	13	1154	0	0	31	366	143	0	0	0	5	2804	898	13	49	83	943	1317	925
	AAEL002185	1696	18	6458	8	0	476	0	4	1	0	2	0	0	0	0	0	42	0	433	0	2	1	1	0	1	1940	3885	1	2	18	2011	2952	1059	1	2	5	0	0	0	1	1	5
	AAEL023215	1	0	0	0	0	0	0	17	0	1	4	1	0	0	0	0	0	1	2	0	2	1	1	0	458	0	1	0	136	23	0	0	0	1	408	49	1	2	3	140	249	114
	AAEL026304	60	10	840	1	5	37	5	0	4	4	24	5	3	3	4	1	152	47	1273	25	26	37	14	37	17	4643	7046	7	14	12	2015	1159	374	23	8	53	9	14	1	0	30	32
	AAEL022835	0	0	1	0	1	0	0	34	0	1	0	0	0	0	0	0	0	0	9	0	0	0	0	0	1027	0	0	27	401	738	0	1	1	1	414	2225	2	0	0	22	1733	2424
	AAEL024828	29	1	45	7	61	6	42	227	51	34	11	28	36	41	108	53	5372	4	4449	5	4	6	8	6	223	1	6	0	16	104	6	5	10	8	262	39	3	1	1	19	102	59
	AAEL017402	8	0	22	3	2	4	0	217	2	0	0	1	0	0	2	2	3767	2	4598	4	10	1	0	0	44	130	100	1	108	861	11	9	22	37	85	63	15	7	0	2	78	49
	AAEL025608	0	4	16	0	0	1	0	261	0	0	0	0	0	0	0	0	1586	0	2278	0	2	2	0	0	138	85	74	1	121	752	2	2	3	1	88	86	1	0	0	1	106	72
	AAEL021930	4	4	6	1	0	1	0	142	1	0	0	0	0	0	0	0	1090	0	1748	1	0	0	0	0	86	33	23	0	59	354	2	2	0	1	77	48	1	0	0	0	78	40
	AAEL023861	0	0	0	0	3	0	2	0	6	4	2	4	5	5	11	10	0	3	0	1	1	527	216	168	12	0	0	0	23	7	0	0	0	1	10	0	0	70	69	9	0	2
	AAEL007752	5318	3725	7469	714	1932	4713	2031	2803	2534	2929	3475	3051	3743	3058	1715	2170	2272	3210	2370	4067	3835	5525	4764	4616	7699	7876	3455	4004	11774	12965	2630	6143	11882	5783	10939	15161	5240	5648	7084	6800	10864	13740
	AAEL002212	1	5	0	0	0	0	0	15	0	0	0	0	0	0	0	0	0	0	11	1	0	0	0	0	10	0	0	0	184	225	0	0	0	0	1	3	0	0	0	0	3	9
	AAEL020593	59	225	147	0	0	18	0	0	0	0	2	0	0	1	0	0	101	2	228	6	6	11	3	1	4	58	19	2	0	1	29	25	14	2	1	1	0	0	0	1	2	0
	AAEL025172	0	0	0	0	0	0	1	188	0	7	0	3	0	0	0	0	20	0	7	0	0	0	1	2	313	0	1	143	6360	12348	0	0	0	0	75	1073	0	0	1	1	542	628
	AAEL027929	0	0	0	0	0	0	0	40	0	1	2	1	0	0	0	0	7	1	7	2	3	0	3	0	55	0	0	71	3232	7007	0	0	0	3	10	386	2	2	0	0	171	200
	AAEL017232	0	0	0	0	0	0	0	45	0	1	0	0	0	0	0	0	3	0	6	0	1	1	0	0	2	0	0	1	652	3282	0	0	0	1	0	1	2	5	0	0	2	1
	AAEL024249	0	0	0	0	0	0	0	147	0	5	0	1	1	0	0	1	30	0	31	2	1	1	0	0	4	0	0	1	1805	7446	0	0	0	3	14	47	4	1	0	1	31	30
	AAEL027838	0	0	0	0	0	0	0	7	0	0	0	0	0	0	0	0	0	0	8	2	0	0	0	0	1	0	0	0	234	237	0	0	0	3	26	157	0	0	0	0	100	150
	AAEL027885	0	0	0	0	0	0	0	10	0	0	0	0	0	0	0	0	1	0	9	0	2	0	0	1	0	0	0	0	496	591	0	0	0	5	6	49	1	0	0	0	22	44
	AAEL021730	0	1	0	0	0	0	0	62	0	0	0	0	1	2	0	0	1	1	35	1	2	0	1	0	5076	0	1	788	1319	1241	3	0	0	3	1722	19712	3	3	0	51	10025	15102
	AAEL026288	0	0	0	1	0	0	0	30	0	2	0	0	0	0	0	0	0	0	24	0	0	1	0	0	3443	0	0	72	1164	1323	0	0	0	0	1482	11265	0	1	2	69	6106	8789
	AAEL024878	0	0	0	0	0	0	0	0	0	0	0	0	0	0	0	0	0	0	0	1	0	0	0	0	0	0	0	0	0	0	0	0	0	0	0	0	0	0	0	0	0	0
	AAEL002229	2	0	2	0	0	1	0	649	0	2	3	1	0	2	0	3	21	19	1122	14	3	1	0	0	26	0	1	723	1417	3283	2	0	1	7	2	969	1	3	0	0	149	498
	AAEL002243	0	0	0	0	0	2	0	20	0	0	0	0	0	0	0	0	0	0	12	0	0	1	0	1	940	0	1	22	587	748	0	0	1	0	375	4303	0	0	1	18	1980	3619
	AAEL002239	0	0	0	0	0	1	0	53	0	0	1	1	0	0	0	1	3	0	37	0	1	0	0	0	556	0	0	24	917	1126	1	1	1	0	66	1139	0	0	0	0	742	1130
	AAEL022045	0	0	0	0	0	0	0	26	0	0	0	0	0	0	0	0	1	0	14	0	3	0	0	0	428	0	0	3	643	670	0	0	0	1	79	722	0	0	0	0	717	958
	AAEL002223	0	0	0	0	0	1	0	113	0	0	0	1	0	0	0	0	2	0	149	0	0	2	0	1	7	0	0	35	419	667	0	0	0	0	5	184	0	0	0	1	46	67
	AAEL025678	0	0	0	0	0	0	0	281	0	0	0	0	0	0	0	1	9	0	340	1	3	1	0	0	36	0	0	872	890	2306	1	0	0	6	2	1151	3	0	0	0	244	662
	AAEL020818	0	0	0	0	0	0	0	0	0	0	0	0	0	0	0	0	0	0	0	0	0	0	0	0	0	0	0	0	0	0	0	0	0	0	0	0	0	0	0	0	0	0
	AAEL002191	0	0	0	0	1	0	4	226	2	1	0	4	0	0	2	8	14	0	509	3	4	0	0	0	4	0	0	14	105	371	0	0	1	10	3	119	1	0	0	0	25	54
	AAEL002233	0	0	0	35	1	0	4	632	2	1	0	7	0	0	2	12	11	0	867	0	0	0	0	0	42	0	0	20	1036	1374	0	0	1	0	22	85	0	0	0	0	42	44
	AAEL029006	3	2	7	6	0	35	0	45	0	1	0	1	0	1	2	1	3	3	18	6	47	34	8	6	1251	12	25	12	1220	2081	52	41	106	15	545	4161	11	10	2	18	3560	3270
	AAEL024631	0	0	0	0	0	0	1	0	0	0	0	0	0	0	0	0	0	0	0	0	0	0	0	0	0	0	0	0	0	0	0	0	0	20	15	20	25	23	28	17	14	22
	AAEL002189	0	0	0	0	0	0	0	55	0	0	0	1	0	0	0	0	0	0	17	0	0	6	4	8	26	0	1	0	551	1088	0	0	0	0	80	626	0	1	0	0	480	539
	AAEL002241	0	0	1	5	13	0	10	1343	6	1	0	19	0	21	17	50	15	3	1524	3	7	4	1	3	15	0	0	3	117	1060	1	1	1	8	2	251	2	1	0	0	89	150
	AAEL002187	0	0	1	9	0	0	1	750	3	0	0	1	3	5	1	16	13	6	655	3	3	0	2	5	3	0	1	3	227	370	2	3	2	2	1	86	0	0	0	1	50	42
	AAEL002245	0	0	0	0	0	0	0	8	0	0	0	1	2	0	1	0	0	2	4	0	2	1	0	0	660	0	1	0	435	715	1	4	1	1	383	2138	0	5	1	7	2151	2038
	AAEL002208	1	0	0	6	0	0	0	29	1	1	0	1	0	0	0	2	0	2	15	4	15	1	2	0	1	0	0	1	277	789	0	0	0	9	45	246	12	31	2	0	236	226
	AAEL002202	0	0	0	2	0	0	0	54	0	1	0	1	1	0	1	1	4	1	38	7	38	2	0	1	1	0	0	0	275	670	1	1	0	3	7	26	3	5	1	0	35	18
	AAEL002246	6	0	2	16	3	3	2	7659	2	1	5	6	1	0	3	2	595	3	23093	0	2	1	0	1	154	0	2	11	369	1222	7	1	10	2	18	483	1	3	0	0	259	330
	AAEL002231	54	0	76	14	4	84	8	446	2	26	59	20	4	7	5	4	403	23	4133	11	7	7	4	5	8	84	187	27	579	1121	150	129	147	36	3	231	40	73	9	2	58	74
	AAEL019554	267	0	50	3	4	102	5	14	2	1	1	14	77	30	14	7	56	22	119	40	40	150	110	72	121	63	45	195	30	18	85	182	284	10	33	181	48	163	67	50	172	199
	AAEL027299	0	0	0	0	0	0	0	29	0	0	0	0	0	1	0	0	0	0	31	1	0	0	1	0	3	0	0	0	340	564	0	0	0	0	11	63	0	0	0	0	97	77
	AAEL007762	14	21	43	68	15	44	29	16	38	22	28	28	41	46	28	20	22	37	25	40	36	54	37	23	50	106	76	13	184	98	31	44	68	129	174	298	102	124	87	84	157	164
	AAEL024550	0	0	0	1	0	0	0	18	0	2	0	0	0	0	0	0	0	0	9	0	1	1	0	0	3	0	0	0	162	360	0	0	0	1	29	57	0	0	0	1	136	98
	AAEL024023	0	0	0	0	0	0	0	36	0	1	1	0	0	0	0	0	3	0	16	0	0	0	0	0	1	0	0	0	427	685	0	0	0	1	0	4	0	1	0	0	5	4
	AAEL027491	0	1	0	0	0	0	0	8	0	0	4	0	0	0	0	0	0	4	3	6	3	4	0	0	2	0	0	0	133	317	1	1	1	0	0	0	0	0	0	0	0	0
	AAEL002228	14135	97	2071	12	95	2684	0	734	0	0	0	18	65	20	12	28	119	2	274	1	3	0	1	2	1	4086	4565	1	1	231	3669	9810	9717	4	0	0	1	1	0	1	1	0
	AAEL022506	3083	41	416	8	20	579	0	136	0	0	1	3	15	0	1	9	996	3	1942	2	2	3	2	2	4	1064	854	2	1	2	888	2490	2397	0	0	0	1	0	0	0	0	1
	LOC5573930	61	2	7	0	0	6	0	31	0	0	0	0	0	0	0	0	133	0	222	1	0	0	0	0	0	4	20	0	0	0	17	39	41	0	0	0	0	0	1	0	0	0
	LOC110675236	75	0	0	0	0	19	0	39	0	0	0	1	0	0	0	0	127	0	171	0	0	1	0	0	0	24	21	0	0	0	7	53	38	0	0	0	0	0	0	0	0	0
	AAEL002237	0	0	0	0	0	0	0	1848	0	0	1	0	0	0	0	0	72	2	88	2	0	1	2	0	1	5	11	0	0	1414	0	0	1	1	4	1	1	0	2	5	10	4
	AAEL023112	46	1	34	0	3	53	0	3648	0	0	0	0	0	1	0	0	4	0	52	0	0	1	8	8	103	28	13	13	366	637	13	45	85	0	73	93	0	1	11	22	182	120
	AAEL002195	32	16	17	54	1301	51	931	103	2108	2109	1412	1417	1600	1753	1773	1897	69	1034	50	1629	1983	479	272	242	143	46	42	33	332	267	32	101	66	1673	111	83	1221	740	119	130	87	80
	AAEL026777	19	13	27	11	99	44	105	20	195	117	93	167	199	154	170	157	9	120	21	137	149	82	80	80	73	51	26	83	155	74	17	55	102	342	117	279	303	271	123	131	188	200
	AAEL002234	84	6	4	8	1	19	0	16	0	0	2	1	3	0	1	1	46	1	49	6	8	6	33	42	19	15	14	6	5	6	30	98	72	3	5	3	12	2	49	105	79	9
	AAEL002186	162	122	278	33	311	226	286	213	338	397	491	593	884	730	458	393	141	714	165	841	821	778	583	525	454	371	153	258	782	453	136	284	560	1257	637	855	1070	1027	616	570	762	784
	AAEL002235	899	460	177	169	2622	500	1986	409	1726	1583	883	2741	3797	2748	3356	3414	538	1084	632	1945	1762	1004	1173	1085	734	1039	827	2993	560	468	946	1733	1466	1073	617	1152	1470	1004	1662	1580	1346	1156
	AAEL002221	135	135	138	159	449	158	423	303	926	949	854	504	783	687	841	1116	481	615	541	757	740	1024	790	774	598	283	215	58	181	232	374	458	459	709	626	386	960	1084	1103	737	446	621
	AAEL002198	89	174	77	357	179	98	185	210	279	397	537	432	814	552	230	284	129	475	171	661	785	1047	536	508	207	649	153	55	321	273	105	217	296	770	210	156	1113	1150	531	309	188	264
	AAEL019753	407	310	233	386	5727	597	4857	783	10573	10291	6122	6361	7976	5741	7310	6587	654	3242	794	4640	4557	2774	3031	2386	1654	860	525	3262	1020	756	663	1335	1373	3123	930	1537	4613	2980	2035	2381	2091	1879
	AAEL002232	43	46	127	145	432	102	380	98	638	666	727	760	688	738	505	736	56	566	78	707	609	631	408	360	341	262	54	170	391	189	29	105	350	522	344	387	545	556	379	256	370	588
	AAEL019793	2976	802	1242	667	10457	1665	8918	3626	11567	14351	10282	3672	9129	6513	10244	6813	2436	7676	3279	13763	18267	11015	9790	9065	4019	1811	1934	2173	3158	2723	2027	3984	3327	12005	3684	2179	17209	9219	7617	8026	3604	2442
	AAEL002182	451	245	911	162	641	662	561	208	1069	999	661	879	870	684	588	412	202	392	227	580	579	765	920	817	864	536	314	5440	473	358	347	653	938	791	995	2029	758	879	881	753	1296	1652
	AAEL025385	27	8	0	4	4	0	0	3	7	1	9	4	1	1	4	2	0	7	69	12	7	3	2	1	4	0	0	2	0	1	0	1	1	3	2	1	1	0	0	0	0	2
	AAEL013890	537	101	312	307	330	411	310	300	188	136	178	354	436	555	448	465	177	473	306	723	866	851	681	527	421	310	259	501	425	443	366	638	607	1085	559	700	787	729	432	393	485	564
	AAEL022675	0	0	0	0	0	0	0	0	0	0	0	0	0	0	0	0	0	0	0	0	0	0	0	0	0	0	0	0	0	0	0	0	0	0	0	0	0	0	0	0	0	0
	AAEL002209	177	2	19	6	48	69	29	22	37	20	45	33	19	20	57	25	63	27	105	39	49	433	668	584	477	68	53	301	92	26	77	168	178	47	358	323	198	325	578	659	592	384
	AAEL025216	546	209	43	72	914	245	541	499	1283	1359	1037	971	1079	687	1295	1006	888	1560	1338	3450	4337	1832	3200	2537	965	202	227	359	406	338	322	585	550	2592	771	431	3688	2100	2092	2256	1059	478
	AAEL002244	13	6	14	34	76	17	84	51	87	9	52	70	80	109	93	143	29	77	46	157	303	223	127	90	45	14	16	9	40	62	19	31	40	312	33	43	369	310	86	82	52	46
	AAEL002214	468	861	70	197	2605	277	2498	567	4292	3494	2345	2021	3329	2697	3429	3318	588	769	673	1080	927	693	755	692	647	813	748	445	214	379	728	1182	847	941	538	523	923	767	657	730	666	488
	AAEL002183	697	1317	691	1129	613	729	512	769	848	1146	1116	1315	2700	1948	643	865	512	603	560	1075	1270	2372	1596	1319	783	3991	991	275	1103	1054	541	935	1415	1538	733	488	2036	2210	1557	851	525	647
	AAEL002216	189	393	343	39	549	561	507	511	1148	878	856	936	954	1010	857	1079	419	806	630	1011	1014	866	1099	916	877	718	875	1349	888	917	800	1176	1218	1447	1410	1703	945	890	814	940	1228	1274
	AAEL002238	157	119	141	129	1082	219	1036	180	1434	1073	793	815	1131	1311	1226	1256	126	852	173	1117	1193	652	603	481	326	239	216	204	377	311	175	287	323	1264	393	489	932	781	430	364	353	348
	AAEL002190	795	285	1545	62	681	1036	694	251	905	741	504	785	758	531	649	704	283	613	375	671	643	742	940	823	1096	814	522	5618	1171	497	487	1094	2225	718	1105	3318	819	902	1033	1011	2221	2737
	AAEL002225	277	52	423	430	157	334	127	383	172	141	262	182	234	305	192	178	297	490	366	878	1090	953	1002	698	509	371	297	486	327	499	257	418	519	2067	1048	1157	1277	1169	786	655	677	682
	AAEL013888	339	269	274	118	2610	456	2214	753	4720	5208	4186	1368	3140	2890	2862	2326	478	2865	607	4255	4432	3339	2785	2404	1203	801	493	769	1557	1091	397	677	948	5224	1209	852	5302	4188	2003	1652	922	866
	AAEL002219	103	29	5	170	912	56	784	118	519	461	364	678	1023	874	1081	977	65	203	54	261	229	108	253	186	85	55	51	80	104	82	112	173	102	85	62	45	185	105	174	290	239	44
	AAEL002240	879	585	226	98	2328	483	1847	897	2386	2084	1386	1571	2520	2712	3111	2538	455	1166	746	1708	1660	1239	1584	1304	774	776	803	233	475	573	962	1477	1172	1423	695	548	1784	1396	1398	1501	1072	739
	AAEL002179	93	55	203	30	363	237	308	141	512	521	456	437	444	550	474	547	128	343	152	430	458	468	388	294	265	252	273	1457	509	318	178	271	391	539	378	598	371	375	310	278	258	405
	AAEL002207	137	237	261	1018	699	337	566	426	1192	1310	1098	1086	1030	764	627	769	247	981	321	1277	1147	927	540	549	307	732	342	217	589	627	514	899	940	1209	486	360	1036	1023	496	337	220	310
	AAEL002222	87	40	40	69	90	92	78	86	56	66	152	109	135	109	118	150	73	238	98	326	431	360	455	326	262	77	63	176	137	106	119	195	175	473	296	308	471	435	396	363	337	297
	AAEL020440	33	18	33	15	4	26	2	30	2	2	5	11	20	19	11	21	72	12	54	21	50	105	54	55	38	48	44	14	20	42	53	118	89	25	34	23	43	44	57	26	25	41
	AAEL024939	12	11	14	7	3	14	1	15	3	1	1	1	3	1	6	5	16	3	22	5	8	9	6	3	4	7	6	6	1	11	16	47	41	15	19	18	20	18	33	23	27	26
	AAEL007975	139	40	67	17	187	105	119	76	218	192	208	196	289	227	234	282	111	125	120	205	192	192	158	138	140	69	62	61	98	112	119	208	265	146	150	149	135	159	136	158	77	154
	AAEL024380	3	1	7	21	3	3	1	1	1	0	0	1	1	1	3	1	3	0	0	0	0	0	0	1	0	3	4	1	4	7	2	6	3	0	0	0	0	0	0	1	1	0
	AAEL007979	2013	798	404	127	1924	1013	1865	1264	768	2003	2680	2520	3685	2470	2037	1148	683	1312	1178	1503	866	600	848	789	1691	1347	1119	3123	2651	1846	1160	2225	2662	646	1120	2342	693	548	636	1006	3432	2742
	AAEL013887	170	85	123	118	1755	240	1437	375	2178	2032	1512	1586	1907	1798	2066	2235	487	1217	683	1650	1558	1359	1304	1102	610	279	183	228	906	569	176	385	434	2056	720	613	1567	1459	859	653	590	558
	AAEL023440	0	0	0	0	0	0	0	0	0	0	0	0	2	0	0	0	0	0	0	0	0	0	0	0	0	0	0	0	0	0	0	0	0	0	0	0	2	0	0	1	1	0
	AAEL007971	475	165	122	191	2495	316	1987	1026	2233	1847	893	2725	3270	3069	4193	4267	625	689	880	1932	1380	1003	1088	854	2112	237	297	4411	2012	1134	476	1128	928	494	747	2685	608	488	471	514	3061	2547
	AAEL025229	1	0	0	4	7	0	5	249	6	5	3	20	8	18	15	11	673	25	1140	27	7	1705	2325	2019	525	0	0	0	143	40	0	3	2	8	1610	37	26	385	3297	2655	69	69
	AAEL027921	13	21	18	13	439	35	336	34	357	428	346	353	497	522	533	567	46	177	37	246	248	204	165	135	75	29	35	35	57	44	29	68	60	214	78	57	278	290	106	88	100	99
	AAEL020775	0	0	0	0	1	1	0	2	0	5	4	0	0	0	0	0	62	35	22	66	27	21	181	337	73	0	0	6	5	2	0	1	0	4	79	6	3	9	902	551	5	18
	AAEL024483	0	0	0	0	0	0	0	0	0	0	0	0	0	0	0	0	0	0	0	0	0	0	0	0	0	0	0	0	0	0	0	0	0	0	0	0	0	0	0	0	0	0
	AAEL007982	73	29	30	31	425	59	289	91	572	546	587	465	635	543	501	579	108	480	114	629	630	429	310	319	153	127	88	39	261	155	62	150	147	579	139	168	549	488	296	233	142	138
	AAEL022218	5	9	8	14	89	16	78	9	141	143	126	133	139	162	129	150	19	53	16	89	78	85	54	41	46	19	9	11	16	16	15	30	42	59	34	42	60	56	51	31	39	41
	AAEL026701	38	43	46	48	379	53	350	66	550	504	423	437	469	518	464	595	70	284	71	457	442	408	297	284	165	88	56	69	55	88	56	115	96	415	185	123	386	305	214	178	93	138
	AAEL007970	16	7	18	30	202	27	220	39	341	341	281	240	309	253	278	350	47	160	49	193	183	202	141	145	104	38	47	47	44	60	47	86	77	152	73	52	187	129	124	105	84	62
	AAEL019465	76	34	6	62	918	93	779	153	971	866	453	623	993	954	1031	1198	88	140	95	161	138	66	128	116	44	112	124	64	129	156	83	174	84	76	53	36	127	58	114	173	134	24
	AAEL007974	72	57	30	30	561	95	441	72	372	394	281	436	824	665	810	923	80	165	112	289	392	384	362	316	235	107	73	88	107	95	114	219	198	314	180	168	506	436	375	340	261	301
	AAEL026156	0	0	0	0	0	0	0	0	0	0	0	0	0	0	0	0	0	0	0	0	0	0	0	0	0	0	0	0	0	0	0	0	0	3	2	1	3	3	5	4	0	3
	AAEL020637	4	5	7	20	106	13	108	11	159	179	163	53	200	116	177	167	14	50	10	127	111	122	97	86	50	30	2	12	7	16	18	28	38	94	43	36	97	90	82	63	38	49
	AAEL007981	2	13	8	41	247	23	219	23	411	403	303	323	348	185	198	437	48	112	25	243	280	217	155	150	110	31	24	26	25	33	16	63	49	161	76	60	209	192	156	127	68	96
	AAEL024367	21	38	10	45	191	44	139	72	289	928	278	235	280	171	202	290	52	168	85	334	421	293	257	211	99	72	52	27	70	65	80	120	108	420	194	141	794	609	607	432	209	228
	AAEL024902	12	24	17	61	507	42	489	36	862	907	648	645	842	695	593	850	52	232	55	322	327	293	231	174	150	42	38	34	20	43	41	102	83	199	70	42	234	159	98	95	41	80
	AAEL027551	109	99	52	83	1558	128	1158	238	1611	2114	1346	1352	1795	1771	2008	2057	133	713	242	1135	1193	930	835	651	371	126	106	302	186	258	149	259	289	889	275	288	1284	1006	609	515	362	422
	AAEL020870	0	0	0	0	0	0	0	0	0	0	0	0	0	0	0	0	0	0	0	0	0	0	0	0	0	0	0	0	0	0	0	0	0	0	0	0	0	0	0	0	0	0
	AAEL027341	27	11	8	24	321	36	289	76	589	475	429	175	476	227	303	520	73	302	66	634	663	321	192	268	106	44	19	26	64	95	51	119	99	371	113	84	475	359	176	183	99	83
	AAEL023501	0	0	0	0	0	0	0	1	0	0	2	0	0	0	0	0	0	0	0	2	0	0	1	0	0	0	1	0	0	0	0	1	0	0	0	0	0	0	0	0	0	0
	Trnaa-agc_4	0	0	0	0	0	0	0	0	0	0	0	0	0	0	0	0	0	0	0	0	0	0	0	0	0	0	0	0	0	0	0	0	0	0	0	0	0	0	0	0	0	0
	AAEL007977	35	96	35	42	329	64	269	96	472	594	395	305	532	280	328	378	131	193	128	370	549	489	325	338	221	122	90	58	78	96	114	254	235	347	175	112	710	441	418	327	120	189
	AAEL023057	8	27	7	21	259	30	220	44	362	459	384	211	457	228	324	467	50	168	56	345	428	317	252	197	147	39	31	28	32	50	36	81	74	397	129	90	698	480	404	308	153	159
	AAEL028026	8	14	6	15	176	23	95	55	128	245	171	99	228	133	233	255	38	97	54	254	339	236	250	216	118	29	20	23	22	35	50	91	85	174	67	48	292	190	180	153	73	81
	AAEL007983	27	37	39	6	39	28	35	46	76	54	66	52	64	71	62	91	34	84	40	166	256	467	335	279	158	33	20	58	65	48	61	68	79	333	183	133	425	459	268	209	125	200
	AAEL021410	0	1	0	2	8	0	4	10	9	15	22	18	14	17	9	12	134	6	183	14	16	618	1278	1251	727	0	2	14	520	73	1	4	4	72	1312	99	557	703	2038	2578	287	154
	AAEL019649	78	10	47	1	6	111	1	479	0	1	5	7	5	15	6	10	388	39	610	178	363	1560	2236	1863	724	178	253	55	246	416	308	478	343	580	1380	157	1531	1680	2615	2990	318	205
	AAEL019650	2282	188	2230	5	33	2986	0	585	5	1	73	15	30	9	8	19	143	68	317	237	596	706	838	817	1738	2666	4798	567	573	4244	4151	5355	5363	733	2004	2624	554	553	756	1106	2233	2284
	AAEL026517	100	1	31	8	235	77	118	124	265	180	181	126	131	150	230	200	33	68	177	39	36	74	163	181	297	53	64	50	58	69	73	120	146	33	284	113	59	116	185	260	180	172
	AAEL002676	99	22	25	6	1	53	3	10	4	1	0	8	4	2	4	3	168	11	118	5	3	12	57	53	171	27	31	6	61	21	36	83	104	2	151	76	3	1	78	160	128	100
	AAEL007969	455	44	185	5	55	306	65	391	44	36	42	43	45	84	80	84	317	350	764	408	435	351	281	273	325	389	249	154	281	552	227	535	493	487	170	647	562	578	234	181	501	625
	AAEL005530	256	13	170	5	43	343	16	4306	18	55	252	64	31	43	26	56	5152	6508	6357	13604	6565	429	2415	2785	5292	277	507	1994	6868	4875	431	675	706	9964	17028	2470	2281	534	6930	15075	3356	2258
	AAEL021054	445	169	92	118	1474	256	1292	184	831	457	225	1501	1722	1495	1608	1421	369	188	671	290	314	371	871	724	405	191	274	864	280	231	342	636	591	336	526	451	387	436	715	691	630	380
	AAEL021995	80	0	65	52	1	137	0	8317	1	15	1	3	4	1	1	1	29947	17	17657	10	9	6	741	1359	10573	110	126	1004	8469	2284	268	308	253	13	37284	7318	7	7	5422	35324	8093	6164
	AAEL027439	15	0	13	0	0	9	5	7850	1	14	1	0	0	0	0	2	68540	3	43299	7	4	825	4658	5830	26627	7	21	1112	13860	4764	34	44	42	6	54442	8837	45	302	13897	50713	18832	13910
	AAEL017025	1	0	0	0	0	1	7	4436	0	8	0	0	0	1	0	0	89950	0	53929	0	0	668	11836	15612	25307	0	0	124	10358	5467	0	1	0	1	77732	1774	23	167	34893	84010	8884	3152
	AAEL017460	583	104131	402	8	156	714	130	8853	144	72	68	250	102	203	191	205	1002	3446	2550	1215	142	1584	4911	3938	10806	275	524	2515	26289	47312	629	887	1370	378	10922	29144	1006	2212	3545	5054	21254	22109
	AAEL017451	494	98	967	780	19838	1433	16248	467	15201	8516	4176	6847	16210	18323	29187	31159	460	2080	403	2070	870	1136	1493	1236	710	11154	27986	134	606	4929	2222	2041	2145	657	553	618	357	450	512	470	305	434
	AAEL019785	856	486	163	92	722	581	473	674	700	1467	1392	1056	1179	568	979	783	675	1612	813	2793	3482	1692	1947	1758	1063	579	685	733	404	474	845	1592	1504	2793	875	636	3192	2078	1814	1915	1043	687
	AAEL023459	0	0	0	0	0	0	0	0	0	0	0	0	0	0	0	0	0	0	9	0	0	0	0	0	0	0	0	0	0	1	0	0	0	0	0	1	0	0	0	0	0	0
	Trnad-guc_8	0	0	0	0	0	0	0	0	0	0	0	0	0	0	0	0	0	0	0	0	0	0	0	0	0	0	0	0	0	0	0	0	0	0	0	0	0	0	0	0	0	0
	Trnan-guu_8	0	0	0	0	0	0	0	0	0	0	0	0	0	0	0	0	0	0	0	0	0	0	0	0	0	0	0	0	0	0	0	0	0	0	0	0	0	0	0	0	0	0
	Trnad-guc_9	0	0	0	0	0	0	0	0	0	0	0	0	0	0	0	0	0	0	0	0	0	0	0	0	0	0	0	0	0	0	0	0	0	0	0	0	0	0	0	0	0	0
	AAEL014251	6	7	7	717	482	27	642	90	1149	774	1064	675	902	911	739	996	39	1174	35	1602	1957	695	269	260	155	14	15	26	273	286	9	21	15	2874	131	86	1815	1165	117	76	32	65
	AAEL002674	72	15	0	0	0	0	0	3	0	0	1	0	0	0	0	0	0	1	210	0	0	0	0	0	0	0	0	0	0	0	0	0	0	0	0	0	0	0	0	0	0	0
	Trnas-aga_47	0	0	0	0	0	0	0	0	0	0	0	0	0	0	0	0	0	0	0	0	0	0	0	0	0	0	0	0	0	0	0	0	0	0	0	0	0	0	0	0	0	0
	Trnas-aga_48	0	0	0	0	0	0	0	0	0	0	0	0	0	0	0	0	0	0	0	0	0	0	0	0	0	4	0	0	0	0	0	0	0	0	0	0	0	0	0	0	0	0
	Trnas-aga_49	0	0	0	0	0	0	0	0	0	0	0	0	0	0	0	0	0	0	0	0	0	0	0	0	0	0	0	0	0	0	0	0	0	0	0	0	0	0	0	0	0	0
	Trnam-cau_22	0	0	0	0	0	0	0	1	0	0	0	0	0	0	0	0	0	0	0	0	0	0	0	0	0	0	0	0	0	0	0	0	0	0	0	0	0	0	0	0	0	0
	Trnak-cuu_28	0	0	1	0	0	0	0	0	0	0	0	0	0	0	0	0	0	0	0	0	0	0	0	0	0	1	0	0	0	0	0	0	0	0	0	0	0	0	0	0	0	0
	Trnan-guu_9	0	0	1	1	0	0	0	0	0	0	0	0	0	0	0	0	0	0	0	0	0	1	0	0	0	0	0	0	0	0	0	0	0	0	0	0	0	0	0	0	0	0
	Trnam-cau_23	0	0	2	0	0	0	0	0	0	0	0	0	0	0	0	0	0	0	0	0	0	0	0	0	0	0	0	1	1	0	0	1	0	0	0	0	0	0	0	1	0	0
	Trnak-cuu_29	0	0	0	0	0	0	0	0	0	0	0	0	0	0	0	0	0	0	0	0	0	0	0	0	0	0	0	0	0	0	0	0	0	0	0	0	0	0	0	0	0	0
	Trnan-guu_10	0	1	0	1	0	0	0	0	0	0	0	0	0	0	0	0	0	0	0	0	0	0	0	0	0	0	0	0	0	0	0	0	0	0	0	0	0	0	0	0	0	0
	AAEL014248	412	91	781	259	1640	893	1299	1493	1480	1731	745	1640	2500	2407	2212	2379	327	262	410	475	478	561	558	502	1226	2151	924	6888	1680	2108	916	2239	1377	400	855	3385	399	355	537	589	2152	2407
	Trnas-aga_50	0	0	0	0	0	0	0	0	0	0	0	0	0	0	0	0	0	0	0	0	0	0	0	0	0	0	0	0	0	0	0	0	0	0	0	0	0	0	0	0	0	0
	Trnan-guu_11	0	0	0	0	0	0	0	0	0	0	0	0	0	0	0	0	0	0	0	0	0	0	0	0	0	0	0	0	0	0	0	0	0	0	0	0	0	0	0	0	0	0
	Trnan-guu_12	0	0	0	0	0	0	0	0	0	0	0	0	0	0	0	0	0	0	0	0	0	0	0	0	0	0	0	0	0	0	0	0	0	0	0	0	0	0	0	0	0	0
	Trnak-cuu_30	0	0	0	0	0	0	0	0	0	0	0	0	0	0	1	0	0	0	0	0	0	0	0	0	0	0	0	0	0	0	0	0	0	0	0	0	0	0	0	0	0	0
	Trnay-gua_24	0	0	0	0	0	0	0	0	0	0	0	0	0	0	0	0	0	0	0	0	0	0	0	0	0	0	0	0	0	0	0	0	0	0	0	0	0	0	0	0	0	0
	Trnay-gua_25	0	0	0	1	0	0	0	0	0	0	0	0	0	0	0	0	1	0	0	0	0	0	0	0	0	0	0	0	0	0	0	0	0	0	0	0	0	0	0	0	0	0
	Trnay-gua_26	0	0	0	0	0	0	0	0	0	0	0	0	0	0	0	0	0	0	0	0	0	0	0	0	0	0	0	0	0	0	0	0	0	0	0	0	0	0	0	0	0	0
	AAEL002666	19	0	9	0	0	17	0	18	1	0	1	0	0	2	0	0	0	1	31	0	0	0	1	0	0	12	12	3	0	0	26	33	53	2	0	0	1	2	0	0	0	0
	AAEL027432	0	0	0	0	0	0	0	0	0	0	0	0	0	0	0	0	0	1	0	0	0	0	0	0	0	0	0	0	0	0	0	0	0	0	0	0	0	0	0	0	0	0
	AAEL002669	620	22	177	0	23	432	0	165	0	2	1	1	3	4	1	3	134	68	183	143	197	67	109	88	83	910	493	127	321	355	1126	1854	1076	49	15	28	15	4	10	10	23	13
	AAEL019975	127	68	19	54	1022	154	712	156	372	307	138	535	940	704	1404	1084	85	380	142	739	772	256	462	311	150	137	176	85	122	187	158	274	257	325	88	76	708	403	270	389	234	63
	AAEL002658	286	21	235	40	498	478	411	126	967	589	480	532	550	514	712	744	101	268	86	276	206	139	123	103	264	863	327	62	869	1712	428	2861	1032	84	106	381	47	33	27	52	260	363
	AAEL019950	639	218	368	111	1408	528	1060	1199	1918	2358	2115	1514	1694	1027	2234	2331	1362	1391	1561	2557	3455	2926	2622	2551	1468	754	600	3126	655	739	709	1464	1391	2563	1246	1042	4349	2544	2331	2363	1545	1114
	Trnak-cuu_31	0	0	0	0	0	0	0	0	0	0	1	0	0	0	0	0	0	0	0	0	0	0	0	0	0	0	0	0	0	0	0	0	0	0	0	0	0	0	0	0	0	0
	Trnak-cuu_32	0	0	0	0	0	0	0	0	0	0	0	0	0	0	0	0	0	0	0	0	0	0	0	0	0	0	0	0	0	0	0	0	0	0	0	0	0	0	0	0	0	0
	AAEL027831	0	0	0	0	0	0	0	0	0	0	0	0	0	0	9	14	0	0	0	0	0	0	0	0	1	0	0	0	0	0	2	4	1	0	1	0	0	0	0	1	0	0
	Trnan-guu_13	0	0	0	0	0	0	0	0	0	0	0	0	0	0	0	0	0	0	0	0	0	0	0	0	0	0	0	0	0	0	0	0	0	0	0	0	0	0	0	0	0	0
	Trnad-guc_10	0	0	0	0	0	0	0	0	0	0	0	0	0	0	0	0	0	0	0	0	0	0	0	0	0	0	0	0	0	0	0	0	0	0	0	0	0	0	0	0	0	0
	Trnak-cuu_33	1	0	0	0	0	0	0	0	0	0	0	0	0	0	0	0	0	0	0	0	0	0	0	0	0	1	0	0	0	1	0	0	0	0	0	0	0	0	0	0	0	0
	Trnan-guu_14	0	0	0	0	0	0	0	0	0	0	0	0	0	0	0	0	0	0	0	0	0	0	0	0	0	0	0	0	0	0	0	0	0	0	0	0	0	0	0	0	0	0
	Trnae-cuc_14	0	0	0	0	0	0	0	0	0	0	0	0	0	0	0	0	0	0	0	0	0	0	0	0	0	0	0	0	0	0	0	0	0	0	0	0	0	0	0	0	0	0
	AAEL019976	135	59	47	70	870	144	798	151	396	275	380	667	1218	783	1152	1158	191	574	237	1141	1130	649	585	576	315	299	205	87	114	273	247	410	381	734	292	233	780	617	385	378	249	231
	Trnar-ucg_4	0	0	0	0	0	0	0	0	0	0	0	0	0	0	0	0	0	0	0	0	0	0	0	0	0	0	0	0	0	0	0	0	0	0	0	0	0	0	0	0	0	0
	AAEL025797	3	0	1	1	0	1	0	0	0	0	3	0	0	1	1	1	1	1	2	1	1	1	3	0	0	1	1	0	2	1	4	1	1	0	1	0	0	0	1	0	0	0
	Trnak-cuu_34	0	0	0	1	0	0	0	0	0	0	0	0	0	0	0	0	0	0	0	0	0	0	0	0	0	0	0	0	0	0	0	0	0	0	0	0	0	0	0	0	0	0
	AAEL002678	260	171	169	13	26	213	3	375	12	152	344	169	227	125	69	119	709	585	688	768	718	1217	970	1052	1238	252	254	344	412	444	300	628	638	788	1476	1099	852	987	1150	1192	1394	1180
	AAEL024706	3	1	0	0	0	1	0	0	0	8	4	0	1	0	1	0	10	2	5	6	7	5	4	7	3	0	0	1	2	0	3	1	4	5	0	3	2	5	2	3	5	5
	AAEL025573	0	0	0	0	0	0	0	0	0	0	2	0	1	0	0	0	0	3	0	1	1	2	1	0	1	0	0	0	0	0	0	0	0	0	0	0	0	0	0	0	1	0
	AAEL002655	300	44	267	0	5	276	0	62	2	1	9	5	4	3	4	4	58	7	232	14	3	6	9	9	78	748	323	28	120	263	186	566	437	9	34	49	0	1	6	5	54	39
	AAEL002672	25	0	25	0	0	29	0	1	0	0	2	3	2	1	1	0	37	0	63	0	2	0	4	4	81	231	44	13	167	174	57	261	144	0	45	76	0	1	13	44	96	100
	AAEL002665	460	40	605	4	6	598	1	25	0	0	5	2	4	1	4	3	249	9	261	10	11	1	12	16	164	675	567	17	96	238	882	1866	1360	46	107	150	17	10	31	36	176	215
	AAEL022064	0	0	0	0	0	0	0	0	0	0	0	0	1	0	0	0	0	0	0	0	0	0	0	0	0	0	0	0	0	0	0	0	0	0	0	0	0	0	0	0	0	0
	AAEL014250	38	81	68	54	1119	111	974	226	493	382	702	1112	1569	1649	1469	1469	75	1878	72	3335	3102	900	532	428	361	297	191	125	1223	684	67	152	172	3380	440	447	1894	1243	293	258	324	435
	AAEL002677	0	0	0	0	0	0	2	1	1	0	4	2	1	0	0	1	0	2	1	2	2	1	0	1	4	0	1	0	115	33	0	1	0	1	0	0	1	0	0	0	1	0
	AAEL002661	32	2	8	1	0	14	0	8	0	1	1	3	9	7	0	0	3	0	36	2	2	4	4	7	11	72	8	7	22	19	3	19	11	0	14	16	0	1	31	18	9	10
	AAEL002675	127	6	2154	0	21	1307	0	628	0	0	57	10	8	3	7	4	57	903	44	1373	1778	1192	1160	1019	1154	2531	884	758	1200	2268	140	293	1743	841	1677	2438	567	776	1034	1213	1927	2070
	Trnav-cac_8	0	0	0	0	0	0	0	0	0	0	0	0	0	0	0	0	0	0	0	0	0	0	0	0	0	0	0	0	0	0	0	0	0	0	0	0	0	0	0	0	0	0
	Trnad-guc_11	0	0	0	0	0	0	0	0	0	0	0	0	0	0	0	0	0	0	0	0	0	0	0	0	0	0	0	0	0	0	0	0	0	0	0	0	0	0	0	0	0	0
	Trnar-ucg_5	0	0	0	1	0	0	0	0	0	0	0	0	0	0	0	0	0	0	0	0	0	0	0	0	0	0	0	0	0	0	0	0	0	0	0	0	0	0	0	0	0	0
	AAEL020336	0	0	0	5	0	0	0	0	0	0	2	0	1	0	0	2	0	6	0	0	0	0	0	0	0	0	0	0	0	0	0	0	0	0	0	0	1	0	0	0	0	0
	Trnad-guc_12	0	0	1	0	0	0	0	0	0	0	0	0	0	0	0	0	0	0	0	0	0	0	1	0	0	0	1	0	0	0	0	0	0	0	0	0	0	0	0	0	0	0
	Trnan-guu_15	0	0	0	0	0	0	0	0	0	0	0	0	0	0	0	0	0	0	0	0	0	0	0	0	0	0	0	0	0	0	0	1	0	0	0	0	0	0	0	0	0	0
	Trnam-cau_24	0	0	0	0	0	0	0	0	0	0	0	0	0	0	0	0	0	0	0	0	0	0	0	0	0	0	0	0	0	0	0	0	0	0	0	0	0	0	0	0	0	0
	AAEL012466	1415	471	467	51	827	1137	383	3200	814	843	2567	1319	2034	1183	1844	3070	3437	3414	4141	5867	7017	6394	7637	6970	4418	2185	2329	678	1807	2348	1967	3685	3295	4405	4511	1990	6560	5612	7224	7692	4301	2597
	Trnar-ucg_6	0	0	0	0	0	0	0	0	0	0	0	0	0	0	0	0	0	0	0	0	0	0	0	0	0	0	0	0	0	0	0	0	0	0	0	0	0	0	0	0	0	0
	AAEL026123	1	0	0	0	0	0	0	0	0	0	1	0	0	0	0	0	0	1	1	2	2	1	0	0	1	0	0	0	0	0	0	0	0	1	0	0	0	0	0	0	0	0
	AAEL025193	0	0	0	7	0	0	1	0	2	1	1	1	1	0	0	0	0	0	0	0	0	0	0	1	0	0	0	0	0	0	0	0	0	1	0	0	0	0	1	0	0	0
	AAEL023904	0	1	0	4	1	0	3	0	0	1	3	0	3	0	5	1	0	1	0	1	1	3	5	0	0	0	0	1	0	0	1	1	0	1	2	0	1	1	4	1	0	1
	AAEL021463	6	0	4	0	0	4	0	3	0	0	2	0	0	0	0	0	2	0	1	1	0	1	1	0	1	3	3	0	1	1	4	3	6	0	0	0	0	0	0	0	0	0
	AAEL002670	4	0	2	0	0	4	0	268	0	0	0	0	0	0	1	0	65	4	147	3	2	0	1	0	10	23	14	26	54	715	8	28	7	0	1	83	0	0	3	1	45	71
	AAEL002680	392	31	115	0	3	204	1	1034	1	4	33	15	7	2	0	3	598	132	1052	108	69	45	41	48	47	1630	1190	14	590	1594	346	624	500	21	57	81	14	23	85	91	44	89
	AAEL022333	0	0	0	0	0	0	0	10	0	1	2	0	0	0	0	0	0	0	0	0	0	0	1	0	17	0	0	4	363	265	0	0	0	0	0	31	0	0	0	0	13	36
	AAEL023478	3	0	1	0	0	0	0	75	0	0	0	0	0	0	0	0	0	1	5	1	0	0	0	2	46	16	2	5	259	415	7	15	7	1	10	72	0	0	3	0	26	93
	AAEL028014	3	0	0	0	0	2	0	34	0	0	0	0	0	0	0	0	1	2	1	3	0	9	11	11	22	15	4	27	33	28	0	7	3	0	3	15	0	1	5	8	29	28
	AAEL022525	0	0	0	0	0	0	0	0	0	0	0	0	0	0	0	0	0	1	0	0	0	0	0	0	0	0	0	0	0	0	0	0	0	0	0	0	0	0	0	0	0	0
	AAEL002671	12	1	1	0	0	8	0	214	0	0	4	0	1	0	0	0	6	16	12	7	6	110	106	119	280	73	31	142	505	352	20	37	15	9	13	305	13	16	75	31	138	442
	AAEL002668	172	138	109	20	217	181	131	277	241	162	115	163	328	302	439	533	28	74	100	92	84	105	115	90	191	349	143	125	425	494	188	502	329	139	208	293	101	180	151	193	288	305
	AAEL002656	1	163	103	1	0	148	0	0	0	0	0	0	0	0	0	1	0	1	0	1	0	0	0	2	1	87	117	0	0	0	178	359	361	0	4	0	0	0	0	0	0	0
	AAEL002662	23	4	17	159	10	17	12	114	1	0	0	522	4873	19067	31	18	381	10	117	5	2	11	30	9	1156	2	28	175	539	244	38	22	34	2	3818	193	0	5	33	443	500	299
	AAEL002673	472	24	207	20	45	363	0	180	3	61	386	616	6015	2069	27	73	3631	85	3251	29	27	73	205	234	9891	318	282	1312	5828	1884	422	783	1090	9	19645	3727	19	44	1015	8977	5441	3641
	AAEL002657	22	11	0	0	0	0	0	0	0	0	0	0	0	0	0	0	0	0	71	1	0	0	0	0	0	0	0	0	0	0	0	0	0	0	0	0	0	0	0	0	0	1
	AAEL019904	28	4	13	46	90	19	101	26	164	109	87	117	149	66	104	106	36	25	49	27	24	26	65	97	30	20	20	10	12	14	36	71	58	13	25	10	5	14	89	100	34	7
	AAEL005753	639	15	404	18	5	612	0	77	1	0	1	14	6	4	3	8	225	2	247	12	26	17	25	38	150	524	674	46	176	316	940	1314	1841	30	112	284	49	38	52	69	326	220
	AAEL005765	19	3	5	2	0	8	0	14	0	0	11	0	0	2	0	0	77	18	73	15	26	14	62	41	76	12	12	10	10	3	21	33	26	9	72	75	2	2	59	85	99	90
	Trnap-agg_7	0	0	0	0	0	0	0	0	0	0	0	0	0	0	0	0	0	0	0	0	0	0	0	0	0	0	0	0	0	0	0	0	0	0	0	0	0	0	0	0	0	0
	AAEL024925	24	27	33	19	364	48	281	32	442	351	282	274	345	378	403	458	25	142	32	182	157	124	140	112	74	55	62	53	53	80	49	104	100	227	114	101	184	145	69	66	71	70
	AAEL005748	963	159	1457	40	11	1074	1	433	0	0	3	21	45	15	2	2	95	13	535	14	19	14	10	9	3	4528	2444	17	11	159	1579	4101	2035	7	3	1	6	3	4	0	2	3
	AAEL005763	2450	4606	889	67	283	1750	87	3052	203	621	487	8775	21268	8464	203	411	3324	1137	5783	1705	1894	7117	9439	8214	1650	13626	25480	432	2052	4976	14780	6253	4718	1361	1188	571	2455	4848	6564	3477	970	614
	AAEL005752	24	5	9	13	3694	139	1	0	0	0	3	39	199	129	7278	7655	0	2	0	3	3	0	2	1	6	6	17	1	4	2	22	711	641	44	54	50	112	226	426	164	102	52
	AAEL021094	1	3	3	7	3	8	0	10	2	5	16	7	10	5	3	3	12	8	5	17	14	21	7	6	13	8	5	2	6	5	1	19	5	14	7	0	9	7	6	3	1	2
	AAEL024595	0	0	3	27	5	0	8	0	3	4	16	4	8	4	10	8	0	6	0	9	5	3	1	2	2	0	1	1	0	1	0	3	2	4	4	1	0	1	1	1	1	0
	AAEL005749	1496	66	429	29	85	1109	4	1134	1	11	47	1322	7336	7640	42	102	796	886	1038	1135	672	593	1135	1113	2492	679	917	595	4583	17920	759	875	1769	296	3001	674	223	247	1280	2182	2006	987
	AAEL005754	163	17	68	6	31	129	5	617	14	13	9	55	64	171	54	47	66	21	176	44	129	934	1325	1176	1441	68	140	3503	1338	1133	140	344	415	231	1146	3880	298	593	1223	1205	2550	2536
	Trnap-ugg_8	0	0	0	0	0	0	0	0	0	0	0	0	0	0	0	0	0	0	0	0	0	0	0	0	0	0	0	0	0	0	0	0	0	0	0	0	0	0	0	0	0	0
	Trnac-gca_7	0	0	0	0	0	0	0	0	0	0	0	0	0	0	0	0	0	0	0	0	0	0	0	0	0	0	0	0	0	0	0	0	0	0	0	0	0	0	0	0	0	0
	AAEL018352	40	2	18	19	1	12	2	8	3	1	6	2	2	3	1	3	34	4	57	3	5	5	7	9	95	12	12	5	8	3	19	32	18	0	101	126	1	1	14	25	54	95
	AAEL026642	0	0	0	0	0	0	0	0	0	0	0	0	0	0	0	0	0	0	0	0	0	0	0	0	0	0	0	0	0	0	0	0	0	0	0	0	0	0	0	0	0	0
	Trnal-uag_2	0	0	0	0	0	0	0	0	0	0	0	0	0	0	0	0	0	0	0	0	0	0	0	0	0	0	0	0	0	0	0	0	0	0	0	0	0	0	0	0	0	0
	Trnav-aac_23	1	0	0	0	0	0	0	0	0	0	0	0	0	0	0	0	0	0	0	0	0	0	0	0	0	0	0	0	0	0	0	0	0	0	0	0	0	0	1	0	0	0
	Trnan-guu_16	0	0	0	0	0	0	0	0	0	0	0	0	0	0	0	0	0	0	0	0	0	0	0	0	0	0	0	0	0	0	0	0	0	0	0	0	0	0	0	0	0	0
	Trnan-guu_17	0	0	0	0	0	0	0	0	0	0	0	0	0	0	0	0	0	0	0	0	0	0	0	0	0	0	0	0	0	0	0	0	0	0	0	2	0	0	0	0	0	0
	Trnap-agg_8	0	0	0	0	0	0	0	0	0	0	0	0	0	0	0	0	0	0	0	0	0	0	0	0	0	0	0	0	0	0	0	0	0	0	0	0	0	0	0	0	0	0
	Trnac-gca_8	0	0	0	0	0	0	0	0	0	0	0	0	0	0	0	0	0	0	0	0	0	0	0	0	0	0	0	0	0	0	0	0	0	0	0	0	0	0	0	0	0	0
	AAEL022772	22	22	30	15	8	25	2	73	2	2	17	9	13	7	3	5	56	58	62	70	93	93	44	50	29	43	55	4	17	79	109	223	160	18	8	3	13	16	6	4	1	0
	Trnap-agg_9	0	0	0	0	0	0	0	0	0	0	0	0	0	0	0	0	0	0	0	0	0	0	0	0	0	0	0	0	0	0	0	0	0	0	0	0	0	0	0	0	0	0
	Trnae-cuc_15	0	0	0	0	0	0	0	0	0	0	0	0	0	0	0	0	0	0	0	0	0	0	0	0	0	0	0	0	0	0	0	0	0	0	0	0	0	0	1	0	0	0
	Trnae-cuc_16	0	0	0	0	0	0	0	0	0	0	0	0	0	0	0	0	0	0	0	0	0	0	0	0	0	0	0	0	0	0	0	0	0	0	0	0	0	0	0	0	0	0
	AAEL017167	90	4	21	1	25	41	2	58	0	0	0	2	1	3	831	862	23	0	49	1	2	59	54	48	50	145	61	12	19	43	84	226	214	3	34	19	9	12	50	55	45	27
	AAEL023500	281	415	367	542	727	450	743	1316	1083	930	899	713	1500	1130	774	909	777	820	1150	849	708	1452	1280	1196	1105	2635	1066	259	1326	1014	1123	1538	1181	1324	2167	1378	1038	1445	1219	1014	1782	1151
	AAEL026857	0	0	0	0	0	0	0	0	0	0	0	0	0	0	0	0	0	0	0	0	0	0	0	0	0	0	0	0	0	0	0	0	0	0	0	0	0	0	0	0	0	0
	Trnal-aag_3	0	0	0	0	0	0	0	0	0	0	0	0	0	0	0	0	0	0	0	0	0	0	0	0	0	0	0	0	0	0	0	0	0	0	0	0	0	0	0	0	0	0
	Trnae-cuc_17	0	0	0	0	0	0	0	0	0	0	0	0	0	0	0	0	0	0	0	0	0	0	0	0	0	0	0	0	0	0	0	0	0	0	0	0	0	0	0	0	0	0
	AAEL005762	170	28	102	27	95	145	69	324	72	112	61	107	133	99	147	293	253	27	324	31	11	14	27	40	167	446	463	53	352	310	250	495	391	1	101	204	0	1	42	125	334	293
	AAEL005759	1	7	1	15	3	0	3	0	3	3	6	2	2	1	46444	23830	0	1	0	4	2	1	0	1	2	0	1	0	0	0	1	964	12	0	1	4	1	0	0	1	0	6
	Trnal-uag_3	0	0	0	0	0	0	0	0	0	0	0	0	0	0	0	0	0	0	0	0	0	0	0	0	0	0	0	0	0	0	0	0	0	0	0	0	0	0	0	0	0	0
	AAEL019523	3948	940	3353	323	6074	8450	4752	1287	1069	120	179	5527	7654	6967	9042	8401	261	2804	390	2948	3231	2732	2837	2305	1363	8428	8879	16813	4760	12840	17111	16507	21585	5276	739	6875	4421	2845	1719	1139	3507	5053
	AAEL005735	19	50	31	183	253	47	248	23	544	469	353	373	359	450	309	448	34	229	40	243	217	271	190	168	130	50	46	36	46	53	59	106	109	220	113	101	191	182	150	121	69	127
	AAEL023708	0	0	0	0	0	0	0	0	0	0	0	0	0	0	0	0	0	0	0	0	0	0	0	0	0	0	0	0	0	0	0	0	0	0	0	0	0	0	1	0	0	0
	AAEL024649	1	0	0	5	0	2	1	0	0	5	12	1	3	0	2	2	3	8	0	6	3	1	2	1	1	0	1	0	0	0	1	0	0	9	6	1	8	4	8	11	2	6
	AAEL005730	219	270	268	109	1651	408	1163	635	1650	1778	1156	1764	1933	1790	1696	1974	684	1608	881	2163	2237	1526	1170	993	665	758	408	156	1313	1046	481	780	962	1836	518	610	1863	1609	760	781	649	738
	AAEL027300	1	3	2	0	1	1	0	1	0	0	1	1	3	1	2	0	2	1	3	3	3	2	2	1	1	2	1	1	0	1	1	3	1	4	2	5	2	4	4	1	4	6
	AAEL005739	103	0	154	0	3	266	2	1960	3	3	3	1	3	1	1	2	88	12	263	9	7	38	31	23	902	592	697	29	445	877	800	814	520	5	373	756	6	17	25	84	1070	1170
	AAEL005744	442	561	5405	275	3195	2649	2368	517	4778	5510	4569	5103	4257	3667	3264	4416	383	3201	459	3086	2303	2193	2169	2097	2748	1911	632	21208	3319	1194	643	1493	3942	1876	2186	7225	1924	1900	2092	2055	4693	6925
	AAEL005732	305	112	177	10	215	206	273	240	377	313	235	225	445	376	332	375	147	125	167	142	94	139	140	121	105	562	357	52	447	497	231	453	573	104	138	179	75	92	96	91	106	139
	Trnae-cuc_18	1	0	0	0	0	0	0	1	0	0	0	0	0	0	0	0	0	0	0	0	0	0	0	0	0	2	0	0	0	0	0	1	0	0	0	0	0	0	0	0	0	0
	AAEL005728	523	620	823	159	1816	757	1480	1668	2476	2539	1651	3165	3845	3228	2121	2078	890	1437	1276	2498	3415	3865	3425	2979	2733	2288	848	7036	4827	2704	583	1217	1930	2751	1806	3760	3659	3367	2838	2706	3331	4006
	Trnae-uuc_4	0	0	0	0	0	0	0	0	0	0	0	0	0	0	0	0	0	0	0	0	0	0	0	0	0	1	0	0	0	0	0	0	0	0	0	0	0	0	0	0	0	0
	AAEL021840	0	0	0	2	0	0	0	0	0	1	1	0	0	0	0	0	0	0	0	1	2	2	0	1	1	0	1	0	0	0	0	0	0	0	1	0	0	0	1	0	0	0
	Trnal-uag_4	0	0	0	0	0	0	0	0	0	0	0	0	0	0	0	0	0	0	0	0	0	0	0	0	0	0	0	0	0	0	0	0	0	0	0	0	0	0	0	0	0	0
	AAEL005731	488	1845	805	32	95	1438	1	242	8	2	4	207	6455	3895	237	416	194	2	255	33	99	359	563	499	149	1686	1176	156	120	328	2410	4500	5022	74	157	139	155	240	526	333	90	134
	Trnad-guc_13	0	0	0	0	0	0	0	0	0	0	0	0	0	0	0	0	0	0	0	0	0	0	0	0	0	0	0	0	0	0	0	0	0	0	0	0	0	0	0	0	0	0
	AAEL025784	128	19	44	4	17	100	7	3915	10	26	38	22	11	23	7	62	4247	1788	5064	5735	2254	949	3498	5324	5313	225	217	1973	3210	1818	218	397	264	1155	7354	858	1298	1045	17085	40318	2653	958
	Trnam-cau_25	0	0	0	0	0	0	0	0	0	0	0	0	0	0	0	0	0	0	0	0	0	0	0	0	0	0	0	0	0	0	0	0	0	0	0	0	0	0	0	0	0	0
	Trnaq-uug_7	0	0	0	0	0	0	0	0	0	0	1	0	0	0	0	0	0	0	0	0	0	0	0	0	0	0	0	0	0	0	0	0	0	0	0	0	0	0	0	0	0	0
	Trnac-gca_9	0	0	0	0	0	0	0	0	0	0	0	0	0	0	0	0	0	0	0	0	0	0	0	0	0	0	0	0	0	0	0	0	0	0	0	0	0	0	0	0	0	0
	AAEL005734	917	262	49	89	1698	489	1214	826	1750	2019	1167	1349	2496	1511	2442	2224	458	548	625	909	860	417	844	739	406	709	746	314	360	422	672	1567	1353	264	166	132	995	459	817	1462	846	208
	AAEL005742	434	233	380	2296	524	337	379	324	713	1123	1337	675	739	926	598	734	245	1320	312	1629	1707	1688	1299	970	776	507	304	681	614	581	285	496	537	2560	974	950	1699	1790	841	634	677	781
	AAEL006447	405	99	30	147	1800	162	1258	257	2285	3078	1657	1629	1934	1303	2164	1957	658	1088	572	2345	3064	1304	1689	1666	693	174	153	287	148	148	224	496	485	1489	575	247	2986	1187	1986	2503	493	246
	AAEL025696	0	0	0	0	0	0	0	0	0	0	0	0	0	0	0	0	0	0	0	0	0	0	0	0	0	0	0	0	0	0	0	0	0	0	0	0	0	0	0	0	0	0
	AAEL006449	777	599	608	182	5872	763	7690	271	7244	5427	2691	2208	3838	5790	7310	6175	412	1151	471	1745	2005	1733	1393	1277	1048	508	973	1654	375	371	952	1746	892	2185	875	1019	1610	1500	1017	750	888	910
	AAEL006435	243	221	156	102	1101	215	915	466	1292	1289	1735	1403	1840	1858	1389	1421	480	1649	431	1951	1747	1567	1325	1189	775	745	309	759	1748	941	246	410	525	1598	831	979	1366	1386	1262	961	745	808
	AAEL027022	0	0	0	0	0	0	0	0	0	0	0	0	0	0	0	0	0	0	0	0	0	0	0	0	0	0	0	0	0	0	0	0	0	0	0	0	0	0	0	0	0	0
	AAEL020748	18	5	7	19	190	21	90	1001	275	33	32	17	118	35	256	82	2825	91	2538	227	385	761	906	825	308	12	19	134	160	284	25	26	31	813	591	103	646	578	1104	1316	139	77
	AAEL006438	396	207	227	14	275	223	184	237	206	165	256	310	439	371	282	280	145	646	195	1207	1632	1112	741	643	314	1495	477	250	455	532	336	503	620	1711	418	300	1710	1284	574	424	303	344
	AAEL022133	0	0	0	0	0	0	0	0	0	0	0	0	0	0	0	0	0	0	0	0	0	0	0	0	0	0	0	0	0	0	0	0	0	0	0	0	0	0	0	0	0	0
	AAEL006441	600	458	639	588	1547	677	1409	1702	2104	2193	2071	1840	2735	3127	1715	1919	911	2635	1349	3162	2883	2627	2022	1611	930	2370	1192	246	3388	2293	634	960	1024	4346	1625	1426	2638	2512	1322	921	784	1066
	AAEL006437	43	117	275	41	637	215	542	184	965	1004	765	637	910	824	665	783	200	337	262	502	483	515	452	480	491	262	194	2091	308	224	228	427	446	461	344	651	525	416	415	356	431	785
	AAEL006432	24	0	7	20	38	4	11	21	7	1	58	51	48	22	53	63	37	11	51	28	51	24	44	27	6	9	12	6	2	9	4	15	8	25	11	8	116	29	104	188	29	4
	Trnas-aga_51	0	0	0	0	0	0	0	0	0	0	0	0	0	0	0	0	0	0	0	0	0	0	0	0	0	0	0	0	0	0	0	0	0	0	0	0	0	0	0	0	0	0
	AAEL024915	1	0	0	0	0	0	0	0	0	0	2	1	1	0	0	1	1	0	4	0	0	2	1	2	9	3	1	3	1	0	5	5	6	2	5	8	0	1	6	9	6	5
	AAEL027820	1	1	0	1	1	0	0	0	1	0	0	2	1	1	1	1	0	0	7	0	0	1	0	3	2	0	2	1	0	0	0	0	0	1	0	1	0	0	0	0	0	0
	AAEL006451	1973	18	652	4	0	1017	2	273	0	2	159	4	1	2	2	4	348	61	462	82	51	52	57	43	120	304	467	118	45	56	2021	1648	2138	22	77	170	4	17	48	33	161	190
	AAEL006433	1367	2707	332	277	3626	1001	2454	964	2279	1914	1094	1947	3152	2236	5049	4293	1372	577	1535	988	1223	1071	1785	1576	1317	1464	2076	909	822	976	2328	4618	3530	812	941	852	1505	1133	1927	2244	1693	864
	AAEL023028	100	134	265	61	325	185	299	351	510	562	702	552	735	839	478	537	207	830	283	967	1107	1379	1068	864	530	854	260	226	1844	1046	141	258	455	2018	1071	1287	1451	1700	783	622	579	825
	AAEL006440	0	0	0	0	0	0	0	0	0	0	0	0	0	0	0	0	0	0	0	0	0	0	0	0	0	0	0	0	0	0	0	0	0	0	0	0	0	0	0	0	0	0
	AAEL006436	2137	294	321	61	755	1347	658	1118	1057	772	528	584	952	661	1228	1038	1601	586	1719	946	1241	881	1226	1099	1395	1184	1978	738	1254	1664	3019	5317	3837	917	1360	1013	1219	846	1225	1825	2009	1156
	AAEL006445	38	16	30	61	715	62	558	69	995	709	445	718	870	888	959	1098	46	232	59	341	329	341	290	248	145	51	51	40	120	122	43	90	82	269	158	103	272	263	137	151	109	100
	AAEL006450	196	409	117	122	671	191	658	147	1439	1316	1077	1003	1352	1152	953	1228	204	528	182	641	567	649	562	506	419	711	254	100	416	294	213	380	467	558	343	281	451	423	448	361	338	344
	AAEL006446	19797	1280	4473	338	2360	8024	2150	2875	1369	2149	1301	1490	2458	3003	2944	2095	969	632	1574	824	1555	7383	6820	5220	3651	1962	9998	496	1895	2600	35131	56564	18164	2788	3734	3893	4488	4430	2619	2898	3607	2910
	AAEL006439	642	957	493	6	34	1833	1	315	7	6	14	14	61	21	54	129	1613	6	1753	8	9	174	332	368	747	1496	1569	2373	539	566	2632	4435	5317	0	365	791	15	42	314	358	863	911
	AAEL024503	15	32	2	0	0	5	1	707	0	0	0	0	0	0	0	0	7	0	0	0	0	1	67	86	517	2	0	163	1630	3975	5	7	9	0	503	623	0	0	115	309	802	733
	AAEL026659	3	0	0	0	0	0	2	808	0	0	0	0	0	0	0	0	0	0	0	2	27	914	1219	1131	2337	1	1	278	2573	2511	1	4	0	10	1829	1776	37	143	646	888	2627	2733
	AAEL006452	82	39	27	1	8	65	1	108	0	10	178	37	80	48	18	23	112	187	201	308	425	453	394	374	271	98	76	112	129	111	95	160	218	325	213	165	534	432	376	348	276	209
	AAEL006442	41	0	9	0	3	18	0	166	4	0	0	2	3	0	1	2	1031	2	1069	5	21	214	669	747	180	24	20	151	101	55	34	48	41	25	217	72	151	183	923	945	158	86
	AAEL028155	58	37	66	1271	593	74	610	67	756	483	376	537	666	645	525	646	57	431	52	539	464	427	304	291	223	79	53	62	263	135	43	103	110	534	245	247	404	399	187	164	180	228
	AAEL006434	749	74	878	6	22	976	0	629	6	1	8	33	35	9	4	17	43	920	179	1142	645	149	123	110	299	2316	682	168	537	845	597	1951	1073	391	256	517	253	183	92	92	491	362
	AAEL001728	1	0	0	0	0	1	0	19	0	1	1	0	0	0	0	0	38	1	38	1	4	841	606	408	49	0	1	7	13	9	1	5	10	0	29	9	2	52	221	64	8	11
	AAEL028169	0	0	0	0	0	0	0	0	0	0	0	0	0	0	0	0	0	0	0	0	0	0	0	0	0	0	0	0	0	0	0	0	0	9	0	3	6	5	3	1	1	3
	AAEL026593	0	0	0	0	0	0	0	0	0	0	0	0	0	0	0	0	0	0	0	0	1	0	0	0	1	0	0	0	0	0	0	0	0	1	0	2	0	0	0	0	0	0
	AAEL021964	1	0	2	0	1	0	0	0	0	1	1	0	0	0	0	0	3	1	1	3	4	1	1	1	1	1	0	0	0	0	2	3	1	0	0	0	0	0	1	0	0	0
	AAEL001713	3	6803	0	1	0	0	0	0	0	0	0	0	0	0	0	0	0	0	9	0	0	0	0	0	0	0	0	0	0	0	0	0	0	0	0	0	0	0	0	0	0	0
	AAEL017229	52	2155	8	8	44	34	3	78	3	5	97	33	29	20	49	90	49	308	98	372	470	612	684	617	279	37	35	346	188	203	48	123	84	523	295	188	1701	1272	568	547	313	181
	AAEL001729	138	76	134	29	840	146	728	193	1328	1380	1111	925	967	940	970	1092	142	906	160	1191	1354	1112	807	728	472	161	154	413	365	267	144	263	309	1712	646	595	1506	1337	659	551	515	577
	AAEL001706	89	108	170	586	1282	152	993	218	1686	1944	1893	1172	1538	1669	1225	1400	113	1446	138	1616	1356	1387	941	788	496	429	110	956	707	448	116	257	403	2563	653	739	1715	1556	557	421	344	610
	AAEL001716	366	235	143	147	2354	421	1728	566	3368	2712	2473	1342	2319	1755	2695	2319	335	2192	396	3987	4289	1979	1957	1490	838	559	387	896	1115	832	464	848	957	3708	703	784	4191	2617	1401	1308	1025	743
	AAEL024629	6	10	12	6	1	10	1	10	2	0	21	3	2	0	2	0	10	21	16	36	37	40	32	28	25	8	7	6	7	10	14	18	24	18	11	9	17	13	19	14	14	22
	AAEL001724	72	27	81	3	16	145	4	59	3	1	30	15	13	9	50	72	33	129	55	163	105	175	123	78	130	218	175	78	106	149	191	457	369	86	92	105	231	246	55	73	177	177
	AAEL001730	23	84	11	0	6	15	1	11	2	1	5	6	2	1	6	15	6	3	18	5	11	181	137	147	118	29	20	11	17	22	13	22	29	8	106	114	35	95	121	123	149	164
	AAEL001719	167	67	62	43	654	147	476	100	292	119	113	719	770	737	680	640	107	318	143	389	404	329	345	301	241	147	127	299	227	174	145	279	320	364	245	267	391	319	224	323	279	244
	AAEL027529	0	0	0	1	0	0	0	0	0	0	0	0	0	0	0	0	0	0	0	0	0	0	0	0	0	0	0	0	0	0	0	0	0	0	0	0	0	1	0	0	0	0
	AAEL028061	1	0	0	1	0	0	0	0	0	0	1	0	0	0	0	0	0	0	0	0	1	0	0	0	0	0	1	1	1	0	0	0	2	0	0	0	0	0	0	4	0	0
	AAEL019616	101	41	96	295	3929	168	3270	185	6795	7947	4897	3418	5033	3929	4452	4286	250	1329	150	1633	1055	845	836	698	598	84	103	64	56	37	64	218	149	926	507	291	593	316	326	333	153	194
	AAEL023789	0	0	0	0	0	0	0	0	0	0	0	0	0	0	0	0	0	0	0	0	0	0	0	0	0	0	0	0	0	0	0	0	0	0	0	0	0	0	0	0	0	0
	AAEL001710	153	166	16	79	1734	140	1307	448	674	721	485	737	1468	1645	2056	1304	462	615	665	732	511	454	1211	788	312	164	328	115	369	341	151	244	218	393	475	139	697	420	997	1445	388	104
	AAEL021468	0	0	0	0	0	0	0	0	0	1	0	0	0	0	0	0	0	0	0	0	0	0	0	0	0	0	0	0	0	0	0	0	0	0	0	0	0	0	0	0	0	0
	AAEL001726	5	3	1	7	2	5	0	8	0	15	46	15	16	12	5	12	7	42	11	84	137	69	54	59	24	13	4	4	8	6	11	25	13	12	4	3	17	14	6	6	0	3
	AAEL005602	12	8	0	35	114	1	63	5	56	79	65	119	77	61	85	98	7	53	47	54	43	42	26	28	30	4	1	23	1	3	2	1	6	30	32	25	23	25	48	28	31	58
	AAEL001707	171	83	83	41	217	177	178	493	280	292	449	153	388	313	368	264	902	766	1347	566	267	1163	1041	1031	472	1090	1269	62	775	1022	375	369	509	232	722	149	259	331	752	589	158	150
	AAEL025843	0	0	0	0	0	0	0	0	0	4	4	0	0	1	0	0	1	2	0	0	3	1	2	1	0	0	0	0	0	0	0	0	0	0	0	0	0	1	0	0	0	0
	AAEL023068	1	0	0	3	0	2	0	0	3	1	3	2	1	1	0	0	0	7	0	12	5	7	4	3	3	0	3	0	2	1	3	2	3	4	5	1	3	1	3	2	0	0
	AAEL027566	45	19	7	64	965	28	795	49	622	790	379	819	1279	1049	1362	1180	33	112	33	142	87	60	115	71	51	17	37	13	22	7	20	73	29	66	31	25	62	33	52	90	42	34
	AAEL001715	1828	838	2990	763	5531	4082	4230	3974	4238	3132	3537	6215	5839	6016	6115	6013	2083	8050	2795	13627	14543	10810	12500	9182	6906	5414	2260	22482	17793	7991	1520	3153	6025	13662	8026	12621	11993	11271	9046	8462	9237	9604
	AAEL001717	50	45	59	43	454	74	349	109	742	826	743	534	686	712	504	685	105	511	115	664	669	649	430	417	282	125	91	64	206	164	94	185	144	638	180	170	576	594	270	219	131	176
	AAEL001714	0	0	0	0	0	0	0	0	0	1	2	0	0	0	0	0	0	0	0	1	1	1	0	0	0	1	0	0	0	0	0	0	0	0	0	0	0	0	0	0	0	0
	AAEL022868	0	1	0	41	26	0	19	0	28	19	14	14	29	33	41	35	1	3	1	3	0	7	3	3	4	0	0	0	0	0	0	1	0	6	1	3	4	0	0	2	0	2
	AAEL020048	2	1	0	35	15	1	15	1	4	17	24	4	13	4	18	8	0	19	3	14	17	12	8	13	7	5	2	5	1	3	3	5	2	14	4	13	8	5	9	5	9	10
	AAEL001709	535	520	132	183	2984	510	2221	711	4586	3369	2311	2561	3591	2387	4001	3649	787	1649	1084	2080	2111	1586	2353	1955	1181	765	446	497	771	598	471	1029	1084	1687	957	852	2311	1614	1756	1914	1496	826
	AAEL022869	0	0	0	0	0	0	0	0	0	0	0	0	0	0	0	0	0	0	0	0	0	0	0	0	1	0	0	0	0	0	0	0	0	0	0	0	0	0	0	0	0	0
	AAEL001725	983	468	376	126	888	1123	744	419	701	443	271	773	931	695	1004	968	622	143	658	266	340	350	472	439	640	1441	1055	464	560	504	1425	3118	3412	295	578	661	338	249	431	583	977	702
	AAEL001708	38	1	66	18	4	60	5	5747	12	30	22	21	15	9	10	14	5277	30	3579	25	23	13829	13986	13130	10018	357	174	107	15756	15745	155	124	129	31	34767	2461	83	2090	21671	28721	5122	2588
	AAEL019708	622	652	48	57	22	97	5	425	4	7	221	10392	14461	3774	18	42	655	272	1929	975	1490	2169	1725	1479	559	67	321	116	773	228	240	447	388	722	331	223	915	915	1258	968	534	325
	AAEL023496	0	0	0	0	0	0	0	0	0	0	0	0	0	0	0	0	0	0	0	0	0	0	0	0	0	0	0	0	0	0	0	0	0	0	0	0	0	0	0	0	0	0
	AAEL009745	116	80	23	62	15	46	4	31	15	10	5	23	28	26	4	19	26	5	130	7	9	12	44	51	124	19	63	54	54	17	81	618	169	5	54	74	4	6	49	128	286	67
	AAEL005027	83	30	167	552	20	149	69	49	47	36	35	64	59	55	18	15	54	49	44	298	94	186	197	151	156	98	93	165	159	73	347	297	481	922	1132	590	650	480	551	335	459	840
	AAEL005019	91	19	2	297	353	52	283	26	537	561	391	415	569	444	534	507	11	133	32	243	204	108	184	139	82	44	44	48	78	48	45	123	113	79	43	57	237	126	150	164	159	30
	AAEL005021	5	5	2	31	280	15	215	25	498	515	366	417	413	376	368	515	14	194	47	174	120	169	141	142	54	9	17	11	18	23	6	36	21	41	32	11	47	63	53	45	13	14
	AAEL005040	126	251	223	21	88	172	7	325	2	1	115	128	163	201	466	557	408	963	367	1177	1041	457	400	344	155	784	1230	10	15	199	1636	1007	369	316	91	35	117	92	130	109	49	47
	AAEL005023	327	1152	130	165	528	318	408	625	786	679	455	615	786	612	780	832	553	296	815	549	688	774	697	610	534	467	395	413	641	743	542	991	970	835	532	649	1170	902	767	715	770	848
	AAEL024284	0	0	0	1	72	2	46	1	7	3	8	5	25	45	83	64	0	3	0	2	4	3	2	2	2	0	0	1	0	0	0	1	1	2	0	0	3	1	0	1	0	0
	AAEL005042	39	51	35	27	122	28	68	63	166	165	123	220	148	135	122	180	47	108	57	174	210	342	297	240	134	53	39	119	66	75	56	95	74	252	155	172	311	349	241	178	182	186
	AAEL005018	108	75	90	54	653	117	546	146	987	921	747	734	993	795	817	1032	193	483	237	744	943	1092	714	657	460	137	103	292	159	154	160	243	242	750	409	260	919	964	561	453	344	423
	AAEL025254	0	2	0	2	1	0	0	0	0	0	1	0	0	0	0	0	0	0	0	0	0	0	0	0	0	0	0	0	1	0	0	0	0	0	0	0	0	0	0	0	1	0
	AAEL005037	412	734	1011	121	1473	891	1041	1225	2022	1902	1324	3044	4203	2766	1592	1988	654	2101	834	3106	3142	3176	2950	2479	2111	6954	1186	6455	5957	2758	625	1177	2829	3811	2245	4653	3099	3056	2201	2105	2876	3985
	AAEL005025	266	319	411	156	2003	471	1733	679	3354	4035	2949	2255	2866	2127	2126	2437	383	3176	517	3787	3849	2756	1877	1754	1013	847	466	2907	1832	1091	454	766	1109	4579	1332	1757	4117	3727	1481	1332	1239	1283
	AAEL005028	65	24	33	21	690	48	628	38	1213	928	619	786	820	716	865	920	39	258	55	353	278	241	211	159	110	44	38	34	49	56	34	87	92	235	94	68	279	235	130	105	79	90
	AAEL005033	37	48	38	89	769	72	574	73	1052	784	473	694	832	828	919	1163	90	239	97	412	533	555	390	406	325	80	60	89	68	59	87	145	132	277	162	96	375	349	270	199	119	154
	AAEL005041	110	170	318	95	1627	401	1147	252	1929	1575	1135	1713	1746	1754	1862	1817	121	1475	193	1592	1412	1264	1316	1066	798	841	176	1299	2150	781	121	351	990	1442	800	1480	1260	1396	912	945	1271	1308
	AAEL028100	11	17	53	393	408	60	329	16	297	166	123	498	622	692	541	636	25	67	21	58	66	81	80	65	100	48	22	77	90	44	20	44	130	65	89	160	55	76	64	66	131	166
	AAEL005035	65	32	13	68	1288	71	1133	48	2377	2229	1298	1325	1461	1296	1452	1505	71	436	53	460	355	320	444	332	247	195	40	139	126	87	20	93	80	219	129	79	514	293	250	294	177	61
	LOC5579817	273	98	257	51	37	366	9	8	6	10	32	161	115	130	59	113	13	6	40	7	7	54	99	77	411	543	754	7101	686	169	886	1234	1023	11	44	4047	14	19	85	47	1242	2752
	AAEL020908	0	0	0	2	0	0	0	0	0	0	0	0	0	0	0	0	0	2	1	0	0	0	0	0	0	1	0	0	0	0	1	0	0	0	0	1	3	0	0	0	0	3
	AAEL005038	1602	882	955	12065	7129	1703	6372	2604	13004	10505	11288	5698	8859	7600	8418	9977	2078	8741	2815	13228	12894	10554	7984	6738	3640	2226	1686	2993	2536	2554	2149	4917	4060	8459	2621	1774	9222	6847	4578	3016	1553	2111
	AAEL005039	1	0	0	0	0	0	0	2	0	1	0	1	0	0	0	0	0	3	2	3	1	2	1	0	1	0	1	0	0	0	1	0	0	15	2	3	9	15	9	7	3	4
	AAEL005016	135	116	61	286	1474	121	1148	223	1762	1800	1560	1483	2347	1482	1654	1985	256	472	267	589	738	1046	736	698	461	318	151	60	493	342	132	222	382	768	314	272	1081	768	495	486	427	307
	AAEL005024	3	1	1	0	0	2	0	395	0	7	24	2	1	1	0	0	132	16	719	22	14	2818	2086	1539	161	6	2	0	224	100	2	1	12	33	151	15	268	1380	884	253	5	17
	AAEL005022	218	338	188	274	4038	344	2967	492	5920	12915	5151	2686	4508	3855	4501	4684	391	2326	423	2766	2618	2306	2263	1971	1122	379	442	937	758	561	427	641	545	3070	1065	1006	2642	2553	1189	1063	716	829
	AAEL005031	22	18	12	41	656	38	452	41	910	793	557	722	781	732	789	1002	33	258	41	371	323	238	257	228	137	28	39	40	22	37	17	61	58	296	89	71	326	296	186	150	98	119
	AAEL005020	110	40	33	59	1359	84	1465	58	1630	1104	712	1173	1489	1667	1794	1592	75	365	80	451	461	457	435	300	237	40	55	109	76	68	75	137	118	417	205	200	418	375	254	221	194	218
	AAEL027186	27	28	29	170	362	30	193	37	478	299	311	430	436	547	397	431	32	186	40	280	310	277	234	188	105	28	42	50	66	77	44	56	67	292	162	159	264	297	190	148	104	147
	AAEL005017	2103	2012	445	52	179	1349	36	1440	208	173	384	542	789	187	190	450	2198	1108	2507	2373	2690	2043	2478	2612	2553	2228	1621	716	1720	1674	2397	4427	4485	2104	2867	1819	2721	1839	3100	3744	3544	1869
	AAEL005013	3707	174	1487	252	3026	2777	2557	1024	1051	656	1207	3173	3595	2481	3310	3412	1101	2049	1323	2288	2013	724	872	763	1125	3010	2437	368	1309	1812	3363	6215	7518	1836	1206	1512	954	600	434	748	988	991
	AAEL005606	26	39	7	33	106	4	66	21	59	51	65	135	130	106	113	103	35	53	54	66	83	84	62	62	68	35	2	41	24	27	12	15	30	46	31	25	26	31	35	26	33	59
	AAEL005044	76	74	28	20	105	41	54	21	93	116	113	166	119	163	86	141	18	36	27	49	33	21	37	31	48	104	84	21	35	20	31	86	40	10	18	21	23	8	29	92	79	13
	AAEL024272	0	2	2	25	2	1	1	1	2	3	1	7	3	1	1	0	1	2	2	3	1	2	1	0	0	1	1	0	0	0	1	3	1	0	0	0	0	1	3	0	1	0
	AAEL005043	1515	3	338	17	16	832	2	790	7	5	70	11	10	14	9	17	39	105	106	93	95	24	36	38	1186	1448	1123	18260	3263	4915	704	933	1145	13	143	5703	14	1	9	19	4896	4830
	Trnaa-agc_53	0	0	0	0	0	0	0	0	0	0	0	0	0	0	0	0	0	0	0	0	0	0	0	0	0	0	0	0	0	0	0	0	0	0	0	0	0	0	0	0	0	0
	AAEL005026	150	7	24	3	7	115	2	40	0	4	19	10	19	10	10	6	23	37	36	98	110	182	409	563	815	86	101	116	179	138	137	509	438	92	452	486	143	223	825	1081	1317	698
	AAEL005045	332	0	108	1	1	224	0	647	0	3	22	0	0	2	0	2	131	10	157	18	25	44	51	54	976	490	641	616	3311	4044	463	451	368	16	347	1521	44	51	61	179	1961	1615
	AAEL005030	36	8	2	1	1	25	0	33	0	7	65	2	1	0	3	0	20	24	17	40	40	12	20	18	11	20	67	15	10	12	129	139	93	5	9	5	7	5	13	25	38	7
	AAEL005014	197	473	34	11	87	90	49	31	49	24	9	129	163	103	131	228	146	5	223	12	5	11	70	71	311	112	141	206	109	18	187	422	344	0	193	303	5	4	106	267	550	307
	AAEL005034	21	1	0	2	0	0	0	0	0	0	0	0	0	0	0	0	0	0	36	0	0	0	0	0	0	0	0	0	0	0	0	0	0	0	0	0	0	0	0	0	0	0
	AAEL025651	0	0	0	0	0	0	0	0	0	0	0	0	0	0	0	0	0	0	2	0	0	0	0	0	0	0	0	0	0	0	0	1	0	0	0	0	0	0	0	0	2	0
	AAEL020550	1	0	0	14	15	6	8	3	8	6	28	14	27	19	10	8	2	12	5	14	17	13	7	10	5	9	4	10	3	3	5	16	8	17	11	14	13	12	4	12	6	10
	AAEL005029	49	26	38	25	571	59	465	53	785	571	486	443	619	806	747	761	62	308	47	384	412	351	331	264	182	55	62	184	60	76	72	119	106	501	187	158	375	363	150	163	99	151
	AAEL020793	70	64	37	147	2	46	2	531	1	9	17	73	24	10	3	7	108	23	153	32	55	76	44	58	47	174	158	29	260	526	206	235	193	27	27	34	41	25	23	25	32	46
	AAEL005046	516	453	312	200	3035	847	2391	854	3283	4145	3230	3525	3635	3255	3866	4104	786	2751	1060	4548	5232	4195	4526	3537	2569	824	755	1896	1383	1309	908	1517	1807	5046	2106	1769	4833	4036	3584	3091	2121	2020
	AAEL005036	47	20	40	193	343	76	308	62	516	500	474	523	572	350	335	472	74	320	65	341	283	340	220	204	141	110	61	25	88	76	69	131	166	289	145	85	312	324	186	126	79	135
	AAEL005032	1344	293	2527	981	677	5200	553	1932	240	102	172	713	1485	2187	1180	947	593	627	813	727	675	605	510	443	559	757	1836	493	835	1194	9866	23980	7445	767	722	1346	762	793	483	487	1076	1008
	AAEL023006	5	3	10	22	0	4	3	9	1	1	5	1	2	2	0	0	26	3	12	6	5	8	4	5	8	16	1	5	0	4	8	48	33	1	5	1	0	1	0	3	1	3
	AAEL026365	0	0	0	0	0	0	0	0	0	0	0	0	0	0	0	0	0	2	0	1	0	0	0	0	0	0	0	0	0	0	0	0	0	0	0	0	0	1	0	0	0	0
	AAEL015293	19	21	21	33	861	52	631	65	1186	1177	767	787	1019	893	1055	1256	42	509	35	555	450	242	194	174	127	38	42	29	75	82	37	70	85	336	96	70	283	207	111	101	63	78
	AAEL022457	43	17	24	34	590	43	448	34	830	671	495	617	678	804	801	892	38	265	45	337	284	292	246	214	151	18	22	77	46	40	54	76	75	246	111	105	265	266	133	124	118	102
	AAEL022794	31	18	28	33	191	31	171	34	173	253	206	168	293	263	220	263	24	187	28	298	336	310	156	144	90	34	23	42	49	44	24	59	53	297	103	79	356	270	131	110	59	98
	AAEL005615	96	1	83	6	33	148	9	139	14	9	24	44	27	39	26	36	98	51	98	92	128	175	271	265	302	314	303	148	184	198	339	428	333	80	217	253	117	106	266	268	397	384
	AAEL026244	32	22	20	41	439	40	349	41	696	584	385	540	589	493	528	665	43	214	45	356	366	264	223	177	121	28	27	32	39	48	28	65	60	250	102	100	298	198	135	131	105	139
	AAEL023699	21	11	12	259	6491	171	6552	142	10833	7846	6128	2345	5660	5667	6232	4874	110	4900	65	6946	6020	1737	1334	1158	785	20	98	126	559	670	19	101	58	7024	601	329	3499	2274	305	225	122	255
	AAEL014031	642	364	504	135	1563	510	1489	605	1234	1661	1727	1864	2457	2124	1913	2196	706	1390	785	1996	2068	2216	1505	1680	969	621	490	2433	805	630	783	1343	1611	1801	1014	1071	1976	1699	1347	1217	1112	1235
	AAEL025821	0	0	0	0	0	1	0	3	0	0	15	1	1	0	0	0	1	25	0	25	25	6	5	2	3	4	0	2	3	0	0	1	4	4	1	1	8	2	3	0	0	1
	AAEL019574	51	15	2	146	2123	43	2096	20	942	1659	975	1469	3013	2020	2444	1418	53	417	106	521	292	179	230	209	153	8	42	53	28	15	3	51	12	150	72	55	170	128	108	131	84	77
	AAEL010500	875	56	188	75	66	278	69	431	56	42	51	74	92	79	55	54	345	140	389	257	218	1100	2984	2916	1640	752	224	253	1372	1600	176	422	452	144	2583	4125	214	401	3117	2376	2761	2750
	AAEL010492	33	19	14	16	465	49	356	43	556	458	378	203	392	379	522	477	21	294	21	376	455	214	230	179	103	32	26	78	56	80	28	79	64	359	108	100	279	249	112	98	98	82
	AAEL027690	0	2	0	5	0	1	0	1	0	1	2	1	1	0	0	0	5	10	2	8	7	13	6	5	2	1	0	0	1	0	1	0	1	7	2	3	5	2	3	1	0	0
	AAEL010502	626	275	130	84	2322	388	1801	582	1080	2598	1860	660	2124	1501	1538	995	302	1448	626	2655	2891	1501	1966	1678	973	491	519	4519	787	531	531	1057	1043	1651	674	680	2792	1708	1407	1731	1222	674
	AAEL026037	2	5	16	5	0	6	2	17	0	5	32	0	3	3	0	0	22	151	10	142	214	115	40	43	11	16	15	4	14	15	5	10	3	93	17	17	64	74	24	18	7	21
	AAEL022807	0	0	0	0	0	0	0	0	0	0	1	0	0	0	0	0	0	1	0	0	0	0	0	0	0	0	0	0	0	0	0	0	0	0	0	0	0	0	0	0	0	0
	AAEL010491	217	283	288	146	2317	553	1892	1043	3987	4456	3902	2705	2863	2550	2932	3378	534	4922	806	7565	7762	5317	4284	3548	1968	1253	652	499	3211	2127	485	866	1271	7470	2130	2117	6584	6164	3029	2446	1910	2068
	AAEL020776	0	0	0	0	0	0	0	0	0	0	0	0	0	0	0	0	0	0	0	0	0	0	0	0	0	0	0	0	0	0	0	0	0	0	0	0	0	0	0	0	0	0
	AAEL023233	0	0	0	57	7	0	11	0	7	13	7	0	10	4	6	8	0	2	0	0	0	1	0	2	0	0	0	0	0	0	0	0	0	0	1	0	0	0	0	0	1	0
	AAEL021212	0	0	0	441	2	2	3	5	3	5	8	18	17	10	9	10	6	12	0	10	5	9	5	0	6	0	0	0	0	0	1	1	1	4	0	0	0	0	0	0	0	0
	AAEL010496	361	350	289	67	1182	470	1173	1447	954	829	963	1370	2045	1624	1318	1398	764	1608	1401	2465	2458	1765	1624	1350	832	1696	661	730	2223	1525	565	839	1083	2867	1003	1155	2226	1860	1262	1045	907	986
	AAEL028016	0	0	0	0	0	0	0	1	0	0	0	0	0	0	0	0	0	3	0	1	1	0	1	2	0	0	0	1	0	0	1	0	4	0	1	0	0	0	0	2	0	1
	AAEL022478	192	59	29	227	3818	187	3524	176	5518	6017	4067	2944	4996	4529	4994	5328	166	1437	120	1889	1567	654	1046	809	524	103	180	133	126	122	123	341	235	875	265	179	1268	648	472	622	336	174
	AAEL010498	79	51	34	27	825	110	728	66	687	673	513	391	766	892	906	774	73	441	96	702	755	433	377	315	193	78	95	98	115	128	94	163	163	664	184	172	513	388	187	169	141	132
	AAEL010494	33	17	11	38	304	43	225	58	414	423	299	234	347	331	405	443	38	208	52	315	482	331	339	285	167	38	35	61	60	63	39	107	73	263	108	90	348	279	213	172	111	92
	AAEL020015	174	67	90	145	1973	153	1784	132	3193	2063	1498	1683	2076	2224	2138	2459	120	1172	111	1549	1338	1089	834	644	416	106	89	406	225	217	82	175	195	1563	315	272	1102	978	375	280	218	299
	AAEL011019	1141	996	537	157	3138	1005	2750	1422	3391	4028	3013	2804	4236	4178	4043	4239	1148	2230	1559	3472	3392	3015	3172	2899	1676	1972	1289	2396	1687	1645	1568	2727	2919	2765	1337	1048	3368	2417	2403	2041	1331	1201
	AAEL020014	38	34	37	30	234	54	168	36	243	240	193	232	293	235	264	361	33	144	36	241	259	200	186	179	116	67	50	25	64	62	74	129	159	173	76	71	184	179	161	100	59	124
	AAEL025220	0	0	0	0	0	0	0	0	0	0	0	0	0	0	0	0	0	0	0	0	0	0	0	0	0	0	0	0	0	0	0	0	0	0	0	0	0	0	0	0	0	0
	AAEL020013	150	117	127	26	793	181	719	184	992	1096	943	481	955	865	1010	1159	223	557	259	881	1078	1048	839	744	529	157	181	356	182	202	255	440	353	990	465	386	1030	903	671	522	374	417
	AAEL020012	40	15	31	71	422	53	278	34	451	491	381	588	534	404	390	585	31	244	31	415	514	391	229	235	193	31	18	324	29	23	24	77	75	307	83	230	363	291	209	156	127	278
	AAEL018195	63	57	60	21	255	110	236	149	259	293	230	316	570	504	505	323	78	479	112	672	808	767	618	526	251	89	124	122	183	186	104	165	177	983	334	285	897	854	393	360	279	188
	AAEL010488	799	232	266	103	1261	362	941	1112	1538	2689	3676	963	1446	1365	1936	1344	5613	6965	6309	11190	13120	7815	5456	6268	1741	252	285	1908	1272	682	565	1458	917	12644	1977	2064	10626	7100	10140	9672	1342	1357
	AAEL027251	0	0	0	0	0	0	0	0	0	0	0	0	0	0	0	0	0	0	0	0	0	0	0	0	0	0	0	0	0	0	0	0	0	0	0	0	0	0	0	0	0	0
	AAEL027794	6	10	4	39	30	17	31	12	55	58	32	55	72	49	68	66	13	25	16	29	40	39	41	36	32	10	8	0	8	9	24	43	37	13	19	4	25	21	20	18	17	11
	AAEL023325	4	7	3	5	186	10	91	2	147	108	54	28	91	42	180	168	2	13	4	23	25	13	9	14	15	4	3	3	2	2	1	9	5	6	5	0	10	4	7	7	1	2
	AAEL026940	0	0	0	0	0	0	0	0	0	0	0	0	0	0	0	0	0	0	0	0	0	0	0	0	0	0	0	0	0	0	0	0	0	0	0	0	0	0	0	0	0	0
	AAEL023433	1	2	0	0	0	0	0	0	0	4	0	0	0	0	0	0	0	2	0	1	1	0	0	1	0	0	0	0	0	0	0	1	0	0	0	1	0	1	1	0	0	1
	AAEL023725	0	1	0	2	2	0	0	0	0	1	2	3	0	0	1	0	1	2	1	2	2	0	0	2	1	0	1	0	0	1	0	2	2	0	3	0	1	0	0	0	0	1
	AAEL022784	0	0	1	1	0	0	0	0	0	0	4	0	1	0	0	0	1	3	0	5	7	7	2	0	1	1	1	0	0	3	0	2	2	5	0	0	3	1	1	0	1	0
	AAEL001315	49	75	49	90	1570	109	1215	89	1926	1761	1308	1635	1747	1811	1997	2312	114	757	110	1043	990	694	574	476	296	73	74	91	155	129	74	209	181	1030	335	319	954	759	425	363	266	321
	AAEL001292	1	0	0	0	0	0	0	0	0	2060	282	1	0	0	0	1	4	7	0	13	6	2	3	2	1	0	0	0	1	0	0	0	0	2	0	2	1	1	0	0	1	1
	AAEL001312	380	141	162	61	338	262	206	386	237	140	75	548	875	509	331	587	87	46	145	52	66	42	40	53	233	148	222	114	356	1160	278	626	654	27	259	180	21	19	46	111	287	241
	AAEL025530	5	7	4	1	11	6	3	14	2	1	4	2	1	3	4	10	9	5	3	7	16	17	9	16	45	4	10	33	26	28	12	22	17	7	97	123	13	11	42	68	123	162
	AAEL001320	76	0	3	1	5	33	1	95	2	780	539	22	13	4	6	12	16	161	19	221	300	122	76	40	288	17	39	209	169	298	43	106	161	105	80	304	229	146	16	29	757	312
	AAEL020558	2	0	0	0	3	7	0	12	0	124	171	2	3	1	2	0	6	27	6	39	48	27	9	4	81	4	6	32	31	37	8	16	20	26	21	48	35	15	5	7	103	59
	AAEL001308	1527	66	1055	57	214	1451	118	423	71	49	51	1173	2393	572	258	208	439	34	1272	47	38	40	29	27	579	966	2906	106	605	276	1550	2751	3709	32	568	405	11	39	6	69	612	447
	AAEL027668	3	0	2	0	0	2	0	2	0	0	0	1	3	0	0	0	0	1	1	2	4	1	2	0	1	1	0	0	1	1	0	2	0	0	0	0	0	0	0	1	0	0
	AAEL022186	0	0	0	0	0	0	0	0	0	0	0	0	0	0	0	0	0	0	0	1	0	0	0	0	0	0	0	0	0	0	0	0	0	0	0	0	0	0	0	0	0	0
	AAEL025053	10	1	7	8	35	14	34	336	70	68	50	61	67	53	42	61	135	34	110	37	76	295	133	110	29	16	20	13	112	845	16	34	23	148	36	12	232	351	112	85	10	17
	AAEL001318	3	1	0	0	0	5	0	1759	0	2	7	0	0	2	18	4	406	330	587	275	209	78	119	53	365	0	5	821	1147	346	5	9	11	104	156	2216	21	34	63	30	1172	1614
	AAEL001301	34	0	4	0	0	11	0	1738	0	0	1	0	0	2	5	2	40	11	82	5	4	4	3	10	153	13	67	1445	1251	10466	173	102	70	1	86	1132	1	2	65	83	439	1088
	AAEL001307	66	3	13	1	0	54	0	482	1	0	0	10	61	5	3	2	31	1	151	1	1	1	0	1	495	1168	5423	1498	363	820	750	180	71	0	249	2001	3	2	4	44	1527	1463
	AAEL001293	473	45	237	3	8	399	0	2620	0	2	184	25	492	1192	758	275	1001	5810	1808	8583	11884	22397	11309	8633	2710	3995	5629	2163	2648	7879	3516	3418	1408	12105	1388	1508	14918	16600	5261	2616	1116	1646
	AAEL001316	208	3	147	0	2	208	0	122	0	1	1	5	5	7	0	0	100	2	175	2	3	6	1	3	5	286	431	16	41	120	502	555	387	2	2	31	9	7	1	0	18	26
	AAEL001305	127	34	144	4	15	158	9	433	0	0	111	14	20	50	23	43	15	471	323	549	404	302	142	90	99	76	174	998	306	175	108	250	226	192	33	348	191	305	19	12	153	275
	AAEL001295	414	15	286	28	12	517	1	3374	6	2	10	2	8	12	21	65	2	508	3910	9459	15432	5832	1283	1118	1255	138	217	2564	1062	1312	494	973	1685	19045	267	5850	15550	14202	393	169	1803	4615
	AAEL001309	0	0	0	6	53	0	56	226	86	55	48	56	32	43	139	211	357	24	550	19	11	45	20	10	24	0	0	10	538	509	0	0	0	1	5	43	1	24	4	1	16	31
	AAEL001306	1801	49	2678	50	246	3275	72	41	65	19	610	239	594	622	6236	4120	467	1567	133	335	1795	200	28	37	107	2172	2692	43	20	39	2369	3244	6292	6891	32	807	3999	1185	50	24	559	927
	AAEL021342	367	866	270	69	328	521	203	586	343	343	452	450	516	344	383	274	260	362	309	381	404	503	620	643	1243	963	737	1934	2999	3197	285	638	962	609	1582	3237	575	564	761	1010	2780	2799
	AAEL026057	14	1	11	5	6	18	4	5	2	1	7	7	8	4	13	11	1	0	4	2	0	1	1	0	0	5	6	0	0	0	3	15	30	11	1	3	6	7	1	0	2	3
	AAEL001287	2917	151	1713	30	14	2319	14	1	28	7	30	26	22	18	11	33	13	2	114	0	2	8	7	6	222	1507	1513	46	6	7	1907	3441	6041	1	17	1565	3	2	3	1	800	1265
	AAEL001294	821	114	288	16	352	531	318	393	297	269	123	224	285	344	325	369	179	22	2344	21	18	112	47	22	487	258	379	7419	7401	5609	434	1050	1004	35	19	9985	15	51	2	5	2614	6225
	AAEL025479	0	0	0	0	0	0	0	0	0	0	1	0	0	0	0	0	0	0	1	0	0	0	0	0	0	0	0	0	0	0	0	0	0	0	0	0	0	0	0	0	0	0
	AAEL026376	2	1	1	3	0	0	0	1	0	1	0	0	0	0	0	2	3	3	3	2	5	4	1	3	0	0	0	0	11	5	0	3	2	5	0	0	2	3	0	1	1	0
	AAEL001323	530	20	702	2	5	643	0	146	1	3	1	6	3	115	1116	404	305	2	1087	1	11	22	7	9	513	501	370	4983	1007	846	477	850	1196	15	6	11666	12	21	0	5	1616	7333
	AAEL024618	859	1877	313	177	2892	955	2159	1887	1703	1978	1540	1706	3235	2057	3381	2374	1488	1783	1519	2311	2990	2600	5263	4632	2947	1110	1677	4896	2297	3646	1222	2112	1907	2004	2550	1730	2319	1947	4151	5738	2593	1335
	AAEL017564	1	0	0	0	0	0	0	1	0	0	2	0	0	0	0	0	0	2	0	0	0	0	0	0	1	0	1	1	2	0	0	1	4	1	0	0	0	1	0	1	0	4
	AAEL022663	3	0	0	0	0	0	0	0	0	0	2	1	0	0	0	0	0	0	0	0	1	0	0	0	0	0	4	0	0	1	0	5	4	0	0	0	0	1	0	0	0	0
	AAEL027009	0	0	0	0	0	0	0	0	0	0	0	0	0	0	0	0	0	0	0	0	0	0	0	0	0	0	0	0	0	0	0	0	0	0	0	0	0	0	0	0	0	0
	AAEL011013	1	0	1	13	34	3	19	2	25	25	23	32	29	35	115	49	10	58	1	84	37	11	15	11	4	0	9	6	2	2	0	18	8	26	3	3	28	7	4	5	13	0
	AAEL001304	252	70	47	164	3211	209	3014	1046	1567	2036	1281	1101	2477	2162	4372	4070	593	789	920	1242	1160	1767	1599	1252	893	192	254	821	379	447	357	606	409	1143	1064	1036	1807	1427	1035	1314	1269	792
	AAEL011900	174	173	20	73	737	89	515	133	753	1084	704	969	924	778	965	1231	59	227	80	396	278	139	238	179	149	142	165	42	63	43	77	234	125	124	66	46	225	58	133	327	160	33
	AAEL021608	2	12	3	1	8	2	7	32	6	2	6	9	3	3	1	4	1	2	6	6	10	7	11	11	122	0	0	32	62	35	2	3	9	4	209	450	3	4	157	131	366	383
	AAEL011897	81	11	57	1	2	84	0	256	2	7	0	7	2	2	1	3	57	2	176	0	2	3	7	0	2587	90	66	268	3034	2630	80	171	169	0	5139	2743	1	0	9	705	3251	1999
	AAEL011903	82	24	14	12	273	32	278	65	290	593	453	84	231	165	271	176	42	232	80	392	497	475	461	359	206	30	42	33	41	59	50	103	120	397	161	102	535	497	323	321	189	119
	AAEL024295	0	1	0	0	6	2	4	227	6	4	5	3	5	7	3	12	2	3	4	13	14	8	7	4	57	0	2	259	461	1833	1	6	2	22	9	626	12	17	7	3	226	547
	AAEL011901	103	100	120	5	21	133	5	81	2	0	53	34	40	18	109	122	344	587	408	469	26	211	154	163	703	573	328	191	378	92	257	297	435	141	290	1028	113	276	182	308	1126	1498
	AAEL020825	0	1	0	0	0	0	0	0	0	0	0	0	0	0	1	0	2	4	1	4	2	1	0	0	2	1	0	6	0	0	0	0	1	1	0	2	0	1	2	1	2	1
	AAEL011898	277	690	321	3	23	619	1	366	2	2	13	841	1192	167	102	443	219	35	666	225	665	277	296	230	89	422	694	39	623	1266	718	2311	2524	502	125	97	230	257	260	232	134	132
	AAEL022519	0	0	0	0	0	0	0	0	0	0	0	0	0	0	0	0	0	0	0	0	0	0	0	0	0	0	0	0	0	0	0	0	0	0	0	0	0	0	0	0	0	0
	AAEL005527	577	407	429	104	2218	554	1976	520	2381	1958	1434	1343	1984	2315	2192	2219	377	1228	438	1611	1675	1370	1649	1254	1086	792	699	2774	1032	848	516	954	1156	1887	1247	2051	1614	1483	1250	1249	1594	1479
	AAEL023646	38	45	58	33	365	75	318	76	528	390	324	332	515	776	470	520	78	264	72	440	559	462	399	346	181	68	98	124	116	107	73	139	130	731	225	233	558	557	261	218	125	170
	AAEL021887	0	0	0	0	0	0	0	1	0	1	0	0	0	0	1	0	120	0	45	0	0	9	178	228	556	0	0	2	160	60	0	0	0	0	977	42	1	1	202	507	178	131
	AAEL024610	0	0	0	0	0	0	0	9	1	0	0	0	0	0	1	0	323	0	139	0	0	15	204	195	620	0	0	0	112	49	0	0	0	0	1034	110	0	0	335	756	345	223
	AAEL025406	0	0	0	0	0	0	0	16	0	0	0	0	0	0	2	0	567	0	220	0	0	36	417	379	1488	0	0	5	391	160	0	0	0	1	2159	196	2	0	493	1137	586	365
	AAEL024659	0	0	0	0	0	0	0	18	0	0	0	0	0	3	0	1	194	0	61	0	3	41	563	565	1652	0	0	4	389	184	0	0	0	0	1991	99	1	1	499	1246	416	269
	AAEL021662	0	0	0	0	0	0	0	17	0	1	0	2	0	0	0	0	64	0	25	0	0	39	411	468	1581	0	0	4	401	146	0	0	0	0	2372	131	0	1	631	1588	491	294
	AAEL022308	0	0	0	0	0	0	0	26	0	0	2	0	0	0	2	0	26	0	15	0	0	24	514	569	1713	0	0	8	411	163	0	0	0	0	3457	170	0	0	911	2099	638	394
	AAEL021283	0	0	0	248	13	0	0	1	0	0	1	13	3	9	126	8	114	1	45	3	1	3	83	101	175	0	0	8	46	186	1	1	0	0	573	6	0	0	106	532	23	14
	AAEL025558	2	0	0	2	17	2	6	339	19	11	6	148	19	24	32	32	1191	10	861	5	4	5	67	101	56	0	0	17	238	872	1	0	4	3	365	9	1	3	93	495	4	9
	AAEL010552	0	0	0	199	14	2	1	380	2	1	1	14	88	151	15	11	2881	0	1243	2	1	114	1953	2010	6776	0	1	55	1608	1295	0	0	1	8	14477	395	1	4	3296	10197	2371	1191
	AAEL021359	375	26	92	5	23	233	0	221	0	1	171	67	82	23	55	90	292	647	486	1665	2285	1174	1214	910	487	330	311	884	405	370	201	326	389	1981	383	415	1913	1421	924	622	550	415
	AAEL011021	50	55	83	355	498	88	485	200	289	471	600	405	595	740	514	558	117	1252	138	1799	2273	1798	1159	886	295	123	156	120	454	407	126	184	183	4049	718	393	2568	2636	720	491	291	304
	AAEL013417	68	18	227	0	2	331	0	24	0	0	0	20	26	4	1	3	69	0	27	2	1	1	3	3	2	3129	2277	4	2	28	1086	2101	1381	0	0	3	0	0	0	0	3	3
	AAEL021679	716	84	17	9	198	191	133	592	59	78	277	158	148	121	215	265	416	416	658	892	1370	874	3317	2410	774	267	324	485	308	330	321	779	533	571	493	224	2229	1326	2799	4549	1632	287
	AAEL023858	1	0	1	0	0	1	0	31	0	4	0	0	0	1	16	9	0	1	1	0	0	113	359	363	3130	1	1	8	827	345	2	3	3	3	7001	1462	22	96	747	1759	3662	1685
	AAEL028146	0	0	0	0	2	1	1	60	1	0	0	0	1	1	5	5	4	0	1	1	2	113	595	632	4309	4	0	16	1640	603	1	0	0	0	7040	1638	11	46	1068	2338	3029	2037
	AAEL023218	0	0	0	0	0	0	0	23	0	2	0	0	0	0	2	2	0	0	3	0	0	8	38	32	662	0	0	2	229	97	0	1	2	0	2680	472	1	10	203	764	1126	531
	AAEL004505	1	0	0	0	0	0	1	3421	0	0	17	1	0	0	0	1	1	75	6	74	8	2	2	0	470	1	1	2657	9066	12860	4	3	0	7	38	4292	0	0	0	10	1617	3000
	AAEL020681	0	0	0	0	0	0	0	0	0	0	0	0	0	0	0	0	0	0	0	0	0	0	0	0	0	0	0	0	0	0	0	0	0	0	0	0	0	0	0	0	0	0
	AAEL021341	0	0	0	0	0	0	0	0	0	0	0	0	0	0	0	0	0	0	0	0	0	0	0	0	0	0	0	0	0	0	0	0	0	0	0	0	0	0	0	0	0	0
	AAEL004488	119	33	89	21	22	154	1	1086	0	333	1280	109	145	131	20	37	902	2310	1389	4552	6593	6255	5448	4737	1415	149	114	171	510	845	214	378	393	6394	1640	603	6860	5772	3546	2845	565	686
	AAEL004495	13	5	5	1	1	0	2	6	2	0	0	1	2	2	2	3	12	0	12	1	4	5	10	10	5	1	9	4	0	4	4	7	2	1	3	1	0	2	2	12	3	3
	AAEL017566	125	111	103	106	1834	196	1488	346	1256	871	921	1706	2210	2034	2224	2081	171	1971	196	3239	2907	781	626	513	314	445	288	157	1110	793	184	344	386	3045	420	462	1751	1230	349	366	400	301
	AAEL023461	0	0	0	0	0	0	0	0	0	0	1	1	0	0	0	0	0	0	0	0	0	0	0	0	0	0	0	0	0	0	0	0	0	0	0	1	0	0	0	0	0	0
	AAEL027956	3	5	2	0	0	1	0	6	0	1	2	0	2	2	0	2	6	1	9	0	0	2	1	3	3	5	3	0	0	1	6	4	4	3	6	3	2	1	9	15	5	2
	AAEL020737	1	0	3	6	0	2	1	1	0	1	1	0	0	0	0	1	0	1	0	0	0	0	2	1	0	0	2	2	4	3	0	0	0	0	2	1	0	0	0	2	1	5
	AAEL024995	0	0	0	0	0	0	0	0	0	0	0	0	0	0	0	0	0	0	0	0	0	0	0	0	0	0	0	0	0	0	0	0	0	0	0	0	0	0	0	0	0	0
	AAEL021379	0	0	0	0	0	0	0	0	0	0	0	0	0	0	0	0	0	0	0	0	0	0	0	0	0	0	0	0	0	0	0	1	0	0	0	0	0	0	0	0	0	0
	AAEL004509	40	0	74	0	0	106	1	11	1	0	0	0	1	0	7	5	19	36	19	45	48	55	77	49	64	248	81	9	127	79	99	257	400	12	55	28	17	21	49	43	40	35
	AAEL004487	45	3	25	1	0	12	0	0	0	1	0	0	0	0	0	1	0	3	5	2	1	3	2	1	1	16	10	0	1	0	16	42	96	1	1	0	3	1	4	1	1	1
	AAEL022219	210	78	325	108	1884	310	1673	111	3101	2572	1633	1468	2606	2786	2327	2958	241	453	283	557	305	484	570	563	596	282	129	339	459	250	395	882	1158	172	326	612	125	177	419	372	453	776
	AAEL004486	105	121	96	12	447	127	482	217	879	734	570	358	723	506	654	840	154	266	150	383	300	292	222	211	202	247	159	66	417	836	199	431	442	173	105	117	219	190	106	102	150	187
	AAEL004507	152	141	87	36	124	135	75	349	222	194	219	236	237	198	159	192	115	195	115	252	255	273	205	211	178	529	398	74	658	1734	303	456	356	163	120	178	214	229	160	150	206	224
	AAEL011017	365	680	193	22	590	311	531	795	986	998	734	568	817	828	742	617	474	1185	662	1217	1142	991	936	756	861	589	579	1167	1073	950	545	787	824	1444	836	1627	1266	1158	815	718	1337	1481
	AAEL004493	642	707	3573	216	2729	2528	2403	752	3732	4170	3615	3685	3743	4079	3124	2676	515	2455	533	3062	3015	2722	2594	2295	2740	1216	558	12636	2919	1473	705	1759	3691	2392	2168	5473	3312	3188	2301	2291	4457	6207
	AAEL004490	147	225	288	88	1633	363	1477	477	2846	2545	1903	1845	2329	2064	2192	2543	574	1342	632	1523	1313	1167	1112	990	973	1363	293	244	1793	1251	280	497	828	1226	833	754	949	864	713	738	728	854
	AAEL026154	162	136	215	268	46	236	16	222	39	88	648	304	331	179	59	95	279	543	314	849	1061	1324	961	1001	993	544	107	429	493	230	150	358	660	744	796	852	1094	901	1243	916	730	1328
	AAEL004500	77270	41074	93732	3392	48953	130113	39714	57310	59261	61231	54710	52320	68242	57202	58046	54771	36900	63247	53160	112976	143659	118642	150888	124120	106020	141664	120792	175108	122971	93646	84382	121695	167169	126460	113743	148111	140129	122837	129616	140276	153447	132352
	AAEL025054	2	1	0	62	34	1	24	0	35	32	6	32	45	8	12	32	0	8	2	10	2	2	3	1	0	0	1	2	0	1	0	2	0	1	2	0	2	3	1	1	8	5
	AAEL020284	4	21	36	45	1	4	0	20	0	0	20	11	30	8	5	8	22	30	15	56	64	50	30	25	15	26	19	7	3	19	5	23	33	63	10	14	51	59	25	11	7	11
	AAEL004492	9	7	12	390	1293	41	1379	105	1700	1854	2581	1922	2250	1547	1474	2304	63	1423	46	2249	2325	720	357	325	217	44	18	13	378	335	14	56	41	2612	151	110	1841	996	174	89	41	145
	AAEL004496	1013	231	559	108	1451	1189	1178	862	1454	1393	907	1550	1771	1406	1853	1437	830	335	1716	537	432	281	799	828	2661	1309	1349	1570	1928	1272	1552	3234	2944	290	1985	2402	183	120	1378	2113	3882	3070
	AAEL023756	322	537	458	598	4943	666	5235	1782	9445	10841	13105	8989	10138	7408	6184	9135	935	12423	1236	18925	18544	12876	6522	6432	2758	1117	582	1368	4621	3878	619	1343	1852	16003	3069	2593	18488	16324	5501	3634	2337	2687
	AAEL004497	375	407	197	105	959	388	850	338	520	329	289	1200	1407	988	1296	1296	272	507	337	682	826	676	727	602	540	1119	536	158	618	564	575	860	937	908	629	686	955	825	772	719	784	744
	AAEL011012	220	24	180	61	289	339	223	176	275	456	269	712	432	404	327	387	901	126	940	140	259	3007	7571	7143	2111	363	338	163	372	129	528	907	887	293	2524	1111	767	964	7949	5944	1601	1513
	AAEL004485	896	654	240	163	1453	653	1204	486	1549	1801	1093	1880	2134	1554	2025	2060	226	595	305	755	642	490	579	522	663	818	817	1146	600	530	695	1271	1323	555	567	1064	417	354	421	472	1056	924
	AAEL023124	1	0	0	0	4	1	2	2	1	3	4	4	2	3	2	2	0	4	2	4	4	1	1	2	2	2	0	0	3	4	2	3	5	14	5	3	13	16	10	7	4	4
	AAEL019568	19696	5102	23659	1935	10052	24131	6287	9746	14066	15645	17383	20744	13888	7074	8783	10635	10879	16640	12060	27120	25366	26385	28699	27064	28661	63292	23074	48384	13570	13792	30946	63230	48826	16265	24809	35930	21644	18891	32344	32592	42465	38126
	AAEL027518	35	0	7	0	23	24	17	277	18	16	26	11	25	46	79	67	828	48	701	52	55	3201	7149	5433	479	36	42	36	241	217	42	63	42	95	277	55	487	687	4239	1830	127	67
	AAEL004502	138	47	36	1	3	56	0	130	1	2	8	4	38	31	6	3	122	0	212	18	33	534	832	647	498	31	80	290	227	143	133	219	162	80	449	329	345	547	887	760	444	469
	AAEL027073	0	0	0	0	0	0	0	0	0	0	0	0	0	0	0	0	0	0	0	0	0	1	0	0	0	0	0	0	1	0	0	0	0	0	0	0	0	1	0	0	0	0
	AAEL017374	256	8	57	97	1117	120	1131	655	1909	1686	1211	898	1085	1239	1656	1368	1093	655	1303	1165	1438	2940	3614	3448	1478	74	92	111	353	285	157	327	329	1745	1848	844	2164	1959	3519	3051	1336	933
	Trnat-agu_18	0	0	0	0	0	0	0	0	0	0	0	0	0	0	0	0	0	0	0	0	0	0	0	0	0	0	0	0	0	0	0	0	0	0	0	0	0	0	0	0	0	0
	Trnat-agu_19	0	0	0	0	0	0	0	0	0	0	0	0	0	0	0	0	0	0	0	0	0	0	0	0	0	0	0	0	0	0	0	0	0	0	0	0	0	0	0	0	0	0
	AAEL012067	0	0	0	11	1	0	9	10	7	5	2	9	0	6	10	42	4	2	1	3	5	785	1241	1071	473	0	0	96	10	5	0	1	0	16	492	192	116	344	1246	782	305	370
	AAEL018208	198	129	93	32	424	257	315	844	510	686	657	717	551	454	549	656	5213	290	5276	956	783	1134	17215	14545	1585	198	98	37	839	745	132	377	601	1071	1993	463	1068	583	13481	7856	662	477
	AAEL021971	1	0	1	9	15	0	4	0	9	7	3	7	9	9	27	14	4	1	0	4	0	0	2	0	2	0	1	1	0	1	2	2	3	1	0	0	0	0	0	0	0	0
	AAEL023452	0	0	0	0	3	1	2	0	0	3	5	2	4	2	1	3	0	4	3	5	10	3	1	4	3	0	2	1	2	4	0	2	2	2	2	0	5	2	0	1	1	2
	Trnat-agu_20	0	0	0	0	0	0	0	0	0	0	0	0	0	0	0	0	0	0	0	0	0	0	0	0	0	0	0	0	0	0	0	0	0	0	0	0	0	0	0	0	0	0
	AAEL012828	29	1	3	77	40	8	41	5488	31	24	24	82	251	136	49	53	4953	15	3487	29	30	63	52	37	35	2	3	0	3125	1268	2	4	0	20	315	8	4	6	59	463	9	12
	AAEL021355	0	0	1	75	12	3	5	1	8	13	13	7	9	8	3	6	1	2	1	3	3	2	3	0	1	0	0	0	0	0	0	0	1	0	1	0	0	0	0	0	0	0
	AAEL008630	28	17	13	70	749	39	779	15	1079	1367	994	1136	1337	926	1139	1092	62	402	36	374	235	130	165	155	132	17	35	17	23	12	32	85	49	199	178	137	168	97	81	130	167	140
	AAEL008623	38	35	31	85	162	31	188	59	208	209	427	142	322	215	279	288	85	263	85	272	255	262	196	213	130	51	29	46	79	79	53	109	99	339	187	89	264	261	256	155	85	101
	AAEL025351	0	0	0	12	0	1	0	0	0	0	1	2	0	1	0	0	0	0	0	2	0	0	0	0	1	0	0	0	0	0	0	1	0	0	0	0	0	1	0	0	0	0
	AAEL022298	0	0	0	0	0	0	0	0	0	0	0	0	0	0	0	0	0	0	0	0	0	0	0	0	0	0	0	0	0	0	0	0	0	0	0	0	0	0	0	0	0	0
	AAEL008621	15	11	15	91	1753	44	1644	164	2950	2738	2784	1775	2326	1671	1979	2471	54	2469	68	3303	3702	957	521	488	325	80	39	30	804	576	8	53	14	3436	195	128	2785	1615	200	130	77	173
	AAEL025866	42	80982	19	1	0	0	0	0	0	0	1	0	2	0	0	0	0	0	88	0	0	0	0	1	0	0	1	0	0	0	2	1	5	0	0	4	0	0	0	0	2	4
	AAEL008622	31	5	23	1	9	21	5	27	6	7	106	16	38	21	21	63	34	71	46	83	53	90	72	52	41	109	92	18	51	30	55	62	58	41	16	11	35	22	66	49	7	11
	AAEL008634	664	215	334	200	3168	619	2347	767	6242	4932	2921	3084	3525	3109	3749	5848	1121	1064	1291	1936	1745	2601	3520	3901	2468	851	575	2974	841	700	827	1856	1896	1132	2051	1638	1196	1002	3243	3420	1739	1783
	AAEL025690	1	1	0	9	0	2	4	4	0	1	2	6	4	5	6	3	2	3	2	0	2	7	8	2	2	5	5	5	4	3	1	3	1	0	0	0	2	2	0	1	0	0
	AAEL008635	1857	124	728	25	162	1746	99	1906	158	66	55	1144	2283	801	1603	1564	846	199	1528	646	1485	6412	5096	3986	1676	3499	10983	4084	3013	4036	9530	7505	6653	1672	978	3475	3292	5393	2628	1504	2253	2867
	AAEL027367	759	774	434	73	991	925	749	507	785	798	198	890	1298	1110	1863	1912	661	77	965	77	46	377	382	350	419	800	721	237	403	415	712	2565	2842	45	195	514	78	143	239	130	597	554
	AAEL019463	564	294	289	25	197	456	116	839	173	244	156	102	372	371	398	626	405	57	707	74	142	2044	2170	1853	810	2067	5954	1620	670	829	2438	1221	1143	301	661	1351	748	1319	1795	1162	1440	1218
	AAEL019462	0	0	0	0	0	0	0	0	0	0	0	0	0	0	0	0	0	0	0	0	0	0	0	0	0	0	0	0	0	0	0	0	0	0	0	0	0	0	0	0	0	0
	AAEL027309	0	0	0	0	0	0	0	0	0	0	0	0	0	0	0	0	0	0	0	0	0	0	0	0	0	0	0	0	0	0	0	0	0	0	0	0	0	0	0	0	0	0
	AAEL008625	320	11	169	1	2	227	0	5	2	2	0	2	1	1	2	4	220	1	325	5	4	6	4	4	9	193	214	9	2	1	236	393	455	1	1	0	1	1	4	2	0	0
	AAEL008628	84	67	36	1	0	46	1	7	1	1	4	3	10	20	5	14	63	4	166	32	39	627	148	103	23	68	38	12	4	7	32	80	159	17	20	9	4	10	31	21	13	8
	AAEL023307	14	2	0	0	0	0	0	1	0	0	0	0	0	0	0	0	1	0	34	3	8	4	7	11	6	1	0	0	0	0	1	0	0	4	6	2	20	11	12	11	4	3
	AAEL008632	180	95	364	2	3	364	0	499	0	0	175	6	16	55	6	23	285	876	438	1231	1592	1491	1072	828	257	738	638	46	239	931	819	2338	967	1765	342	203	1323	1118	625	402	231	169
	AAEL008624	530	144	277	19	435	581	482	412	436	321	114	345	562	469	601	747	728	62	849	68	90	64	95	85	67	617	706	40	28	344	730	1367	1222	61	48	32	39	58	75	47	38	46
	AAEL026976	49	87	36	18	219	60	153	136	109	58	21	243	330	261	218	275	93	43	132	23	48	865	562	389	222	61	67	393	395	248	81	162	133	98	168	273	490	762	308	261	249	264
	AAEL018117	4299	10889	1215	16	229	5113	31	1216	99	79	44	168	316	643	144	486	1284	119	1407	195	101	684	1702	1471	1708	2961	3430	816	1185	2413	4618	9420	9282	60	2298	1036	75	295	1468	2062	1773	1164
	AAEL027274	0	1	0	0	0	0	0	0	0	0	0	0	0	0	0	0	0	0	0	0	0	0	0	0	0	1	0	0	0	0	0	0	1	0	0	0	1	0	0	1	0	0
	AAEL020966	0	0	2	62	3	4	2	2	6	1	1	4	2	3	0	3	1	1	1	3	1	3	1	0	2	1	2	0	1	0	0	2	6	0	1	0	1	0	0	0	0	0
	AAEL019474	221	143	93	591	6311	284	4878	183	2051	5105	3549	7549	7735	3736	5756	4110	291	1049	115	1680	873	694	1171	1121	794	116	231	125	49	51	114	430	263	488	437	295	333	244	429	467	185	304
	AAEL021961	0	0	0	0	0	0	0	0	0	0	0	0	0	0	0	0	0	0	0	0	0	0	0	0	0	0	0	0	0	0	0	0	0	0	0	0	0	0	0	0	0	0
	AAEL000715	136	2	28	1	3	108	1	495	2	7	25	7	6	1	3	5	152	273	389	1219	1947	1824	1168	884	294	47	42	243	223	359	83	115	133	2651	401	316	2093	2003	637	502	214	245
	AAEL000689	48	3	57	6	16	61	11	20	21	9	2	21	22	32	17	18	15	1	99	2	4	1	4	3	3	76	42	1	0	66	44	86	160	0	2	1	2	2	0	2	0	0
	AAEL011022	2026	283	1156	117	33	1387	0	2875	3	2	2	351	591	315	63	68	3076	7	3749	1	4	116	1294	1256	2630	853	1017	723	1249	4224	1590	3152	4255	3	2036	2325	11	5	1321	1352	2424	2238
	AAEL000705	209	11	113	0	1	120	0	2	0	0	3	2	0	2	3	2	29	0	62	2	0	0	0	0	0	71	94	1	0	1	163	296	398	1	1	2	1	1	1	1	0	1
	AAEL000690	40	1	28	0	0	43	0	1	1	1	1	0	0	0	1	0	1	0	103	0	3	1	0	1	0	30	23	1	0	0	26	67	63	0	3	0	0	0	0	0	0	0
	AAEL000694	8	9	0	0	1	0	0	1	0	0	7	0	0	0	0	0	0	0	102	3	0	0	0	1	0	0	0	0	0	0	0	0	0	1	1	0	0	1	1	0	0	1
	AAEL027315	0	0	0	0	0	0	0	0	0	0	0	0	0	0	0	0	0	0	0	0	0	0	0	0	0	0	0	0	0	0	0	0	0	0	0	0	0	0	0	0	0	0
	AAEL023713	31	2	3	2	10	4	10	46	13	10	321	11	7	8	14	22	17	540	72	1025	1361	1064	588	516	193	2	2	33	49	43	3	9	11	1172	220	96	1500	1203	546	333	144	109
	AAEL000686	0	0	0	0	0	0	0	0	23	18840	5614	1	1	0	1	0	25	205	0	157	77	23	28	12	25	0	0	0	0	0	0	0	0	25	4	2	3	2	5	1	6	3
	AAEL000687	98	21	83	0	1	138	0	42	0	3	72	5	1	1	0	1	52	753	79	797	535	365	282	243	158	473	432	48	278	156	105	181	186	380	167	90	327	392	203	137	212	172
	AAEL000698	12	10	1	76	1329	17	1485	3	1511	1021	401	635	1381	1274	1865	1731	21	209	29	171	71	51	87	56	69	2	10	11	1	3	2	21	5	76	37	25	47	44	16	36	20	26
	AAEL020766	0	0	0	0	0	0	0	0	0	1	0	0	0	0	0	0	0	0	0	0	0	0	0	0	0	0	0	0	1	0	0	0	0	1	0	0	0	1	0	0	0	0
	AAEL024314	0	0	0	0	0	0	0	0	0	0	0	0	0	0	0	0	0	0	0	0	0	0	0	0	0	0	0	0	0	0	0	0	0	0	0	0	0	0	0	0	0	0
	AAEL028103	6	2	1	1	2	2	0	3	2	0	3	6	6	5	4	1	0	2	34	4	4	4	18	12	8	0	0	1	4	5	2	4	6	6	19	2	14	11	12	15	8	3
	AAEL000682	915	349	159	294	5045	663	4283	642	4105	5995	3510	4024	6374	5442	7404	5423	551	2306	616	3851	3785	2259	2524	2105	1145	648	590	979	678	487	769	1555	1369	2621	877	738	3374	2308	1890	1901	1237	696
	AAEL000701	352	103	417	139	627	393	612	352	981	863	638	754	807	803	686	846	391	501	460	530	465	750	737	657	669	940	442	200	1601	748	427	595	1176	765	1030	1304	615	719	706	670	987	891
	AAEL000697	5	11	10	51	275	18	252	28	603	593	506	417	445	427	378	492	6	262	9	285	256	187	85	88	80	12	19	12	32	35	19	32	39	312	57	56	246	196	59	45	51	67
	AAEL000692	8	19	30	325	521	27	510	83	969	1013	827	462	714	591	560	653	26	882	25	1129	848	310	153	160	209	219	25	39	296	187	25	56	38	583	168	201	564	382	134	118	134	187
	AAEL000709	3047	937	929	368	6691	2162	5610	1485	11640	13767	9076	5111	8186	6241	8536	8952	1638	2488	2544	2890	2143	2209	3278	3191	3385	5289	1474	517	1221	1307	1753	3964	5464	1839	3052	1585	1625	1429	2708	3154	2515	1863
	AAEL023995	0	0	0	0	0	0	0	0	0	0	0	0	0	0	0	0	0	0	0	0	0	0	0	0	0	0	0	0	0	0	0	0	0	0	0	0	0	0	0	0	0	0
	AAEL000703	11778	1245	1033	499	13386	5943	11083	15321	11228	15003	8752	6775	18355	13257	22897	22467	12279	2671	15084	3693	1965	3150	9578	8662	12103	3483	8811	930	12470	18515	14212	58608	25871	971	13199	5619	858	1222	11629	18456	12267	7870
	AAEL020338	0	0	0	0	0	0	0	0	0	0	0	0	0	0	0	0	0	0	0	0	0	0	0	0	0	0	0	0	0	0	0	0	0	0	0	0	0	0	0	0	0	0
	AAEL000713	3423	765	2263	333	2515	3208	1880	3008	1369	736	7029	2515	6331	3819	3037	3560	5855	6952	5666	12750	14497	10620	10162	10638	13047	18035	2689	1588	3859	3770	4601	10156	13069	8246	10518	6691	7559	5536	10133	10864	9630	8507
	AAEL000706	865	361	387	774	2817	658	2092	966	3813	2939	2353	2181	2996	2129	3234	3305	638	3021	781	3324	3503	3560	4914	4249	4851	1164	789	4620	1614	1429	719	1214	1360	3017	3926	3768	2852	2841	4511	4016	5114	4613
	AAEL005515	5093	6361	10284	4992	38997	13905	33522	16870	69283	82758	70636	39135	56935	46971	47647	57255	9575	45296	12499	78438	93769	102269	89706	75839	45750	21804	8748	94191	48569	27246	9670	22462	30935	99474	43005	42967	126235	107406	60872	51126	35159	45141
	AAEL011014	2	1	3	2	2	6	2	1	3	7	60	6	1	5	4	8	6	64	6	68	36	42	32	28	23	0	4	8	6	3	5	9	14	8	13	11	4	16	32	29	13	10
	AAEL000704	534	7	106	6	3	272	4	116	1	4	2	6	4	7	4	3	200	0	388	0	3	74	337	347	666	205	248	214	188	71	431	959	793	0	466	671	3	7	657	1304	2506	681
	AAEL000716	194	287	189	53	639	306	733	191	1257	987	669	922	1167	1534	1113	1149	366	253	448	298	194	415	777	714	567	433	758	165	248	273	434	934	1254	198	559	618	197	230	699	452	629	620
	AAEL026540	125	10	356	5	8	413	2	1161	1	10	9	10	39	54	22	11	131	49	218	59	58	491	1274	1321	2283	295	434	189	1546	2736	712	1278	1566	19	2556	1255	18	91	1767	2393	1922	1730
	AAEL019578	458	118	33	24	341	134	272	29	607	436	321	235	371	396	576	462	80	121	111	181	183	86	187	123	114	153	142	33	30	21	152	577	342	116	308	242	381	177	423	744	753	240
	AAEL020638	1287	345	244	116	1539	766	1085	814	2510	1972	1910	1312	2276	1381	2195	1666	501	2320	728	3588	4456	2687	3226	2798	1629	816	1078	720	1481	1220	998	1658	1748	3781	1572	1456	5300	3880	2231	2649	2425	1435
	AAEL000707	204	125	287	59	1517	266	1234	282	1837	1593	1244	1191	1607	2064	1945	1887	182	1200	218	1558	1603	1150	1165	968	682	313	234	2236	717	481	209	410	508	2178	792	1327	1577	1513	805	785	900	898
	AAEL000699	23	23	69	29	365	75	286	57	545	485	524	478	634	461	453	508	56	310	50	419	361	309	250	241	247	105	54	201	223	96	60	136	227	287	181	374	323	327	176	162	287	337
	AAEL000720	61	51	42	354	174	45	145	86	234	425	394	222	300	310	233	261	63	263	73	333	418	457	255	206	121	103	30	62	136	115	49	99	128	486	121	90	495	441	236	159	108	160
	AAEL026693	0	0	0	0	0	0	0	0	0	0	0	1	0	1	1	0	0	0	0	0	0	0	0	1	0	1	0	0	0	0	0	0	0	1	0	0	0	0	0	0	0	1
	AAEL000719	1132	232	311	105	1416	712	1183	426	773	1037	716	1256	1680	1339	1845	1313	481	890	583	1292	1179	1029	1086	996	774	572	917	953	642	593	1185	1591	1398	1185	917	899	1162	1103	1004	1097	1049	828
	AAEL011023	197	156	80	161	6068	332	4839	294	9366	7366	3937	3467	5113	4256	7723	6812	340	1690	470	2116	1637	975	1574	1287	977	312	287	1037	324	261	184	428	436	1426	833	1184	1186	882	1091	1101	1090	848
	AAEL000683	4	58	2	0	1	2	1	131	1	1	4	0	1	0	1	2	1201	40	1480	362	475	2370	2809	2008	240	0	3	9	105	70	4	4	5	470	330	19	627	684	1597	743	66	28
	AAEL000685	76	37	45	29	781	71	733	69	982	929	492	669	945	703	914	934	387	466	322	640	614	892	490	505	285	83	61	154	177	98	58	149	149	693	303	362	855	725	523	372	428	392
	AAEL024955	0	0	0	0	0	0	0	0	0	0	0	0	0	0	0	0	0	0	0	0	0	0	0	0	0	0	0	0	0	0	0	0	0	0	0	0	0	0	0	0	0	0
	AAEL000679	689	426	1161	3621	828	762	699	943	1284	1407	2007	1130	1777	1349	939	1108	953	1636	1096	1923	2071	1993	1107	1098	807	1263	660	222	1305	1175	755	1269	1850	1911	828	871	1765	1800	1054	724	646	917
	AAEL000708	19	70	122	40	427	146	352	131	688	770	730	793	810	846	545	687	90	533	96	685	552	583	434	440	437	272	64	124	753	265	57	198	444	461	437	777	492	520	437	340	610	953
	AAEL000714	1628	919	393	16	13	836	3	53	8	5	11	15	18	22	8	10	122	19	264	20	11	13	18	26	79	468	450	53	67	36	828	1423	1587	11	86	118	9	4	25	52	143	115
	AAEL000717	33	1	2	2	18	7	22	723	93	33	316	7	14	10	5	12	550	954	886	2157	3513	1635	2222	1850	343	6	12	173	366	522	15	26	16	2264	416	143	4059	2243	1834	1884	339	166
	Trnag-acc_2	0	0	0	0	0	0	0	0	0	0	0	0	0	0	0	0	0	0	1	0	0	0	0	0	0	0	0	0	0	0	0	1	0	0	0	0	0	0	0	0	0	0
	AAEL007849	36	37	53	710	195	72	134	97	206	181	219	180	242	309	188	192	57	254	99	355	368	470	434	302	185	113	90	61	164	139	84	125	120	581	322	313	483	557	279	229	251	211
	AAEL007848	557	416	486	90	1567	681	1405	705	2816	2204	1534	1406	2064	2011	2052	2055	635	1009	833	1175	974	1080	1232	1094	1095	702	1430	420	798	968	1459	1934	1302	1010	1313	961	1084	1033	959	1101	1230	1019
	AAEL008021	401	152	54	107	2261	205	2479	199	1128	1796	1032	1141	1978	1781	2736	1598	113	617	214	961	952	354	843	539	243	279	270	201	235	182	174	546	341	881	322	248	1458	914	653	953	587	181
	AAEL007862	228	103	164	99	1117	227	1232	170	1342	1004	654	620	986	937	1244	1243	140	675	137	953	1041	748	657	582	387	183	198	1270	339	280	220	373	398	1248	416	554	990	881	500	450	412	436
	AAEL019689	14	4	15	117	187	27	187	13	225	182	152	283	325	340	301	348	15	92	18	136	159	125	67	49	58	50	16	28	41	27	15	35	36	131	30	58	87	67	34	32	34	57
	AAEL007842	221	165	57	52	535	127	496	282	801	1214	1457	648	823	723	879	1132	205	3158	386	4921	5972	4100	3533	2902	960	96	129	424	381	421	226	398	319	3658	987	349	6268	5131	3113	2376	797	611
	AAEL007856	61	0	5	3	0	8	2	27	5	3	8	9	6	3	18	6	40	8	149	4	9	337	533	473	195	8	5	5	23	3	12	21	42	6	164	47	43	111	397	449	111	68
	AAEL007845	1268	1831	1365	279	2581	1901	2188	3134	1334	850	2785	3829	4864	3993	3462	3749	2697	2139	3782	4344	5337	5984	4870	4949	3828	5165	2524	1177	2197	2656	5513	10289	7009	4420	3245	3013	4980	3944	4251	3738	3560	3490
	AAEL007865	497	248	298	79	1768	541	1410	600	1573	950	571	1396	1908	1895	2215	2341	480	960	702	1326	1634	1653	1697	1354	905	626	534	261	700	684	698	1156	1083	1771	1139	1081	1819	1719	1430	1346	1216	959
	AAEL024022	762	270	208	58	994	366	1033	176	1147	1445	1297	523	1132	829	1430	1384	370	620	378	824	676	952	1102	1007	611	328	336	263	178	210	567	892	775	699	725	537	795	725	1110	938	640	459
	AAEL007855	0	1	0	196	511	6	523	0	502	226	62	210	486	668	640	603	11	16	0	22	14	19	11	7	4	0	3	4	0	0	1	8	4	13	3	10	7	3	5	1	1	8
	AAEL007858	57	93	178	255	1401	213	1042	353	1469	956	620	1794	1956	1819	1728	1953	144	2107	216	2915	3200	1174	789	697	335	541	159	303	1292	632	111	278	538	3154	361	514	2391	1725	534	448	448	526
	AAEL007857	289	62	109	126	1801	192	1467	286	2202	2964	1666	1142	1876	1657	1957	1522	255	976	308	1410	1341	796	933	796	426	272	239	159	454	330	264	467	512	1357	505	379	1423	1066	687	787	532	410
	AAEL008017	64	13	40	6	2	27	1	358	0	29	104	19	32	15	10	12	82	120	238	213	273	317	314	360	2219	57	31	194	1286	595	72	160	210	304	3440	1729	153	129	746	3039	2070	1363
	AAEL007863	118	105	139	136	3057	280	2370	255	5038	4027	2550	2326	2924	2517	3393	3066	179	1322	181	1627	1599	1082	1041	842	414	337	209	492	629	479	203	442	479	1856	449	421	1662	1354	652	610	428	386
	AAEL021145	1523	552	392	385	7354	1386	5081	1172	1243	1175	689	4777	8121	6319	10646	9802	1406	576	1706	976	1024	1094	2021	1624	705	1478	1702	365	832	1134	2101	3620	3729	566	504	422	910	699	1419	1434	778	437
	AAEL024416	0	0	0	6	0	0	0	0	0	0	0	0	0	0	0	0	0	2	0	0	0	0	0	0	1	0	1	0	0	0	0	0	0	0	0	0	0	1	1	0	0	1
	AAEL020664	0	2	0	1	3	0	3	0	0	0	3	3	3	2	3	3	0	0	0	0	1	0	0	0	0	0	0	0	0	0	0	3	1	0	0	1	0	0	4	0	0	3
	AAEL007854	190	221	234	114	615	385	524	390	665	556	999	466	734	659	762	710	356	728	426	923	925	775	841	720	654	1257	510	444	1071	748	309	569	815	912	731	1404	731	753	632	663	1164	1068
	AAEL028221	54	82	57	2	11	82	3	198	7	1	63	64	31	25	83	79	425	85	505	69	75	607	627	533	203	115	136	209	188	154	392	221	203	302	368	152	388	549	624	498	168	192
	AAEL027090	246	140	202	27	475	234	456	205	169	47	252	418	666	601	657	623	205	381	317	454	630	695	740	545	582	245	264	1634	333	290	264	487	515	449	274	489	479	474	367	324	330	413
	AAEL025868	385	106	26	82	1885	188	1268	246	2063	2035	1460	921	1755	1345	2608	2179	735	1018	878	1659	1543	727	1062	890	475	417	1574	163	203	167	459	461	322	807	361	226	820	540	588	785	347	219
	AAEL007853	26	31	86	39	839	91	804	114	1276	1247	1007	1063	1087	1413	897	940	97	722	127	877	838	594	368	342	251	185	87	421	469	288	78	138	193	807	244	308	650	660	211	212	186	277
	AAEL007850	37	27	45	43	671	56	675	52	1070	1004	601	947	829	1123	837	983	93	319	42	501	466	330	272	267	187	63	46	360	114	99	61	143	117	328	128	137	476	402	185	151	140	222
	AAEL008018	12	7	15	1	1	17	4	288	0	1	5	3	2	0	0	0	47	24	514	33	40	19	8	11	6	6	6	433	37	66	23	37	23	8	1	81	13	7	0	2	48	61
	AAEL007844	1	0	0	0	1	0	0	0	0	0	0	1	0	1	0	0	2	1	1	3	5	0	0	1	0	1	0	0	0	0	0	2	1	6	4	0	1	2	1	1	1	0
	AAEL021610	11	2	4	2	5	8	0	10	0	13	67	0	12	7	1	2	7	28	4	50	47	18	12	10	10	9	5	4	8	3	4	10	8	28	0	2	21	10	7	8	6	0
	AAEL026638	5	2	1	1	2	6	1	3	0	14	75	2	7	4	1	0	7	21	1	39	39	15	6	3	13	2	2	1	5	3	2	7	6	26	1	2	9	8	2	6	4	1
	AAEL003355	193	31	56	192	4139	158	4740	93	3112	2227	1625	2995	7086	4755	5448	4712	148	812	107	1093	1246	430	378	458	253	211	326	336	307	251	178	393	266	570	193	117	277	168	120	65	41	64
	AAEL003352	291	245	1994	4460	4448	866	4249	613	7494	6428	7126	5891	5807	4223	3986	4991	336	9469	277	9757	5903	5365	4570	4252	4904	2784	189	1721	5501	1425	117	510	4035	6504	5063	12857	4802	4432	5093	3943	6984	11021
	AAEL003347	1065	380	410	4	68	1194	18	942	13	9	23	12	36	35	4798	4006	2866	1006	4010	183	128	231	408	340	153	687	1088	38	241	224	1325	2557	2426	164	270	78	272	324	437	334	106	93
	AAEL023089	0	0	0	1	0	0	0	0	0	0	0	0	0	0	0	0	0	0	0	1	0	1	0	0	0	0	0	0	0	0	0	0	1	0	0	0	0	1	0	0	0	0
	AAEL003346	83	147	54	40	519	104	470	147	932	1248	1044	738	915	594	720	889	190	500	168	648	519	415	367	395	292	193	120	85	161	219	140	312	318	535	246	211	519	441	303	249	227	232
	AAEL027947	0	0	0	0	0	0	0	0	0	0	0	0	0	0	0	0	0	0	0	0	0	0	0	0	0	0	0	0	0	0	0	0	0	0	0	0	0	0	0	0	0	0
	AAEL022825	0	0	0	0	0	0	0	0	0	0	0	0	0	0	0	0	0	0	0	0	0	0	0	0	0	0	0	0	0	0	0	0	0	0	0	0	0	0	0	0	0	0
	AAEL023260	0	0	0	0	0	0	0	0	0	0	0	0	0	0	0	0	0	0	0	0	1	0	1	0	0	0	0	1	0	0	0	0	0	0	2	1	1	0	4	2	0	0
	AAEL003332	40	33	88	46	1447	138	1235	202	1254	1102	839	1110	1799	2008	1736	1869	95	855	103	1125	1122	772	573	520	499	171	100	1242	659	280	78	141	234	1483	438	1646	1113	920	377	320	716	1080
	AAEL020615	101	123	34	18	231	111	157	241	361	286	370	244	354	230	307	248	211	690	229	1191	1329	777	760	703	307	83	101	134	159	264	171	374	258	1094	300	160	1607	988	666	614	343	203
	AAEL024019	0	1	0	0	0	0	0	0	0	0	0	0	0	0	0	0	0	0	0	0	0	0	0	0	0	0	0	0	0	0	0	0	0	0	0	1	0	0	0	0	0	0
	Trnas-aga_52	0	0	0	0	0	0	0	0	0	0	0	0	0	0	0	0	0	0	0	0	0	0	0	0	0	0	0	0	0	0	0	0	0	0	0	0	0	0	0	0	0	0
	Trnaa-ggc_15	0	0	0	0	0	0	0	0	0	0	0	0	0	0	0	0	0	0	0	0	0	0	0	0	0	0	0	0	0	0	0	1	0	0	0	0	0	0	0	0	0	0
	AAEL006609	2119	590	1235	15	124	2324	13	1489	1	359	992	226	499	379	370	398	958	1101	1334	1678	1767	1935	1800	1549	1918	1425	1832	1301	929	784	3128	5298	5654	2102	1850	2030	1980	1757	2991	1800	2077	1834
	AAEL006628	157	70	119	1309	444	105	351	137	664	855	815	503	621	475	401	572	131	724	102	848	980	975	649	670	415	137	104	287	223	212	125	276	269	1327	512	500	1136	1216	620	467	361	393
	AAEL021388	28	9	26	25	196	30	154	33	257	247	210	246	255	214	235	296	35	102	45	177	151	182	171	158	126	17	20	46	19	34	19	63	81	115	71	82	156	167	146	104	89	112
	AAEL023698	0	0	0	0	0	0	0	0	0	0	0	0	0	0	0	0	0	0	0	0	0	0	0	0	0	0	0	0	0	0	0	0	0	0	2	0	1	0	0	0	0	0
	AAEL006610	208	115	420	118	2023	621	1414	242	2299	1521	1171	1527	1988	1992	2068	1822	139	1595	169	1635	1311	1011	1236	933	774	737	265	2432	1854	666	218	595	1620	1539	962	2158	1425	1323	862	920	1829	1534
	AAEL025214	5	1	1	8	9	1	6	1	8	32	40	30	6	22	9	26	11	33	13	36	16	90	181	123	650	2	3	5	16	12	2	6	6	2	1386	110	29	85	181	654	298	137
	AAEL006602	116	14	220	7	15	472	2	3953	13	6	32	42	42	18	6	20	170	10	452	17	21	45	63	57	138	1532	3613	45	65	2171	1484	1492	1178	18	92	173	24	20	35	47	132	146
	AAEL006605	200	1	103	0	19	195	0	172	0	0	0	1	1	0	5	4	62	0	360	0	0	0	0	0	25	56	178	114	222	332	284	454	387	0	1	121	0	0	0	0	52	101
	AAEL006620	86	76	82	66	476	84	514	181	825	816	674	402	631	382	503	555	100	449	109	481	423	237	180	199	223	130	118	93	203	269	158	287	266	200	185	155	126	120	93	86	249	213
	AAEL006603	13	748	29	215	121	20	141	17	211	142	70	222	246	293	205	241	11	52	27	81	88	117	91	84	39	20	18	9	16	23	19	48	32	82	58	64	85	105	78	62	47	76
	AAEL006624	754	5	202	1	55	379	0	0	0	0	0	5	11	4	1	2	0	1	81	1	0	0	0	0	0	744	996	1	56	161	975	1233	976	1	2	0	0	0	1	0	0	0
	AAEL006607	1059	5	946	6	116	682	0	439	0	1	0	24	24	5	3	0	20	0	190	0	2	0	1	0	1	1424	1442	1	94	1175	1586	2059	2093	0	0	0	1	0	1	0	0	0
	AAEL006630	51	1	40	0	3	63	0	47	0	1	2	1	2	0	0	0	45	0	32	1	1	0	2	1	5	239	216	8	45	79	199	255	158	0	3	17	0	2	7	11	11	25
	AAEL006617	190	21	669	221	261	423	0	42	0	1	3	1482	5917	1956	104	265	206	15	92	16	10	13	14	14	107	2165	313	744	919	1490	67	234	914	1	39	267	1	3	10	19	103	246
	AAEL019914	1723	344	2209	84	981	1599	837	788	731	562	341	820	1691	1371	1155	1393	619	332	1036	460	450	590	732	587	1064	1730	1578	7161	759	951	1196	3362	2956	363	794	3534	329	453	808	727	2010	2676
	AAEL019915	0	0	0	0	0	0	0	0	0	0	0	0	0	0	0	0	0	0	0	0	0	0	0	0	0	0	0	0	0	0	0	0	0	0	0	0	0	0	0	0	0	0
	AAEL008022	71	0	9	56	87	49	72	39	58	15	6	26	37	51	112	71	19	4	19	15	58	56	147	103	39	87	216	48	70	57	92	106	50	35	36	40	99	50	107	147	108	24
	AAEL006613	1	0	0	0	0	4	0	9	0	0	6	1	1	0	4	0	3	16	3	7	6	7	18	9	9	3	0	4	10	8	2	6	7	7	4	8	2	5	11	5	13	10
	AAEL006606	3	2	2	0	0	3	0	274	0	1	8	21	15	7	4	4	874	1	892	3	2	21	63	66	517	1	3	56	541	146	4	6	7	3	350	563	5	8	189	251	825	568
	AAEL021153	0	0	0	0	0	0	0	0	0	0	0	0	0	0	0	0	0	0	0	0	0	0	0	0	0	0	0	0	0	0	0	0	0	0	0	0	0	0	0	0	0	0
	AAEL023253	151	6	16	3	3	119	0	28	1	1	4	4	0	2	3	1	44	2	82	0	2	3	24	36	88	99	99	69	27	11	184	316	323	1	90	111	4	0	67	92	176	115
	AAEL026289	0	0	0	0	0	0	0	1	0	0	0	0	0	0	0	0	0	1	0	0	1	0	1	0	0	0	0	0	2	0	0	0	0	2	0	0	0	0	0	1	0	0
	AAEL006627	6	4	9	0	2	16	0	7095	0	0	1	3	1	2	0	3	7	3	9	6	9	12	9	9	14	13	16	5	754	26952	26	38	53	4	11	21	6	4	0	0	22	26
	AAEL006601	168	28	42	1	2	87	1	111	0	0	1	17	12	7	5	16	238	6	337	1	8	443	868	804	854	94	107	155	237	92	156	259	277	5	1028	717	66	222	1141	1333	1154	1046
	AAEL020673	1	0	1	0	0	1	0	0	0	0	1	0	0	0	0	0	0	0	0	0	1	1	2	1	0	3	0	1	1	0	0	2	3	0	0	0	0	0	0	0	0	0
	AAEL020303	290	246	151	34	289	253	230	388	284	284	274	290	591	350	405	372	221	403	240	551	619	398	427	348	258	710	1007	445	411	672	529	681	457	664	268	290	795	544	391	445	387	275
	AAEL027007	108	98	102	841	146	114	111	91	203	159	135	206	292	389	180	246	83	130	71	148	147	298	238	203	143	456	129	47	197	192	115	224	238	205	160	192	196	211	261	172	119	165
	AAEL008024	662	308	246	16	127	570	133	629	40	86	240	85	293	90	744	250	750	613	1052	1154	1065	1249	2085	1956	2875	658	647	1474	752	384	828	1314	1341	659	2538	2298	749	805	2195	2635	3165	2165
	AAEL006623	0	0	0	2	6	0	3	91	1	3	1	8	3	6	3	6	160	0	170	2	8	1955	6805	6254	511	0	0	2	88	110	0	1	1	23	399	16	201	296	6702	3053	34	26
	AAEL006615	26	2	4	1	5	12	4	21	3	2	19	1	2	3	3	5	24	8	41	11	9	175	380	382	117	16	22	18	25	13	24	46	45	2	101	42	32	60	331	265	87	32
	AAEL023891	0	0	0	1	0	0	0	1	0	0	0	0	0	0	0	0	0	1	0	1	0	1	0	2	0	0	0	0	0	0	0	0	3	0	0	0	0	0	0	0	0	0
	AAEL024901	2	0	0	0	0	0	0	3	0	8	18	1	0	1	4	0	0	3	3	7	9	16	6	8	10	3	0	1	3	2	1	1	0	4	2	0	3	6	3	0	0	3
	AAEL019764	56	48	36	17	280	75	217	115	273	212	421	267	364	295	403	379	67	337	110	568	627	530	495	429	340	77	72	137	130	161	85	187	179	621	283	262	706	597	345	370	291	291
	AAEL006625	341	222	467	66	386	413	354	194	238	207	296	805	654	750	486	573	174	481	237	562	614	761	550	515	637	422	390	129	527	417	483	880	917	633	701	995	537	607	404	386	797	930
	AAEL020287	27	30	19	48	1030	64	710	88	1293	898	487	972	1206	907	1337	1476	64	287	63	379	412	315	295	218	116	22	44	95	73	78	50	98	70	212	64	49	356	250	144	173	138	55
	AAEL006614	161	88	65	19	280	83	207	164	337	355	468	272	380	248	325	364	192	584	211	1396	2006	1394	1262	1188	662	107	110	491	130	199	141	299	275	878	424	289	1737	1129	835	840	543	348
	AAEL023251	6	3	0	1	14	3	14	0	3	31	275	13	14	18	19	6	0	140	5	127	98	30	37	24	13	7	1	4	9	5	2	5	4	237	76	51	367	273	142	132	84	83
	AAEL020324	0	0	0	0	0	0	0	0	0	0	0	0	0	0	0	0	0	0	0	0	0	0	0	0	0	0	0	0	0	0	0	0	0	0	0	0	0	0	0	0	0	0
	AAEL008014	39	1	10	8	1	16	2	16	3	0	1	8	3	2	5	2	18	3	94	2	2	66	78	84	124	12	20	17	32	13	12	32	31	1	111	108	1	7	78	68	99	134
	AAEL023942	0	0	0	0	0	0	0	0	0	0	0	0	0	0	0	0	0	0	0	0	0	0	0	0	0	0	0	0	0	0	0	0	0	0	0	0	0	0	0	0	0	0
	AAEL025405	0	0	0	0	0	0	0	0	0	0	0	0	0	0	0	0	0	0	0	0	0	0	0	0	0	0	0	0	0	0	0	0	0	0	0	0	2	1	1	0	3	2
	AAEL021979	36	43	70	2310	482	72	367	166	835	831	802	637	681	789	519	599	102	848	117	1037	987	1062	720	557	277	167	71	166	289	293	68	105	127	1291	297	265	901	912	341	188	143	241
	AAEL006611	626	367	410	245	914	490	990	484	1011	611	855	1184	1701	1847	1183	1322	493	617	568	677	810	1250	1094	909	829	1299	760	252	2434	1074	534	830	1162	1393	1338	1514	1209	1283	1096	932	1198	1185
	AAEL006619	203	303	107	38	69	149	38	905	51	57	120	86	155	100	64	102	1622	897	1748	1210	833	2656	2558	2833	2052	189	126	627	331	280	280	614	655	674	2821	1239	807	1226	2705	2965	1469	1473
	AAEL022736	0	0	0	0	0	0	1	0	3	0	3	3	0	1	0	0	0	0	0	0	1	0	0	1	1	0	0	0	0	0	0	0	0	0	1	0	0	0	1	1	0	0
	AAEL027404	0	0	0	0	0	0	0	0	0	0	0	0	0	0	0	0	0	0	0	0	0	0	0	0	0	0	0	0	0	0	0	0	0	0	0	0	0	0	0	0	0	0
	AAEL014970	318	59	55	4	5	173	2	154	5	54	462	16	25	14	8	17	156	331	289	277	249	435	815	749	640	136	162	456	188	137	280	423	495	178	767	676	170	216	776	936	870	880
	AAEL018280	690	331	317	286	3834	706	2897	815	4862	7080	4037	3858	5473	4197	4725	4271	1420	1552	1440	2017	2059	1978	2357	2226	1477	1115	1564	326	707	727	1361	1943	2066	1480	1345	583	2149	1478	1920	2280	1164	621
	AAEL014495	37	55	49	91	446	83	328	35	436	421	356	580	619	768	694	792	80	276	66	381	313	330	264	235	204	121	52	54	119	65	82	157	150	279	185	149	315	334	228	203	216	187
	AAEL005528	504	269	250	214	3966	642	2827	1212	2724	4042	4450	3150	3560	3288	4206	3429	695	4097	1009	6714	6542	3969	3673	3167	1505	909	499	5734	2580	1752	571	1054	1338	4257	1421	1499	4970	3488	1978	2170	1561	1126
	AAEL027654	1369	2141	2046	25	66	2373	3	8821	3	17	217	23	35	32	44	86	692	3185	1745	10378	7792	802	453	331	2847	2002	3275	8604	9923	17793	2713	4842	3925	14408	1991	7147	5010	2938	323	329	5405	5469
	AAEL014709	753	425	1087	125	1433	888	1101	994	1474	1376	1395	2160	2672	1679	1612	1871	625	1951	849	2505	2009	1889	2180	1826	1511	3463	531	3924	4867	1857	358	911	2193	1939	1758	3341	1579	1598	1810	1639	2455	2056
	AAEL024141	1218	547	196	426	12840	1296	9314	983	8735	13041	6750	5386	9383	6415	13774	9537	771	4824	1104	8711	9322	4450	5933	4746	2538	1135	1157	1285	1693	1479	1231	2462	1822	6624	2116	1583	8523	5122	3834	4711	3165	1400
	AAEL014492	299	221	505	1017	239	241	247	188	330	288	206	346	428	293	229	358	225	196	225	260	311	484	346	318	398	412	165	785	421	333	206	416	574	268	401	435	350	363	334	266	387	627
	AAEL014497	42	40	29	14	833	71	570	94	965	922	572	581	783	734	1076	1009	63	301	84	441	487	424	452	396	224	68	78	56	127	94	102	154	148	449	176	131	482	440	270	261	176	212
	AAEL023062	0	0	0	0	0	0	0	0	0	0	0	0	0	0	0	0	0	0	0	0	0	0	0	0	0	0	0	0	0	0	0	0	0	1	0	0	0	0	0	0	0	0
	AAEL014493	502	322	232	146	1169	489	841	900	979	772	415	712	1310	481	1388	876	214	214	279	347	385	245	416	365	479	1020	812	766	1545	3700	695	1133	1077	103	175	252	104	83	203	287	277	289
	AAEL002683	729	53	1113	16	110	1975	38	1602	35	57	48	106	146	53	360	209	686	140	1193	228	185	95	158	130	335	10109	4005	3130	2055	3506	1671	2509	4942	66	195	859	75	84	187	307	709	807
	AAEL024381	26	5	5	3	1	2	1	1	3	1	2	2	4	1	3	5	2	0	103	0	1	0	0	0	0	29	1	2	4	3	2	4	6	1	0	2	0	0	0	0	1	0
	AAEL022091	497	655	231	109	2361	661	1684	873	1570	1985	1158	2448	3255	2364	2661	2686	671	1033	862	1614	1731	1371	2095	1870	1096	2359	972	247	1663	1292	760	1497	1861	1608	917	643	2028	1616	1685	1644	1065	722
	AAEL002688	1196	23	605	6	113	1184	2	508	0	11	10	87	613	71	135	260	1422	104	1140	288	344	126	207	236	921	779	715	642	1914	665	697	1839	2776	223	1276	1819	90	54	229	662	1761	1590
	AAEL008020	659	1488	245	109	1282	493	1340	421	1697	2106	1217	1875	2076	1566	1655	1194	209	674	224	974	788	825	986	821	684	616	402	408	353	655	506	1057	1273	684	588	542	920	853	758	793	897	681
	AAEL002687	1416	692	838	156	894	1902	677	4024	924	938	933	1184	2111	2017	1456	1819	3015	2780	3936	2914	2399	1992	2442	2030	2103	3185	4188	3574	5622	17213	3435	5649	5379	2431	2852	2258	1945	1924	2230	3112	2504	2223
	AAEL021852	0	0	0	0	0	0	0	0	0	0	0	0	0	0	0	0	0	0	0	0	0	0	0	0	0	0	0	0	0	0	0	0	0	0	0	0	0	0	0	0	0	0
	AAEL020879	0	0	0	0	0	0	0	0	0	0	0	0	0	0	0	0	0	0	0	1	0	0	0	0	1	0	0	0	0	0	0	0	0	0	0	0	0	0	0	0	0	0
	AAEL023252	45	36	23	38	741	43	547	50	1346	1134	801	824	790	966	921	1144	58	434	83	757	860	665	493	423	277	46	34	73	85	79	70	100	92	627	199	145	882	815	402	336	220	255
	AAEL020604	0	0	0	0	0	0	0	0	0	0	0	0	0	0	0	1	0	0	0	0	0	0	0	0	0	0	0	0	0	0	0	0	0	0	0	0	0	0	0	0	0	0
	AAEL022211	0	0	0	0	0	0	0	0	0	0	0	0	0	0	0	0	0	0	0	0	0	0	0	0	0	0	0	0	0	0	0	0	0	0	0	0	0	0	0	0	0	0
	AAEL002684	115	7	5	10	26	56	24	270	20	16	11	29	20	9	19	25	87	13	159	43	149	304	1063	768	285	41	75	281	91	238	86	148	137	161	245	139	432	371	761	1125	593	170
	AAEL002686	51	10	218	0	1	155	0	1	0	0	2	0	0	0	1	3	3	2	46	1	3	2	5	4	13	328	19	11	43	45	14	92	214	0	12	44	1	3	19	16	34	62
	AAEL002694	284	538	159	36	1072	351	856	307	1281	1334	1097	953	1393	1227	1416	1480	280	656	376	846	998	942	879	752	539	794	556	224	625	427	478	779	899	655	373	335	1055	854	634	602	482	368
	AAEL002692	199	2	61	6	0	105	1	61	0	4	23	0	0	0	0	0	112	14	202	10	14	101	399	418	834	103	96	348	111	42	146	275	324	10	794	622	17	23	514	847	976	883
	AAEL025105	0	0	0	0	0	0	0	0	0	0	0	0	0	0	0	0	0	0	0	0	0	0	0	1	0	0	0	0	0	0	0	0	0	0	0	0	0	0	0	0	0	0
	AAEL002690	4	7	1	1	0	3	0	12	2	4	3	1	1	1	2	3	7	12	8	28	41	67	36	29	22	7	5	1	8	14	6	14	7	52	17	14	93	113	39	36	18	5
	AAEL002689	10	2	0	1	0	0	0	0	0	0	0	0	0	0	0	0	0	0	26	0	0	0	0	0	0	0	0	0	0	0	0	0	0	0	0	0	0	0	0	0	0	0
	AAEL020808	0	0	0	0	0	0	0	0	0	0	0	0	0	0	0	0	0	0	0	0	0	0	0	0	0	0	0	0	0	0	0	0	0	0	0	0	0	0	0	0	0	0
	AAEL002682	0	0	0	1	0	0	0	0	0	0	0	0	0	0	0	0	0	0	0	0	0	0	1	1	69	0	0	310	4	5	0	0	0	0	10	307	1	0	0	1	226	347
	AAEL022468	0	0	0	0	0	0	0	0	0	0	0	0	0	0	0	0	0	0	0	0	0	0	0	0	0	0	0	0	0	0	0	0	0	0	0	0	0	0	0	0	0	0
	AAEL019775	0	0	0	0	0	0	0	0	0	0	0	0	0	0	0	0	0	0	0	0	0	0	0	0	0	0	0	0	0	0	0	0	0	0	0	0	0	0	0	0	0	0
	AAEL025914	0	0	0	0	0	0	0	0	0	2	0	0	0	0	0	0	0	0	0	0	0	0	0	0	0	0	0	0	0	0	0	0	0	0	0	0	0	0	0	0	0	0
	AAEL024726	0	0	0	0	0	0	0	0	0	0	0	0	0	0	0	0	0	0	0	0	0	0	0	0	0	0	0	0	0	0	0	0	0	1	1	0	0	0	0	1	0	0
	AAEL002693	3499	23	942	0	0	2773	0	0	0	0	0	0	0	0	0	1	0	0	0	0	1	2	1	0	0	1028	1219	1	0	0	1571	2823	4339	0	0	0	0	0	0	0	3	0
	AAEL006524	0	7	0	0	0	0	8	0	0	0	1	0	0	0	0	0	0	0	0	0	0	3	1	1	5110	2	0	746	3897	59	0	3	0	0	618	12001	0	0	1	20	12105	15526
	AAEL008015	536	246	225	155	3034	516	2630	686	1600	669	526	1512	2922	2646	4012	3228	550	524	764	1087	1691	2207	2607	2379	1164	653	522	1008	588	577	984	1491	1161	1577	1199	664	2591	1711	2447	2252	1147	651
	AAEL006507	109	80	98	92	152	127	133	574	191	184	161	154	306	159	169	365	200	91	305	178	192	249	168	189	170	554	214	41	380	1302	202	482	477	115	103	116	116	90	85	82	85	163
	AAEL006515	36	41	81	97	382	69	330	81	356	315	341	509	597	631	520	537	84	351	76	417	590	435	271	226	193	78	49	64	199	148	57	146	126	405	123	168	435	407	182	145	146	199
	AAEL006522	847	26	170	39	76	226	40	573	42	106	786	127	81	106	71	115	945	1877	1641	3930	5757	5411	4062	4584	3723	299	244	403	497	197	492	1184	1183	4132	4093	2539	5828	3377	4133	5235	3864	2828
	AAEL006511	22546	11497	53828	8289	9205	34205	7791	16012	12424	13751	20207	19113	18385	20710	9829	10743	10702	19921	12842	36450	29797	43536	44993	36800	37439	27503	21887	37636	29473	19015	26654	33255	42082	38987	45616	62163	37396	40732	38471	32766	46508	62339
	AAEL006519	1402	850	748	109	2482	1009	1714	1173	3854	3835	2333	2696	4073	2222	2740	3112	832	1417	1167	2022	1925	1690	1892	1641	1760	2749	1030	7143	5657	2607	894	1748	2371	1718	1538	2495	2015	1703	1752	1771	2936	2712
	AAEL006508	15	13	19	12	185	23	139	13	213	247	241	284	263	205	185	279	17	179	21	198	189	72	51	49	40	38	10	38	81	36	9	22	34	202	40	60	182	138	48	30	43	48
	AAEL006521	251	109	332	142	234	255	164	124	244	144	185	317	293	302	204	267	161	158	201	200	193	360	351	294	383	353	231	138	553	311	269	495	710	351	517	688	240	269	291	289	467	602
	AAEL018052	46	3	3	1	0	11	0	8	0	2	10	0	0	0	1	3	19	0	115	6	11	30	80	82	198	3	10	41	40	6	16	25	30	19	203	63	13	17	191	391	144	95
	AAEL027881	22	2	4	1	19	10	7	417	16	9	379	16	7	6	19	10	438	1218	671	2650	3722	1787	2166	1832	445	13	22	187	384	438	22	34	35	2155	334	109	3562	2190	1568	1397	246	113
	AAEL006534	4	0	0	1	0	3	0	44	0	0	36	0	1	0	0	3	56	132	61	230	281	292	177	140	48	0	3	12	22	28	1	3	2	356	109	38	324	170	144	165	33	11
	LOC5574754	20	0	2	2	9	4	5	3	4	3	6	4	4	2	7	6	0	3	7	4	5	1	8	6	8	4	3	3	4	1	2	7	3	2	2	4	1	1	1	16	15	3
	AAEL022094	0	0	0	0	0	0	0	0	0	0	0	0	0	0	0	0	0	0	0	0	0	0	0	0	0	0	0	0	0	0	0	0	0	0	0	0	0	0	0	0	0	0
	AAEL021828	327	338	77	69	606	239	456	428	288	505	423	625	1149	784	803	691	364	649	497	1239	1705	2130	2559	2123	815	504	300	815	412	402	293	573	637	1393	694	636	2790	2261	2280	1914	1128	794
	AAEL026852	465	150	97	108	1915	412	1369	476	2255	2681	1714	1485	2072	1292	2449	1936	337	1203	431	1897	1742	1312	2103	1778	974	862	501	805	642	532	560	787	774	1279	687	758	1697	1140	1460	1342	1180	790
	AAEL024315	0	0	0	0	0	0	0	0	0	0	0	0	0	0	0	0	0	0	0	0	0	0	0	0	0	0	0	0	0	0	0	0	0	0	0	0	0	0	0	0	0	0
	AAEL006516	1534	5083	863	92	913	1759	675	3023	612	793	1026	1696	1866	1251	1458	1663	1279	1350	2179	1455	1569	1717	2320	2060	5568	3641	2148	3989	10416	9908	1504	3264	4949	1719	5649	11439	1706	1516	2981	3891	11446	9657
	AAEL006532	14	9	16	22	130	10	103	18	136	163	106	78	161	170	171	182	6	137	17	171	184	103	78	65	44	11	3	27	40	29	7	25	24	230	61	65	132	151	50	21	37	52
	AAEL006518	0	0	0	0	0	0	0	0	0	0	1	0	0	0	0	0	0	0	0	0	0	0	0	1	0	0	0	0	0	0	0	0	0	0	0	0	0	0	0	0	0	0
	AAEL020750	0	0	0	1	0	0	0	0	0	0	0	0	0	0	0	0	0	0	0	1	0	0	0	0	0	0	0	0	0	0	0	0	0	0	0	0	0	0	0	0	0	0
	AAEL006509	7834	2199	8976	11689	2214	7192	1835	2019	2764	2691	3314	2512	3033	2474	1769	2149	4005	3600	5856	4017	3011	4392	4489	4137	4994	7681	3760	2720	7548	6944	3969	6921	10362	4969	7691	11981	3215	3697	3913	3604	7003	8013
	AAEL006520	1435	861	2353	79	811	1954	485	1587	874	830	1038	1330	1422	1430	865	1295	1392	1195	1786	1418	1789	1965	1691	1487	1511	3109	2502	4674	2166	2541	2632	4677	4647	1793	1474	2315	1991	2018	1647	1590	2117	2493
	AAEL022809	491	9	657	19	12	499	0	1091	0	1	0	5	21	3	3	4	1088	0	961	0	0	83	75	73	222	558	648	20	328	587	607	1386	1246	0	227	75	6	29	40	76	108	133
	AAEL006526	1354	16	509	14	4	788	2	238	0	3	2	2	1	1	1	1	253	3	328	6	65	394	2731	2672	2766	626	468	63	842	874	440	1023	1769	18	2809	1495	4	57	4415	3654	2585	2860
	AAEL006535	419	40	314	4	6	539	2	231	2	0	12	5	1	1	4	5	230	126	553	213	385	741	1862	1724	5900	385	371	514	1246	878	438	938	1008	526	2830	3850	565	448	2454	2871	5918	7269
	AAEL006533	9	1	1	261	16	9	12	4	23	22	25	31	14	16	13	35	1	110	23	144	91	49	70	52	46	40	9	17	8	4	5	17	8	40	49	31	6	43	60	49	25	36
	AAEL022021	0	0	0	0	0	0	0	0	0	0	0	0	0	0	0	0	0	0	0	0	0	0	0	0	0	0	0	0	0	0	0	0	0	0	0	0	0	0	0	0	0	0
	AAEL021075	0	0	0	0	0	0	0	0	0	1	0	0	0	0	0	2	0	0	0	0	0	0	0	0	0	0	0	0	0	0	0	0	0	0	0	0	0	0	0	0	0	0
	AAEL006525	201	238	167	52	814	464	699	273	1313	1187	952	966	1027	968	1060	1236	184	4525	252	7928	9761	2408	1900	1441	1019	379	493	584	325	487	549	841	743	5083	805	904	4243	2052	927	834	1174	1108
	AAEL006510	2163	1322	446	54	1079	1975	711	1162	626	441	252	899	1102	878	1262	1107	1755	191	1750	310	392	840	2015	1844	1037	2283	1979	1030	991	1131	2618	4951	5525	337	1151	900	811	961	2777	2557	1574	946
	AAEL025578	325	192	219	128	1101	445	884	433	751	916	686	1504	1720	1301	1481	1411	354	707	638	1023	1214	1119	1230	1021	1282	1023	399	384	1663	1164	377	1050	1602	973	956	1445	1117	957	1252	1218	1794	1982
	AAEL006514	1457	470	441	118	853	1110	719	3658	350	235	1041	928	1769	1728	1299	1413	1067	1141	2103	1914	1678	1262	1102	963	3376	2722	3027	27892	5287	5048	4915	5984	3310	1119	1458	7937	1751	2049	983	1140	6323	7594
	AAEL021769	1	0	0	128	70	3	46	0	83	78	84	22	61	25	40	64	0	16	0	27	29	17	8	16	8	0	1	0	0	1	1	5	0	6	6	2	7	1	2	0	0	0
	LOC5574758	9	0	2	0	2	2	0	3	3	5	1	5	5	4	0	6	6	2	4	2	2	2	4	1	6	2	4	2	4	0	0	5	1	1	6	10	5	0	3	6	9	1
	AAEL006523	17	22	28	91	1253	60	1176	15	2564	1846	1107	1063	1596	1335	1511	1856	50	325	40	348	184	158	116	89	69	51	39	22	66	28	34	56	63	203	76	94	103	76	53	52	48	49
	AAEL022166	0	0	0	0	0	0	0	1	0	0	2	0	0	0	0	0	0	0	0	0	1	2	0	1	0	0	0	0	1	0	0	0	0	1	0	0	0	0	0	0	0	0
	AAEL027724	6	3	3	0	2	4	0	4	0	2	4	0	5	4	0	1	3	5	3	6	6	1	3	10	4	0	3	2	7	0	0	2	4	6	5	4	5	0	0	2	4	1
	AAEL025279	0	0	0	0	0	0	0	0	0	0	0	0	1	0	0	0	0	1	0	0	1	0	0	0	1	0	0	0	0	0	0	0	0	0	0	0	1	1	0	0	0	0
	AAEL021575	0	0	0	0	0	0	0	0	0	0	0	0	0	0	0	0	0	0	0	0	0	0	0	0	0	0	0	0	0	0	0	0	0	0	0	0	0	0	0	0	0	0
	AAEL017445	40	0	21	0	3	157	3	64	2	2	97	3	0	3	2	6	31	833	113	1679	1489	258	478	320	124	54	54	77	70	44	60	209	151	724	84	43	906	394	369	405	223	58
	AAEL023093	0	0	2	0	0	0	0	0	0	0	0	0	0	0	0	0	0	0	0	0	0	0	0	0	1	0	0	0	1	0	0	0	0	3	1	0	0	0	1	0	0	0
	AAEL007704	136	106	82	62	595	176	550	779	1147	1013	854	892	1141	763	1024	1326	164	448	307	661	593	546	625	563	672	309	287	74	302	350	355	683	522	317	394	324	504	450	433	564	595	485
	AAEL007697	22	38	141	468	951	99	821	69	1207	1369	1131	1192	1097	1068	968	1195	57	830	43	649	538	565	374	385	340	193	50	109	652	182	26	92	216	504	281	554	327	398	248	214	335	498
	AAEL007702	1821	754	3644	356	4699	3265	3631	3460	3424	1754	3252	6213	6267	6385	5554	6253	2238	8657	2877	11763	12507	9218	8938	7069	6109	4232	1888	17608	12642	5837	1479	2923	5536	12665	7769	11903	10068	9049	7181	6512	7538	10146
	Trnaa-cgc	0	0	0	0	0	0	0	0	0	0	0	0	0	0	0	0	0	0	0	0	0	0	0	0	0	0	0	0	0	0	0	0	0	0	0	0	0	0	0	0	0	0
	AAEL007708	0	0	0	0	0	0	0	0	0	0	0	0	0	0	0	0	0	0	0	0	0	0	0	0	0	0	0	0	0	0	0	0	0	0	0	0	0	0	0	0	0	0
	AAEL021700	0	0	0	0	0	0	0	0	0	0	0	0	0	0	0	0	0	0	0	0	0	0	0	0	0	0	0	0	0	0	0	0	0	0	0	0	0	0	0	0	0	0
	AAEL027255	0	0	0	0	0	0	0	0	0	0	0	0	0	0	0	0	0	0	0	0	0	0	0	0	0	0	0	0	0	0	0	0	0	0	0	0	0	0	0	0	0	0
	AAEL026096	0	0	0	0	0	0	0	0	0	0	0	0	0	0	0	0	0	0	0	0	0	0	0	0	0	0	0	0	0	0	0	0	0	0	0	0	0	0	0	0	0	0
	AAEL007710	292	217	303	127	1424	349	1365	673	2354	2411	2423	1801	2141	2399	1796	2248	398	2254	575	3078	3161	2523	1559	1435	757	702	363	323	931	914	504	781	887	2599	691	550	2911	2664	1137	882	582	692
	AAEL007699	14702	10293	64036	2519	13215	47198	9172	18247	12040	12677	20562	20361	21076	28314	12848	14023	10516	26879	16646	38733	40990	52443	55757	43234	44302	46006	46496	80135	50653	38562	30068	34145	44118	59376	75803	113597	36202	42997	43087	39913	51255	71664
	AAEL007698	566	292	487	331	11986	1315	9474	1225	21084	20198	12631	5144	8623	8672	16524	11535	512	11570	615	17945	17942	7446	6501	5069	2737	1461	476	2714	4585	2470	473	1310	2461	12594	1728	2272	11466	8036	3464	2875	1870	2283
	AAEL007707	4111	798	1722	450	9105	4551	8116	3070	5386	1715	893	6359	11024	10343	12766	13043	2394	565	2348	816	906	1950	3598	3223	3468	4108	4581	2355	9051	16946	3482	10869	8480	859	5164	4224	880	1490	3993	4453	4220	3809
	AAEL022295	1	0	0	0	0	0	0	0	0	0	0	0	0	0	0	0	0	0	0	0	0	0	0	1	0	0	0	0	0	0	1	2	1	0	0	0	0	0	1	0	0	0
	AAEL007705	2612	845	782	226	2882	1486	2016	1398	3985	3387	2048	1965	3525	2515	4657	3436	2684	1427	2591	2241	2516	1687	2685	2813	2463	1721	1424	2118	1345	1225	2380	4275	4187	1416	2423	1134	2865	1752	3102	5302	2740	1349
	AAEL019620	0	0	0	0	0	0	0	0	0	0	0	0	0	0	0	0	0	0	0	0	0	0	0	0	0	0	0	0	0	0	0	0	0	0	0	0	0	0	0	0	0	0
	AAEL007701	77	95	85	181	3580	215	3078	257	6294	5463	4068	3559	4755	4344	4713	5388	283	2843	319	3842	3492	1562	1294	1063	943	186	178	258	754	659	113	242	266	2406	651	556	1982	1420	542	514	489	676
	AAEL007706	30	4	7	11	4	7	1	7	2	2	2	12	13	10	5	7	8	4	89	10	15	16	5	7	8	4	7	3	10	7	2	11	9	7	2	7	3	11	4	5	8	6
	AAEL007700	8	0	0	1	3	0	0	2	0	0	2	1	9	0	0	0	0	3	4	2	2	21	62	57	59	2	5	74	4	3	2	4	10	5	81	51	2	5	84	73	76	61
	AAEL024480	57	1	98	9	43	58	31	627	11	280	98	58	45	14	27	16	18	18	38	25	20	19	17	16	35	16	36	9	3	3	21	70	84	15	19	15	14	13	18	29	45	27
	AAEL026504	0	1	1	8	6	0	7	0	20	15	4	19	51	4	6	23	0	0	1	2	3	4	2	0	3	0	0	0	0	1	0	1	0	2	0	0	0	0	0	0	0	0
	AAEL007696	622	222	370	120	2294	625	2049	386	1604	1018	601	1627	2159	2649	3630	3157	478	235	585	418	357	532	655	526	721	1184	723	1167	592	628	830	1634	1341	656	994	907	542	633	660	1074	967	657
	AAEL007703	12085	45	3144	10	755	5211	0	5	0	0	1	30	36	6	18	2	0	3	4	1	0	1	0	0	0	4900	3783	4	1	6	2546	21635	5731	2	0	0	1	1	0	0	0	0
	AAEL020317	1293	34	496	3	6	773	1	5	6	4	37	8	3	12	6	7	6	8	214	22	24	4	7	4	13	546	525	8	1	13	929	1339	1863	31	19	7	7	10	3	15	8	5
	AAEL021867	14	5	3	1	0	1	0	3	1	0	1	1	0	0	1	1	0	4	63	4	0	2	1	1	2	4	8	0	0	2	6	6	13	1	0	1	1	0	0	1	0	1
	AAEL022793	376	17	61	11	181	155	127	135	210	154	110	119	118	93	243	175	214	197	329	241	194	326	639	568	715	246	227	234	199	179	307	598	603	96	658	461	140	151	714	957	1063	665
	AAEL019621	49	53	34	8	132	90	148	70	262	205	138	119	187	123	150	182	52	127	83	221	225	167	297	266	133	133	102	31	141	96	84	181	207	184	121	118	262	193	241	241	165	95
	AAEL025006	27	0	7	2	6	13	5	9	6	10	43	10	2	4	2	3	3	55	16	47	17	22	26	28	20	9	18	186	12	8	12	30	27	6	12	56	3	4	19	11	30	33
	AAEL006005	0	0	0	11	0	0	0	0	0	1	8	1	4	0	4	3	0	0	0	4	3	0	1	0	4	1	0	6	2	2	0	0	0	0	3	0	0	0	1	1	8	9
	AAEL027875	0	0	0	0	0	0	0	0	0	0	0	0	0	0	0	0	0	0	0	0	0	0	0	0	0	0	0	0	0	0	0	0	0	0	0	0	0	0	0	0	0	0
	AAEL005999	1	1	1	3	1	0	0	0	0	0	0	0	0	0	2	0	0	0	2	3	1	3	1	0	5	1	0	7	1	1	2	4	5	1	10	6	2	0	1	1	10	13
	AAEL006003	2	0	0	0	0	1	0	0	0	0	1	0	0	0	0	0	0	0	0	0	1	0	0	1	0	5	1	0	0	0	1	0	4	0	0	0	0	0	0	0	0	0
	AAEL006004	505	10	309	14	11	597	1	317	2	12	5	20	10	15	13	21	1292	10	1624	16	33	625	1552	1544	802	292	254	224	117	150	377	779	4910	45	607	253	177	213	1588	1549	604	369
	AAEL023448	0	0	0	0	0	0	0	0	0	0	0	0	0	0	0	0	0	0	0	0	0	0	0	0	0	0	0	0	0	0	0	0	0	0	0	0	0	0	0	0	0	0
	AAEL006002	454	794	193	110	1265	451	1209	828	1208	1663	1328	1707	2814	2268	2182	2434	1002	1064	987	1721	1727	1245	1423	1297	920	758	1062	565	726	784	1420	1590	1485	1208	796	591	1507	1186	1278	1145	1068	717
	AAEL020457	121	90	132	39	626	161	503	181	918	717	478	944	961	836	836	1005	240	365	290	525	522	705	593	488	411	238	156	762	445	352	155	348	402	595	483	350	720	754	495	541	441	492
	AAEL006010	61	154	86	54	380	86	346	98	638	636	406	459	802	670	540	727	187	346	171	441	505	615	502	466	326	252	124	95	191	134	108	215	231	528	301	268	633	547	416	330	258	371
	AAEL025436	229	69	95	21	18	71	12	164	18	60	1082	101	210	53	43	64	292	531	251	805	955	655	342	377	367	359	142	233	194	195	329	487	582	728	272	217	565	368	319	214	129	218
	AAEL021567	0	0	0	21	6	2	0	1	1	5	2	3	3	5	2	0	0	5	0	5	3	1	2	2	3	1	1	0	0	4	1	1	3	1	2	1	0	0	0	1	0	0
	AAEL006001	117	78	91	79	448	106	364	201	815	762	561	488	534	517	602	667	172	341	209	337	299	569	502	449	256	397	617	82	153	177	343	295	265	345	326	229	348	418	406	344	227	255
	AAEL019718	9189	1627	6741	389	25	3140	4	379	1	3	3	118	138	116	41	104	4255	1	5559	2	2	3	11	19	47	1593	1124	5	0	1	2317	3723	4671	2	60	25	1	1	40	54	32	34
	AAEL026797	2	0	0	3	4	1	6	0	10	4	3	5	7	7	6	7	2	2	0	1	0	2	1	5	2	1	4	0	0	0	3	1	0	3	0	0	0	1	2	0	1	1
	AAEL006012	169	255	113	225	4064	264	2677	114	5200	4101	2040	2938	4221	3180	5333	4695	175	836	192	880	515	357	489	439	405	1435	486	756	302	283	193	263	179	402	247	363	323	183	235	360	376	358
	AAEL006011	1701	35	6788	88	60	7513	0	1880	0	1	6	0	8	5	2	0	1225	12	815	8	9	37	63	60	506	5174	10684	389	1364	2619	7023	6302	9374	3	228	4905	3	20	88	107	2025	4089
	AAEL006006	299	71	159	321	2874	325	2551	449	6823	6055	5728	3133	4431	3805	4254	5780	1042	2804	1171	2985	2603	3199	2606	2505	2426	429	320	704	503	343	433	907	832	2268	2052	1376	1800	1791	2470	2555	1292	1311
	AAEL006009	25	35	138	296	332	88	259	61	326	286	236	630	450	427	322	340	38	200	55	273	297	394	263	231	313	150	54	151	373	185	41	118	284	217	243	394	264	302	270	219	321	460
	AAEL027232	91	33	47	40	459	72	299	57	515	343	291	424	533	446	500	488	66	172	60	283	309	317	293	256	166	75	53	40	59	72	99	171	183	305	175	143	489	366	314	261	167	197
	AAEL019477	569	248	111	284	3927	373	2777	809	1292	1012	746	2427	4526	3522	5093	3819	2406	743	2063	1949	2818	2615	3750	3554	1529	486	556	552	420	346	681	1160	862	1735	1442	619	3006	1695	3877	3821	1423	701
	AAEL025978	0	0	0	3	0	0	0	0	0	0	0	0	0	0	0	0	0	0	0	0	0	0	0	0	0	0	0	0	1	0	0	0	0	1	0	0	0	0	1	1	0	0
	AAEL024819	0	0	0	0	1	0	0	0	0	2	1	0	0	2	0	0	0	0	0	1	0	1	0	0	0	0	0	1	0	0	0	0	0	0	0	0	0	0	0	0	0	1
	AAEL021895	0	1	1	346	54	1	79	2	65	87	67	31	13	136	39	71	0	31	3	36	21	28	15	23	15	0	0	4	5	10	0	1	0	98	78	57	107	167	124	60	64	66
	AAEL004457	12417	3403	12701	901	3387	12402	2722	1907	5209	5868	8496	5021	5628	3511	3455	3731	14522	4522	16884	3329	2190	2080	2219	2211	8594	21571	9373	2466	18887	8695	18762	31005	50866	1635	5914	17382	1270	1080	1958	2538	15330	19927
	AAEL004469	866	615	202	157	2195	692	1738	1077	2476	2932	1684	2281	3189	1798	2499	2571	1141	1123	1412	2224	2764	2124	2580	2253	1562	1971	1059	535	983	1072	1335	2363	2286	1889	1161	823	2754	1717	2048	2235	1791	1028
	AAEL025568	0	2	0	0	0	0	1	0	0	0	1	0	0	1	1	0	0	0	0	0	0	0	0	0	0	0	0	0	0	0	0	1	0	0	1	0	0	0	0	0	0	0
	AAEL017010	321	143	489	162	2738	556	2736	230	5337	4298	2863	3524	3827	3417	3634	2502	208	1794	215	1967	1281	1140	1286	1121	1051	698	207	437	1930	611	169	611	1520	850	700	1375	909	864	823	826	1444	1328
	AAEL021012	346	4	45	3	15	164	6	644	9	28	492	7	7	2	15	9	364	161	402	766	1329	2477	2045	2007	1101	227	169	128	269	274	295	581	684	792	748	405	2130	1729	1678	1878	873	520
	AAEL018148	344	93	63	89	299	172	260	123	374	417	284	322	416	285	465	464	169	111	200	213	248	193	201	199	204	209	122	61	92	87	206	397	482	159	108	119	272	165	180	189	187	145
	AAEL007895	258	222	185	511	244	195	194	296	352	518	469	484	736	443	310	388	493	215	395	518	605	778	548	585	408	398	228	472	269	382	325	642	838	464	296	311	634	560	559	377	211	407
	AAEL007891	143	662	319	36	452	341	307	500	686	894	1022	786	1426	991	669	799	570	787	648	1114	1234	1598	1265	1114	783	1631	584	103	681	846	500	866	1242	870	679	418	1270	1155	1109	814	436	751
	AAEL012260	65	67	287	66	1015	229	890	166	1305	1434	1279	1525	1597	2007	1313	1366	116	917	146	878	788	742	651	617	675	336	110	1279	1169	446	90	263	655	962	722	1539	712	770	557	538	950	1350
	AAEL017155	58	82	57	191	24	76	36	70	31	24	38	84	85	55	31	51	109	37	94	94	135	337	224	195	158	65	52	21	58	71	75	161	208	190	151	99	262	251	310	133	59	187
	AAEL007896	20	46	24	20	34	32	25	45	47	56	71	61	107	60	57	71	74	52	58	109	150	142	112	113	91	62	40	55	27	50	69	155	136	120	74	46	136	104	118	86	34	92
	AAEL007899	31	46	49	20	253	43	219	62	503	482	379	507	559	269	336	519	64	305	56	415	382	384	237	243	186	134	23	529	175	78	44	102	235	320	128	204	390	355	254	202	140	321
	AAEL007902	56	10	20	18	10	41	6	68	18	25	23	24	30	10	17	27	120	36	137	136	200	158	233	217	138	94	44	21	54	36	70	164	191	44	86	25	171	115	289	354	110	37
	AAEL007911	29	1	0	0	0	0	0	3	0	0	1	0	0	0	0	0	7	0	112	0	0	1	0	1	3	4	0	0	0	0	1	1	2	0	1	0	1	4	1	0	0	2
	AAEL024665	7	2	1	1	0	0	0	2	0	0	1	0	0	0	0	0	1	0	25	0	0	0	0	0	0	0	0	0	1	0	0	0	1	0	0	0	0	0	0	0	0	0
	AAEL007903	31	2	22	6	0	9	0	7	0	0	0	0	0	1	0	3	12	2	80	2	6	23	30	20	32	149	18	3	4	13	11	63	42	0	12	15	1	2	31	17	11	11
	AAEL007913	32	1	12	2	0	15	0	78	0	1	1	1	5	1	0	0	214	56	220	136	162	52	51	51	95	128	135	4	37	73	246	263	159	51	71	35	30	11	30	33	46	49
	AAEL025391	4895	3676	1545	174	271	3552	12	3103	15	15	179	422	552	171	157	568	2963	224	3349	593	734	556	986	1198	4414	4017	2818	2275	2366	4999	5668	14756	12685	343	2464	3387	447	283	1730	2162	3429	3783
	AAEL025410	369	55	185	41	37	163	8	191	17	16	29	34	61	22	18	69	324	24	304	72	53	28	78	81	218	150	138	57	116	99	164	558	372	29	205	381	28	10	84	265	380	120
	AAEL022539	29	0	3	3	6	5	2	3	1	2	4	4	4	5	1	2	3	3	8	4	5	0	29	24	36	9	12	57	6	7	9	21	19	1	13	9	0	1	23	55	90	14
	AAEL007910	45	37	23	85	6	35	4	94	11	5	4	73	73	13	5	29	158	6	121	16	34	129	137	153	423	146	41	64	220	298	96	222	289	43	392	432	40	49	306	250	375	493
	AAEL007900	67	88	142	273	53	102	19	188	59	87	196	147	266	215	43	112	334	276	284	583	670	756	454	462	312	329	156	109	244	278	171	333	339	577	277	240	505	330	527	227	91	284
	AAEL021825	0	3	0	9	1	0	0	0	0	0	1	8	7	2	0	2	1	2	17	16	13	40	24	18	7	2	2	3	2	3	7	9	9	11	18	14	4	11	23	14	2	8
	AAEL007907	20	30	5	12	4	21	3	24	4	1	20	18	24	2	5	19	54	30	59	64	103	85	87	72	65	76	21	27	53	44	35	82	113	31	32	16	56	39	61	60	23	46
	AAEL007893	157	184	242	814	284	252	274	291	423	465	438	550	602	368	399	789	400	346	448	731	921	871	568	548	530	1218	261	147	934	685	366	834	977	544	360	305	545	436	527	325	206	399
	AAEL017212	566	3302	1609	1127	158	2457	15	6739	20	25645	71303	7978	7035	1942	198	836	5737	45931	7288	88626	106477	95495	43934	44260	18288	4577	5855	1050	18237	13691	6125	14149	11697	97412	22093	12022	77015	60721	35387	20441	7062	11636
	AAEL007897	19	12	25	51	18	34	6	465	7	4	28	81	225	361	41	35	2121	98	2105	109	97	180	5498	6235	783	55	23	6	171	135	51	119	131	46	1236	59	39	19	8410	3797	82	83
	AAEL007914	196	147	73	111	109	168	61	394	109	173	476	245	404	191	127	363	542	460	491	813	1104	978	807	850	575	498	204	168	285	331	358	871	737	630	382	255	1026	534	879	671	310	288
	AAEL025883	90	45	32	179	87	59	75	65	173	202	196	117	206	89	89	206	127	96	146	178	259	187	147	181	169	146	54	21	39	75	125	280	295	119	123	76	180	97	122	141	94	68
	AAEL022842	11	4	6	1	1	5	0	7	0	0	6	9	4	2	8	5	18	10	20	26	41	48	23	26	29	12	4	8	7	10	15	25	31	21	25	12	16	5	18	12	4	27
	AAEL027345	0	0	0	0	0	0	0	0	0	0	0	0	0	0	0	0	0	0	0	0	0	0	0	0	0	0	0	0	0	0	0	0	0	0	0	0	0	0	0	0	0	0
	AAEL021149	0	0	0	0	0	0	0	0	0	0	0	0	0	0	0	0	0	0	0	0	0	0	0	0	0	0	0	0	0	0	0	0	0	0	0	0	0	0	0	0	0	0
	AAEL020712	0	0	0	0	0	0	0	0	0	0	0	0	0	0	0	0	0	0	0	0	0	0	0	0	0	0	0	0	0	0	0	0	0	0	0	0	0	0	0	0	0	0
	AAEL005567	1332	972	4463	109	261	2708	16	1955	13	10920	9205	2005	1046	405	285	465	1137	12446	1427	16491	13650	8878	6807	6051	8011	3825	991	43314	13406	4403	1466	3589	9207	11504	7186	19118	11483	10397	7147	6664	13759	20348
	AAEL023046	134	2	6	7	23	42	15	81	43	33	28	20	16	7	23	29	56	40	97	201	660	346	592	447	250	86	62	56	32	43	118	286	171	141	37	25	725	255	360	488	228	36
	AAEL026048	0	0	0	0	0	0	0	0	0	0	0	0	0	0	0	0	0	0	0	0	0	0	0	0	0	0	0	0	0	0	0	0	0	0	0	0	0	0	0	0	0	0
	AAEL022438	0	0	0	0	0	0	0	0	0	0	0	0	0	0	0	0	0	0	0	0	0	0	0	0	0	0	0	0	0	0	0	0	0	0	0	0	0	0	0	0	0	0
	AAEL001114	264	211	210	64	1158	314	804	238	1581	1415	990	1208	1597	1424	1380	1653	273	632	383	828	1035	1045	1214	1089	943	1025	379	2851	480	404	343	688	695	566	472	519	641	624	597	475	447	553
	AAEL001141	541	660	286	165	3732	619	2454	966	3855	4931	2834	2970	4387	3077	4192	4045	628	2660	869	4652	5319	3438	3267	2916	1563	627	661	4531	1077	964	896	1557	1425	4213	1576	1782	7423	5023	3966	3742	2797	2324
	AAEL001119	256	94	63	15	219	205	120	230	170	172	208	330	210	186	495	484	225	201	356	415	931	3229	2659	2447	938	244	195	470	228	220	272	591	593	1377	814	419	3354	2934	1779	1882	808	523
	AAEL001142	474	462	475	176	3826	385	2795	243	1771	781	417	1113	2770	3109	4406	3487	269	717	372	1067	1204	983	1206	882	1952	454	322	399	237	215	1153	833	557	577	712	636	539	359	424	828	1115	717
	AAEL012258	132	133	65	311	791	163	786	247	740	804	726	813	1055	998	1094	1211	254	332	291	655	938	1241	1065	962	480	170	123	402	219	192	195	291	416	866	468	314	1046	941	989	721	370	387
	AAEL001127	32	2	3	24	131	19	94	27	228	235	119	166	151	196	208	221	60	40	87	45	22	74	122	140	296	34	16	96	31	11	39	112	119	16	234	181	16	6	156	208	251	271
	AAEL001118	4	1	2	11	0	2	0	21	2	2	0	2	1	2	0	2	13	1	36	2	3	129	191	197	69	4	4	20	3	3	1	9	10	1	131	36	3	17	179	178	46	31
	AAEL001137	1	8	1	0	1	1	0	39	2	2	7	2	2	2	2	2	18	3	9	1	5	87	49	34	16	0	1	33	2	6	1	4	1	16	11	5	293	253	43	14	6	9
	AAEL001105	101	388	92	374	352	135	296	184	704	694	350	603	632	606	556	680	158	184	224	286	340	712	487	463	310	237	151	96	105	153	171	254	261	398	261	198	409	442	557	257	174	230
	AAEL018173	65	47	33	186	1031	84	953	139	1416	1281	963	942	1170	1133	1393	1530	104	698	94	1072	862	1172	864	715	314	61	50	65	86	109	75	151	124	807	191	129	1020	907	442	359	143	138
	AAEL001143	46	3	83	2	14	149	10	381	17	10	6	71	239	100	14	16	268	5	302	4	5	202	756	608	210	143	93	7	265	189	50	222	192	3	296	60	35	143	864	533	95	96
	AAEL001106	6	0	3	0	2	10	1	13	2	4	20	5	4	1	0	6	14	7	23	18	20	71	67	51	39	10	20	10	13	9	13	30	24	24	37	24	26	56	67	56	32	30
	AAEL001144	277	155	230	61	988	273	829	370	1317	1113	673	948	1085	870	1250	1225	270	524	353	776	893	937	853	768	529	566	527	158	376	459	515	1059	850	675	398	247	999	829	587	666	389	321
	AAEL001134	3344	935	3181	560	2714	3189	1574	3923	3303	2762	1669	5424	4798	3744	2708	4149	901	1776	1521	2386	2285	4471	5743	4321	7330	34012	3783	42594	36228	35792	1920	2993	4113	1698	3783	23402	1857	3479	3526	3105	11007	15937
	AAEL001109	356	318	575	2776	411	714	325	400	708	618	590	608	700	624	467	558	608	782	697	934	994	1182	819	817	836	1147	629	196	1246	964	750	1265	1587	1164	837	1243	989	1026	700	596	881	1096
	AAEL008909	30	2	12	9	52	31	45	28	143	74	17	50	98	124	223	37	82	39	124	28	15	83	288	322	466	31	56	225	104	28	55	109	109	5	280	276	2	13	288	432	555	443
	AAEL001129	262	174	241	176	3963	323	3021	602	7107	5755	4141	3806	4602	3405	4332	4720	366	4152	388	6535	7168	3975	2504	2284	1379	478	263	3913	1449	1169	258	749	699	7379	1227	1241	7426	5383	1760	1413	1104	1276
	AAEL001128	1574	122	635	93	512	1632	340	57	654	593	386	540	539	427	580	578	98	132	184	237	632	679	836	676	750	475	478	3682	781	859	1325	18665	17859	772	697	2298	527	551	861	968	1486	1980
	AAEL020525	3227	1663	1121	224	5377	2627	3580	3792	8022	11409	7548	4014	6558	4680	7670	5888	2240	5946	3000	9262	11045	6231	8249	6682	4516	6951	3499	2279	10946	6312	3988	9739	7439	6655	2852	3343	9997	6929	5787	6953	6392	4094
	AAEL001126	544	440	308	538	8765	785	7298	1299	11368	10597	7234	6158	8605	6874	9129	9171	1069	5064	1155	9397	12304	8211	6663	5792	3634	761	700	6826	1289	1111	744	1416	1429	11612	2806	3701	10588	8054	4143	3372	3103	3005
	AAEL026348	1	0	0	0	0	0	0	0	0	0	0	0	0	0	0	0	0	1	3	0	0	1	0	0	0	0	0	0	0	0	0	0	1	0	0	0	0	0	0	1	0	0
	AAEL023820	1	1	0	5	3	2	2	0	2	6	4	1	1	1	3	0	0	2	0	3	6	8	7	4	3	0	0	1	1	1	0	3	0	19	3	2	20	14	11	6	2	5
	AAEL021460	0	0	0	1	0	0	0	0	0	0	1	0	0	0	0	0	0	1	0	4	0	0	0	1	0	0	0	0	0	0	0	0	0	1	0	0	6	6	0	0	0	1
	AAEL001132	523	462	346	41	673	568	560	554	1033	884	687	858	942	953	918	1210	464	855	545	1435	1654	1311	1239	1048	656	706	810	217	523	739	846	1328	1333	1729	740	499	1464	1349	1032	868	587	585
	AAEL001148	6	0	6	2	12	19	9	4	8	9	9	2	5	6	5	6	20	6	19	15	28	112	180	153	83	8	9	32	13	7	15	22	15	30	60	56	113	126	181	199	106	57
	AAEL020624	0	0	0	0	0	0	0	0	0	0	0	0	0	0	0	0	0	0	0	0	0	0	0	0	0	0	0	0	0	0	0	0	0	0	0	0	0	0	0	0	0	0
	AAEL024638	1	0	0	0	0	0	0	0	0	0	0	1	0	0	0	0	0	1	0	3	1	2	0	0	3	0	1	0	0	0	0	1	0	19	21	11	32	32	50	21	14	11
	AAEL014136	0	0	1	2	3	0	1	3	9	10	678	11	3	6	0	8	23	1842	19	1504	896	63	38	62	426	0	0	9	95	37	0	0	0	305	712	386	46	21	129	262	432	350
	AAEL014135	18	0	13	2	0	13	0	15	0	1	0	0	1	0	0	0	8	0	51	0	4	165	218	186	216	11	17	75	34	17	22	21	26	10	239	220	25	61	284	216	197	255
	AAEL025631	21	26	9	1	5	11	3	1075	2	16	47	16	11	6	24	37	6117	82	6539	73	68	201	4633	7556	2149	12	42	131	799	227	31	81	53	13	2576	77	14	82	17206	16522	221	139
	AAEL021494	0	0	0	0	0	0	0	0	0	0	0	0	0	0	0	0	0	0	0	1	0	0	0	1	0	0	0	0	0	0	0	0	0	0	0	0	0	0	0	0	0	0
	AAEL006319	32	0	4	0	1	40	4	1026	4	2	1	2	12	3	10	5	2667	3	3447	26	115	10075	21700	17007	1296	47	19	12	265	214	54	138	84	210	966	44	1416	2623	13452	6325	79	90
	AAEL006317	434	152	198	78	1496	399	1293	673	2269	1789	1073	910	1694	1707	1873	2013	242	490	296	633	635	1287	1088	893	669	579	564	277	802	2088	524	863	665	668	446	346	709	778	629	492	266	373
	AAEL006323	2401	352	509	3	70	898	33	903	38	36	31	94	116	52	50	137	9	5	368	16	25	61	137	124	221	1769	6608	347	62	3685	1467	3163	3766	3	135	96	11	27	114	190	139	145
	AAEL022587	0	0	0	0	0	0	0	0	0	0	0	0	0	0	0	0	0	0	0	0	0	0	0	0	0	0	0	0	0	0	0	0	0	0	0	0	0	0	0	0	0	0
	AAEL006321	381	1188	313	131	911	486	652	887	1150	1931	1755	1311	1948	1008	1325	1449	337	1332	364	1978	1997	1589	1342	1214	1098	950	803	1119	955	795	961	2449	1645	1250	640	1065	1736	1242	1017	995	1225	1179
	AAEL026755	0	0	3	0	0	2	0	1	0	1	6	0	0	0	0	0	0	1	0	5	7	7	1	1	3	0	0	0	1	0	1	1	1	3	2	1	2	1	0	1	2	1
	AAEL009729	1	1	6	13	80	5	47	1	101	73	50	43	110	50	28	36	4	9	4	5	10	9	18	19	14	2	4	3	2	0	2	2	2	8	42	36	2	1	9	15	2	21
	AAEL006315	898	769	447	109	2492	996	1905	2956	3936	3099	2199	2982	4419	3395	3252	3470	1672	3578	2728	4878	5041	3779	3903	3171	1571	2993	1709	474	4171	3197	1521	1975	2237	6192	2091	1619	5584	4653	2852	2690	1936	1580
	AAEL006313	15	51	39	2606	200	71	174	83	382	284	247	306	359	351	306	329	76	244	108	266	327	349	238	224	158	99	91	74	157	196	97	169	157	390	288	259	348	406	227	199	170	231
	AAEL006309	110	279	170	82	1249	347	931	361	1785	1633	1243	1554	1915	1915	1797	2088	344	694	390	840	933	990	1018	906	696	949	591	152	684	695	504	791	763	849	692	631	836	743	692	714	662	618
	AAEL006314	18	82	62	111	203	92	131	77	65	17	48	223	227	156	176	205	34	15	74	31	42	58	67	58	139	119	72	26	228	200	84	151	184	24	178	172	32	28	69	117	208	161
	AAEL006320	453	154	185	169	3843	476	2813	950	6812	7655	4922	2252	3936	2561	4603	3112	637	2675	829	4663	5182	4369	4460	4019	1935	864	498	790	1166	1203	623	1179	1254	3958	1537	932	5996	4043	3562	3345	1432	1133
	AAEL011779	389	12	43	5	0	153	3	242	6	5	1	3	4	2	3	3	525	2	511	5	13	103	514	492	231	130	100	173	100	98	268	513	492	10	264	181	9	7	627	671	312	157
	AAEL021848	0	0	0	73	3	0	8	1	7	2	2	2	10	4	1	5	0	5	0	5	7	2	1	1	2	0	0	1	0	2	0	1	0	71	14	27	45	63	20	11	18	27
	AAEL011780	153	27	42	115	3268	169	2402	192	1542	491	417	1633	3108	2824	3908	3503	112	1335	110	2342	2137	457	398	320	184	167	121	551	515	470	108	230	220	1571	234	325	1083	635	270	299	299	305
	AAEL011784	93	993	17	9	26	52	5	65	27	25	21	43	75	45	53	67	130	14	205	73	306	631	735	763	517	44	73	132	97	55	89	204	181	338	522	331	472	412	723	754	537	385
	AAEL025342	0	0	0	0	0	0	0	0	0	0	2	0	1	0	0	0	2	2	2	4	2	5	0	3	2	0	0	0	0	0	1	1	0	1	1	2	1	0	0	0	0	0
	AAEL024067	0	0	0	0	0	0	0	0	0	0	0	0	0	0	0	0	0	0	0	0	0	0	0	0	0	0	0	0	0	0	0	0	0	0	0	0	0	0	0	0	0	0
	AAEL011776	364	788	238	134	1203	727	1152	1055	2605	2632	2392	1764	2168	1406	1971	2648	1395	1348	1467	1987	2119	2141	2609	2624	2656	1406	976	250	1060	899	1627	2857	2333	1804	2352	1580	2062	1677	2612	2849	2684	2270
	AAEL028135	1	0	0	1	0	0	0	0	0	0	0	0	0	0	0	0	3	1	0	0	0	2	1	0	1	0	1	0	0	0	0	0	0	0	0	0	0	0	0	0	0	1
	AAEL011781	153	157	150	75	1235	229	1092	360	2070	1890	1549	1288	1635	1762	1680	1930	190	939	248	1023	970	1088	863	741	704	294	213	997	945	871	204	439	485	1020	473	1073	959	923	516	464	713	939
	AAEL011777	0	0	0	0	0	0	0	0	0	0	0	0	0	0	0	0	0	0	0	0	0	0	0	0	0	0	0	0	0	0	0	0	0	0	0	0	0	0	0	0	0	0
	AAEL011782	40	40	75	34	418	83	328	96	752	632	544	568	685	820	618	714	68	366	98	519	595	605	375	366	244	120	62	64	199	144	85	152	194	528	198	197	551	578	271	208	158	254
	AAEL025075	2	2	8	4	0	3	0	0	5	3	8	4	9	5	0	2	0	7	3	8	11	11	4	8	6	20	11	2	23	20	3	17	8	4	3	0	1	3	2	0	2	1
	AAEL011778	434	624	241	219	3940	741	2722	3083	952	1044	707	3693	5702	4515	4941	4349	977	1690	1901	3376	4805	4440	4865	4278	2569	1190	1166	366	3298	3079	714	1363	1382	4065	3518	1080	4779	4020	4156	4913	1732	1410
	AAEL026176	0	0	0	0	0	0	0	0	0	0	0	0	0	0	0	0	0	0	0	1	0	0	0	0	0	0	0	0	0	1	0	0	0	0	0	0	0	0	0	0	0	0
	AAEL018221	166	1	5	1	4	43	1	45	4	4	11	3	8	10	2	0	91	9	91	9	95	422	807	744	240	20	46	64	34	18	62	122	141	62	93	35	194	115	269	387	146	33
	AAEL011774	16	5	1	0	0	4	0	23	0	0	0	0	0	0	0	0	9	1	105	0	3	26	74	51	19	5	5	5	3	2	4	11	7	1	34	7	3	4	49	53	8	12
	AAEL018059	254	104	39	96	2475	156	2230	187	4740	3509	1979	1139	2708	2244	2834	1663	88	633	163	918	675	227	394	273	212	250	221	105	105	93	144	377	232	274	81	79	390	120	163	307	149	63
	AAEL027517	11	4	0	0	0	0	0	1	0	0	0	0	0	0	0	0	0	0	46	1	0	0	0	0	0	0	0	0	0	0	0	0	0	0	0	0	0	0	0	0	0	0
	AAEL023906	0	0	0	1	0	0	0	0	0	0	7	1	0	0	0	0	2	4	0	5	0	4	1	2	1	0	0	0	0	0	0	0	0	0	0	0	2	0	0	0	0	0
	AAEL024262	1	0	1	0	0	0	0	0	1	1351	152	0	0	0	0	0	1	8	0	5	7	7	4	1	2	0	0	0	0	0	0	1	0	2	2	0	0	1	3	1	0	0
	AAEL006845	41	91	78	51	295	124	260	141	518	610	768	497	475	534	413	535	165	614	199	736	890	1015	682	603	393	175	159	157	404	400	157	246	278	1378	586	514	1163	1230	597	506	343	458
	AAEL006847	303	300	341	136	4958	839	4103	955	8755	7192	4589	3294	4552	4857	6076	6191	663	1853	748	2461	2165	2047	2649	2072	1480	673	529	4008	845	760	826	1425	1583	1964	900	1192	2584	2200	1701	1675	1410	1689
	AAEL006838	56	50	57	490	741	69	816	74	315	51	665	779	809	714	642	834	73	548	61	598	650	420	210	189	97	73	49	109	131	111	59	137	179	831	176	217	565	477	197	122	124	176
	AAEL027698	0	3	0	47	26	3	28	0	52	31	53	24	63	53	62	35	0	33	0	33	9	6	8	4	6	0	1	0	1	0	2	2	1	6	0	2	1	1	0	0	2	0
	AAEL006841	16	6	0	0	3	0	1	1	3	1	2	2	0	0	1	1	0	1	62	0	0	1	0	1	0	0	0	3	1	0	0	0	1	0	0	2	0	2	1	0	2	4
	AAEL006843	292	159	89	124	1506	308	1096	181	2345	1688	1077	1101	1505	1010	1857	1703	128	512	165	647	484	313	418	372	596	194	236	2748	346	267	397	1007	596	362	406	1383	371	291	318	396	1224	1203
	AAEL028032	0	0	0	0	0	0	0	0	0	0	0	0	1	0	0	2	0	0	0	0	1	0	0	0	0	0	0	0	0	0	0	0	0	2	0	0	1	0	0	1	0	0
	AAEL006848	87	59	62	117	356	111	380	119	755	682	568	459	464	455	608	731	94	349	118	387	302	292	264	218	170	82	248	29	114	116	240	304	183	342	177	114	414	376	206	202	137	138
	AAEL022888	0	0	0	0	0	0	0	0	0	0	0	0	0	0	0	0	0	0	0	0	0	0	0	0	0	0	0	0	0	0	0	0	0	0	0	0	0	0	0	0	0	0
	AAEL006834	18739	677	8355	26	200	15261	93	3121	101	77	539	94	511	292	216	212	1668	2054	3151	2482	2501	4272	8385	6863	2882	3310	57897	1427	201	1269	84481	119480	84360	1567	2594	1682	1429	1690	4827	4170	1618	1429
	AAEL023801	0	0	0	0	0	0	0	0	0	2	0	0	0	0	0	0	0	0	0	0	0	0	1	0	0	0	0	0	0	0	0	0	0	0	0	0	0	0	0	0	0	0
	AAEL027260	0	0	0	0	0	0	0	0	0	0	1	0	0	0	0	0	0	0	0	0	0	0	0	0	0	0	0	0	0	0	0	0	0	0	0	0	0	0	0	0	0	0
	AAEL006844	3	0	2	27	41	1	21	1	22	30	15	99	58	44	33	44	1	3	2	2	4	7	8	6	9	0	1	5	7	3	1	2	1	0	3	10	0	0	2	2	8	5
	AAEL024867	0	0	0	0	0	0	0	0	0	0	0	0	0	0	0	0	0	0	0	0	0	0	0	0	0	0	0	0	0	0	0	0	0	0	0	0	0	0	0	0	0	0
	AAEL020099	0	0	0	0	0	0	0	0	0	0	0	0	0	0	0	0	0	0	0	0	0	0	0	0	0	0	0	0	0	0	0	0	0	0	0	0	0	0	0	0	0	0
	AAEL006836	457	202	641	652	4047	682	3755	1645	4219	1694	475	3749	5573	5119	5283	6514	745	392	886	747	1079	2068	1742	1639	1373	2618	871	721	1448	1778	536	1095	1426	1187	2180	1549	1315	1625	2438	2107	1459	1429
	AAEL006833	2653	1730	3036	720	2663	5031	2287	3044	3973	4197	3150	3104	3385	3093	3225	3666	7184	3567	9005	5288	5953	6309	6324	5435	5623	7380	6617	2358	8731	10702	6442	10034	13296	7837	7703	10373	5795	5825	5905	5873	7329	7291
	AAEL023396	0	0	0	0	0	0	0	0	0	0	0	0	0	0	0	0	0	0	0	0	0	0	0	0	0	0	0	0	0	0	0	0	0	0	0	0	0	0	0	0	0	0
	AAEL006835	334	91	105	8	218	269	135	472	252	210	116	232	446	229	323	415	353	110	595	209	243	905	1646	1372	954	319	346	339	486	453	386	772	856	239	695	539	589	760	1475	1287	974	792
	AAEL005431	740	70	590	2	6	235	5	251	3	1	0	11	7	6	2	3	20	2	375	12	31	22	18	26	226	5693	271	47	307	399	226	921	230	29	126	526	19	26	43	60	748	625
	AAEL018125	18	5	2	70	257	9	142	3	123	130	54	291	347	166	221	223	7	9	10	20	5	3	27	16	12	14	10	28	1	1	8	21	19	3	9	13	6	6	18	22	45	9
	AAEL022956	0	0	0	0	0	0	0	0	0	0	0	0	0	0	0	0	1	0	0	0	0	0	0	0	0	0	0	0	0	0	0	0	0	0	0	0	0	0	0	0	0	0
	AAEL008256	6	8	1	77	884	18	732	1	713	563	277	814	979	943	1041	1219	15	118	10	139	81	58	76	73	62	0	6	19	0	0	3	18	1	109	44	28	85	77	40	38	22	39
	AAEL006839	43	65	59	167	896	112	820	140	1067	985	818	1196	1278	968	1090	1416	122	470	169	642	522	638	478	412	262	249	111	103	174	183	106	217	237	471	167	150	527	455	302	207	118	182
	AAEL024646	0	0	0	0	1	0	0	0	1	2	3	3	3	1	4	6	0	2	1	1	1	1	0	0	0	0	0	0	0	0	0	0	0	0	0	1	0	2	1	1	0	0
	AAEL008258	112	48	64	33	625	122	493	177	1107	1096	723	534	726	527	777	983	286	368	280	498	568	792	605	567	409	199	122	71	346	293	148	255	286	636	484	375	674	686	623	500	390	447
	AAEL021526	0	0	0	2	1	0	0	1	3	2	9	0	4	0	0	1	0	5	0	10	4	2	2	0	2	0	0	0	0	1	0	0	0	3	0	0	0	0	1	1	0	0
	AAEL008243	158	159	341	11	72	285	73	289	76	96	262	177	120	79	92	118	266	491	319	597	594	766	686	626	824	505	248	363	899	549	286	502	813	798	1029	1165	618	698	793	748	1019	1264
	AAEL027150	157	15	18	0	3	54	2	38	2	2	3	2	6	4	2	8	33	3	63	8	8	11	92	52	79	54	60	67	51	12	52	203	162	3	145	122	36	19	370	832	1109	244
	AAEL024548	0	0	0	0	0	0	0	0	0	0	0	0	0	0	0	0	0	0	0	0	0	0	0	0	0	0	0	0	0	0	0	0	0	0	0	0	0	0	0	0	0	0
	AAEL023365	142	97	238	98	528	186	483	212	701	674	591	630	826	899	825	734	136	706	197	858	860	724	766	614	422	285	174	731	773	380	146	313	358	1118	667	821	880	917	610	479	537	578
	AAEL008251	0	0	0	86	2	0	2	1	4	5	3	9	3	5	3	3	11	4	2	3	3	3	4	3	238	1	0	2	165	366	0	1	1	2	243	90	3	2	6	37	185	200
	AAEL020598	1	0	0	0	0	0	0	0	0	0	0	0	1	0	0	0	0	0	1	0	0	0	0	0	0	0	0	0	0	0	0	0	0	0	0	0	0	0	0	0	0	0
	AAEL008255	107	79	78	509	77	69	103	106	85	65	138	178	246	188	124	158	95	150	133	297	311	376	238	225	172	133	48	14	93	102	69	170	194	244	185	141	232	189	230	128	84	151
	AAEL008242	170	212	70	602	2787	279	2028	441	5385	4881	3103	3116	4161	2243	3322	3112	340	2315	451	3181	3286	2002	2015	1664	862	184	294	1126	440	439	340	637	505	2251	703	614	2671	1884	1175	1134	722	576
	AAEL008248	2181	1429	4563	353	3024	3394	2425	2480	2482	5039	6612	4283	5154	2830	2954	3285	2143	5294	2550	9142	11042	12425	11547	11124	7921	4494	2013	9946	4235	3353	1838	3456	5263	9914	7970	7859	11747	10850	11587	10132	9037	8489
	AAEL008249	358	200	445	1045	202	454	214	130	189	173	251	352	376	389	187	237	312	242	349	336	386	462	366	332	399	343	303	308	257	297	365	658	899	371	426	584	326	309	338	279	333	502
	AAEL008250	92	96	68	215	175	99	198	188	527	686	1158	337	430	261	270	504	172	1625	262	1809	1968	1365	821	767	853	96	72	142	831	679	113	315	312	1625	758	702	1577	1348	855	755	645	960
	AAEL008244	636	297	170	249	4624	552	3263	819	5913	7728	3467	1897	4933	3901	5637	3534	656	2498	750	4342	4996	2674	3153	2626	1169	722	661	824	869	949	680	1087	1083	3212	802	604	4882	3371	1809	1851	1016	745
	AAEL008253	50	76	70	349	204	47	155	72	397	389	298	275	374	284	219	362	109	271	112	407	402	564	344	320	254	83	54	17	102	79	70	122	123	443	225	142	506	475	370	235	180	244
	AAEL027506	5	9	9	14	69	11	99	4061	50	44	142	42	76	63	85	90	22815	116	23561	146	396	10448	113432	119098	10945	29	22	9	7921	1656	28	42	41	1455	16076	346	15596	37139	158073	82585	706	305
	AAEL021556	2229	1735	326	144	2141	1139	1646	1760	1785	1631	1334	1185	2329	1422	2856	1975	11701	879	9228	1426	1466	1318	2199	2166	1351	1245	1110	2000	788	1104	1465	3656	2589	1023	1443	955	1716	1084	2768	4797	1625	901
	AAEL008247	75	27	32	160	5202	143	3805	277	2321	4427	3829	3034	5595	4750	6452	4982	100	5774	119	9937	8578	1341	883	763	508	282	108	285	1804	1084	40	172	90	5068	432	472	3788	1925	338	416	435	433
	AAEL021033	0	0	0	0	0	0	0	0	0	1	4	1	0	0	0	0	0	1	0	2	2	0	0	0	0	0	0	0	0	0	0	0	0	1	0	0	1	0	0	0	0	0
	AAEL022633	0	0	0	0	0	0	0	0	0	0	0	0	0	0	0	0	0	0	0	0	0	0	0	0	0	0	0	0	0	0	0	0	0	0	0	0	0	0	0	0	0	0
	AAEL023472	0	0	0	0	0	0	0	0	0	0	0	0	0	0	0	0	0	0	0	0	0	0	0	0	0	0	0	0	0	0	0	0	0	0	0	0	0	0	0	0	0	0
	AAEL028000	0	0	0	0	0	0	0	0	0	0	0	0	0	0	0	0	0	0	0	0	0	0	0	0	0	0	0	0	0	0	0	0	0	0	0	0	0	0	0	0	0	0
	AAEL024774	0	0	0	0	0	0	0	0	0	0	0	0	0	0	0	0	0	0	0	0	0	0	0	0	0	0	0	0	0	0	0	0	0	0	0	0	0	0	0	0	0	0
	AAEL022030	0	0	0	0	0	0	0	0	0	0	0	0	0	0	0	0	0	0	0	0	0	0	0	0	0	0	0	0	0	0	0	0	0	0	0	0	0	0	0	0	0	0
	AAEL027180	0	0	0	0	0	0	0	0	0	0	0	0	0	0	0	0	0	0	0	0	0	0	0	0	0	0	0	0	0	0	0	0	0	0	0	0	0	0	0	0	0	0
	AAEL008257	1165	1685	2099	395	4205	2632	4225	4792	7468	15181	24290	6789	10821	6429	5609	6366	5352	18567	4645	23541	21258	18340	12530	13890	7425	8317	1903	6478	9133	4354	3019	6640	10876	19094	8558	11382	22468	17034	15046	11650	9174	11234
	AAEL026615	0	0	0	0	0	0	0	0	0	0	0	0	0	0	0	0	0	0	0	0	0	0	0	0	0	0	0	0	0	0	0	0	0	0	0	0	0	0	0	0	0	0
	AAEL017005	15	2	2	77	154	14	106	5	216	111	60	121	125	199	158	214	17	15	11	17	15	5	7	9	11	26	26	8	2	4	6	53	43	16	10	11	13	3	9	26	35	3
	AAEL008254	0	0	0	0	0	0	0	0	0	0	0	0	0	0	0	0	0	0	0	0	0	0	0	0	0	0	0	0	0	0	0	0	0	0	0	0	0	0	0	0	0	0
	AAEL020105	3	1	0	17	6	0	1	0	4	8	2	6	10	7	4	17	0	0	1	6	2	4	0	2	0	0	2	0	1	0	0	4	2	2	0	0	2	1	0	1	1	0
	AAEL020333	1	0	0	6	2	4	1	1	1	3	8	4	9	6	1	9	1	2	3	2	4	6	0	2	2	4	1	0	2	3	0	3	1	1	0	1	0	1	0	0	0	0
	AAEL022337	1	0	1	57	196	5	191	0	285	279	110	147	228	247	325	281	3	44	1	39	27	15	18	8	9	0	6	0	3	2	0	5	1	48	13	5	31	33	8	5	3	3
	AAEL008252	5	3	0	5	9	1	0	0	0	3	2	15	40	32	16	16	3	0	6	0	1	0	0	0	1	2	2	1	0	2	1	6	5	2	4	10	1	0	8	8	8	11
	AAEL026838	8	2	1	0	2	0	0	24	0	0	0	0	0	0	0	0	0	0	8	0	1	0	1	2	0	0	1	0	1	142	0	7	0	0	2	0	0	0	0	0	0	0
	AAEL009375	434	106	77	114	1178	232	922	363	2117	1468	791	796	1062	1058	1194	891	530	218	743	332	951	2297	3324	2980	1913	302	453	2014	480	423	405	722	714	1534	1756	1132	3020	2346	3106	3712	2237	1319
	AAEL023177	0	0	0	9	4	0	2	0	4	5	3	2	2	3	2	3	0	0	0	1	0	1	0	1	0	0	0	0	0	0	0	0	0	0	0	0	0	0	0	0	0	0
	AAEL009374	27	57	31	26	327	38	269	100	212	162	142	401	519	513	498	480	95	142	98	175	198	222	166	154	128	143	74	161	322	232	65	132	129	219	152	170	188	206	118	111	145	165
	AAEL009380	1225	103	173	74	1209	854	816	156	525	861	472	1118	1278	935	1439	1357	248	160	369	174	128	148	283	263	326	620	981	352	162	84	838	2043	1848	57	165	271	100	73	256	452	835	300
	AAEL017015	2	3	0	45	224	13	187	23353	231	74	36	142	227	228	349	230	15301	49	12776	287	33	43	3425	6337	7483	2	5	43	10787	6891	1	6	11	10	72838	1156	9	10	26799	68386	2325	1184
	AAEL009384	8	3	6	1	2	3	5	15	2	2	4	6	5	4	6	8	6	132	232	523	936	851	549	491	548	59	13	40	4	7	33	16	36	206	88	82	113	169	31	17	114	152
	AAEL009379	280	215	418	6808	131	400	126	157	170	171	227	308	429	529	267	355	238	414	340	338	371	655	502	466	534	576	258	67	571	345	417	783	1074	196	492	555	301	340	758	558	508	1151
	AAEL009382	76	81	113	165	1757	151	1282	79	2116	1673	1070	2295	2055	1918	1975	2098	90	694	73	764	505	444	385	359	259	145	95	192	446	150	73	205	397	382	259	356	374	342	287	314	409	538
	AAEL009372	526	201	312	188	2754	859	2050	446	2516	2349	1169	2741	3346	2831	3968	3881	349	617	361	682	575	688	1080	944	920	1128	1625	2072	1133	976	850	1605	1605	715	761	1280	641	576	789	772	957	1214
	AAEL026816	0	54	0	0	0	0	0	0	0	0	0	0	0	0	0	0	0	0	0	0	0	0	0	0	0	0	0	0	0	0	0	0	0	0	0	0	0	0	1	0	0	0
	AAEL009377	857	1760	1378	217	3219	1374	2798	3470	5484	5643	8647	4620	6738	6290	5250	6358	4124	6541	4550	9311	10551	9126	5952	5867	3470	2797	1211	614	2539	2363	2204	4831	5064	10293	3416	2795	11643	8404	6015	4966	2373	3640
	Trnaa-agc_54	0	0	0	0	0	0	0	0	0	0	0	0	0	0	0	0	0	0	0	0	0	0	0	0	0	0	0	0	0	0	0	0	0	0	0	0	0	0	0	0	0	0
	AAEL021804	0	0	0	0	0	0	0	0	0	0	0	0	0	0	0	0	0	0	0	0	0	0	0	0	0	0	0	0	0	0	0	0	0	0	0	0	0	1	0	0	1	0
	AAEL009381	602	352	142	622	8795	621	6187	825	8744	10069	5802	4527	8270	6013	10377	8619	745	3165	887	5667	6881	2988	3692	3067	1460	547	587	3851	683	679	548	1278	1145	3939	940	880	6780	3425	2670	2913	1639	863
	AAEL026192	0	0	0	0	0	0	0	0	0	0	0	0	0	0	0	0	0	0	0	0	0	0	0	0	0	0	0	0	0	0	0	0	0	0	0	0	0	0	0	0	0	0
	AAEL026161	660	58	676	55	73	715	48	589	63	56	46	90	70	73	57	70	137	5	291	14	6	6	40	32	430	781	608	304	101	1169	230	1946	1710	1	70	94	0	0	8	26	45	90
	AAEL020790	1	0	0	0	0	0	0	0	0	0	0	0	0	0	0	0	0	0	0	0	1	0	0	0	0	0	0	0	0	0	0	0	0	0	1	0	0	0	0	0	0	0
	AAEL009373	101	109	154	125	344	137	220	166	346	272	267	314	383	503	422	376	178	295	229	448	462	507	463	373	280	295	103	435	575	347	107	159	297	584	382	742	519	476	424	345	361	539
	AAEL009383	98	65	99	18	486	128	449	148	730	787	624	584	844	714	555	622	113	636	167	731	761	561	467	422	290	129	143	208	389	300	138	233	235	913	417	410	784	751	317	368	391	284
	AAEL009376	0	0	0	0	15	0	14	1	8	35	829	12	18	5	15	10	4	1238	0	927	502	63	17	13	2	0	1	0	1	0	0	0	0	412	5	4	186	126	10	2	1	1
	AAEL008163	76	0	172	0	4	169	0	371	0	0	1	1	1	1	0	2	19	1	17	0	2	1	6	2	676	560	718	154	2676	3467	271	135	458	1	206	1044	0	0	9	82	1228	1154
	AAEL008169	98	93	256	1199	338	180	301	152	297	122	93	384	367	466	266	365	237	210	276	280	294	439	489	345	317	519	223	750	951	649	119	172	370	458	856	1205	321	462	546	526	574	853
	AAEL008162	0	0	0	0	0	0	0	1118	0	0	0	0	0	0	0	0	0	2	1	3	1	1	14	17	3317	0	0	114	7142	26094	1	0	2	0	1839	13187	3	1	85	471	10463	10738
	AAEL022247	0	0	0	0	0	0	0	1636	0	0	7	0	0	0	0	0	0	2	0	10	2	1	4	6	880	0	0	814	7292	14841	1	0	0	0	480	2061	0	0	23	133	1617	2041
	AAEL019829	0	0	0	0	0	1	1	281	0	0	0	1	0	0	0	0	0	0	0	1	2	0	2	0	34	1	12	133	2856	2672	3	5	2	0	6	383	0	0	2	0	161	291
	AAEL019828	782	3	918	1	6	1921	1	3504	1	0	0	1	0	2	0	1	216	1	238	0	1	0	0	5	1230	537	3493	1057	13290	20880	3495	3549	3294	0	170	5571	0	0	12	35	3643	5112
	AAEL005440	169	59	20	98	1687	98	1423	97	1080	1165	527	1302	1870	2054	2097	2028	59	258	172	311	257	133	239	134	128	69	156	45	81	74	65	135	58	42	19	15	101	42	74	119	77	10
	AAEL008184	159	83	131	101	1000	214	1143	829	574	817	1617	902	1393	1138	1248	1053	903	1121	591	1578	1334	1187	1017	1055	559	289	234	471	383	397	288	517	523	1303	762	489	1242	954	861	688	388	402
	AAEL008164	1139	271	139	20	20	481	1	953	0	311	603	161	225	63	22	47	994	671	1349	1774	3747	12414	9050	9962	3432	996	559	1175	918	688	968	1964	2136	3453	3305	1199	14273	11661	10564	10391	3939	1903
	AAEL027968	2455	5	1781	17	8	1771	0	67	0	0	0	0	2	1	0	1	2131	25	1303	64	492	1195	511	447	167	1313	1768	15	1234	185	5548	7045	3665	156	178	200	142	194	131	75	133	172
	AAEL008167	1049	666	1177	283	1548	1823	1501	3023	1174	498	551	1849	1917	2163	1846	2037	3605	1585	5277	2762	3378	2896	3396	2730	2723	5425	3248	1412	6057	9019	2821	3939	4765	3896	4826	6019	2423	2541	3675	4089	4139	4080
	AAEL008174	26	37	91	41	537	74	437	94	734	629	574	582	552	490	578	547	87	506	66	557	425	460	350	287	179	106	41	122	263	153	52	108	173	383	175	190	388	289	205	149	116	141
	AAEL008154	484	731	354	102	1579	876	1248	973	2051	1986	1579	1247	1780	1581	2120	1773	441	1016	716	1308	1075	1091	1474	1252	1062	1261	1079	1632	1981	2122	1105	1807	1811	1325	913	1470	2526	2101	1088	1173	1314	1274
	AAEL025367	2665	1211	2910	80	56	2291	1	6149	0	1	0	7	6	3	3	11	883	302	650	1350	4550	10460	5830	5387	1964	1331	1355	40	4091	2565	1532	3224	2875	892	818	402	944	1023	866	429	277	487
	AAEL008170	19	94	41	169	187	54	126	98	205	152	215	218	321	330	228	274	97	296	116	334	419	525	304	275	158	141	58	16	92	104	73	94	129	404	133	71	365	413	261	165	87	142
	AAEL008181	345	445	217	31	541	440	427	392	272	519	572	735	917	610	632	710	483	939	556	1428	1419	1896	1569	1346	1048	1498	541	399	1292	841	467	895	1166	1350	1141	1003	1371	1310	1144	1131	1133	1042
	AAEL024456	1686	464	2690	6026	84	1858	2	4306	1	1	6	117	269	149	8	19	6897	377	3957	2211	8327	20185	10506	10704	3967	2095	2148	26	4294	5885	1955	2720	2495	8286	5973	1023	8569	8901	5603	4444	2001	1374
	AAEL005437	487	9	43	2	4	258	3	53	3	7	2	4	7	8	9	2	73	5	146	8	7	1	19	14	78	183	190	55	28	14	433	704	569	1	58	80	4	0	16	67	164	73
	AAEL008172	7	0	7	0	0	0	1	3	1	2	0	0	1	0	0	1	12	1	15	6	4	3	7	9	17	3	4	7	12	5	6	9	12	16	28	30	8	7	20	23	29	32
	AAEL008180	14	0	6	20	2	8	3	5	3	2	2	3	1	1	2	1	2	1	4	1	6	4	2	4	13	4	5	5	5	5	6	15	15	3	14	19	3	1	2	4	24	23
	AAEL025760	8	2	5	1	0	6	0	1	0	0	6	2	1	0	0	2	2	6	1	10	5	4	2	2	4	3	3	1	0	0	6	14	14	2	1	9	3	2	7	0	1	10
	AAEL008156	32	6	8	13	0	18	2	13	0	0	5	0	4	2	0	1	14	1	52	4	2	466	1578	1225	1513	10	13	317	26	14	12	33	31	2	1991	1202	3	58	1464	1595	1343	1232
	AAEL008153	59	130	117	12	23	71	5	70	7	8	45	93	128	62	13	37	45	43	41	53	37	58	64	62	47	133	110	54	41	53	71	162	188	93	69	37	147	196	142	103	44	59
	AAEL008151	12	19	5	6	25	16	15	100	26	60	109	102	59	34	44	71	20	392	48	682	631	246	165	135	137	9	22	189	68	70	29	46	34	462	48	239	566	466	65	71	218	276
	AAEL008165	20	10	36	4	5	35	1	67	1	4	143	36	8	5	8	18	81	382	67	492	428	197	157	154	70	48	41	15	34	85	44	98	80	602	103	94	689	504	186	197	106	136
	AAEL008186	88	28	34	15	42	64	20	349	41	31	179	49	182	445	134	179	301	374	320	460	350	392	509	491	659	54	46	143	386	316	122	144	99	679	992	399	556	441	627	822	511	438
	AAEL008157	67	9	88	0	7	150	6	361	7	7	35	3	8	4	7	13	71	76	70	96	77	28	31	18	299	125	135	93	147	440	152	210	133	41	155	318	20	25	41	64	474	327
	AAEL008173	1	0	1	0	2	1	0	8	1	4	10	1	1	1	2	1	0	1	0	6	4	1	1	3	21	0	0	9	21	40	1	2	1	1	10	5	1	0	2	5	11	7
	AAEL005520	453	193	295	149	780	615	574	659	836	494	564	864	870	1121	1766	1612	162	292	381	482	420	586	848	659	1342	549	1312	668	2475	2467	662	1195	1052	546	1023	2829	339	383	721	766	2205	2476
	AAEL005444	150	43	141	3	6	140	6	54	5	1	0	2	1	4	5	1	75	5	123	10	3	15	50	88	301	187	184	304	180	80	164	384	359	1	277	439	0	2	63	146	345	463
	AAEL008175	36	24	56	19	87	64	80	35	132	106	93	133	123	166	94	108	50	102	70	87	89	126	134	119	114	112	70	22	281	145	69	118	206	66	135	166	49	53	67	53	53	105
	AAEL008183	8	10	17	22	552	17	436	27	156	29	107	401	603	660	692	789	19	258	23	381	407	141	90	76	34	37	37	115	90	75	11	44	31	277	43	60	215	162	41	54	61	51
	AAEL024090	41	36	28	28	377	40	303	45	578	356	278	343	339	290	401	490	37	207	36	280	282	242	219	204	123	45	34	72	56	59	29	77	68	118	54	53	126	139	83	75	51	57
	AAEL008177	18	10	9	26	433	29	478	19	543	726	433	403	553	467	592	412	12	133	31	152	162	91	139	84	55	22	20	23	32	16	9	38	40	52	25	19	60	38	30	52	32	10
	AAEL008185	280	248	55	152	595	230	418	511	471	378	219	523	654	487	544	583	577	178	505	397	424	493	692	612	608	718	262	474	677	880	233	634	727	350	511	354	533	442	779	1016	717	385
	AAEL026578	0	0	0	0	0	0	0	0	0	0	0	0	0	0	0	0	0	0	0	0	0	0	0	0	0	0	0	0	0	0	0	0	0	0	0	0	0	0	0	0	0	1
	AAEL008160	14605	106	1916	9	98	2670	4	15738	2	7	6	22	65	32	13	34	2473	3	6160	6	43	8810	13759	11289	1759	4166	4889	88	8206	7143	3754	8939	7637	426	2041	129	4970	7302	9284	8034	293	154
	AAEL008152	131	13	211	255	1826	342	1826	472	3321	3312	1969	1170	1936	2780	2758	2935	167	639	227	584	243	314	425	339	723	278	874	99	3803	2420	495	580	691	198	173	1012	73	47	57	53	828	1080
	AAEL008182	4	19	9	2021	5369	211	4844	8	4496	1219	215	2606	4709	5757	7495	8129	98	100	8	97	43	65	65	61	54	6	17	4	5	11	14	112	29	42	25	18	22	12	13	5	2	21
	AAEL027985	101	4	109	0	6	118	4	33	5	3	4	8	5	6	1	7	29	4	85	3	3	0	3	0	5	174	554	5	12	91	648	671	475	3	4	5	1	3	2	2	2	1
	AAEL023379	123	3	12	0	14	87	5	18	13	26	19	15	2	12	5	18	60	6	92	18	8	40	191	154	186	63	91	207	54	24	174	238	242	2	135	152	7	15	202	331	436	174
	AAEL008166	6905	4496	5444	281	2563	9724	1940	3758	1447	805	681	3691	5012	3558	3207	3611	10768	835	15462	1545	1775	3005	3969	3370	6194	17141	8622	4013	18672	19705	9947	17315	21906	2267	8080	14588	1928	2147	3647	4215	11678	10520
	AAEL008179	496	322	313	112	1203	688	1076	854	2344	2426	1786	1714	1985	1315	1882	2342	922	1007	1092	1945	2423	1956	1724	1617	1111	993	844	233	1078	805	1107	2187	1962	1209	632	525	1957	1174	1252	1057	660	684
	AAEL008178	35	18	30	27	512	43	419	36	345	363	269	526	612	659	711	821	24	265	25	500	448	214	202	191	112	49	121	78	105	85	38	78	68	332	103	106	219	179	97	81	77	68
	AAEL008161	45	39	42	2231	804	54	823	62	1610	1028	625	875	1094	1080	1088	1057	35	337	69	374	342	335	242	256	180	59	45	85	65	90	51	105	99	298	134	106	319	322	152	138	97	104
	AAEL023667	1	0	0	1	4	0	0	3	0	3	6	1	2	1	3	0	0	3	1	2	6	6	7	8	2	0	0	2	0	1	0	1	0	11	6	2	8	8	7	1	3	4
	AAEL027438	7	7	5	121	910	15	875	3	785	921	738	1620	1928	1240	1106	1067	31	382	17	436	297	139	145	134	90	2	18	15	0	3	4	25	7	227	62	36	151	122	49	57	26	36
	AAEL008171	1236	746	746	383	6385	1625	4667	2523	10330	9677	8492	5084	7032	5556	7520	6796	1580	7384	2305	11577	12611	8673	8336	7024	3582	2446	1409	4928	4568	3050	1631	2850	3506	9544	3180	3370	12137	8610	6300	6115	3977	3627
	AAEL027986	3	0	2	0	0	1	0	3	0	5	5	0	0	0	0	0	2	2	4	7	13	8	5	1	1	1	0	0	3	2	1	5	1	5	1	0	26	4	7	3	3	0
	AAEL013963	235	72	82	127	1088	142	850	468	1294	1402	933	837	1343	1029	1433	1633	537	714	659	1494	2717	1128	945	901	951	275	214	249	272	299	332	591	526	1720	610	499	2024	854	777	670	585	568
	AAEL013966	4607	1228	2020	286	4005	4515	3215	2515	2746	1844	937	3435	4796	3642	4617	4325	1338	2397	1585	1925	1472	1298	1319	1127	1739	3308	3008	1005	2596	2412	3233	7257	7951	1348	1593	2359	1328	1253	1082	1377	2527	2124
	AAEL023738	0	0	0	0	0	0	0	0	0	0	0	0	0	0	0	0	0	0	0	0	0	0	0	0	0	0	0	0	0	0	0	0	0	0	0	0	0	0	0	0	0	0
	AAEL013965	220	100	25	205	1335	133	1492	132	1516	1670	1221	1016	1565	1289	1327	1145	87	424	89	541	350	326	454	379	307	196	139	213	205	140	118	256	231	230	175	136	203	138	92	138	141	89
	AAEL013967	304	111	1155	187	807	1033	609	418	639	388	494	961	1280	968	845	906	195	646	211	628	553	695	1042	909	1060	6945	805	1213	4789	4339	257	883	1931	706	1577	2460	604	626	1016	1058	1788	1824
	AAEL013964	241	336	363	1415	275	425	214	293	181	131	263	501	629	568	345	367	501	396	593	446	503	613	604	518	703	797	352	95	1161	651	369	651	1128	608	707	1134	483	499	655	604	734	1104
	AAEL013968	248	274	987	276	2968	753	2231	551	4138	3852	2960	3910	4159	4493	3477	3886	272	2623	274	3331	3052	2229	1870	1592	1454	1347	308	15234	3415	1361	174	660	2045	3190	1360	5057	2624	2248	1373	1301	2573	4064
	AAEL013962	124	111	100	90	1916	172	1538	204	1795	1831	1327	723	1707	1429	2051	1583	101	1300	134	1849	1858	512	424	322	166	154	136	362	491	378	132	310	307	1641	203	278	1271	802	284	250	254	220
	AAEL010063	897	643	1999	460	3898	1928	3736	2615	2929	1736	3070	5279	4895	5197	4266	4708	1364	7059	1898	10037	10217	7943	7463	5771	4545	3201	1326	17410	11572	4858	853	1956	4138	12093	7035	11392	9440	9205	6753	6161	7207	7812
	Trnad-guc_14	0	0	0	0	0	0	0	0	0	0	0	0	0	0	0	0	0	0	0	0	0	0	0	0	0	0	0	0	0	0	0	0	0	0	0	0	0	0	0	0	0	0
	Trnad-guc_15	0	0	0	0	0	0	0	0	0	0	0	0	0	0	0	0	0	0	0	0	0	0	1	0	0	0	0	0	0	1	0	0	0	0	0	0	0	0	0	0	0	0
	AAEL010065	884	2041	1065	550	2529	1365	1860	1875	3247	3519	2601	4720	6946	6251	2864	3416	965	2636	1338	3210	3988	6851	5011	4017	2419	20348	2956	1701	7577	7239	1054	2097	2794	6323	3314	3211	5854	6340	3442	2655	3261	2941
	AAEL010066	66	183	195	37	607	258	586	446	1118	1372	1250	650	1106	1240	1118	1271	300	1030	469	1290	1447	1671	1474	1281	850	356	451	1207	647	494	397	608	613	1525	829	784	1741	1878	1102	921	653	855
	AAEL022735	106	1	22	0	0	33	0	27	0	0	3	0	0	2	0	1	4	1	26	0	0	85	90	89	56	43	34	51	4	9	26	63	86	2	98	48	1	6	137	137	66	55
	AAEL010054	136	55	104	21	477	128	353	102	665	612	498	390	532	431	553	642	87	532	107	754	1036	865	503	501	304	88	75	588	153	147	108	261	221	823	271	299	1051	1018	452	314	286	352
	AAEL021632	1	0	0	8	5	0	2	0	2	1	2	0	4	0	1	4	0	0	3	0	2	3	1	2	0	0	0	0	0	0	0	0	0	0	3	1	0	1	2	1	1	0
	AAEL024985	0	0	0	2	0	0	0	0	0	0	0	0	0	0	0	0	0	0	0	0	0	1	1	0	0	0	0	0	0	0	0	0	1	0	0	0	0	0	0	0	0	0
	AAEL010061	847	78	96	5	17	449	5	886	10	46	93	40	55	25	23	28	607	17	764	26	23	113	386	418	820	722	744	827	583	387	1012	1963	1471	22	447	388	107	98	713	1066	1874	804
	AAEL010055	0	2	1	557	101	5	99	0	255	169	79	255	192	152	110	157	1	7	1	9	1	7	6	2	7	0	5	0	0	0	3	13	14	0	0	1	0	1	1	0	0	1
	AAEL010058	7	0	4	0	0	7	0	0	0	0	0	0	0	0	0	0	0	0	0	2	0	0	0	0	2	4	6	0	0	0	11	13	19	0	0	6	0	0	0	1	5	8
	AAEL010057	275	696	377	72	953	609	867	872	596	768	1161	1683	2279	2097	1386	1788	925	2152	959	2930	3202	2470	1885	1773	1476	1282	720	1018	2671	1830	668	1133	1466	2598	1285	1532	2390	2053	1628	1395	1153	1632
	Trnaa-agc_55	0	0	0	0	0	0	0	0	0	0	0	0	0	0	0	0	0	0	0	0	0	0	0	0	0	0	0	0	0	0	0	0	0	0	0	0	0	0	0	0	0	0
	AAEL020045	0	0	0	18	3	0	2	0	1	1	0	7	4	2	3	1	0	1	0	0	1	1	1	0	1	1	1	0	0	0	0	0	0	0	1	0	0	0	0	1	1	0
	AAEL010060	248	366	404	80	1624	470	1304	925	2229	2591	1965	2522	3316	2149	1892	2182	727	1573	735	1989	2142	2450	2143	2141	1388	2988	654	453	2725	1618	513	962	1282	2103	1332	971	2260	2057	1521	1468	1181	1180
	AAEL005432	1619	8	1702	25	222	3683	129	11367	87	97	93	101	152	95	164	104	1127	126	2150	181	113	180	1891	1964	10776	7564	12858	2392	11391	11333	5488	10300	5857	12	8055	8833	7	11	2930	6617	15743	9536
	AAEL010059	2866	3834	6084	400	3667	5307	2631	3133	5439	6146	6381	5594	7162	4475	4753	5840	3047	5954	3487	7935	9201	8060	8139	7161	7004	5671	3657	6725	6819	4142	3453	6229	8841	9287	8346	10357	10278	9533	9815	9706	11625	10967
	AAEL010062	156	5	151	3	115	151	1	15	0	1	2	10	7	10	834	1277	168	54	181	2	2	15	77	121	949	147	64	48	64	23	151	1045	713	5	1156	165	3	2	269	996	610	280
	AAEL010064	24	1	1	0	22	4	23	30	29	31	15	7	25	18	22	32	67	16	91	15	7	23	209	161	40	10	8	17	31	19	3	15	5	4	28	17	10	9	417	638	157	21
	AAEL000575	236	36	1374	23	226	1555	119	2087	225	254	197	471	296	318	311	312	710	148	301	118	120	258	381	342	544	4165	4764	2465	1981	4554	1782	2209	3076	99	421	464	113	136	240	349	321	396
	AAEL021598	0	0	0	27	5	0	2	2	5	10	37	6	3	8	7	9	0	27	1	17	7	4	3	3	2	0	0	0	0	0	0	0	0	9	6	3	4	8	2	4	4	3
	AAEL000582	5	1	2	23	52	6	35	2	52	50	27	79	56	77	85	88	12	16	3	12	13	24	21	8	11	2	2	1	0	0	7	12	9	7	4	1	1	2	0	2	1	1
	AAEL000593	155	38	107	123	714	129	696	65	818	558	282	767	914	633	807	923	206	137	231	207	171	148	158	146	453	193	159	1434	654	232	160	256	274	145	311	1269	99	93	147	144	703	1203
	AAEL000564	1176	458	259	198	3237	1105	2062	1871	3443	3073	2400	2017	2757	2148	4238	3311	1519	1971	2102	2636	2593	1710	2684	2241	1386	1874	2195	953	659	1549	1614	3358	2236	1917	973	735	2326	1665	3737	2187	1419	844
	Trnam-cau_26	3	1	0	0	0	0	1	0	0	0	1	0	0	0	0	0	0	0	1	2	2	3	1	1	2	0	1	0	0	1	0	2	0	0	0	0	0	1	2	2	2	0
	AAEL000581	997	180	345	39	324	547	241	322	150	269	312	276	434	207	392	248	368	3931	375	5266	4322	1157	1201	959	552	596	1232	866	484	1418	1201	2482	999	1856	358	617	1252	875	586	577	555	482
	Trnaf-aaa_1	0	0	0	0	0	0	0	0	0	0	0	0	0	0	0	0	0	0	0	0	0	0	0	0	0	0	0	0	0	0	0	0	0	0	0	0	0	0	0	0	0	0
	AAEL019671	461	177	441	351	5045	753	4387	193	4743	5852	3358	2265	5035	5046	5642	2968	279	1216	349	1376	877	1178	1429	1259	1014	272	522	756	305	285	472	1019	1228	1009	904	905	610	599	1065	1176	773	854
	AAEL027898	6	0	0	0	0	0	0	1	0	1	4	0	2	0	0	0	1	0	0	1	6	1	4	2	1	0	2	0	0	0	0	4	4	6	0	7	5	2	2	6	4	0
	AAEL000590	581	198	308	123	1669	486	1335	641	2110	2539	1629	1627	3600	2289	2531	3134	1001	901	1003	1484	1300	1554	1716	1546	1423	571	876	373	306	518	1074	1533	1641	783	945	887	837	784	1389	1469	1123	1108
	AAEL000566	109	20	48	13	7	21	5	93	1	15	8	15	22	93	6	16	59	11	97	52	46	119	82	56	223	144	74	9	66	53	375	237	128	36	35	89	30	30	53	24	145	173
	AAEL000583	193	94	110	31	683	153	724	170	329	389	284	515	762	722	828	770	169	215	190	355	326	306	314	317	309	278	190	216	515	348	265	495	552	399	424	373	352	347	326	340	377	344
	AAEL000574	357	926	383	304	1926	532	1653	1571	3129	4125	3397	2783	3472	2073	2285	2915	917	3493	1033	6728	8362	4817	2842	2791	1656	2477	773	511	3004	2907	709	1517	1719	8441	1484	1495	10121	7510	2467	2075	1523	1599
	AAEL000572	889	1103	260	138	1357	524	1036	2244	2100	1684	2371	2157	6779	3906	2793	2472	2683	3494	2850	1499	1105	2597	4209	4298	6038	804	539	808	3174	3219	493	1102	1555	1586	9221	2757	3881	4905	6192	6489	5841	3628
	AAEL000569	100	2120	56	146	911	144	691	288	1271	1337	866	1247	1252	925	1285	1418	207	254	292	342	299	396	585	538	569	246	228	202	628	544	187	390	400	196	353	320	248	279	516	583	514	396
	AAEL000585	31	0	14	1	3	28	1	8465	0	0	88	0	0	2	0	2	1	15	0	29	17	1	8	7	104	109	175	362	12609	33199	31	113	85	1	26	1096	0	0	2	5	826	1098
	AAEL000595	76	51	29	3	2	51	5	48	3	0	7	10	5	3	2	3	59	11	91	20	23	199	304	257	314	54	65	208	63	22	72	130	165	37	364	244	48	61	277	344	331	253
	AAEL005429	43	82	455	8	20	391	8	921	6	74	618	46	19	11	11	15	327	556	336	710	568	202	206	171	388	7990	1208	4414	3822	4848	283	255	793	545	175	1106	432	303	82	110	645	893
	AAEL021137	0	0	0	0	1	0	0	0	0	0	0	0	0	0	0	0	0	0	0	0	0	0	0	0	0	0	0	0	0	0	0	0	0	0	0	0	0	0	0	0	0	0
	AAEL010396	8	6	50	1	0	15	7	188	4	2	9	4	7	1	5	1	42	10	731	7	17	17	19	9	21	84	26	0	2	32	16	27	29	50	11	8	38	34	16	20	13	9
	AAEL010393	6	10	41	2	2	17	0	219	2	7	0	2	0	4	0	0	66	0	739	13	51	167	113	112	114	116	17	2	1	57	21	14	28	53	25	20	74	50	43	30	13	16
	Trnaa-agc_56	0	0	0	0	0	0	0	0	0	0	0	0	0	0	0	0	0	0	0	0	0	0	0	0	0	0	0	0	0	0	0	0	0	0	0	0	0	0	0	0	0	0
	AAEL024443	0	0	0	0	0	0	0	0	0	0	0	0	0	0	0	0	0	0	0	0	0	0	0	0	0	0	0	0	0	0	0	0	0	0	0	0	0	0	0	0	0	0
	AAEL010397	69	3	28	0	0	22	0	772	1	0	14	0	0	0	9	4	625	28	1039	61	50	1063	1254	998	1038	22	8	912	490	1595	26	60	53	68	1840	1938	131	613	1622	1507	1548	1447
	AAEL010395	135	5	42	3	0	66	0	53	0	1	1	1	0	0	1	1	95	7	132	4	9	200	362	329	408	71	63	119	81	17	98	159	150	0	516	355	8	15	292	385	391	361
	AAEL010398	29	8	50	5	0	59	0	130	0	4	39	6	3	3	1	3	80	131	48	160	130	165	126	93	83	508	372	69	11	42	488	157	76	149	183	92	107	141	121	133	71	65
	AAEL008117	31	0	73	0	2	120	0	10	0	0	0	0	0	0	0	0	30	1	32	0	0	0	1	1	0	277	341	0	0	0	153	397	406	1	5	2	0	0	1	1	12	7
	AAEL019814	1346	255	366	158	2983	859	2115	639	3292	6803	3049	2183	3135	2496	3350	3224	991	2827	1259	5141	6662	2806	2909	2516	1286	528	560	1315	681	671	827	1589	1764	4811	1237	657	4138	3024	2120	1954	1019	710
	AAEL021183	0	0	0	0	1	0	0	0	0	0	0	0	0	0	0	1	0	1	0	1	0	0	0	0	0	0	0	0	0	0	0	0	0	0	0	0	0	0	0	0	0	0
	AAEL008104	1	1	1	0	0	5	0	12	0	6	4	0	1	0	0	0	6	1	8	9	7	4	1	1	0	6	2	1	15	26	2	24	4	3	0	3	0	0	1	0	1	3
	AAEL019815	6	0	0	0	0	0	0	1	0	3	0	1	0	1	0	0	0	1	39	0	3	0	1	0	0	0	0	0	0	0	0	0	2	0	0	0	1	0	1	0	0	0
	AAEL008115	55	50	27	22	127	35	94	53	175	155	143	194	169	163	152	214	55	93	71	114	136	292	297	260	222	60	52	86	70	48	51	106	119	136	173	166	151	174	273	234	272	196
	AAEL020315	0	0	2	5	0	3	0	1	0	0	6	1	0	0	1	0	0	3	1	2	2	3	1	1	2	0	1	0	0	0	0	7	2	0	1	0	0	0	0	0	1	0
	AAEL008103	20404	12216	64494	4864	14882	45406	13185	21139	13311	14571	23763	24941	26771	29873	13502	15539	15555	31344	20606	43455	43374	55900	56148	46329	48493	54241	45310	90775	65770	51884	31027	34837	47236	52852	76847	91612	42909	49467	51351	44428	60329	82588
	AAEL008100	136	362	260	93	3050	454	2427	599	4968	4231	3130	2555	3415	4616	4013	4052	411	2568	533	2926	2775	2696	2617	2060	1472	614	504	522	2003	1170	433	759	888	3643	1582	1682	2711	2833	1227	1211	1086	1039
	AAEL008102	93	80	42	82	1638	122	1237	775	2842	2623	1430	1338	1732	1197	2090	1986	546	679	1702	979	856	807	957	893	559	168	266	1320	334	215	276	453	293	630	331	834	927	866	1030	844	680	733
	AAEL008105	1460	239	374	192	2370	914	1751	636	2614	3026	2007	2561	4349	2638	3080	3408	658	1325	862	1854	1728	2136	2497	2127	1568	2566	3931	678	1722	1719	1734	2751	2158	936	869	1142	1637	1361	1765	1500	1475	1420
	AAEL023164	13	5	10	33	2	9	0	18	1	0	3	6	13	9	4	3	16	6	18	25	35	29	49	44	287	16	9	78	185	381	6	19	15	9	29	402	14	10	19	13	206	442
	AAEL020507	0	0	1	12	10	0	3	1	17	9	8	9	17	6	9	10	0	0	0	3	4	2	0	0	3	0	0	0	0	0	0	0	0	2	2	0	0	1	0	0	0	0
	AAEL005438	3	5	7	3	17	6	12	7	17	20	16	34	54	45	12	22	7	8	7	17	20	17	8	12	13	1	1	13	4	5	5	8	6	7	6	8	23	11	11	16	17	12
	AAEL017345	4472	613	2928	115	206	2679	150	3563	146	152	114	420	527	752	208	235	621	3309	4728	8547	8856	2995	2400	2105	4359	16082	3476	893	5159	9520	1805	6503	3826	6514	3891	5181	3051	4328	1884	1975	3843	4521
	AAEL008106	4978	968	3055	14	137	2757	97	1540	132	116	93	181	167	192	123	174	457	141	1909	286	270	492	1285	1150	738	11696	2974	282	4217	5671	1569	7075	5233	277	686	1560	203	518	849	615	608	1010
	AAEL017145	9	9	6	44	10	9	10	4264	13	27	12	21	10	4	11	16	2491	2337	7671	4289	3163	1901	13876	13427	3342	4	11	27	7714	13467	8	25	24	1981	2015	879	618	914	9680	4825	297	637
	AAEL017381	35	8	30	6	2	54	9	5725	7	19	11	14	9	5	8	8	2593	4311	20032	3317	1952	17754	21765	15954	5459	29	55	1731	18333	16047	33	78	114	2256	2405	19668	2240	6807	10296	3204	6391	10984
	AAEL017144	10360	1505	6760	229	14	3914	1	1053	0	0	1	72	72	31	4	3	17	20	2167	19	25	21	21	21	11	46883	11165	12	9	420	3587	14928	4522	30	13	2	9	19	10	7	10	4
	AAEL025531	35	13	68	0	0	18	0	27	0	0	1	0	0	0	0	0	0	0	52	2	1	4	1	2	3	691	21	0	6	1	10	95	20	1	0	1	2	0	1	1	1	2
	AAEL021929	88	26	138	2	1	88	0	42	0	0	0	0	3	3	1	1	0	0	16	1	0	0	0	0	0	1412	318	1	2	194	90	296	155	0	0	1	1	1	1	0	1	0
	AAEL025126	100	24	65	5	1	26	1	1	0	0	1	4	3	1	0	0	0	1	2	10	4	3	4	0	0	509	24	0	0	1	26	81	29	5	1	1	1	0	1	1	2	0
	AAEL017380	619	56	344	13	0	43	0	0	1	0	1	1	0	3	1	0	0	0	106	0	0	1	3	3	6	2690	19	1	1	4	6	211	37	0	3	4	0	0	1	1	6	1
	AAEL026300	298	36	53	5	0	9	3	2441	0	2	0	2	0	0	0	1	10	0	1470	0	0	0	3	2	579	1859	3	389	2565	5444	2	22	0	1	314	2533	0	2	9	42	848	1088
	AAEL008940	924	12	111	4	4	427	3	154	0	7	13	27	27	3	3	12	383	7	514	20	14	104	581	611	626	433	382	186	226	128	545	1187	1212	5	830	418	15	16	726	1003	769	494
	AAEL008099	216	285	508	145	358	700	81	1518	154	166	152	2486	1801	639	413	917	1907	567	1501	1419	3108	8362	10523	9705	5449	2188	1097	1155	2183	1491	1474	2981	2952	2958	6039	1220	6043	6616	12303	12134	3635	2764
	AAEL008108	1155	12	331	11	0	1150	0	101	2	8	2	3	2	4	3	4	309	2	611	4	4	30	164	136	558	853	997	267	237	85	1210	2091	2516	4	617	733	2	1	236	331	696	762
	AAEL008111	359	3	173	9	22	274	12	87	27	7	24	17	16	25	24	21	135	22	201	37	44	24	23	19	366	123	176	225	157	111	224	397	479	43	219	543	28	23	30	83	532	659
	AAEL008116	32	20	20	122	837	41	737	65	1263	1086	890	847	1130	826	901	999	37	612	50	755	685	352	212	214	158	53	36	223	230	117	28	63	56	538	93	101	412	292	101	83	53	92
	AAEL021351	0	0	0	0	0	0	0	1	0	1	0	0	0	0	0	1	0	4	1	0	0	3	0	0	0	1	0	0	0	0	0	0	0	3	0	0	0	0	0	2	0	0
	AAEL024050	0	0	0	0	0	0	0	0	0	0	0	0	0	0	0	0	0	0	0	0	0	0	0	0	0	0	0	0	0	0	0	0	0	0	0	0	0	0	0	0	0	0
	AAEL024773	0	1	0	0	0	0	0	0	0	0	0	0	1	0	0	0	0	0	0	0	0	0	0	0	0	0	0	0	0	0	0	0	1	0	0	0	0	0	0	0	0	0
	AAEL008112	68	43	35	63	674	92	541	88	1092	974	756	605	753	673	753	675	35	532	68	746	627	427	367	326	227	93	75	135	198	146	79	139	185	757	212	228	588	451	243	206	249	222
	AAEL008107	5762	1183	667	287	7608	2413	4830	3878	9389	9579	5709	3017	10152	5003	9467	7127	2501	3626	3893	6513	9079	4533	5731	5265	2829	4203	3552	1012	3552	4199	3685	7107	6582	4257	1906	1075	8545	5381	4887	6080	3507	1674
[truncated: 17,496 more rows]
