# Supplementary material for: Efficient sex separation by exploiting differential alternative splicing of a dominant marker in Aedes aegypti
Source: PLoS Genet. 2023 Nov 27;19(11):e1011065. doi: 10.1371/journal.pgen.1011065 (PMC10703412; doi:10.1371/journal.pgen.1011065)
Supplement: S14 Table — (XLSX) [file pgen.1011065.s025.xlsx]

## Sheet: deseq2_1174D_pos_vs_neg.annotat
	table S14. deseq2 1174D_pos_vs_neg.annotations.cluster_17.significantly_changed
	AAEL_ID	baseMean	log2FoldChange	lfcSE	stat	pvalue	padj	NCBI_ID	Symbol	Aliases	description	other_designations	map_location	chromosome	genomic_nucleotide_accession.version	start_position_on_the_genomic_accession	end_position_on_the_genomic_accession	orientation	exon_count
	AAEL000519	5370.14	-8.12279	0.338097	-24.025	1.52277e-127	1.18563e-124	5578480	LOC5578480	AaeL_AAEL000519, AAEL000519	uncharacterized LOC5578480	uncharacterized protein LOC5578480		3	NC_035109.1	160957886	160971135	plus	3
	AAEL002138	234.689	-3.01517	0.176145	-17.1176	1.09697e-65	2.847e-63	5580076	LOC5580076	AaeL_AAEL002138, AAEL002138	pancreatic lipase-related protein 2	pancreatic lipase-related protein 2		2	NC_035108.1	158889425	158891395	plus	2
	AAEL009685	626.71	-1.6009	0.107481	-14.8947	3.56841e-50	6.94591e-48	5572258	LOC5572258	AaeL_AAEL009685, AAEL009685	farnesol dehydrogenase-like	farnesol dehydrogenase-like		3	NC_035109.1	209639942	209658467	plus	4
	AAEL018137	1113.93	-2.21285	0.17893	-12.3671	3.93677e-35	4.67964e-33	5568971	LOC5568971	AaeL_AAEL007255, AAEL007255, AAEL007269	uncharacterized LOC5568971	uncharacterized protein LOC5568971		3	NC_035109.1	389280066	389359101	plus	8
	AAEL003970	1710.51	-2.72248	0.220479	-12.348	4.99249e-35	5.88963e-33	5579654	LOC5579654	AaeL_AAEL003970, AAEL003970	proton-coupled amino acid transporter-like protein pathetic	proton-coupled amino acid transporter-like protein pathetic		3	NC_035109.1	267115199	267205914	minus	9
	AAEL019874	4139.21	-2.26108	0.184814	-12.2344	2.03719e-34	2.29878e-32	5575868	LOC5575868	AaeL_AAEL012136, AAEL012136	cysteine-rich secretory protein LCCL domain-containing 1	cysteine-rich secretory protein LCCL domain-containing 1		1	NC_035107.1	141979952	142039031	minus	7
	AAEL010858	284.436	2.58619	0.221073	11.6983	1.29959e-31	1.28899e-29	5574009	LOC5574009	AaeL_AAEL012436, AAEL012436	probable 4-coumarate--CoA ligase 1	probable 4-coumarate--CoA ligase 1		1	NC_035107.1	45835344	45837587	minus	3
	AAEL014069	200.067	-1.90889	0.169532	-11.2598	2.07212e-29	1.89806e-27	5579237	LOC5579237	AaeL_AAEL014069, AAEL014069	serotriflin	serotriflin		2	NC_035108.1	406119957	406148233	plus	8
	AAEL005992	533.234	-2.2059	0.205529	-10.7328	7.14128e-27	5.91511e-25	5567327	LOC5567327	AaeL_AAEL005992, AAEL005992	disintegrin and metalloproteinase domain-containing protein 12	disintegrin and metalloproteinase domain-containing protein 12		1	NC_035107.1	278933974	278975023	minus	4
	AAEL011412	1330.42	-2.68926	0.268333	-10.0221	1.21872e-23	8.11023e-22	5574780	LOC5574780	AaeL_AAEL011412, AAEL011412	switch-associated protein 70	switch-associated protein 70		3	NC_035109.1	328915902	329012293	plus	8
	AAEL028015	1684.87	-0.974096	0.110014	-8.85433	8.41901e-19	4.0215e-17	5565635	LOC5565635	AaeL_AAEL014922, AAEL014922	glutathione-specific gamma-glutamylcyclotransferase 1	glutathione-specific gamma-glutamylcyclotransferase 1		1	NC_035107.1	303705113	303757395	minus	4
	AAEL028190	113.419	2.686	0.31061	8.64749	5.26425e-18	2.3273e-16	110680512	LOC110680512		angiopoietin-2-like	angiopoietin-2-like		Un	NW_018734963.1	19440	21788	plus	2
	AAEL012395	2629.97	0.66816	0.0784507	8.51694	1.63823e-17	6.9511e-16	5576192	LOC5576192	AaeL_AAEL012395, AAEL012395	multidrug resistance-associated protein 4	multidrug resistance-associated protein 4		1	NC_035107.1	284711177	284717415	plus	6
	AAEL011486	431.708	1.05813	0.135293	7.82099	5.2408e-15	1.81355e-13	5574877	LOC5574877	AaeL_AAEL011486, AAEL011486	general odorant-binding protein 66	general odorant-binding protein 66		2	NC_035108.1	4492788	4493713	minus	4
	AAEL011487	133.521	1.46574	0.190059	7.71204	1.2382e-14	4.17342e-13	5574886	LOC5574886	AaeL_AAEL011487, AAEL011487	general odorant-binding protein 67	general odorant-binding protein 67		2	NC_035108.1	4561160	4562127	minus	3
	AAEL008046	767.076	0.79282	0.104708	7.57174	3.68269e-14	1.18731e-12	5569951	LOC5569951	AaeL_AAEL008046, AAEL008046, Rh50-GP1	ammonium transporter Rh type A	ammonium transporter Rh type A|ammonium transporter 1		3	NC_035109.1	70014441	70035415	minus	6
	AAEL018340	1469.15	1.06972	0.142436	7.51022	5.90275e-14	1.87205e-12	5566438	LOC5566438	AaeL_AAEL005385, AAEL005385, AAEL005397	uncharacterized LOC5566438	uncharacterized protein LOC5566438		2	NC_035108.1	258662725	258802323	plus	13
	AAEL025610	257.716	1.47078	0.196435	7.48737	7.02667e-14	2.20604e-12	110676240	LOC110676240		uncharacterized LOC110676240	uncharacterized protein LOC110676240		1	NC_035107.1	98220116	98222709	minus	2
	AAEL020696	1564.44	-0.769477	0.110713	-6.95022	3.64707e-12	9.44962e-11	5565621	LOC5565621	AaeL_AAEL010902, AAEL010902, AAEL014902	zinc transporter 1	zinc transporter 1		2	NC_035108.1	108618783	108722968	plus	11
	AAEL012981	3811.49	0.78936	0.113849	6.93337	4.1092e-12	1.05766e-10	5577084	LOC5577084	AaeL_AAEL012981, AAEL007930, AAEL012981	solute carrier family 22 member 8	solute carrier family 22 member 8		3	NC_035109.1	295679255	295695532	plus	10
	AAEL003104	4863.96	-0.511383	0.0750423	-6.8146	9.45235e-12	2.31071e-10	5577066	LOC5577066	AaeL_AAEL003104, AAEL003104	RING finger protein nhl-1	RING finger protein nhl-1		2	NC_035108.1	43026632	43218071	plus	15
	AAEL013026	156.723	-1.41828	0.211676	-6.70024	2.08078e-11	4.8361e-10	5577130	LOC5577130	AaeL_AAEL013026, AAEL013026	soluble guanylate cyclase 89Db	soluble guanylate cyclase 89Db		1	NC_035107.1	199396625	199481438	minus	8
	AAEL000516	581.59	-0.974499	0.15055	-6.47292	9.61293e-11	2.06188e-09	5578431	LOC5578431	AaeL_AAEL000516, AAEL000516	uncharacterized LOC5578431	uncharacterized protein LOC5578431		3	NC_035109.1	164049527	164089381	minus	8
	AAEL004724	296.034	1.17821	0.188765	6.24166	4.32947e-10	8.45903e-09	5565319	LOC5565319	AaeL_AAEL004724, AAEL004724	para-nitrobenzyl esterase	uncharacterized protein LOC5565319		2	NC_035108.1	378873176	378875215	minus	4
	AAEL009859	6776.59	0.61965	0.10883	5.69377	1.24268e-08	1.9766e-07	5572534	LOC5572534	AaeL_AAEL009859, AAEL009859	nucleolar GTP-binding protein 1	nucleolar GTP-binding protein 1		2	NC_035108.1	164155329	164168309	minus	4
	AAEL023905	73.0463	1.34038	0.240202	5.58024	2.40191e-08	3.67412e-07	110677824	LOC110677824		uncharacterized LOC110677824	uncharacterized protein LOC110677824		1	NC_035107.1	142919458	142935063	plus	3
	AAEL001738	222.933	-0.985561	0.177649	-5.5478	2.89279e-08	4.3692e-07	5579997	LOC5579997	AaeL_AAEL001738, AAEL001738	ras-related and estrogen-regulated growth inhibitor	ras-related and estrogen-regulated growth inhibitor		2	NC_035108.1	39526899	39575538	minus	8
	AAEL018110	619.784	-0.497466	0.105096	-4.73343	2.20762e-06	2.47851e-05	5567791	LOC5567791	AaeL_AAEL000131, AAEL000131, AAEL000135	fatty acid hydroxylase domain-containing protein 2	fatty acid hydroxylase domain-containing protein 2		1	NC_035107.1	194829213	194850428	plus	7
	AAEL025807	2220.52	-0.938152	0.202282	-4.63783	3.52085e-06	3.81801e-05	110678983	LOC110678983		5'-nucleotidase domain-containing protein 1	5'-nucleotidase domain-containing protein 1		3	NC_035109.1	153178281	153201097	plus	2
	AAEL004553	263.068	0.6824	0.147439	4.62836	3.68571e-06	3.97457e-05	5565032	LOC5565032	AaeL_AAEL004553, AAEL004553	glycolipid transfer protein	glycolipid transfer protein		1	NC_035107.1	145017664	145026350	minus	4
	AAEL008278	140.335	-0.983223	0.214527	-4.5832	4.57904e-06	4.85728e-05	5570363	LOC5570363	AaeL_AAEL008278, AAEL008278	alpha-tocopherol transfer protein-like	alpha-tocopherol transfer protein-like		3	NC_035109.1	250227178	250228393	plus	3
	AAEL000275	2277.83	-0.475806	0.105194	-4.52311	6.09388e-06	6.28436e-05	5573750	LOC5573750	AaeL_AAEL000273, AAEL000273	uncharacterized LOC5573750	uncharacterized protein LOC5573750		3	NC_035109.1	265059823	265242496	plus	10
	AAEL002007	574.381	3.50723	0.787468	4.45381	8.43596e-06	8.50414e-05	5573165	LOC5573165	AaeL_AAEL002007, AAEL002007	ejaculatory bulb-specific protein 3	ejaculatory bulb-specific protein 3		2	NC_035108.1	426232309	426233145	plus	2
	AAEL009909	1288.22	-0.719183	0.163281	-4.40456	1.05997e-05	0.000104335	5572584	LOC5572584	AaeL_AAEL009909, AAEL009909	battenin	battenin		1	NC_035107.1	207343708	207394386	plus	5
	AAEL012064	2254.45	-1.32282	0.300689	-4.39929	1.08606e-05	0.000106701	5575792	LOC5575792	AaeL_AAEL012064, AAEL012064	ecdysteroid-regulated 16 kDa protein	ecdysteroid-regulated 16 kDa protein		1	NC_035107.1	270494437	270535896	minus	5
	AAEL019914	823.028	-0.529132	0.121596	-4.35156	1.35175e-05	0.000130173	5568178	LOC5568178	AaeL_AAEL006600, AAEL006600	uncharacterized LOC5568178	uncharacterized protein LOC5568178		2	NC_035108.1	462965060	463027493	plus	6
	AAEL008131	1716.27	-0.375381	0.086628	-4.33325	1.46924e-05	0.000140104	5570159	LOC5570159	AaeL_AAEL008131, AAEL008131	UMP-CMP kinase	UMP-CMP kinase		3	NC_035109.1	108044170	108057448	minus	2
	AAEL022720	291.671	-1.17303	0.27596	-4.25074	2.13065e-05	0.000195974	110676130	LOC110676130		uncharacterized transmembrane protein DDB_G0289901-like	cell wall protein IFF6-like|uncharacterized transmembrane protein DDB_G0289901-like		2	NC_035108.1	152998317	153022969	minus	8
	AAEL006113	829.732	-0.383224	0.0916623	-4.18083	2.90449e-05	0.000258893	5567506	LOC5567506	AaeL_AAEL006113, AAEL006113	cystinosin homolog	cystinosin homolog		1	NC_035107.1	265893337	265965934	minus	9
	AAEL002627	1912.14	1.68911	0.423283	3.99051	6.59315e-05	0.000552279	5575312	LOC5575312	AaeL_AAEL002627, AAEL002627	mucin-5AC	mucin-5AC		3	NC_035109.1	256253228	256255601	minus	3
	AAEL000554	94.0787	-0.907301	0.230087	-3.9433	8.03685e-05	0.000661468	5563703	LOC5563703	AaeL_AAEL000554, AAEL000554	fasciclin-3	fasciclin-3		3	NC_035109.1	385413422	385414981	plus	5
	AAEL009487	1194.81	0.783719	0.199113	3.93604	8.28355e-05	0.000678189	5571997	LOC5571997	AaeL_AAEL009487, AAEL009487	uncharacterized LOC5571997	uncharacterized protein LOC5571997		1	NC_035107.1	98204366	98206763	minus	2
	AAEL003676	575.72	1.02183	0.265646	3.84659	0.000119772	0.000949154	5578793	LOC5578793	AaeL_AAEL003676, AAEL003676	PIN2/TERF1-interacting telomerase inhibitor 1	PIN2/TERF1-interacting telomerase inhibitor 1		2	NC_035108.1	316624933	316635299	plus	2
	AAEL022972	46.9073	1.48596	0.388398	3.82587	0.000130311	0.0010233	110676300	LOC110676300		endochitinase A-like	endochitinase A-like		1	NC_035107.1	100638569	100639678	plus	2
	AAEL004090	350.03	0.490616	0.130627	3.75584	0.000172758	0.00131872	5564121	LOC5564121	AaeL_AAEL004090, AAEL004090	protein SERAC1	protein SERAC1		3	NC_035109.1	401416707	401427316	plus	6
	AAEL001895	17.0174	2.03272	0.542654	3.74588	0.000179763	0.0013635	5572806	LOC5572806	AaeL_AAEL001895, AAEL001895	lactosylceramide 4-alpha-galactosyltransferase	lactosylceramide 4-alpha-galactosyltransferase		2	NC_035108.1	390043551	390044873	plus	2
	AAEL011201	523.189	-0.534936	0.146569	-3.64973	0.000262515	0.0019156	5574533	LOC5574533	AaeL_AAEL011201, AAEL011201	uncharacterized LOC5574533	uncharacterized protein LOC5574533		1	NC_035107.1	3296775	3311625	plus	3
	AAEL022296	91.7518	0.928805	0.255218	3.63925	0.000273428	0.00198592	5580117	LOC5580117	AaeL_AAEL010929, AAEL010929, NPYLR2	histamine H2 receptor	histamine H2 receptor		1	NC_035107.1	139904047	139923675	plus	4
	AAEL008097	1279.86	-1.0289	0.285068	-3.60931	0.000307017	0.00220317	5570111	LOC5570111	AaeL_AAEL008097, AAEL008097	trypsin alpha-3	trypsin alpha-3		1	NC_035107.1	61901244	61920538	plus	4
	AAEL004023	734.413	-0.747474	0.209729	-3.564	0.00036525	0.00257128	5563971	LOC5563971	AaeL_AAEL004023, AAEL004023	uncharacterized LOC5563971	uncharacterized protein LOC5563971		3	NC_035109.1	166226883	166236857	minus	4
	AAEL012859	272.32	-0.473494	0.134083	-3.53136	0.000413422	0.0028581	5576921	LOC5576921	AaeL_AAEL012859, AAEL012859	uncharacterized LOC5576921	uncharacterized protein LOC5576921		1	NC_035107.1	222220777	222221789	minus	3
	AAEL008664	503.291	-0.655184	0.185888	-3.52463	0.00042408	0.00292073	5570939	LOC5570939	AaeL_AAEL008664, AAEL008664	protein ABHD4	protein ABHD4		2	NC_035108.1	238740597	238775072	minus	5
	AAEL021898	4.03927	5.44986	1.59717	3.41221	0.000644394	0.00422328	110674464	LOC110674464		uncharacterized LOC110674464	uncharacterized protein LOC110674464		1	NC_035107.1	100607525	100608417	plus	2
	AAEL006808	1176.88	-0.461325	0.137033	-3.36653	0.000761206	0.00488804	5579923	LOC5579923	AaeL_AAEL006808, AAEL006808	uncharacterized aarF domain-containing protein kinase 1	uncharacterized aarF domain-containing protein kinase 1		3	NC_035109.1	368272843	368283847	minus	4
	AAEL014960	1478.43	-0.278616	0.0830267	-3.35574	0.000791522	0.0050494	5565749	LOC5565749	AaeL_AAEL014960, AAEL004845, AAEL014960	F-box only protein 9	F-box only protein 9		2	NC_035108.1	115220834	115241792	plus	5
	AAEL026835	72.4275	0.822981	0.249232	3.30207	0.000959731	0.00598995	5569250	LOC5569250	AaeL_AAEL001230, AAEL001230	myelin transcription factor 1	myelin transcription factor 1		1	NC_035107.1	114022837	114072413	plus	12
	AAEL024504	300.87	-0.462724	0.141704	-3.26543	0.00109298	0.00669548	5565140	LOC5565140	AaeL_AAEL004621, AAEL004621, AAEL004622	uncharacterized LOC5565140	uncharacterized protein LOC5565140		1	NC_035107.1	307039986	307104083	minus	15
	AAEL019445	301.279	0.781921	0.24231	3.22695	0.00125117	0.00752939	5577951	LOC5577951	AaeL_AAEL013430, AAEL013430	prostaglandin E2 receptor EP4 subtype	prostaglandin E2 receptor EP4 subtype		3	NC_035109.1	153267484	153341470	minus	5
	AAEL004242	297.185	0.457941	0.144063	3.17875	0.00147909	0.00875425	5564404	LOC5564404	AaeL_AAEL004242, AAEL004242	uncharacterized LOC5564404	uncharacterized protein LOC5564404		1	NC_035107.1	105400902	105424018	minus	4
	AAEL017475	55.73	1.66424	0.535229	3.1094	0.00187468	0.0106893	23687895	LOC23687895	AaeL_AAEL017475, AAEL017475	chymotrypsin-2	chymotrypsin-2		3	NC_035109.1	351329268	351330229	plus	2
	AAEL019602	68.9434	1.01369	0.328275	3.08792	0.00201565	0.011393	5577161	LOC5577161	AaeL_AAEL013039, AAEL013039, AAEL013041	uncharacterized LOC5577161	uncharacterized protein LOC5577161		2	NC_035108.1	259459536	259476969	plus	4
	AAEL017508	1877.24	0.324315	0.106225	3.05311	0.00226484	0.0126222	23687928	LOC23687928	AaeL_AAEL017508, AAEL017508	mitochondrial dicarboxylate carrier	mitochondrial dicarboxylate carrier		1	NC_035107.1	279310154	279332999	plus	7
	AAEL013950	864.911	0.381146	0.127175	2.99703	0.00272627	0.014818	5578966	LOC5578966	AaeL_AAEL007274, AAEL007274	probable ATP-dependent RNA helicase DDX47	probable ATP-dependent RNA helicase DDX47		2	NC_035108.1	312451216	312452950	plus	2
	AAEL023795	56.3031	-0.809072	0.271108	-2.98432	0.00284211	0.0153691	110680657	LOC110680657		uncharacterized LOC110680657			Un	NW_018735182.1	11782	13336	plus	2
	AAEL004905	2338.93	-0.364465	0.122128	-2.98428	0.00284247	0.0153691	5565651	LOC5565651	AaeL_AAEL004905, AAEL004905	uncharacterized LOC5565651	uncharacterized protein LOC5565651		2	NC_035108.1	72302068	72362715	plus	7
	AAEL014253	360.408	-0.431896	0.146714	-2.9438	0.0032421	0.0172661	5563760	LOC5563760	AaeL_AAEL014253, AAEL014107, AAEL014253	protein-glutamate O-methyltransferase	protein-glutamate O-methyltransferase		3	NC_035109.1	295109922	295120591	minus	6
	AAEL005952	50.0534	1.13317	0.388707	2.91523	0.00355427	0.0186668	5567281	LOC5567281	AaeL_AAEL005952, AAEL005952, GPRDOP5	putative uncharacterized protein DDB_G0277255	putative uncharacterized protein DDB_G0277255|uncharacterized protein LOC5567281		1	NC_035107.1	258107129	258577807	plus	12
	AAEL019659	420.226	0.515092	0.178029	2.8933	0.00381211	0.0198271	5563986	LOC5563986	AaeL_AAEL004012, AAEL004012, CYP325AA1	cytochrome P450 4c21	cytochrome P450 4c21		3	NC_035109.1	164959868	164968558	minus	5
	AAEL002117	148.929	0.467992	0.173391	2.69905	0.00695372	0.0326942	5573563	LOC5573563	AaeL_AAEL002117, AAEL002117	uncharacterized LOC5573563	uncharacterized protein LOC5573563		3	NC_035109.1	179333316	179334301	minus	4
	AAEL010099	290.274	-0.624618	0.232086	-2.69132	0.00711694	0.0332808	5572891	LOC5572891	AaeL_AAEL010099, AAEL010099	phosphoglycolate phosphatase 1B, chloroplastic	phosphoglycolate phosphatase 1B, chloroplastic		2	NC_035108.1	35819718	35820917	plus	3
	AAEL022184	93.4332	0.543694	0.202521	2.68464	0.00726085	0.0338116	5579017	LOC5579017	AaeL_AAEL003788, AAEL003788	protein msta	protein msta|uncharacterized protein LOC5579017		1	NC_035107.1	43856268	43902885	plus	8
	AAEL014995	66.4185	0.678855	0.25314	2.68174	0.00732398	0.0340546	5565823	LOC5565823	AaeL_AAEL014995, AAEL014995	ornithine decarboxylase 1	ornithine decarboxylase 1		1	NC_035107.1	230602692	230604154	plus	2
	AAEL008025	1348.06	0.273721	0.103175	2.65298	0.00797838	0.0365303	5569936	LOC5569936	AaeL_AAEL008025, AAEL008025	uncharacterized protein C6orf136 homolog	uncharacterized protein C6orf136 homolog		1	NC_035107.1	51842911	51844685	minus	6
