# Supplementary material for: Efficient sex separation by exploiting differential alternative splicing of a dominant marker in Aedes aegypti
Source: PLoS Genet. 2023 Nov 27;19(11):e1011065. doi: 10.1371/journal.pgen.1011065 (PMC10703412; doi:10.1371/journal.pgen.1011065)
Supplement: S15 Table — (XLSX) [file pgen.1011065.s026.xlsx]

## Sheet: 工作表15
	table S15. deseq2 1174D_pos_vs_neg.annotations.cluster_1.significantly_changed
	AAEL_ID	baseMean	log2FoldChange	lfcSE	stat	pvalue	padj	NCBI_ID	Symbol	Aliases	description	other_designations	map_location	chromosome	genomic_nucleotide_accession.version	start_position_on_the_genomic_accession	end_position_on_the_genomic_accession	orientation	exon_count
	AAEL002229	1558.87	-6.17471	0.402485	-15.3415	4.03958e-53	8.61704e-51	5573908	LOC5573908	AaeL_AAEL002229, AAEL002229	adult cuticle protein 1	adult cuticle protein 1		2	NC_035108.1	429054550	429055209	minus	2
	AAEL025678	602.893	-3.72006	0.318151	-11.6927	1.38873e-31	1.36869e-29	110677071	LOC110677071	AaeL_AAEL002211, AAEL002211	adult cuticle protein 1-like	adult cuticle protein 1-like		2	NC_035108.1	429065731	429066401	plus	2
	AAEL001632	476.132	-1.19057	0.120537	-9.87719	5.22774e-23	3.37786e-21	5571650	LOC5571650	AaeL_AAEL001632, AAEL001632	laccase-5	laccase-5		2	NC_035108.1	300671818	300693165	minus	9
	AAEL005045	413.668	-1.70344	0.173379	-9.82496	8.79046e-23	5.5419e-21	5565843	LOC5565843	AaeL_AAEL005045, AAEL005045	multidrug resistance-associated protein 1	multidrug resistance-associated protein 1		2	NC_035108.1	445037808	445059189	minus	6
	AAEL023378	1343.81	-0.930297	0.0950092	-9.79166	1.22277e-22	7.52606e-21	110676925	LOC110676925		uncharacterized LOC110676925	uncharacterized protein LOC110676925		2	NC_035108.1	375495076	375495923	plus	3
	AAEL002223	137.75	-4.73131	0.517735	-9.13849	6.33302e-20	3.27634e-18	5573911	LOC5573911	AaeL_AAEL002223, AAEL002223	adult cuticle protein 1	adult cuticle protein 1		2	NC_035108.1	429064551	429065335	minus	2
	AAEL001278	1344.33	-1.04563	0.115282	-9.07019	1.18812e-19	6.02653e-18	5569611	LOC5569611	AaeL_AAEL014833, AAEL014833	uncharacterized LOC5569611	uncharacterized protein LOC5569611		2	NC_035108.1	152891818	152892973	plus	2
	AAEL025024	676.547	1.03737	0.11589	8.95129	3.51364e-19	1.73696e-17	110679366	LOC110679366		uncharacterized LOC110679366			3	NC_035109.1	136268348	136269446	minus	4
	AAEL013263	223.481	-2.33247	0.260801	-8.94348	3.77107e-19	1.85833e-17	5577550	LOC5577550		high affinity copper uptake protein 1	high affinity copper uptake protein 1		1	NC_035107.1	32294915	32311243	minus	3
	AAEL008609	1317.62	-1.04411	0.118195	-8.83379	1.01183e-18	4.80373e-17	5570826	LOC5570826	AaeL_AAEL008609, AAEL008609, CPA-V	zinc carboxypeptidase	zinc carboxypeptidase|carboxypeptidase A		2	NC_035108.1	363029874	363031525	plus	5
	AAEL011662	183.811	-1.71122	0.195555	-8.75058	2.12252e-18	9.66431e-17	5575112	LOC5575112	AaeL_AAEL011662, AAEL011662	carboxypeptidase Q	carboxypeptidase Q		3	NC_035109.1	21449587	21451220	minus	3
	AAEL020833	977.435	-1.33192	0.157362	-8.46404	2.58278e-17	1.087e-15	110675990	LOC110675990		uncharacterized LOC110675990			2	NC_035108.1	124160735	124162210	minus	3
	AAEL013910	38.9936	4.64126	0.552507	8.40036	4.45105e-17	1.85326e-15	5566299	LOC5566299	AaeL_AAEL013910, AAEL013910	fatty acyl-CoA reductase wat	fatty acyl-CoA reductase wat		3	NC_035109.1	309448925	309451274	plus	4
	AAEL007938	82.5332	2.26969	0.296926	7.64397	2.10619e-14	6.96339e-13	5569838	LOC5569838	AaeL_AAEL007938, AAEL007938	chymotrypsin-2	chymotrypsin-2		3	NC_035109.1	61005526	61006551	minus	2
	AAEL017384	4842.77	-0.721464	0.0945986	-7.62658	2.41061e-14	7.90275e-13	23687804	LOC23687804	AaeL_AAEL017384, AAEL017384	uncharacterized LOC23687804	uncharacterized protein LOC23687804		2	NC_035108.1	375485872	375486633	minus	3
	AAEL008598	86542.9	-1.08927	0.149618	-7.28035	3.32954e-13	9.76413e-12	5570818	LOC5570818	AaeL_AAEL008598, AAEL008598	uncharacterized LOC5570818	uncharacterized protein LOC5570818		2	NC_035108.1	363031482	363036688	minus	7
	AAEL005749	850.08	-0.981758	0.142947	-6.86798	6.51176e-12	1.63024e-10	5567015	LOC5567015	AaeL_AAEL005749, AAEL005749	lysosomal alpha-mannosidase	lysosomal alpha-mannosidase		2	NC_035108.1	436191252	436213341	plus	3
	AAEL021737	760.065	9.80832	1.45581	6.73735	1.61305e-11	3.82904e-10	5564295	LOC5564295	AaeL_AAEL014392, AAEL014392	leucine-rich repeat extensin-like protein 5	keratin-associated protein 16-1|leucine-rich repeat extensin-like protein 5		2	NC_035108.1	127110063	127112767	plus	2
	AAEL019919	5022.85	-1.13602	0.174374	-6.51486	7.27556e-11	1.58233e-09	5566738	LOC5566738	AaeL_AAEL005614, AAEL005614	trypsin alpha-3	trypsin alpha-3		3	NC_035109.1	159832171	159833189	plus	3
	AAEL004580	1261.43	-1.13728	0.17698	-6.42601	1.30994e-10	2.77528e-09	5565066	LOC5565066	AaeL_AAEL004580, AAEL004580	beta-galactosidase	beta-galactosidase		1	NC_035107.1	144742853	144759807	plus	9
	AAEL015070	281.495	-1.59659	0.250404	-6.37605	1.81711e-10	3.7728e-09	5566102	LOC5566102	AaeL_AAEL011176, AAEL011175, AAEL011176, AAEL015070, ALP	membrane-bound alkaline phosphatase	membrane-bound alkaline phosphatase		2	NC_035108.1	182283496	182322514	minus	7
	AAEL012700	243.955	-1.53312	0.245536	-6.24399	4.26539e-10	8.34429e-09	5576674	LOC5576674	AaeL_AAEL012700, AAEL012700	ATP-binding cassette sub-family A member 3	ATP-binding cassette sub-family A member 3		2	NC_035108.1	94160180	94166404	minus	11
	AAEL015253	117.456	2.40368	0.403448	5.95785	2.55577e-09	4.46043e-08	5579495	LOC5579495	AaeL_AAEL015253, AAEL015253	uncharacterized LOC5579495	uncharacterized protein LOC5579495		3	NC_035109.1	283894581	283895240	plus	1
	AAEL011543	3859.59	0.676822	0.113898	5.94233	2.81002e-09	4.85093e-08	5574951	LOC5574951	AaeL_AAEL011543, AAEL011543	astacin	astacin		3	NC_035109.1	313204848	313214137	plus	4
	AAEL022247	365.153	-2.3368	0.393258	-5.94216	2.81299e-09	4.85093e-08	5570213	LOC5570213	AaeL_AAEL008158, AAEL008158	aminopeptidase N	aminopeptidase N		3	NC_035109.1	9092915	9094375	plus	1
	AAEL009214	2415.6	-0.534062	0.0901556	-5.92378	3.14617e-09	5.38968e-08	5571685	LOC5571685	AaeL_AAEL009214, AAEL009214	acyl-CoA-binding protein homolog	acyl-CoA-binding protein homolog|diazepam-binding inhibitor		2	NC_035108.1	48723250	48738332	minus	3
	AAEL000029	843.189	-1.16905	0.199026	-5.87387	4.25746e-09	7.1441e-08	5563593	LOC5563593	AaeL_AAEL000029, AAEL000029	L-dopachrome tautomerase yellow-f	L-dopachrome tautomerase yellow-f		1	NC_035107.1	242991477	243003330	minus	4
	AAEL023492	1811.53	-1.25287	0.219807	-5.69985	1.19913e-08	1.90929e-07	5563934	LOC5563934		uncharacterized LOC5563934			2	NC_035108.1	105294524	105302630	minus	2
	AAEL006703	126.292	-1.13654	0.210498	-5.39927	6.69121e-08	9.64774e-07	5568267	LOC5568267	AaeL_AAEL006703, AAEL006703	venom serine protease	venom serine protease|CUB domain serine protease		3	NC_035109.1	352757567	352759137	plus	2
	AAEL010480	2236.97	-0.513945	0.0959477	-5.35651	8.48429e-08	1.19998e-06	5573438	LOC5573438	AaeL_AAEL010480, AAEL010480, AGT	serine--pyruvate aminotransferase, mitochondrial	serine--pyruvate aminotransferase, mitochondrial|alanine glyoxylate aminotransferase		1	NC_035107.1	278694743	278706381	plus	4
	AAEL009111	100.302	1.1979	0.223716	5.35454	8.57737e-08	1.21094e-06	5571519	LOC5571519	AaeL_AAEL009111, AAEL009111	sphingomyelin phosphodiesterase	sphingomyelin phosphodiesterase		1	NC_035107.1	101138023	101140280	minus	3
	AAEL012652	5311.39	1.79098	0.337336	5.3092	1.1011e-07	1.53092e-06	5576618	LOC5576618	AaeL_AAEL012652, AAEL012652	uncharacterized LOC5576618	uncharacterized protein LOC5576618		3	NC_035109.1	284015366	284016265	plus	1
	AAEL020585	21602.9	-1.45901	0.277269	-5.26209	1.42426e-07	1.93869e-06	110675607	LOC110675607		uncharacterized LOC110675607	uncharacterized protein LOC110675607		2	NC_035108.1	64214636	64215487	minus	2
	AAEL012230	4409.34	0.948202	0.18027	5.25989	1.4414e-07	1.96031e-06	5575977	LOC5575977	AaeL_AAEL012230, AAEL012230	S-layer protein	uncharacterized protein LOC5575977		2	NC_035108.1	334973935	334975630	minus	2
	AAEL026174	3062.06	-1.14852	0.219158	-5.24059	1.60062e-07	2.16927e-06	5572679	LOC5572679	AaeL_AAEL009953, AAEL009953	uncharacterized LOC5572679	uncharacterized protein LOC5572679		1	NC_035107.1	303042722	303043355	plus	2
	AAEL000025	28572.3	-0.385427	0.0736815	-5.23099	1.68607e-07	2.27397e-06	5563586	LOC5563586	AaeL_AAEL000025, AAEL000025	phosphoenolpyruvate carboxykinase [GTP]	phosphoenolpyruvate carboxykinase [GTP]		3	NC_035109.1	102774378	102776817	plus	3
	AAEL014890	157.666	-1.8201	0.352788	-5.15919	2.48021e-07	3.24281e-06	5565579	LOC5565579	AaeL_AAEL014890, AAEL014890, CYP6CC1	probable cytochrome P450 6a13	probable cytochrome P450 6a13		1	NC_035107.1	271419632	271421999	minus	2
	AAEL027086	101.402	3.25206	0.637368	5.10232	3.35509e-07	4.30713e-06	5577773	LOC5577773	AaeL_AAEL003319, AAEL003319	uncharacterized LOC5577773	uncharacterized protein LOC5577773		3	NC_035109.1	330272887	330273624	minus	2
	AAEL025947	321.736	1.32134	0.266729	4.95385	7.27601e-07	8.82414e-06	110677266	LOC110677266		cuticle protein 38-like	cuticle protein 38-like		2	NC_035108.1	86348319	86349030	plus	2
	AAEL003712	348.255	0.821885	0.165933	4.95313	7.30308e-07	8.85009e-06	110676294	LOC110676294	AaeL_AAEL003712, AAEL003712, LYSC10, lysozyme	lysozyme-like	lysozyme-like		2	NC_035108.1	196078052	196078742	plus	2
	AAEL001195	154.659	-1.83322	0.373753	-4.9049	9.34753e-07	1.11284e-05	5569079	LOC5569079	AaeL_AAEL001195, AAEL001195	uncharacterized LOC5569079	uncharacterized protein LOC5569079		2	NC_035108.1	413340269	413342046	plus	2
	AAEL001054	580.814	-1.2272	0.25407	-4.83015	1.36428e-06	1.58542e-05	5568346	LOC5568346	AaeL_AAEL001054, AAEL001054, GSTD4	glutathione S-transferase 1	glutathione S-transferase 1		1	NC_035107.1	301212310	301213169	minus	2
	AAEL009178	78.614	-2.46897	0.51121	-4.82966	1.36763e-06	1.58813e-05	5571588	LOC5571588	AaeL_AAEL009178, AAEL009178, GNBPB4	beta-1,3-glucan-binding protein	beta-1,3-glucan-binding protein		3	NC_035109.1	176005497	176006888	minus	3
	AAEL027183	67.7112	1.38053	0.290647	4.74986	2.03555e-06	2.30469e-05	110679840	LOC110679840		uncharacterized LOC110679840			1	NC_035107.1	189983187	189984475	plus	4
	AAEL019429	6842.27	0.886857	0.187401	4.73241	2.21866e-06	2.48912e-05	5575978	LOC5575978	AaeL_AAEL012228, AAEL012228	S-layer protein	uncharacterized protein LOC5575978		2	NC_035108.1	334979170	334980804	plus	2
	AAEL001256	1379.95	-0.76757	0.168989	-4.54212	5.56923e-06	5.78932e-05	5569610	LOC5569610	AaeL_AAEL001256, AAEL001256	uncharacterized LOC5569610	uncharacterized protein LOC5569610		2	NC_035108.1	152905502	152906733	plus	3
	AAEL008451	14683.4	-1.0887	0.244869	-4.44605	8.74644e-06	8.77575e-05	5570646	LOC5570646	AaeL_AAEL008451, AAEL008451, amylase	alpha-amylase A	alpha-amylase A|Amy II		1	NC_035107.1	171397321	171398909	minus	1
	AAEL011922	126.173	-1.09563	0.249495	-4.39138	1.12633e-05	0.000110518	5580223	LOC5580223	AaeL_AAEL011922, AAEL011922	chymotrypsin-2	chymotrypsin-2		3	NC_035109.1	351331708	351332773	minus	3
	AAEL027929	354.302	0.99601	0.228049	4.36752	1.25664e-05	0.000121997	110677066	LOC110677066		adult cuticle protein 1-like	adult cuticle protein 1-like		2	NC_035108.1	428939665	428940516	plus	2
	AAEL006368	1883.05	0.702161	0.161246	4.3546	1.3331e-05	0.000128618	5567924	LOC5567924	AaeL_AAEL006368, AAEL006368	anionic trypsin-1	anionic trypsin-1		1	NC_035107.1	101003249	101004281	plus	2
	AAEL021060	93.8136	1.74728	0.407075	4.29228	1.76845e-05	0.000165395	110676143	LOC110676143		glycine and tyrosine-rich protein-like	glycine and tyrosine-rich protein-like		2	NC_035108.1	155834980	155835520	plus	2
	AAEL011481	209.666	0.880195	0.20905	4.21044	2.5487e-05	0.000230344	5574893	LOC5574893	AaeL_AAEL011481, AAEL011481	general odorant-binding protein 67	general odorant-binding protein 67		2	NC_035108.1	4593915	4594910	plus	4
	AAEL006700	2036.64	0.575254	0.136709	4.20788	2.57774e-05	0.000232353	5568268	LOC5568268	AaeL_AAEL006700, AAEL006700	venom serine protease 34	venom serine protease 34		3	NC_035109.1	352736554	352757477	plus	5
	AAEL002212	17.467	-2.75596	0.661437	-4.16662	3.09153e-05	0.000274623	5573906	LOC5573906	AaeL_AAEL002212, AAEL002212	adult cuticle protein 1	adult cuticle protein 1		2	NC_035108.1	428922256	428922898	plus	2
	AAEL000127	190.283	-1.10543	0.267903	-4.12622	3.68779e-05	0.000322722	5567778	LOC5567778	AaeL_AAEL000127, AAEL000127	luciferin 4-monooxygenase	luciferin 4-monooxygenase		1	NC_035107.1	195275336	195299589	minus	4
	AAEL026838	89.5687	2.51992	0.625715	4.02727	5.6428e-05	0.0004799	110677750	LOC110677750		uncharacterized LOC110677750	uncharacterized protein LOC110677750		3	NC_035109.1	7240255	7241666	minus	2
	AAEL003399	415.953	1.21441	0.303401	4.00265	6.26367e-05	0.000526947	5578025	LOC5578025	AaeL_AAEL003399, AAEL003399, CYP4H30	cytochrome P450 4C1	cytochrome P450 4C1		3	NC_035109.1	79386577	79407555	plus	6
	AAEL002003	76.0622	1.84757	0.46191	3.99984	6.33841e-05	0.000532372	5573166	LOC5573166	AaeL_AAEL002003, AAEL002003, AAEL002027	ejaculatory bulb-specific protein 3	ejaculatory bulb-specific protein 3		2	NC_035108.1	426239090	426239669	minus	1
	AAEL018247	887.877	2.78812	0.70948	3.92981	8.50137e-05	0.000692381	5576669	LOC5576669	AaeL_AAEL012696, AAEL012696	non-specific lipid-transfer protein-like 1	non-specific lipid-transfer protein-like 1|sterol carrier protein 2-like 1		1	NC_035107.1	203034990	203035535	minus	2
	AAEL003886	183.47	-1.92626	0.490317	-3.92859	8.54448e-05	0.000695165	5579164	LOC5579164	AaeL_AAEL003886, AAEL003886	arrestin domain-containing protein 17	arrestin domain-containing protein 17		3	NC_035109.1	84461717	84486264	plus	2
	AAEL024686	404.633	-1.33158	0.33992	-3.91733	8.95344e-05	0.000724652	5580217	LOC5580217	AaeL_AAEL011919, AAEL011919	chymotrypsin-2	chymotrypsin-2		3	NC_035109.1	351275368	351276297	minus	2
	AAEL010104	1352.91	0.736563	0.189289	3.8912	9.97494e-05	0.000800257	5572897	LOC5572897	AaeL_AAEL010104, AAEL010104	uncharacterized LOC5572897	uncharacterized protein LOC5572897		2	NC_035108.1	36169930	36171052	minus	2
	AAEL009121	522.793	-0.679439	0.176923	-3.84032	0.000122875	0.00097029	5571549	LOC5571549	AaeL_AAEL009121, AAEL009121, CYP6N9	probable cytochrome P450 6a14	probable cytochrome P450 6a14		2	NC_035108.1	419287877	419289644	plus	2
	AAEL023597	293.165	-1.86982	0.491009	-3.80812	0.000140028	0.00108971	5570261	LOC5570261	AaeL_AAEL008203, AAEL008203	brachyurin	brachyurin		2	NC_035108.1	6339192	6341897	minus	2
	AAEL011292	356.458	1.22916	0.325299	3.77857	0.000157734	0.00121656	5574652	LOC5574652	AaeL_AAEL011292, AAEL011292	aminopeptidase N	aminopeptidase N		1	NC_035107.1	15131957	15149385	plus	4
	AAEL003570	2749.6	-0.486185	0.128777	-3.7754	0.000159754	0.00123031	5578553	LOC5578553	AaeL_AAEL003570, AAEL003570	uncharacterized LOC5578553	uncharacterized protein LOC5578553		3	NC_035109.1	180393914	180415664	plus	5
	AAEL008201	465.154	-0.466242	0.123905	-3.7629	0.000167954	0.00128963	5570272	LOC5570272	AaeL_AAEL008201, AAEL008201	collagenase	collagenase		2	NC_035108.1	6438245	6439276	minus	3
	AAEL010477	58.2027	-0.950143	0.253485	-3.74832	0.000178026	0.00135098	5573440	LOC5573440	AaeL_AAEL010477, AAEL010477	protein THEM6	protein THEM6		1	NC_035107.1	278629735	278630550	plus	3
	AAEL001981	137.956	4.71711	1.29779	3.63471	0.000278289	0.00201935	5573146	LOC5573146	AaeL_AAEL001981, AAEL001981	ejaculatory bulb-specific protein 3	ejaculatory bulb-specific protein 3		2	NC_035108.1	426110234	426110825	plus	1
	AAEL008282	19.3871	-3.0281	0.833423	-3.63333	0.000279785	0.00202737	5570372	LOC5570372	AaeL_AAEL008282, AAEL008282, GPRNPR4	neuropeptide FF receptor 2	neuropeptide FF receptor 2|substance-P receptor		3	NC_035109.1	250285191	250308129	minus	6
	AAEL019698	47.2101	2.29163	0.634266	3.61305	0.000302614	0.00217457	5572126	LOC5572126	AaeL_AAEL009527, AAEL009527, AAEL009543	pollen-specific leucine-rich repeat extensin-like protein 2	pollen-specific leucine-rich repeat extensin-like protein 2|uncharacterized protein LOC5572126		3	NC_035109.1	224118482	224146249	plus	2
	AAEL000585	7767.16	-0.746634	0.207452	-3.59906	0.000319363	0.00228329	110677861	LOC110677861		uncharacterized LOC110677861	uncharacterized protein LOC110677861		3	NC_035109.1	12657886	12661862	minus	2
	AAEL000735	1201.98	-0.402342	0.11193	-3.59459	0.000324906	0.00231872	5566281	LOC5566281	AaeL_AAEL000735, AAEL000735	probable peroxisomal acyl-coenzyme A oxidase 1	probable peroxisomal acyl-coenzyme A oxidase 1		2	NC_035108.1	55384990	55407999	minus	8
	AAEL026532	185.528	-0.817604	0.227565	-3.59283	0.000327104	0.00233227	110680312	LOC110680312		uncharacterized LOC110680312			Un	NW_018734608.1	1594	2325	minus	2
	AAEL007068	15.7291	5.51744	1.54504	3.57107	0.000355529	0.00251307	5568697	LOC5568697	AaeL_AAEL007068, AAEL007068	lipase member H-B	lipase member H-B		3	NC_035109.1	298769877	298771250	plus	2
	AAEL008841	1860.87	-0.394278	0.110961	-3.55331	0.000380414	0.002656	5571144	LOC5571144	AaeL_AAEL008841, AAEL008841	peroxisomal acyl-coenzyme A oxidase 3	peroxisomal acyl-coenzyme A oxidase 3		2	NC_035108.1	240894485	240908339	plus	7
	AAEL011929	8413.92	-1.3207	0.371689	-3.55323	0.000380525	0.002656	5580219	LOC5580219	AaeL_AAEL011929, AAEL011929	chymotrypsin-2	chymotrypsin-2		3	NC_035109.1	351294956	351295953	plus	2
	AAEL023525	345.709	-1.1257	0.317374	-3.54691	0.000389784	0.00270999	110677974	LOC110677974		probable serine/threonine-protein kinase kinX	cilia- and flagella-associated protein 251-like|probable serine/threonine-protein kinase kinX		3	NC_035109.1	353914814	353916892	minus	5
	AAEL023409	195.978	0.702183	0.198808	3.53196	0.000412494	0.00285356	110679141	LOC110679141	Rh50-GP2	ammonium transporter Rh type A-like	ammonium transporter Rh type A-like|ammonium transporter 2		3	NC_035109.1	69993496	70005152	minus	5
	AAEL005609	2108.47	-0.75563	0.215887	-3.50011	0.000465066	0.00316461	5566737	LOC5566737	AaeL_AAEL005609, AAEL005609	trypsin alpha-3	trypsin alpha-3		3	NC_035109.1	159844373	159845407	minus	3
	AAEL019584	10807	0.359489	0.102931	3.49251	0.000478495	0.00324526	5576316	LOC5576316		chitinase-3-like protein 1	chitinase-3-like protein 1|chitinase-like protein 3		3	NC_035109.1	398212430	398227728	minus	7
	AAEL003241	42.7108	7.88972	2.26438	3.48427	0.000493481	0.00333528	5577597	LOC5577597	AaeL_AAEL003241, AAEL003241	pupal cuticle protein 36	pupal cuticle protein 36		2	NC_035108.1	366493359	366494503	plus	3
	AAEL007044	7301	-1.00158	0.288254	-3.47464	0.000511548	0.00344245	5568704	LOC5568704	AaeL_AAEL007044, AAEL007044	phospholipase A1	phospholipase A1		3	NC_035109.1	298867176	298868637	minus	3
	AAEL008162	221.487	-1.6147	0.46792	-3.4508	0.00055893	0.00372269	5570209	LOC5570209	AaeL_AAEL008162, AAEL008162	aminopeptidase N	aminopeptidase N		3	NC_035109.1	9081071	9084060	plus	3
	AAEL002040	169.048	8.96222	2.61188	3.43132	0.000600643	0.00397008	5573145	LOC5573145	AaeL_AAEL002040, AAEL002040	ejaculatory bulb-specific protein 3	ejaculatory bulb-specific protein 3		2	NC_035108.1	426093169	426093824	minus	2
	AAEL014835	430.522	-0.900286	0.271132	-3.32047	0.000898654	0.00565865	5565345	LOC5565345	AaeL_AAEL014835, AAEL014835	uncharacterized LOC5565345	uncharacterized protein LOC5565345		2	NC_035108.1	152878180	152879410	minus	3
	AAEL027386	54.7811	0.923467	0.278226	3.31913	0.000902994	0.00567909	110679357	LOC110679357		uncharacterized LOC110679357	uncharacterized protein LOC110679357		3	NC_035109.1	365828821	365831253	minus	2
	AAEL011032	11090.1	1.11411	0.337988	3.29629	0.000979719	0.00610248	5574259	LOC5574259	AaeL_AAEL011032, AAEL011032	uncharacterized LOC5574259	uncharacterized protein LOC5574259		3	NC_035109.1	300299806	300304627	plus	3
	AAEL027717	127.085	0.717637	0.217724	3.29609	0.00098039	0.00610421	110677742	LOC110677742		uncharacterized LOC110677742	uncharacterized protein LOC110677742		3	NC_035109.1	73696391	73697104	plus	3
	AAEL004778	74.385	0.891395	0.271736	3.28037	0.00103671	0.00639201	5565367	LOC5565367	AaeL_AAEL004778, AAEL004778	very long-chain specific acyl-CoA dehydrogenase, mitochondrial	very long-chain specific acyl-CoA dehydrogenase, mitochondrial		2	NC_035108.1	290398632	290401521	plus	4
	AAEL007815	1682.36	0.461087	0.141082	3.26823	0.00108223	0.00663482	5569665	LOC5569665	AaeL_AAEL007815, AAEL007815, CYP4D24	cytochrome P450 4d1	cytochrome P450 4d1		3	NC_035109.1	152854548	152861491	minus	5
	AAEL013444	83.9207	1.17153	0.359927	3.25491	0.00113428	0.0069131	5577961	LOC5577961	AaeL_AAEL013444, AAEL013437, AAEL013444	uncharacterized LOC5577961	uncharacterized protein LOC5577961		2	NC_035108.1	155853153	155863105	minus	3
	AAEL017498	35.9539	-1.69293	0.52664	-3.21459	0.00130631	0.00782376	23687918	LOC23687918	AaeL_AAEL017498, AAEL017498, CASPS21	caspase-8	caspase-8		3	NC_035109.1	228193821	228213609	minus	6
	AAEL025773	285.112	-0.874464	0.274964	-3.18029	0.0014713	0.00871144	110676144	LOC110676144		glycine and tyrosine-rich protein-like	glycine and tyrosine-rich protein-like		2	NC_035108.1	155841498	155842000	minus	2
	AAEL001839	625.343	-0.72909	0.231237	-3.153	0.00161601	0.00946034	5572635	LOC5572635	AaeL_AAEL001839, AAEL001839, CPB-II	carboxypeptidase B	carboxypeptidase B		2	NC_035108.1	184402350	184404009	plus	5
	AAEL008560	151.865	-1.39634	0.443433	-3.14894	0.00163863	0.009564	5570789	LOC5570789	AaeL_AAEL008560, AAEL008560	UDP-glucuronosyltransferase 2B20	UDP-glucuronosyltransferase 2B20		2	NC_035108.1	156407482	156409314	plus	3
	AAEL008199	1228.48	-0.99204	0.315139	-3.14794	0.00164423	0.00959024	5570267	LOC5570267	AaeL_AAEL008199, AAEL008199	brachyurin	brachyurin		2	NC_035108.1	6382452	6383810	plus	2
	AAEL004367	22.6334	-1.31342	0.419004	-3.13463	0.00172072	0.00995897	5564649	LOC5564649	AaeL_AAEL004367, AAEL004367, AAEL004374	uncharacterized family 31 glucosidase KIAA1161	uncharacterized family 31 glucosidase KIAA1161		3	NC_035109.1	94188291	94190440	plus	2
	AAEL015140	246.074	1.36151	0.437393	3.11278	0.00185335	0.0105832	5579510	LOC5579510	AaeL_AAEL015140, AAEL015140	uncharacterized LOC5579510	uncharacterized protein LOC5579510		1	NC_035107.1	303074783	303075453	minus	2
	AAEL000626	308.301	-0.641025	0.206411	-3.10558	0.00189909	0.0108087	5564821	LOC5564821	AaeL_AAEL000626, AAEL000626, aepin-5	uncharacterized LOC5564821	uncharacterized protein LOC5564821		1	NC_035107.1	84649360	84672420	plus	5
	AAEL008221	2467.6	-1.98682	0.640195	-3.10346	0.00191275	0.0108706	5570262	LOC5570262	AaeL_AAEL008221, AAEL008221	brachyurin	brachyurin		2	NC_035108.1	6339927	6342789	plus	2
	AAEL005293	1789.93	-0.787486	0.25659	-3.06905	0.00214741	0.0120416	5566301	LOC5566301	AaeL_AAEL005293, AAEL005293, GALE8B_a	galectin-4	galectin-4		3	NC_035109.1	308480159	308489547	plus	3
	AAEL002208	31.7756	-1.32549	0.434383	-3.05144	0.00227746	0.0126614	5573921	LOC5573921	AaeL_AAEL002208, AAEL002208	glycine-rich protein	glycine-rich protein		2	NC_035108.1	429130709	429131278	minus	2
	AAEL002024	104.564	-0.585674	0.192484	-3.04271	0.00234458	0.0129605	5573148	LOC5573148	AaeL_AAEL002024, AAEL002024	ejaculatory bulb-specific protein 3	ejaculatory bulb-specific protein 3		2	NC_035108.1	426113257	426113918	plus	2
	AAEL021528	35.1812	-1.13106	0.38303	-2.95293	0.00314773	0.016821	5569909	LOC5569909	AaeL_AAEL007991, AAEL007991	clavesin-1	clavesin-1		Un	NW_018734505.1	20142	21181	minus	1
	AAEL005702	1042.3	2.09189	0.712987	2.93399	0.00334636	0.0177183	5566933	LOC5566933	AaeL_AAEL005702, AAEL005702	uncharacterized LOC5566933	uncharacterized protein LOC5566933		3	NC_035109.1	115455524	115456223	minus	2
	AAEL025320	959.257	3.33185	1.13903	2.92516	0.00344283	0.0181664	110675101	LOC110675101		cyclin-dependent kinase inhibitor 1C-like	cyclin-dependent kinase inhibitor 1C-like		2	NC_035108.1	100577973	100578916	minus	2
	AAEL009948	5583.32	-0.468849	0.161099	-2.91032	0.00361059	0.0189179	5572673	LOC5572673	AaeL_AAEL009948, AAEL009948	retinal dehydrogenase 1	retinal dehydrogenase 1		2	NC_035108.1	379695583	379706284	minus	2
	AAEL001464	413.592	-0.700425	0.24262	-2.88693	0.00389025	0.0201527	5570699	LOC5570699	AaeL_AAEL001464, AAEL001464	lysoplasmalogenase-like protein TMEM86A	lysoplasmalogenase-like protein TMEM86A		1	NC_035107.1	111850366	111864748	plus	6
	AAEL008751	261.006	-0.468013	0.162334	-2.88301	0.00393889	0.0203572	5571019	LOC5571019	AaeL_AAEL008751, AAEL008751	UDP-glucuronosyltransferase 2B31	UDP-glucuronosyltransferase 2B31		1	NC_035107.1	168841440	168843189	minus	2
	AAEL006378	1512.92	0.513575	0.179514	2.86093	0.00422406	0.0215875	5567925	LOC5567925	AaeL_AAEL006378, AAEL006378	trypsin alpha-3	trypsin alpha-3		1	NC_035107.1	101002146	101003177	minus	2
	AAEL013780	2978.87	0.803973	0.281296	2.8581	0.00426184	0.0217306	5578588	LOC5578588	AaeL_AAEL013780, AAEL013780	uncharacterized LOC5578588	uncharacterized protein LOC5578588		2	NC_035108.1	277695666	277696879	plus	2
	AAEL017452	5.48334	3.34084	1.17891	2.83383	0.00459932	0.0231857	23687872	LOC23687872	AaeL_AAEL017452, AAEL017452, FOHSDR-4	farnesol dehydrogenase-like	farnesol dehydrogenase-like|NADP+-dependent farnesol dehydrogenase 4		3	NC_035109.1	347303968	347305072	minus	2
	AAEL008467	598.487	0.435744	0.15536	2.80474	0.00503574	0.0250292	5570649	LOC5570649	AaeL_AAEL008467, AAEL008467	cystathionine beta-synthase	cystathionine beta-synthase		1	NC_035107.1	53264818	53272606	plus	5
	AAEL008858	211.54	-0.537701	0.193167	-2.78361	0.00537575	0.0264156	5571175	LOC5571175	AaeL_AAEL008858, AAEL008858	uncharacterized LOC5571175	uncharacterized protein LOC5571175		3	NC_035109.1	236643493	236662205	minus	5
	AAEL003181	160.746	-0.574838	0.206566	-2.78283	0.00538873	0.0264627	5577513	LOC5577513	AaeL_AAEL003181, AAEL003181	esterase E4	esterase E4		1	NC_035107.1	190112037	190113871	plus	2
	AAEL008380	253.472	3.02468	1.09475	2.76291	0.00572894	0.0278089	5570579	LOC5570579	AaeL_AAEL008380, AAEL008380	probable chitinase 10	probable chitinase 10		3	NC_035109.1	224240279	224242359	plus	3
	AAEL019520	382.374	1.4011	0.510924	2.74228	0.00610136	0.0293364	5569414	LOC5569414	AaeL_AAEL007616, AAEL007616	uncharacterized LOC5569414	uncharacterized protein LOC5569414		1	NC_035107.1	42402836	42403586	minus	2
	AAEL004847	10.8092	-2.06445	0.753055	-2.74144	0.00611712	0.0293727	5565546	LOC5565546	AaeL_AAEL004847, AAEL004847	dopamine N-acetyltransferase	dopamine N-acetyltransferase		2	NC_035108.1	114939537	114940440	plus	1
	AAEL006365	463.006	0.424469	0.155618	2.72764	0.00637895	0.0304329	5567923	LOC5567923	AaeL_AAEL006365, AAEL006365	anionic trypsin-1	anionic trypsin-1		1	NC_035107.1	101044650	101045650	plus	2
	AAEL027117	192.511	1.64584	0.603482	2.72725	0.00638655	0.0304577	110676280	LOC110676280		uncharacterized LOC110676280	uncharacterized protein LOC110676280		2	NC_035108.1	193559219	193559908	minus	2
	AAEL009017	1259.82	-0.330802	0.121374	-2.72548	0.00642087	0.0305673	5571386	LOC5571386	AaeL_AAEL009017, AAEL009017, GSTt1	glutathione S-transferase theta-1	glutathione S-transferase theta-1		1	NC_035107.1	29356870	29357830	minus	3
	AAEL022408	205.52	-0.734286	0.273958	-2.68028	0.00735596	0.0341625	5570377	LOC5570377	AaeL_AAEL008264, AAEL008264	uncharacterized LOC5570377	uncharacterized protein LOC5570377		2	NC_035108.1	234496889	234506217	minus	7
	AAEL010963	110.032	1.22177	0.45663	2.67563	0.00745892	0.0345426	5574162	LOC5574162	AaeL_AAEL010963, AAEL010963	chitinase-3-like protein 1	chitinase-3-like protein 1		2	NC_035108.1	151071519	151073033	minus	4
	AAEL014245	1244.5	0.550819	0.207935	2.649	0.00807315	0.0369207	5563938	LOC5563938	AaeL_AAEL014245, AAEL014245	uncharacterized LOC5563938	uncharacterized protein LOC5563938		2	NC_035108.1	36197680	36198851	plus	2
	AAEL001967	168.906	-0.987668	0.373439	-2.64479	0.00817407	0.0372619	5573152	LOC5573152	AaeL_AAEL001967, AAEL001967	ejaculatory bulb-specific protein 3	ejaculatory bulb-specific protein 3		2	NC_035108.1	426147302	426148063	minus	2
	AAEL014541	1255.5	-1.02707	0.393758	-2.60837	0.00909755	0.0407441	5564618	LOC5564618	AaeL_AAEL014541, AAEL014541	protein-glucosylgalactosylhydroxylysine glucosidase	protein-glucosylgalactosylhydroxylysine glucosidase		2	NC_035108.1	348522307	348525170	minus	3
	AAEL009209	30.326	1.76194	0.677057	2.60236	0.00925859	0.0413227	5571639	LOC5571639	AaeL_AAEL009209, AAEL009209, CTLGA6	lectin subunit alpha	lectin subunit alpha		1	NC_035107.1	218981672	218982364	minus	2
	AAEL014609	1247.48	-0.62522	0.241688	-2.58689	0.00968462	0.0429288	5564749	LOC5564749	AaeL_AAEL014609, AAEL014609, CYP9J26	probable cytochrome P450 9f2	probable cytochrome P450 9f2|cytochrome P450 9J26		3	NC_035109.1	368609784	368611605	plus	2
	AAEL012975	775.114	-0.417595	0.161924	-2.57895	0.00990998	0.043642	5577078	LOC5577078	AaeL_AAEL012975, AAEL012975	uncharacterized LOC5577078	uncharacterized protein LOC5577078		2	NC_035108.1	124852691	124874987	minus	8
	AAEL024023	31.391	-0.950346	0.368538	-2.57869	0.0099176	0.0436632	110677074	LOC110677074		uncharacterized LOC110677074	uncharacterized protein LOC110677074		2	NC_035108.1	429216597	429217221	minus	2
	AAEL012225	11745.1	0.607972	0.238908	2.5448	0.0109342	0.0471971	5567296	LOC5567296	AaeL_AAEL012225, AAEL012225	S-layer protein	uncharacterized protein LOC5567296		2	NC_035108.1	334996969	334998588	plus	2
	AAEL012645	9192.81	0.339537	0.133682	2.53989	0.0110887	0.0476999	5576621	LOC5576621	AaeL_AAEL012645, AAEL012645	uncharacterized LOC5576621	uncharacterized protein LOC5576621		3	NW_018736044.1	13109	13921	plus	1
	AAEL002670	194.383	-0.652747	0.258512	-2.52502	0.0115692	0.0495069	5575581	LOC5575581	AaeL_AAEL002670, AAEL002670	4-coumarate--CoA ligase 1	4-coumarate--CoA ligase 1		2	NC_035108.1	434037823	434039705	minus	4
