# Supplementary material for: Efficient sex separation by exploiting differential alternative splicing of a dominant marker in Aedes aegypti
Source: PLoS Genet. 2023 Nov 27;19(11):e1011065. doi: 10.1371/journal.pgen.1011065 (PMC10703412; doi:10.1371/journal.pgen.1011065)
Supplement: S16 Table — (XLSX) [file pgen.1011065.s027.xlsx]

## Sheet: eseq2_1174D_pos_vs_neg.annotati
	table S16. eseq2_1174D_pos_vs_neg.annotations.1st_instar_1tpm.significantly_changed
	AAEL_ID	baseMean	log2FoldChange	lfcSE	stat	pvalue	padj	NCBI_ID	Symbol	Aliases	description	other_designations	map_location	chromosome	genomic_nucleotide_accession.version	start_position_on_the_genomic_accession	end_position_on_the_genomic_accession	orientation	exon_count
	AAEL011891	630.283	3.20179	0.14855	21.5535	4.90547e-103	2.18251e-100	5575510	LOC5575510	AaeL_AAEL011891, AAEL011891	trypsin-1	trypsin-1		2	NC_035108.1	396191789	396192806	plus	2
	AAEL010858	284.436	2.58619	0.221073	11.6983	1.29959e-31	1.28899e-29	5574009	LOC5574009	AaeL_AAEL012436, AAEL012436	probable 4-coumarate--CoA ligase 1	probable 4-coumarate--CoA ligase 1		1	NC_035107.1	45835344	45837587	minus	3
	AAEL028190	113.419	2.686	0.31061	8.64749	5.26425e-18	2.3273e-16	110680512	LOC110680512		angiopoietin-2-like	angiopoietin-2-like		Un	NW_018734963.1	19440	21788	plus	2
	AAEL020833	977.435	-1.33192	0.157362	-8.46404	2.58278e-17	1.087e-15	110675990	LOC110675990		uncharacterized LOC110675990			2	NC_035108.1	124160735	124162210	minus	3
	AAEL013910	38.9936	4.64126	0.552507	8.40036	4.45105e-17	1.85326e-15	5566299	LOC5566299	AaeL_AAEL013910, AAEL013910	fatty acyl-CoA reductase wat	fatty acyl-CoA reductase wat		3	NC_035109.1	309448925	309451274	plus	4
	AAEL011487	133.521	1.46574	0.190059	7.71204	1.2382e-14	4.17342e-13	5574886	LOC5574886	AaeL_AAEL011487, AAEL011487	general odorant-binding protein 67	general odorant-binding protein 67		2	NC_035108.1	4561160	4562127	minus	3
	AAEL025114	90.6658	-5.00835	0.70138	-7.14071	9.28522e-13	2.60053e-11	5566922	LOC5566922	AaeL_AAEL005689, AAEL005689, AAEL011549	trypsin-2	trypsin-2		3	NC_035109.1	313345722	313347758	minus	4
	AAEL010265	128.195	-1.36815	0.208268	-6.5692	5.05867e-11	1.1318e-09	5573071	LOC5573071	AaeL_AAEL010265, AAEL010265	mucin-2	mucin-2|uncharacterized protein LOC5573071		2	NC_035108.1	359748080	359751070	minus	4
	AAEL019919	5022.85	-1.13602	0.174374	-6.51486	7.27556e-11	1.58233e-09	5566738	LOC5566738	AaeL_AAEL005614, AAEL005614	trypsin alpha-3	trypsin alpha-3		3	NC_035109.1	159832171	159833189	plus	3
	AAEL001096	2006.08	1.05354	0.170382	6.18338	6.27449e-10	1.19592e-08	5568375	LOC5568375	AaeL_AAEL001072, AAEL001072	pancreatic lipase-related protein 2	pancreatic lipase-related protein 2		2	NC_035108.1	158958029	158959292	minus	2
	AAEL003225	408.897	6.76513	1.11004	6.09448	1.09792e-09	2.02569e-08	5577604	LOC5577604	AaeL_AAEL003225, AAEL003225	pupal cuticle protein 20	pupal cuticle protein 20		2	NC_035108.1	366530350	366531435	plus	3
	AAEL022247	365.153	-2.3368	0.393258	-5.94216	2.81299e-09	4.85093e-08	5570213	LOC5570213	AaeL_AAEL008158, AAEL008158	aminopeptidase N	aminopeptidase N		3	NC_035109.1	9092915	9094375	plus	1
	AAEL011167	1112.13	1.66539	0.292633	5.69107	1.26244e-08	2.00598e-07	5574446	LOC5574446	AaeL_AAEL011167, AAEL011167, CAT-L2	cathepsin L1	cathepsin L1|cathepsin L		3	NC_035109.1	225773022	225774743	plus	5
	AAEL028146	149.127	2.68082	0.506956	5.28807	1.23616e-07	1.70048e-06	110677178	LOC110677178		mantle protein-like	mantle protein-like		2	NC_035108.1	451019098	451019920	plus	2
	AAEL012563	598.725	1.04765	0.198903	5.26713	1.38575e-07	1.89123e-06	5576511	LOC5576511	AaeL_AAEL012563, AAEL012563	collagenase	collagenase		2	NC_035108.1	6498736	6499739	minus	2
	AAEL012230	4409.34	0.948202	0.18027	5.25989	1.4414e-07	1.96031e-06	5575977	LOC5575977	AaeL_AAEL012230, AAEL012230	S-layer protein	uncharacterized protein LOC5575977		2	NC_035108.1	334973935	334975630	minus	2
	AAEL026513	70.1215	1.44958	0.28317	5.11913	3.06949e-07	3.96665e-06	110677023	LOC110677023		uncharacterized LOC110677023			2	NC_035108.1	419086707	419087549	minus	3
	AAEL001672	76.5703	-1.34066	0.264831	-5.0623	4.14238e-07	5.21887e-06	5571648	LOC5571648	AaeL_AAEL001672, AAEL001672	laccase-5	laccase-5		2	NC_035108.1	300537453	300570205	plus	9
	AAEL013912	22.1483	3.08577	0.613257	5.03177	4.85968e-07	6.04915e-06	5578908	LOC5578908	AaeL_AAEL005300, AAEL005300	putative fatty acyl-CoA reductase CG5065	putative fatty acyl-CoA reductase CG5065		3	NC_035109.1	309462199	309464098	plus	4
	AAEL019429	6842.27	0.886857	0.187401	4.73241	2.21866e-06	2.48912e-05	5575978	LOC5575978	AaeL_AAEL012228, AAEL012228	S-layer protein	uncharacterized protein LOC5575978		2	NC_035108.1	334979170	334980804	plus	2
	AAEL006383	97.4014	1.58267	0.33836	4.67745	2.90457e-06	3.20099e-05	5567920	LOC5567920	AaeL_AAEL015105, AAEL015105	chymotrypsin-1	chymotrypsin-1		1	NC_035107.1	101075237	101076721	plus	3
	AAEL008451	14683.4	-1.0887	0.244869	-4.44605	8.74644e-06	8.77575e-05	5570646	LOC5570646	AaeL_AAEL008451, AAEL008451, amylase	alpha-amylase A	alpha-amylase A|Amy II		1	NC_035107.1	171397321	171398909	minus	1
	AAEL002273	20.3388	3.07025	0.691034	4.44297	8.87237e-06	8.87921e-05	5574105	LOC5574105	AaeL_AAEL002273, AAEL002273	serine protease snake	serine protease snake		2	NC_035108.1	30687248	30688244	minus	2
	AAEL011922	126.173	-1.09563	0.249495	-4.39138	1.12633e-05	0.000110518	5580223	LOC5580223	AaeL_AAEL011922, AAEL011922	chymotrypsin-2	chymotrypsin-2		3	NC_035109.1	351331708	351332773	minus	3
	AAEL006368	1883.05	0.702161	0.161246	4.3546	1.3331e-05	0.000128618	5567924	LOC5567924	AaeL_AAEL006368, AAEL006368	anionic trypsin-1	anionic trypsin-1		1	NC_035107.1	101003249	101004281	plus	2
	AAEL006384	1753.81	0.574161	0.134591	4.26596	1.99044e-05	0.000184166	5567926	LOC5567926	AaeL_AAEL015528, AAEL015528	transmembrane protease serine 11D	transmembrane protease serine 11D		1	NC_035107.1	100985220	100986256	minus	2
	AAEL011481	209.666	0.880195	0.20905	4.21044	2.5487e-05	0.000230344	5574893	LOC5574893	AaeL_AAEL011481, AAEL011481	general odorant-binding protein 67	general odorant-binding protein 67		2	NC_035108.1	4593915	4594910	plus	4
	AAEL005607	1958.54	-0.679848	0.162018	-4.19612	2.71527e-05	0.00024364	5566739	LOC5566739	AaeL_AAEL005607, AAEL005607	trypsin alpha-3	trypsin alpha-3		3	NC_035109.1	159811741	159812778	minus	3
	AAEL002627	1912.14	1.68911	0.423283	3.99051	6.59315e-05	0.000552279	5575312	LOC5575312	AaeL_AAEL002627, AAEL002627	mucin-5AC	mucin-5AC		3	NC_035109.1	256253228	256255601	minus	3
	AAEL014240	441.058	1.13728	0.286088	3.97529	7.02927e-05	0.000584409	5563936	LOC5563936	AaeL_AAEL014240, AAEL014240	uncharacterized LOC5563936	uncharacterized protein LOC5563936		2	NC_035108.1	36190229	36191512	plus	2
	AAEL000554	94.0787	-0.907301	0.230087	-3.9433	8.03685e-05	0.000661468	5563703	LOC5563703	AaeL_AAEL000554, AAEL000554	fasciclin-3	fasciclin-3		3	NC_035109.1	385413422	385414981	plus	5
	AAEL015139	698.549	-0.632498	0.161376	-3.91941	8.87657e-05	0.000720302	5579508	LOC5579508	AaeL_AAEL009954, AAEL009954	uncharacterized LOC5579508	uncharacterized protein LOC5579508		1	NC_035107.1	303041130	303041963	minus	2
	AAEL010104	1352.91	0.736563	0.189289	3.8912	9.97494e-05	0.000800257	5572897	LOC5572897	AaeL_AAEL010104, AAEL010104	uncharacterized LOC5572897	uncharacterized protein LOC5572897		2	NC_035108.1	36169930	36171052	minus	2
	AAEL003570	2749.6	-0.486185	0.128777	-3.7754	0.000159754	0.00123031	5578553	LOC5578553	AaeL_AAEL003570, AAEL003570	uncharacterized LOC5578553	uncharacterized protein LOC5578553		3	NC_035109.1	180393914	180415664	plus	5
	AAEL008201	465.154	-0.466242	0.123905	-3.7629	0.000167954	0.00128963	5570272	LOC5570272	AaeL_AAEL008201, AAEL008201	collagenase	collagenase		2	NC_035108.1	6438245	6439276	minus	3
	AAEL006376	149.565	1.45176	0.387069	3.75065	0.000176377	0.00134109	5567922	LOC5567922	AaeL_AAEL006376, AAEL006376	trypsin	trypsin		1	NC_035107.1	101053170	101054242	minus	2
	AAEL001895	17.0174	2.03272	0.542654	3.74588	0.000179763	0.0013635	5572806	LOC5572806	AaeL_AAEL001895, AAEL001895	lactosylceramide 4-alpha-galactosyltransferase	lactosylceramide 4-alpha-galactosyltransferase		2	NC_035108.1	390043551	390044873	plus	2
	AAEL023321	37.9641	1.29277	0.346351	3.73255	0.000189554	0.00143288	110674153	LOC110674153	Hsp70Cb	heat shock protein 70 A1-like	heat shock protein 70 A1-like|heat shock 70 Cb		1	NC_035107.1	280191649	280194003	plus	2
	AAEL019684	44.896	1.32172	0.363862	3.63248	0.000280715	0.00203316	23687557	LOC23687557	AaeL_AAEL017137, AAEL017137, AAEL801253	uncharacterized LOC23687557	uncharacterized protein LOC23687557		1	NC_035107.1	291382336	291384589	plus	2
	AAEL019698	47.2101	2.29163	0.634266	3.61305	0.000302614	0.00217457	5572126	LOC5572126	AaeL_AAEL009527, AAEL009527, AAEL009543	pollen-specific leucine-rich repeat extensin-like protein 2	pollen-specific leucine-rich repeat extensin-like protein 2|uncharacterized protein LOC5572126		3	NC_035109.1	224118482	224146249	plus	2
	AAEL002213	100.427	1.22207	0.341342	3.58019	0.000343343	0.002438	5573902	LOC5573902	AaeL_AAEL002213, AAEL002213	predicted GPI-anchored protein 58	predicted GPI-anchored protein 58		2	NC_035108.1	428739611	428740585	plus	2
	AAEL007068	15.7291	5.51744	1.54504	3.57107	0.000355529	0.00251307	5568697	LOC5568697	AaeL_AAEL007068, AAEL007068	lipase member H-B	lipase member H-B		3	NC_035109.1	298769877	298771250	plus	2
	AAEL006524	6.59258	5.16082	1.44551	3.57024	0.000356649	0.0025187	5568094	LOC5568094	AaeL_AAEL006524, AAEL006524	venom allergen 5	venom allergen 5		2	NC_035108.1	467597598	467598705	minus	4
	AAEL005609	2108.47	-0.75563	0.215887	-3.50011	0.000465066	0.00316461	5566737	LOC5566737	AaeL_AAEL005609, AAEL005609	trypsin alpha-3	trypsin alpha-3		3	NC_035109.1	159844373	159845407	minus	3
	AAEL007044	7301	-1.00158	0.288254	-3.47464	0.000511548	0.00344245	5568704	LOC5568704	AaeL_AAEL007044, AAEL007044	phospholipase A1	phospholipase A1		3	NC_035109.1	298867176	298868637	minus	3
	AAEL008162	221.487	-1.6147	0.46792	-3.4508	0.00055893	0.00372269	5570209	LOC5570209	AaeL_AAEL008162, AAEL008162	aminopeptidase N	aminopeptidase N		3	NC_035109.1	9081071	9084060	plus	3
	AAEL021898	4.03927	5.44986	1.59717	3.41221	0.000644394	0.00422328	110674464	LOC110674464		uncharacterized LOC110674464	uncharacterized protein LOC110674464		1	NC_035107.1	100607525	100608417	plus	2
	AAEL008206	307.569	1.09422	0.326005	3.35645	0.000789505	0.00504066	5570266	LOC5570266	AaeL_AAEL008206, AAEL008206	brachyurin	brachyurin		2	NC_035108.1	6373791	6374760	plus	1
	AAEL011916	137.413	-1.3102	0.410595	-3.19097	0.00141795	0.00842759	5580220	LOC5580220	AaeL_AAEL011916, AAEL011916	chymotrypsin-2	chymotrypsin-2		3	NC_035109.1	351306416	351307482	plus	2
	AAEL008560	151.865	-1.39634	0.443433	-3.14894	0.00163863	0.009564	5570789	LOC5570789	AaeL_AAEL008560, AAEL008560	UDP-glucuronosyltransferase 2B20	UDP-glucuronosyltransferase 2B20		2	NC_035108.1	156407482	156409314	plus	3
	AAEL008199	1228.48	-0.99204	0.315139	-3.14794	0.00164423	0.00959024	5570267	LOC5570267	AaeL_AAEL008199, AAEL008199	brachyurin	brachyurin		2	NC_035108.1	6382452	6383810	plus	2
	AAEL004367	22.6334	-1.31342	0.419004	-3.13463	0.00172072	0.00995897	5564649	LOC5564649	AaeL_AAEL004367, AAEL004367, AAEL004374	uncharacterized family 31 glucosidase KIAA1161	uncharacterized family 31 glucosidase KIAA1161		3	NC_035109.1	94188291	94190440	plus	2
	AAEL017475	55.73	1.66424	0.535229	3.1094	0.00187468	0.0106893	23687895	LOC23687895	AaeL_AAEL017475, AAEL017475	chymotrypsin-2	chymotrypsin-2		3	NC_035109.1	351329268	351330229	plus	2
	AAEL008221	2467.6	-1.98682	0.640195	-3.10346	0.00191275	0.0108706	5570262	LOC5570262	AaeL_AAEL008221, AAEL008221	brachyurin	brachyurin		2	NC_035108.1	6339927	6342789	plus	2
	AAEL001059	37.4854	-1.93857	0.641361	-3.02258	0.0025063	0.0137471	5568347	LOC5568347	AaeL_AAEL001059, AAEL001059, GSTD3	glutathione S-transferase D5	glutathione S-transferase D5		1	NC_035107.1	301213623	301214675	plus	2
	AAEL023795	56.3031	-0.809072	0.271108	-2.98432	0.00284211	0.0153691	110680657	LOC110680657		uncharacterized LOC110680657			Un	NW_018735182.1	11782	13336	plus	2
	AAEL024740	66.3303	0.716468	0.243841	2.93826	0.00330063	0.0175179	110679693	LOC110679693		uncharacterized LOC110679693			3	NC_035109.1	400707968	400719234	minus	2
	AAEL023083	1390.83	0.895397	0.305239	2.93343	0.00335238	0.0177381	110675454	LOC110675454		uncharacterized LOC110675454	uncharacterized protein LOC110675454		2	NC_035108.1	36219094	36220133	plus	2
	AAEL019659	420.226	0.515092	0.178029	2.8933	0.00381211	0.0198271	5563986	LOC5563986	AaeL_AAEL004012, AAEL004012, CYP325AA1	cytochrome P450 4c21	cytochrome P450 4c21		3	NC_035109.1	164959868	164968558	minus	5
	AAEL022716	7.90315	2.78105	0.966414	2.8777	0.00400592	0.0206762	5578264	LOC5578264	AaeL_AAEL003496, AAEL003496	uncharacterized LOC5578264	uncharacterized protein LOC5578264		2	NC_035108.1	216467549	216526724	plus	5
	AAEL006378	1512.92	0.513575	0.179514	2.86093	0.00422406	0.0215875	5567925	LOC5567925	AaeL_AAEL006378, AAEL006378	trypsin alpha-3	trypsin alpha-3		1	NC_035107.1	101002146	101003177	minus	2
	AAEL025356	95.5685	0.924798	0.323629	2.85758	0.00426879	0.0217589	110675455	LOC110675455		uncharacterized LOC110675455	uncharacterized protein LOC110675455		2	NC_035108.1	36233176	36234197	minus	2
	AAEL008380	253.472	3.02468	1.09475	2.76291	0.00572894	0.0278089	5570579	LOC5570579	AaeL_AAEL008380, AAEL008380	probable chitinase 10	probable chitinase 10		3	NC_035109.1	224240279	224242359	plus	3
	AAEL019520	382.374	1.4011	0.510924	2.74228	0.00610136	0.0293364	5569414	LOC5569414	AaeL_AAEL007616, AAEL007616	uncharacterized LOC5569414	uncharacterized protein LOC5569414		1	NC_035107.1	42402836	42403586	minus	2
	AAEL000881	15.6531	2.07636	0.757176	2.74225	0.00610202	0.0293364	5567229	LOC5567229	AaeL_AAEL000881, AAEL000881	cuticle protein 10.6	cuticle protein 10.6		3	NC_035109.1	332622707	332623399	minus	2
	AAEL006365	463.006	0.424469	0.155618	2.72764	0.00637895	0.0304329	5567923	LOC5567923	AaeL_AAEL006365, AAEL006365	anionic trypsin-1	anionic trypsin-1		1	NC_035107.1	101044650	101045650	plus	2
	AAEL020034	283.028	0.90494	0.333638	2.71234	0.00668094	0.0316021	110678869	LOC110678869		uncharacterized LOC110678869			3	NC_035109.1	256447450	256448119	plus	2
	AAEL002117	148.929	0.467992	0.173391	2.69905	0.00695372	0.0326942	5573563	LOC5573563	AaeL_AAEL002117, AAEL002117	uncharacterized LOC5573563	uncharacterized protein LOC5573563		3	NC_035109.1	179333316	179334301	minus	4
	AAEL020984	18.6581	1.20063	0.445292	2.69628	0.00701184	0.0329277	5574892	LOC5574892	AaeL_AAEL011482, AAEL011482	general odorant-binding protein 67	general odorant-binding protein 67		2	NC_035108.1	4585971	4586978	plus	4
	AAEL014995	66.4185	0.678855	0.25314	2.68174	0.00732398	0.0340546	5565823	LOC5565823	AaeL_AAEL014995, AAEL014995	ornithine decarboxylase 1	ornithine decarboxylase 1		1	NC_035107.1	230602692	230604154	plus	2
	AAEL010266	1250.25	1.09272	0.408087	2.67766	0.0074139	0.0343804	5573080	LOC5573080	AaeL_AAEL010266, AAEL010266	extracellular matrix protein A	extracellular matrix protein A|uncharacterized protein LOC5573080		2	NC_035108.1	359578074	359658538	minus	14
	AAEL014245	1244.5	0.550819	0.207935	2.649	0.00807315	0.0369207	5563938	LOC5563938	AaeL_AAEL014245, AAEL014245	uncharacterized LOC5563938	uncharacterized protein LOC5563938		2	NC_035108.1	36197680	36198851	plus	2
	AAEL027101	148.345	0.990559	0.377058	2.62707	0.00861235	0.0388504	5575318	LOC5575318		uncharacterized LOC5575318			3	NC_035109.1	256446560	256447238	minus	2
	AAEL025440	2317.68	0.521799	0.199996	2.60904	0.00907955	0.0406751	110676142	LOC110676142		uncharacterized LOC110676142			2	NC_035108.1	155820817	155821343	minus	2
	AAEL005842	12.6036	1.66526	0.650339	2.5606	0.0104492	0.0455402	5579848	LOC5579848	AaeL_AAEL005842, AAEL005842	O-acyltransferase like protein	O-acyltransferase like protein		3	NC_035109.1	219510106	219544087	plus	9
	AAEL012225	11745.1	0.607972	0.238908	2.5448	0.0109342	0.0471971	5567296	LOC5567296	AaeL_AAEL012225, AAEL012225	S-layer protein	uncharacterized protein LOC5567296		2	NC_035108.1	334996969	334998588	plus	2
