# Supplementary material for: Efficient sex separation by exploiting differential alternative splicing of a dominant marker in Aedes aegypti
Source: PLoS Genet. 2023 Nov 27;19(11):e1011065. doi: 10.1371/journal.pgen.1011065 (PMC10703412; doi:10.1371/journal.pgen.1011065)
Supplement: S17 Table — (XLSX) [file pgen.1011065.s028.xlsx]

## Sheet: 工作表16
	table S17. eseq2_1174D_pos_vs_neg.annotations.1st_instar_10tpm.significantly_changed
	AAEL_ID	baseMean	log2FoldChange	lfcSE	stat	pvalue	padj	NCBI_ID	Symbol	Aliases	description	other_designations	map_location	chromosome	genomic_nucleotide_accession.version	start_position_on_the_genomic_accession	end_position_on_the_genomic_accession	orientation	exon_count
	AAEL011891	630.283	3.20179	0.14855	21.5535	4.90547e-103	2.18251e-100	5575510	LOC5575510	AaeL_AAEL011891, AAEL011891	trypsin-1	trypsin-1		2	NC_035108.1	396191789	396192806	plus	2
	AAEL010858	284.436	2.58619	0.221073	11.6983	1.29959e-31	1.28899e-29	5574009	LOC5574009	AaeL_AAEL012436, AAEL012436	probable 4-coumarate--CoA ligase 1	probable 4-coumarate--CoA ligase 1		1	NC_035107.1	45835344	45837587	minus	3
	AAEL028190	113.419	2.686	0.31061	8.64749	5.26425e-18	2.3273e-16	110680512	LOC110680512		angiopoietin-2-like	angiopoietin-2-like		Un	NW_018734963.1	19440	21788	plus	2
	AAEL011487	133.521	1.46574	0.190059	7.71204	1.2382e-14	4.17342e-13	5574886	LOC5574886	AaeL_AAEL011487, AAEL011487	general odorant-binding protein 67	general odorant-binding protein 67		2	NC_035108.1	4561160	4562127	minus	3
	AAEL001096	2006.08	1.05354	0.170382	6.18338	6.27449e-10	1.19592e-08	5568375	LOC5568375	AaeL_AAEL001072, AAEL001072	pancreatic lipase-related protein 2	pancreatic lipase-related protein 2		2	NC_035108.1	158958029	158959292	minus	2
	AAEL003225	408.897	6.76513	1.11004	6.09448	1.09792e-09	2.02569e-08	5577604	LOC5577604	AaeL_AAEL003225, AAEL003225	pupal cuticle protein 20	pupal cuticle protein 20		2	NC_035108.1	366530350	366531435	plus	3
	AAEL022247	365.153	-2.3368	0.393258	-5.94216	2.81299e-09	4.85093e-08	5570213	LOC5570213	AaeL_AAEL008158, AAEL008158	aminopeptidase N	aminopeptidase N		3	NC_035109.1	9092915	9094375	plus	1
	AAEL011167	1112.13	1.66539	0.292633	5.69107	1.26244e-08	2.00598e-07	5574446	LOC5574446	AaeL_AAEL011167, AAEL011167, CAT-L2	cathepsin L1	cathepsin L1|cathepsin L		3	NC_035109.1	225773022	225774743	plus	5
	AAEL012563	598.725	1.04765	0.198903	5.26713	1.38575e-07	1.89123e-06	5576511	LOC5576511	AaeL_AAEL012563, AAEL012563	collagenase	collagenase		2	NC_035108.1	6498736	6499739	minus	2
	AAEL012230	4409.34	0.948202	0.18027	5.25989	1.4414e-07	1.96031e-06	5575977	LOC5575977	AaeL_AAEL012230, AAEL012230	S-layer protein	uncharacterized protein LOC5575977		2	NC_035108.1	334973935	334975630	minus	2
	AAEL026513	70.1215	1.44958	0.28317	5.11913	3.06949e-07	3.96665e-06	110677023	LOC110677023		uncharacterized LOC110677023			2	NC_035108.1	419086707	419087549	minus	3
	AAEL019429	6842.27	0.886857	0.187401	4.73241	2.21866e-06	2.48912e-05	5575978	LOC5575978	AaeL_AAEL012228, AAEL012228	S-layer protein	uncharacterized protein LOC5575978		2	NC_035108.1	334979170	334980804	plus	2
	AAEL006383	97.4014	1.58267	0.33836	4.67745	2.90457e-06	3.20099e-05	5567920	LOC5567920	AaeL_AAEL015105, AAEL015105	chymotrypsin-1	chymotrypsin-1		1	NC_035107.1	101075237	101076721	plus	3
	AAEL008451	14683.4	-1.0887	0.244869	-4.44605	8.74644e-06	8.77575e-05	5570646	LOC5570646	AaeL_AAEL008451, AAEL008451, amylase	alpha-amylase A	alpha-amylase A|Amy II		1	NC_035107.1	171397321	171398909	minus	1
	AAEL006384	1753.81	0.574161	0.134591	4.26596	1.99044e-05	0.000184166	5567926	LOC5567926	AaeL_AAEL015528, AAEL015528	transmembrane protease serine 11D	transmembrane protease serine 11D		1	NC_035107.1	100985220	100986256	minus	2
	AAEL005607	1958.54	-0.679848	0.162018	-4.19612	2.71527e-05	0.00024364	5566739	LOC5566739	AaeL_AAEL005607, AAEL005607	trypsin alpha-3	trypsin alpha-3		3	NC_035109.1	159811741	159812778	minus	3
	AAEL002627	1912.14	1.68911	0.423283	3.99051	6.59315e-05	0.000552279	5575312	LOC5575312	AaeL_AAEL002627, AAEL002627	mucin-5AC	mucin-5AC		3	NC_035109.1	256253228	256255601	minus	3
	AAEL000554	94.0787	-0.907301	0.230087	-3.9433	8.03685e-05	0.000661468	5563703	LOC5563703	AaeL_AAEL000554, AAEL000554	fasciclin-3	fasciclin-3		3	NC_035109.1	385413422	385414981	plus	5
	AAEL015139	698.549	-0.632498	0.161376	-3.91941	8.87657e-05	0.000720302	5579508	LOC5579508	AaeL_AAEL009954, AAEL009954	uncharacterized LOC5579508	uncharacterized protein LOC5579508		1	NC_035107.1	303041130	303041963	minus	2
	AAEL010104	1352.91	0.736563	0.189289	3.8912	9.97494e-05	0.000800257	5572897	LOC5572897	AaeL_AAEL010104, AAEL010104	uncharacterized LOC5572897	uncharacterized protein LOC5572897		2	NC_035108.1	36169930	36171052	minus	2
	AAEL006376	149.565	1.45176	0.387069	3.75065	0.000176377	0.00134109	5567922	LOC5567922	AaeL_AAEL006376, AAEL006376	trypsin	trypsin		1	NC_035107.1	101053170	101054242	minus	2
	AAEL001895	17.0174	2.03272	0.542654	3.74588	0.000179763	0.0013635	5572806	LOC5572806	AaeL_AAEL001895, AAEL001895	lactosylceramide 4-alpha-galactosyltransferase	lactosylceramide 4-alpha-galactosyltransferase		2	NC_035108.1	390043551	390044873	plus	2
	AAEL019684	44.896	1.32172	0.363862	3.63248	0.000280715	0.00203316	23687557	LOC23687557	AaeL_AAEL017137, AAEL017137, AAEL801253	uncharacterized LOC23687557	uncharacterized protein LOC23687557		1	NC_035107.1	291382336	291384589	plus	2
	AAEL019698	47.2101	2.29163	0.634266	3.61305	0.000302614	0.00217457	5572126	LOC5572126	AaeL_AAEL009527, AAEL009527, AAEL009543	pollen-specific leucine-rich repeat extensin-like protein 2	pollen-specific leucine-rich repeat extensin-like protein 2|uncharacterized protein LOC5572126		3	NC_035109.1	224118482	224146249	plus	2
	AAEL007068	15.7291	5.51744	1.54504	3.57107	0.000355529	0.00251307	5568697	LOC5568697	AaeL_AAEL007068, AAEL007068	lipase member H-B	lipase member H-B		3	NC_035109.1	298769877	298771250	plus	2
	AAEL006524	6.59258	5.16082	1.44551	3.57024	0.000356649	0.0025187	5568094	LOC5568094	AaeL_AAEL006524, AAEL006524	venom allergen 5	venom allergen 5		2	NC_035108.1	467597598	467598705	minus	4
	AAEL005609	2108.47	-0.75563	0.215887	-3.50011	0.000465066	0.00316461	5566737	LOC5566737	AaeL_AAEL005609, AAEL005609	trypsin alpha-3	trypsin alpha-3		3	NC_035109.1	159844373	159845407	minus	3
	AAEL007044	7301	-1.00158	0.288254	-3.47464	0.000511548	0.00344245	5568704	LOC5568704	AaeL_AAEL007044, AAEL007044	phospholipase A1	phospholipase A1		3	NC_035109.1	298867176	298868637	minus	3
	AAEL021898	4.03927	5.44986	1.59717	3.41221	0.000644394	0.00422328	110674464	LOC110674464		uncharacterized LOC110674464	uncharacterized protein LOC110674464		1	NC_035107.1	100607525	100608417	plus	2
	AAEL008206	307.569	1.09422	0.326005	3.35645	0.000789505	0.00504066	5570266	LOC5570266	AaeL_AAEL008206, AAEL008206	brachyurin	brachyurin		2	NC_035108.1	6373791	6374760	plus	1
	AAEL011916	137.413	-1.3102	0.410595	-3.19097	0.00141795	0.00842759	5580220	LOC5580220	AaeL_AAEL011916, AAEL011916	chymotrypsin-2	chymotrypsin-2		3	NC_035109.1	351306416	351307482	plus	2
	AAEL017475	55.73	1.66424	0.535229	3.1094	0.00187468	0.0106893	23687895	LOC23687895	AaeL_AAEL017475, AAEL017475	chymotrypsin-2	chymotrypsin-2		3	NC_035109.1	351329268	351330229	plus	2
	AAEL023083	1390.83	0.895397	0.305239	2.93343	0.00335238	0.0177381	110675454	LOC110675454		uncharacterized LOC110675454	uncharacterized protein LOC110675454		2	NC_035108.1	36219094	36220133	plus	2
	AAEL019659	420.226	0.515092	0.178029	2.8933	0.00381211	0.0198271	5563986	LOC5563986	AaeL_AAEL004012, AAEL004012, CYP325AA1	cytochrome P450 4c21	cytochrome P450 4c21		3	NC_035109.1	164959868	164968558	minus	5
	AAEL006378	1512.92	0.513575	0.179514	2.86093	0.00422406	0.0215875	5567925	LOC5567925	AaeL_AAEL006378, AAEL006378	trypsin alpha-3	trypsin alpha-3		1	NC_035107.1	101002146	101003177	minus	2
	AAEL025356	95.5685	0.924798	0.323629	2.85758	0.00426879	0.0217589	110675455	LOC110675455		uncharacterized LOC110675455	uncharacterized protein LOC110675455		2	NC_035108.1	36233176	36234197	minus	2
	AAEL008380	253.472	3.02468	1.09475	2.76291	0.00572894	0.0278089	5570579	LOC5570579	AaeL_AAEL008380, AAEL008380	probable chitinase 10	probable chitinase 10		3	NC_035109.1	224240279	224242359	plus	3
	AAEL019520	382.374	1.4011	0.510924	2.74228	0.00610136	0.0293364	5569414	LOC5569414	AaeL_AAEL007616, AAEL007616	uncharacterized LOC5569414	uncharacterized protein LOC5569414		1	NC_035107.1	42402836	42403586	minus	2
	AAEL000881	15.6531	2.07636	0.757176	2.74225	0.00610202	0.0293364	5567229	LOC5567229	AaeL_AAEL000881, AAEL000881	cuticle protein 10.6	cuticle protein 10.6		3	NC_035109.1	332622707	332623399	minus	2
	AAEL006365	463.006	0.424469	0.155618	2.72764	0.00637895	0.0304329	5567923	LOC5567923	AaeL_AAEL006365, AAEL006365	anionic trypsin-1	anionic trypsin-1		1	NC_035107.1	101044650	101045650	plus	2
	AAEL020034	283.028	0.90494	0.333638	2.71234	0.00668094	0.0316021	110678869	LOC110678869		uncharacterized LOC110678869			3	NC_035109.1	256447450	256448119	plus	2
	AAEL002117	148.929	0.467992	0.173391	2.69905	0.00695372	0.0326942	5573563	LOC5573563	AaeL_AAEL002117, AAEL002117	uncharacterized LOC5573563	uncharacterized protein LOC5573563		3	NC_035109.1	179333316	179334301	minus	4
	AAEL014995	66.4185	0.678855	0.25314	2.68174	0.00732398	0.0340546	5565823	LOC5565823	AaeL_AAEL014995, AAEL014995	ornithine decarboxylase 1	ornithine decarboxylase 1		1	NC_035107.1	230602692	230604154	plus	2
	AAEL014245	1244.5	0.550819	0.207935	2.649	0.00807315	0.0369207	5563938	LOC5563938	AaeL_AAEL014245, AAEL014245	uncharacterized LOC5563938	uncharacterized protein LOC5563938		2	NC_035108.1	36197680	36198851	plus	2
	AAEL027101	148.345	0.990559	0.377058	2.62707	0.00861235	0.0388504	5575318	LOC5575318		uncharacterized LOC5575318			3	NC_035109.1	256446560	256447238	minus	2
	AAEL012225	11745.1	0.607972	0.238908	2.5448	0.0109342	0.0471971	5567296	LOC5567296	AaeL_AAEL012225, AAEL012225	S-layer protein	uncharacterized protein LOC5567296		2	NC_035108.1	334996969	334998588	plus	2
