# Supplementary material for: Efficient sex separation by exploiting differential alternative splicing of a dominant marker in Aedes aegypti
Source: PLoS Genet. 2023 Nov 27;19(11):e1011065. doi: 10.1371/journal.pgen.1011065 (PMC10703412; doi:10.1371/journal.pgen.1011065)
Supplement: S18 Table — (XLSX) [file pgen.1011065.s029.xlsx]

## Sheet: Primers
	table S18. Sequences of primers and gBlock fragment used in this study
	Name	Sequence	Amplicon	Usage	Note
	Hr5Ie1-Exon4F	ATCGTGAACAACCAAGTGACTTAATTAACAAAATGAACGACGAACTTGTCAAACGATCTC	Hr5Ie1 to 5' of Intron4	AaeDsx splicing module assembly
	Intron4-1R	GCGATTTTGCGGTGGGATGTTGACGTTTTACGAGCTGATTGGAATACATG
	Intron4-2F	CATGTATTCCAATCAGCTCGTAAAACGTCAACATCCCACCGCAAAATCGC	3' of Intron4 to 5' of Intron6
	Intron6-1R	CTCATAATGCCATTGACTTTATCGCAAAAATGCGAAATATTATAAGTTTG
	Intron6-2F	CAAACTTATAATATTTCGCATTTTTGCGATAAAGTCAATGGCATTATGAG	3' of Intron6 to Exon6
	Exon6R	GTTATCCTCCTCGCCCTTGCTCACCATTCCGGCGAGCTGGACTGTGACCGGGTAC
	Engineered Exon5b	tgcaaatgctgtttaacgataatagcgacatgcagccattctggggctaccacgtgGAGctctacttgGGAgacagcgttcctaaa gagtgtgaaagtgcaaacaagGGAGGAaaccaaGAGtgcaaagcaagtttagagggaaaatttaaaaaatgcaaaacag cagtagtacttaactttGAAgattgtgtttcgaaagccgaagtgtgttccatctgccaccggaaaaaaacgacgacagcagaatcat caacaagcaacatccatccgaaaaaatccgggaaaccggatcttcaaccaaccatcctacaatctacaaaccagagattatatctc ttcaatcgtttccgacatcggtcggtttcggtgcccaaaatgatcGGAGAAacactt…		To remove nine stop codons located in endogenous exon 5b	1. The initial nucleotides of nine stop codons in exon5b were marked in red due to a T to G substitution. 2. A single nucleotide deletion (GAC to GC) resulting in an in-frame male splicing product was indicated with green highlighting.
	1174D Exon5b F	GTTGCCAAACGGCTCCGCAGGTACTGCTATTGGAGGTTG	Engineered Exon5b to DsRed	Engineered Exon5b, DsRed, eGFP fragments assembly
	1174D Exon6 R	GTTCTTGGAGGAGCGCACCATCCGGCGAGCTGGACTGTGAC
	644A	ATGGTGCGCTCCTCCAAGAAC	DsRed to eGFP
	1174D DsRed R	GAACAGCTCCTCGCCCTTGCTCACCATTACTACAGGAACAGGTGGTGGCGGCCCTC
